# Supplementary material for: Integrated Transcriptomic and Metabolomic Analysis Reveals the Meat Production Features in Hybrid Sheep
Source: Animals (Basel). 2026 Jan 3;16(1):137. doi: 10.3390/ani16010137 (PMC12784912; doi:10.3390/ani16010137)
Supplement: Supplementary file 1 [file animals-16-00137-s001.zip › Table S1.xlsx]

## Sheet: Sheet1
Supplementary Table S1. Details of primer sequences of miRNAs used for qRT-PCR
Gene ID	Forward primer	Reverse primer
FOLR2	CTGGACCTCAGGATCGAATAAGTGT	CGTAGAATCTCGCCACCTCCTC
SACS	TGCTGAGATTCATTACACCCTGC	TTCACTGTAGCCAATGTCAATCTG
MYH13	GAAGCAGCTCAGAAAGAGTCCA	TCTGCATGGTTAAGTCGGAAAT
ATP6V0A4	TGCAACATCGACATCACCCAG	CCACTTAGTTCCACGCCTTGC
CSF1R	GAACTGGTGCGGATTCAAGGA	GTCACGGAAGTCGGATTGTTG
C4BPA	ACATTTGGCTCTTCTGTCACCTAC	ACAACGGATTACATTACTGCCTTC
MSTN	CCAGAACCAGGAGAAGAAGGAC	GGTAACGACAGCATCGAGATTC
TMEM255A	CGAAACTCCATCTATGTCACCG	TCCAAAGCCAAGAATAACTCCC
NR4A3	TTCACCGCCAGGTTCCAGTT	GCAGGAGGGCTTGAGTTCGTAG
