# Supplementary material for: Integrated Transcriptomic and Metabolomic Analysis Reveals the Meat Production Features in Hybrid Sheep
Source: Animals (Basel). 2026 Jan 3;16(1):137. doi: 10.3390/ani16010137 (PMC12784912; doi:10.3390/ani16010137)
Supplement: Supplementary file 1 [file animals-16-00137-s001.zip › Table S10.xlsx]

## Sheet: Sheet1
Supplementary Table S10. Pairs of Differentially Expressed Genes and Differential Metabolites
​​Metabolite_ID	MS2_name	Gene_ID	cor	p_value
M147T156_POS	5,6-dimethylbenzimidazole	ENSOARG00000000042	0.809049	4.78755e-05
M179T375_NEG	Myo-inositol	ENSOARG00000000042	0.686277	0.00166083
M290T242_POS	(-)-atropine	ENSOARG00000000114	0.720341	0.000746909
M118T258_3_POS	Betaine	ENSOARG00000000114	0.658553	0.00296068
M178T264_POS	D-glucosaminic acid	ENSOARG00000000114	-0.627284	0.00532746
M333T258_POS	Estrone sulfate	ENSOARG00000000114	0.769905	0.000186279
M265T23_POS	Phenylacetyl-l-glutamine	ENSOARG00000000114	0.626776	0.00537578
M285T190_NEG	Hexadecanedioic acid	ENSOARG00000000114	0.747098	0.000366743
M178T264_POS	D-glucosaminic acid	ENSOARG00000000175	0.656452	0.00308615
M332T408_POS	Ciprofloxacin	ENSOARG00000000185	0.757091	0.000274984
M233T414_POS	Phenobarbital	ENSOARG00000000185	0.651123	0.00342402
M329T147_2_NEG	21-hydroxyprogesterone	ENSOARG00000000185	0.644411	0.00389204
M137T30_NEG	4-imidazoleacrylic acid	ENSOARG00000000185	0.702788	0.00114269
M171T99_NEG	Fa 9:1+1o	ENSOARG00000000185	0.770722	0.000181557
M537T31_NEG	N-palmitoyl-d-sphingosine	ENSOARG00000000185	-0.698902	0.0012505
M283T34_2_NEG	Octadecanoic acid	ENSOARG00000000185	-0.78482	0.000114676
M191T314_NEG	Quinate	ENSOARG00000000185	0.73511	0.000509538
M341T348_NEG	Sucrose	ENSOARG00000000185	0.755347	0.000289432
M178T264_POS	D-glucosaminic acid	ENSOARG00000000234	-0.659013	0.00293381
M421T22_POS	Ouabain	ENSOARG00000000234	-0.624099	0.0056367
M256T295_NEG	N-acetyl-d-glucosamine	ENSOARG00000000296	-0.641752	0.00409135
M151T144_POS	3-methoxytyramine	ENSOARG00000000307	0.767609	0.000200096
M170T325_POS	7-keto-8-aminopelargonic acid	ENSOARG00000000307	0.706266	0.00105284
M203T287_POS	Acetylsalicylic acid	ENSOARG00000000307	-0.716778	0.000816234
M263T198_POS	D-mannitol 1-phosphate	ENSOARG00000000307	0.707639	0.00101902
M333T258_POS	Estrone sulfate	ENSOARG00000000307	0.752924	0.000310563
M400T163_1_POS	L-palmitoylcarnitine	ENSOARG00000000307	0.856057	5.84006e-06
M134T62_POS	Mandelonitrile	ENSOARG00000000307	0.632236	0.00487421
M184T457_1_POS	Phosphorylcholine	ENSOARG00000000307	0.661694	0.00278099
M219T287_POS	Theobromine	ENSOARG00000000307	-0.698852	0.00125195
M173T341_2_NEG	2-propylglutaric acid	ENSOARG00000000307	0.727861	0.000616583
M179T259_NEG	Coniferyl alcohol	ENSOARG00000000307	0.795321	7.96441e-05
M309T157_NEG	Eicosenoic acid	ENSOARG00000000307	0.64698	0.00370709
M227T110_NEG	Ile-Pro	ENSOARG00000000307	0.772124	0.000173699
M187T336_NEG	N.epsilon.-acetyl-l-lysine	ENSOARG00000000307	0.679792	0.00191145
M131T341_NEG	Ornithine	ENSOARG00000000307	0.730374	0.000577531
M183T22_NEG	Thiouric acid	ENSOARG00000000307	-0.633805	0.00473738
M241T98_NEG	Thymidine	ENSOARG00000000307	0.634547	0.00467376
M137T30_NEG	4-imidazoleacrylic acid	ENSOARG00000000416	0.669506	0.00237261
M147T75_NEG	L-Arabinono-1,4-lactone	ENSOARG00000000416	0.663535	0.00267991
M285T345_NEG	Salicin	ENSOARG00000000416	-0.713325	0.000888483
M204T292_5_POS	Acetylcarnitine	ENSOARG00000000438	-0.627199	0.00533551
M226T290_POS	Acyclovir	ENSOARG00000000438	-0.673262	0.00219462
M263T198_POS	D-mannitol 1-phosphate	ENSOARG00000000438	0.655791	0.0031265
M173T341_2_NEG	2-propylglutaric acid	ENSOARG00000000438	0.703832	0.00111505
M871T291_NEG	Abamectin	ENSOARG00000000438	-0.669899	0.00235344
M131T341_NEG	Ornithine	ENSOARG00000000438	0.720628	0.000741531
M290T242_POS	(-)-atropine	ENSOARG00000000441	0.657837	0.00300296
M244T357_POS	N-acetyl-d-galactosamine	ENSOARG00000000441	-0.643418	0.00396556
M421T22_POS	Ouabain	ENSOARG00000000441	-0.755496	0.000288167
M103T217_NEG	3-hydroxybutyric acid	ENSOARG00000000441	0.717426	0.000803253
M115T399_NEG	D-aspartic acid	ENSOARG00000000441	0.751239	0.000326007
M285T190_NEG	Hexadecanedioic acid	ENSOARG00000000441	0.75151	0.000323484
M205T51_NEG	Homocitrate	ENSOARG00000000441	0.768874	0.00019238
M581T162_NEG	Biliverdin	ENSOARG00000000454	0.628819	0.00518347
M203T287_POS	Acetylsalicylic acid	ENSOARG00000000465	-0.712321	0.000910469
M226T290_POS	Acyclovir	ENSOARG00000000465	-0.682806	0.00179135
M263T198_POS	D-mannitol 1-phosphate	ENSOARG00000000465	0.714579	0.000861659
M333T258_POS	Estrone sulfate	ENSOARG00000000465	0.661138	0.00281216
M400T163_1_POS	L-palmitoylcarnitine	ENSOARG00000000465	0.753644	0.000304149
M268T425_POS	Norcodeine	ENSOARG00000000465	0.628812	0.00518407
M421T22_POS	Ouabain	ENSOARG00000000465	-0.622659	0.00578119
M219T287_POS	Theobromine	ENSOARG00000000465	-0.644986	0.00385001
M173T341_2_NEG	2-propylglutaric acid	ENSOARG00000000465	0.826345	2.3739e-05
M197T419_NEG	2,4,5-trichlorophenol	ENSOARG00000000465	-0.634525	0.0046756
M196T288_NEG	3,4-Dihydroxy-L-phenylalanine(L-DOPA)	ENSOARG00000000465	-0.72262	0.000705186
M871T291_NEG	Abamectin	ENSOARG00000000465	-0.677878	0.00199113
M179T259_NEG	Coniferyl alcohol	ENSOARG00000000465	0.788375	0.000101589
M154T401_NEG	D-ribulose 1,5-bisphosphate	ENSOARG00000000465	-0.629881	0.00508571
M227T110_NEG	Ile-Pro	ENSOARG00000000465	0.644437	0.00389015
M221T258_NEG	Isomaltose	ENSOARG00000000465	0.691671	0.00147367
M131T341_NEG	Ornithine	ENSOARG00000000465	0.822379	2.80643e-05
M151T144_POS	3-methoxytyramine	ENSOARG00000000484	0.664237	0.00264218
M203T287_POS	Acetylsalicylic acid	ENSOARG00000000484	-0.651068	0.00342764
M328T282_POS	Cytidine 2',3'-cyclic phosphate	ENSOARG00000000484	-0.637049	0.00446428
M333T258_POS	Estrone sulfate	ENSOARG00000000484	0.647738	0.00365394
M400T163_1_POS	L-palmitoylcarnitine	ENSOARG00000000484	0.7139	0.000876085
M369T21_2_POS	Lignoceric acid	ENSOARG00000000484	0.650481	0.00346664
M219T287_POS	Theobromine	ENSOARG00000000484	-0.652915	0.00330719
M227T110_NEG	Ile-Pro	ENSOARG00000000484	0.669736	0.00236139
M189T277_POS	6-(methylthio)purine	ENSOARG00000000603	0.675322	0.00210182
M204T292_5_POS	Acetylcarnitine	ENSOARG00000000603	-0.715289	0.000846763
M203T287_POS	Acetylsalicylic acid	ENSOARG00000000603	-0.779422	0.00013726
M226T290_POS	Acyclovir	ENSOARG00000000603	-0.784163	0.000117242
M428T417_POS	Adenosine 3',5'-diphosphate (pap)	ENSOARG00000000603	0.721428	0.000726747
M263T198_POS	D-mannitol 1-phosphate	ENSOARG00000000603	0.726394	0.000640388
M400T163_1_POS	L-palmitoylcarnitine	ENSOARG00000000603	0.690614	0.00150889
M255T285_POS	Melatonin	ENSOARG00000000603	0.679283	0.00193241
M421T22_POS	Ouabain	ENSOARG00000000603	-0.642001	0.00407233
M233T414_POS	Phenobarbital	ENSOARG00000000603	-0.631144	0.00497134
M219T287_POS	Theobromine	ENSOARG00000000603	-0.687329	0.00162287
M179T288_NEG	2-deoxy-d-ribose	ENSOARG00000000603	-0.643479	0.00396099
M173T341_2_NEG	2-propylglutaric acid	ENSOARG00000000603	0.681855	0.00182854
M197T419_NEG	2,4,5-trichlorophenol	ENSOARG00000000603	-0.769606	0.000188031
M196T288_NEG	3,4-Dihydroxy-L-phenylalanine(L-DOPA)	ENSOARG00000000603	-0.749064	0.000346905
M871T291_NEG	Abamectin	ENSOARG00000000603	-0.777785	0.000144816
M339T421_1_NEG	Alpha-d-glucose 1,6-bisphosphate	ENSOARG00000000603	-0.699802	0.00122481
M179T259_NEG	Coniferyl alcohol	ENSOARG00000000603	0.700317	0.0012103
M101T312_NEG	D-galacturonic acid	ENSOARG00000000603	-0.748053	0.000356988
M154T401_NEG	D-ribulose 1,5-bisphosphate	ENSOARG00000000603	-0.647423	0.00367592
M447T418_NEG	Deoxythymidine triphosphate	ENSOARG00000000603	0.72556	0.000654269
M369T420_NEG	Digalacturonate	ENSOARG00000000603	-0.672538	0.00222806
M287T336_NEG	Dihydrokaempferol	ENSOARG00000000603	-0.67599	0.00207241
M169T123_NEG	Epigallocatechin gallate	ENSOARG00000000603	-0.647593	0.00366404
M344T432_NEG	Guanosine 3',5'-cyclic monophosphate	ENSOARG00000000603	0.655386	0.00315144
M205T51_NEG	Homocitrate	ENSOARG00000000603	0.624057	0.00564082
M227T110_NEG	Ile-Pro	ENSOARG00000000603	0.625923	0.00545789
M221T258_NEG	Isomaltose	ENSOARG00000000603	0.788841	9.99704e-05
M147T75_NEG	L-Arabinono-1,4-lactone	ENSOARG00000000603	-0.677139	0.00202263
M147T272_NEG	Mevalonic acid	ENSOARG00000000603	-0.643335	0.00397172
M131T341_NEG	Ornithine	ENSOARG00000000603	0.693098	0.00142719
M287T103_NEG	Testosterone	ENSOARG00000000603	-0.632426	0.00485753
M607T435_NEG	Thymidine 3',5'-cyclic monophosphate	ENSOARG00000000603	-0.631034	0.00498122
M192T177_NEG	Trans-3,5-dimethoxy-4-hydroxycinnamaldehyde	ENSOARG00000000603	-0.65713	0.00304522
M535T421_NEG	Udp-xylose	ENSOARG00000000603	-0.625014	0.00554639
M369T33_POS	3-dehydroepiandrosterone sulfate	ENSOARG00000000634	0.704611	0.00109481
M151T144_POS	3-methoxytyramine	ENSOARG00000000634	0.629684	0.00510367
M170T325_POS	7-keto-8-aminopelargonic acid	ENSOARG00000000634	0.636475	0.00451168
M203T287_POS	Acetylsalicylic acid	ENSOARG00000000634	-0.632323	0.00486655
M333T258_POS	Estrone sulfate	ENSOARG00000000634	0.823272	2.7036e-05
M305T411_POS	N-acetylaspartylglutamic acid	ENSOARG00000000634	0.80471	5.64687e-05
M184T457_1_POS	Phosphorylcholine	ENSOARG00000000634	0.714649	0.000860181
M219T287_POS	Theobromine	ENSOARG00000000634	-0.626305	0.00542104
M357T443_NEG	.beta.-l-fucose 1-phosphate	ENSOARG00000000634	-0.70491	0.00108713
M244T418_NEG	3-Phosphoserine	ENSOARG00000000634	-0.700014	0.00121882
M257T446_NEG	6-Phospho-D-gluconate	ENSOARG00000000634	-0.678168	0.00197888
M339T421_1_NEG	Alpha-d-glucose 1,6-bisphosphate	ENSOARG00000000634	-0.635682	0.00457775
M179T259_NEG	Coniferyl alcohol	ENSOARG00000000634	0.631219	0.00496462
M199T419_NEG	D-erythrose 4-phosphate	ENSOARG00000000634	-0.633732	0.00474366
M259T479_NEG	D-fructose 6-phosphate	ENSOARG00000000634	-0.637873	0.00439708
M519T444_2_NEG	D-mannose 6-phosphate	ENSOARG00000000634	-0.627661	0.00529176
M211T383_NEG	D-ribose 1-phosphate	ENSOARG00000000634	-0.636648	0.00449735
M369T420_NEG	Digalacturonate	ENSOARG00000000634	-0.639889	0.00423591
M273T431_NEG	Galacturonate 1-phosphate	ENSOARG00000000634	-0.659976	0.00287815
M227T385_2_NEG	Isopentenyl pyrophosphate	ENSOARG00000000634	-0.657565	0.00301917
M115T348_NEG	Maleic acid	ENSOARG00000000634	0.662828	0.00271838
M607T435_NEG	Thymidine 3',5'-cyclic monophosphate	ENSOARG00000000634	-0.645501	0.0038127
M535T421_NEG	Udp-xylose	ENSOARG00000000634	-0.73041	0.000576979
M606T402_NEG	Uridine diphosphate-n-acetylglucosamine	ENSOARG00000000634	0.672131	0.00224705
M290T242_POS	(-)-atropine	ENSOARG00000000636	0.791576	9.09125e-05
M118T258_3_POS	Betaine	ENSOARG00000000636	0.689976	0.0015305
M178T264_POS	D-glucosaminic acid	ENSOARG00000000636	-0.685824	0.00167739
M333T258_POS	Estrone sulfate	ENSOARG00000000636	0.844177	1.0589e-05
M421T22_POS	Ouabain	ENSOARG00000000636	-0.674429	0.00214166
M196T288_NEG	3,4-Dihydroxy-L-phenylalanine(L-DOPA)	ENSOARG00000000636	-0.645279	0.00382877
M285T190_NEG	Hexadecanedioic acid	ENSOARG00000000636	0.749023	0.000347303
M205T51_NEG	Homocitrate	ENSOARG00000000636	0.663216	0.00269723
M369T33_POS	3-dehydroepiandrosterone sulfate	ENSOARG00000000718	0.654049	0.00323493
M151T144_POS	3-methoxytyramine	ENSOARG00000000718	0.682672	0.00179654
M170T325_POS	7-keto-8-aminopelargonic acid	ENSOARG00000000718	0.676169	0.00206457
M146T361_4_POS	Acetylcholine	ENSOARG00000000718	0.682965	0.00178518
M203T287_POS	Acetylsalicylic acid	ENSOARG00000000718	-0.655633	0.00313621
M263T198_POS	D-mannitol 1-phosphate	ENSOARG00000000718	0.625016	0.00554618
M87T361_POS	Diacetyl	ENSOARG00000000718	0.633884	0.00473053
M333T258_POS	Estrone sulfate	ENSOARG00000000718	0.665868	0.00255619
M400T163_1_POS	L-palmitoylcarnitine	ENSOARG00000000718	0.827205	2.28805e-05
M369T21_2_POS	Lignoceric acid	ENSOARG00000000718	0.626839	0.00536983
M305T411_POS	N-acetylaspartylglutamic acid	ENSOARG00000000718	0.810285	4.56403e-05
M184T457_1_POS	Phosphorylcholine	ENSOARG00000000718	0.675805	0.00208051
M365T425_POS	Xanthosine 5'-monophosphate	ENSOARG00000000718	0.647236	0.00368906
M357T443_NEG	.beta.-l-fucose 1-phosphate	ENSOARG00000000718	-0.728494	0.000606542
M173T341_2_NEG	2-propylglutaric acid	ENSOARG00000000718	0.682283	0.00181171
M244T418_NEG	3-Phosphoserine	ENSOARG00000000718	-0.686172	0.00166467
M339T421_1_NEG	Alpha-d-glucose 1,6-bisphosphate	ENSOARG00000000718	-0.630591	0.00502113
M179T259_NEG	Coniferyl alcohol	ENSOARG00000000718	0.733744	0.000528429
M199T419_NEG	D-erythrose 4-phosphate	ENSOARG00000000718	-0.669948	0.00235109
M259T479_NEG	D-fructose 6-phosphate	ENSOARG00000000718	-0.673988	0.00216155
M369T420_NEG	Digalacturonate	ENSOARG00000000718	-0.627186	0.00533671
M273T431_NEG	Galacturonate 1-phosphate	ENSOARG00000000718	-0.634232	0.00470064
M227T110_NEG	Ile-Pro	ENSOARG00000000718	0.62668	0.00538502
M227T385_2_NEG	Isopentenyl pyrophosphate	ENSOARG00000000718	-0.644762	0.00386633
M133T377_1_NEG	Malate	ENSOARG00000000718	0.634652	0.00466478
M115T348_NEG	Maleic acid	ENSOARG00000000718	0.757633	0.000270617
M131T341_NEG	Ornithine	ENSOARG00000000718	0.67832	0.0019725
M369T418_NEG	Phosphoserine	ENSOARG00000000718	0.622864	0.00576041
M607T435_NEG	Thymidine 3',5'-cyclic monophosphate	ENSOARG00000000718	-0.640402	0.0041957
M565T414_NEG	Udp-d-glucose	ENSOARG00000000718	0.627707	0.00528748
M535T421_NEG	Udp-xylose	ENSOARG00000000718	-0.665709	0.00256444
M226T290_POS	Acyclovir	ENSOARG00000000738	-0.663374	0.00268865
M421T22_POS	Ouabain	ENSOARG00000000738	-0.655287	0.00315759
M244T418_NEG	3-Phosphoserine	ENSOARG00000000738	-0.661111	0.00281365
M339T421_1_NEG	Alpha-d-glucose 1,6-bisphosphate	ENSOARG00000000738	-0.704593	0.00109528
M259T479_NEG	D-fructose 6-phosphate	ENSOARG00000000738	-0.657194	0.00304134
M519T444_2_NEG	D-mannose 6-phosphate	ENSOARG00000000738	-0.658547	0.00296106
M211T383_NEG	D-ribose 1-phosphate	ENSOARG00000000738	-0.636265	0.00452912
M251T171_NEG	Deoxyinosine	ENSOARG00000000738	-0.668229	0.00243574
M369T420_NEG	Digalacturonate	ENSOARG00000000738	-0.700292	0.00121101
M193T285_NEG	Digalacturonic acid	ENSOARG00000000738	-0.721971	0.000716855
M273T431_NEG	Galacturonate 1-phosphate	ENSOARG00000000738	-0.654344	0.00321636
M604T435_NEG	Guanosine 5'-diphospho-.alpha.-d-mannose	ENSOARG00000000738	-0.636007	0.00455058
M227T385_2_NEG	Isopentenyl pyrophosphate	ENSOARG00000000738	-0.634564	0.00467227
M329T419_NEG	Phytic acid	ENSOARG00000000738	-0.639472	0.00426888
M607T435_NEG	Thymidine 3',5'-cyclic monophosphate	ENSOARG00000000738	-0.653654	0.00325996
M535T421_NEG	Udp-xylose	ENSOARG00000000738	-0.796951	7.51226e-05
M290T242_POS	(-)-atropine	ENSOARG00000000743	0.663829	0.00266404
M105T33_POS	4-methylbenzyl alcohol	ENSOARG00000000743	0.623172	0.00572938
M333T258_POS	Estrone sulfate	ENSOARG00000000743	0.734717	0.000514914
M369T21_2_POS	Lignoceric acid	ENSOARG00000000743	0.622571	0.00579008
M425T371_NEG	5a,6-anhydrotetracycline	ENSOARG00000000743	0.756575	0.000279192
M117T166_NEG	Dl-2,4-diaminobutyric acid	ENSOARG00000000743	0.662835	0.00271797
M309T157_NEG	Eicosenoic acid	ENSOARG00000000743	0.628029	0.00525713
M285T190_NEG	Hexadecanedioic acid	ENSOARG00000000743	0.662524	0.00273503
M290T242_POS	(-)-atropine	ENSOARG00000000751	0.787665	0.000104097
M118T258_3_POS	Betaine	ENSOARG00000000751	0.654814	0.00318694
M333T258_POS	Estrone sulfate	ENSOARG00000000751	0.778876	0.000139743
M265T23_POS	Phenylacetyl-l-glutamine	ENSOARG00000000751	0.713411	0.00088662
M117T166_NEG	Dl-2,4-diaminobutyric acid	ENSOARG00000000751	0.684066	0.001743
M285T190_NEG	Hexadecanedioic acid	ENSOARG00000000751	0.808194	4.94748e-05
M205T51_NEG	Homocitrate	ENSOARG00000000751	0.648127	0.00362687
M369T33_POS	3-dehydroepiandrosterone sulfate	ENSOARG00000000860	0.660522	0.00284695
M151T144_POS	3-methoxytyramine	ENSOARG00000000860	0.758035	0.000267418
M170T325_POS	7-keto-8-aminopelargonic acid	ENSOARG00000000860	0.632927	0.00481358
M146T361_4_POS	Acetylcholine	ENSOARG00000000860	0.677449	0.00200937
M203T287_POS	Acetylsalicylic acid	ENSOARG00000000860	-0.76065	0.000247371
M428T417_POS	Adenosine 3',5'-diphosphate (pap)	ENSOARG00000000860	0.654742	0.00319147
M87T361_POS	Diacetyl	ENSOARG00000000860	0.639046	0.00430272
M333T258_POS	Estrone sulfate	ENSOARG00000000860	0.692488	0.0014469
M400T163_1_POS	L-palmitoylcarnitine	ENSOARG00000000860	0.819842	3.11697e-05
M134T62_POS	Mandelonitrile	ENSOARG00000000860	0.66709	0.00249326
M305T411_POS	N-acetylaspartylglutamic acid	ENSOARG00000000860	0.691517	0.00147875
M268T425_POS	Norcodeine	ENSOARG00000000860	0.638642	0.00433504
M184T457_1_POS	Phosphorylcholine	ENSOARG00000000860	0.809564	4.69323e-05
M219T287_POS	Theobromine	ENSOARG00000000860	-0.791272	9.18842e-05
M173T341_2_NEG	2-propylglutaric acid	ENSOARG00000000860	0.735975	0.000497873
M197T419_NEG	2,4,5-trichlorophenol	ENSOARG00000000860	-0.625295	0.00551891
M103T217_NEG	3-hydroxybutyric acid	ENSOARG00000000860	0.624041	0.00564243
M244T418_NEG	3-Phosphoserine	ENSOARG00000000860	-0.630419	0.00503673
M196T288_NEG	3,4-Dihydroxy-L-phenylalanine(L-DOPA)	ENSOARG00000000860	-0.623123	0.00573429
M425T371_NEG	5a,6-anhydrotetracycline	ENSOARG00000000860	0.649476	0.0035343
M179T259_NEG	Coniferyl alcohol	ENSOARG00000000860	0.851228	7.48378e-06
M309T157_NEG	Eicosenoic acid	ENSOARG00000000860	0.733299	0.000534696
M169T123_NEG	Epigallocatechin gallate	ENSOARG00000000860	-0.628314	0.00523048
M227T110_NEG	Ile-Pro	ENSOARG00000000860	0.80732	5.11553e-05
M115T348_NEG	Maleic acid	ENSOARG00000000860	0.711195	0.000935642
M187T336_NEG	N.epsilon.-acetyl-l-lysine	ENSOARG00000000860	0.641712	0.00409445
M131T341_NEG	Ornithine	ENSOARG00000000860	0.734855	0.000513021
M369T418_NEG	Phosphoserine	ENSOARG00000000860	0.651529	0.00339725
M535T421_NEG	Udp-xylose	ENSOARG00000000860	-0.640312	0.00420272
M606T402_NEG	Uridine diphosphate-n-acetylglucosamine	ENSOARG00000000860	0.649064	0.00356239
M290T242_POS	(-)-atropine	ENSOARG00000001004	0.647358	0.00368048
M114T162_2_POS	5-aminolevulinic acid	ENSOARG00000001004	-0.63103	0.00498163
M189T277_POS	6-(methylthio)purine	ENSOARG00000001004	0.718617	0.0007798
M204T292_5_POS	Acetylcarnitine	ENSOARG00000001004	-0.628862	0.00517943
M203T287_POS	Acetylsalicylic acid	ENSOARG00000001004	-0.775391	0.000156491
M226T290_POS	Acyclovir	ENSOARG00000001004	-0.735619	0.000502645
M428T417_POS	Adenosine 3',5'-diphosphate (pap)	ENSOARG00000001004	0.681547	0.00184075
M328T282_POS	Cytidine 2',3'-cyclic phosphate	ENSOARG00000001004	-0.652949	0.00330499
M333T258_POS	Estrone sulfate	ENSOARG00000001004	0.665177	0.00259234
M134T62_POS	Mandelonitrile	ENSOARG00000001004	0.654939	0.00317919
M255T285_POS	Melatonin	ENSOARG00000001004	0.623192	0.00572728
M298T100_POS	S-methyl-5'-thioadenosine	ENSOARG00000001004	0.623724	0.00567395
M219T287_POS	Theobromine	ENSOARG00000001004	-0.736859	0.000486194
M365T425_POS	Xanthosine 5'-monophosphate	ENSOARG00000001004	0.631082	0.00497693
M147T365_NEG	(S)-2-Hydroxyglutarate	ENSOARG00000001004	-0.762715	0.00023245
M179T288_NEG	2-deoxy-d-ribose	ENSOARG00000001004	-0.648265	0.00361729
M197T419_NEG	2,4,5-trichlorophenol	ENSOARG00000001004	-0.768	0.000197679
M329T147_2_NEG	21-hydroxyprogesterone	ENSOARG00000001004	-0.650796	0.0034457
M244T418_NEG	3-Phosphoserine	ENSOARG00000001004	-0.623674	0.00567902
M196T288_NEG	3,4-Dihydroxy-L-phenylalanine(L-DOPA)	ENSOARG00000001004	-0.662833	0.00271809
M871T291_NEG	Abamectin	ENSOARG00000001004	-0.692435	0.00144864
M339T421_1_NEG	Alpha-d-glucose 1,6-bisphosphate	ENSOARG00000001004	-0.672776	0.00221703
M179T259_NEG	Coniferyl alcohol	ENSOARG00000001004	0.701742	0.00117092
M101T312_NEG	D-galacturonic acid	ENSOARG00000001004	-0.854349	6.38182e-06
M519T444_2_NEG	D-mannose 6-phosphate	ENSOARG00000001004	-0.631768	0.00491564
M211T383_NEG	D-ribose 1-phosphate	ENSOARG00000001004	-0.628419	0.00522063
M459T425_2_NEG	D-ribose 5-phosphate	ENSOARG00000001004	-0.652093	0.00336035
M447T418_NEG	Deoxythymidine triphosphate	ENSOARG00000001004	0.716356	0.000824793
M369T420_NEG	Digalacturonate	ENSOARG00000001004	-0.671082	0.00229653
M287T336_NEG	Dihydrokaempferol	ENSOARG00000001004	-0.721429	0.000726739
M199T45_NEG	Dodecanoic acid	ENSOARG00000001004	0.631968	0.00489794
M309T157_NEG	Eicosenoic acid	ENSOARG00000001004	0.738642	0.000463319
M169T123_NEG	Epigallocatechin gallate	ENSOARG00000001004	-0.750984	0.000328405
M344T432_NEG	Guanosine 3',5'-cyclic monophosphate	ENSOARG00000001004	0.663174	0.00269947
M285T190_NEG	Hexadecanedioic acid	ENSOARG00000001004	0.628012	0.00525877
M205T51_NEG	Homocitrate	ENSOARG00000001004	0.668089	0.00244275
M227T110_NEG	Ile-Pro	ENSOARG00000001004	0.631522	0.00493754
M221T258_NEG	Isomaltose	ENSOARG00000001004	0.697043	0.001305
M227T385_2_NEG	Isopentenyl pyrophosphate	ENSOARG00000001004	-0.640934	0.00415433
M101T39_NEG	Isovaleric acid	ENSOARG00000001004	-0.625535	0.00549549
M129T365_NEG	L-2-hydroxyglutaric acid	ENSOARG00000001004	-0.762533	0.000233737
M147T75_NEG	L-Arabinono-1,4-lactone	ENSOARG00000001004	-0.68684	0.00164041
M287T103_NEG	Testosterone	ENSOARG00000001004	-0.718366	0.000784696
M607T435_NEG	Thymidine 3',5'-cyclic monophosphate	ENSOARG00000001004	-0.634827	0.00464992
M192T177_NEG	Trans-3,5-dimethoxy-4-hydroxycinnamaldehyde	ENSOARG00000001004	-0.645469	0.00381502
M535T421_NEG	Udp-xylose	ENSOARG00000001004	-0.659805	0.00288795
M290T242_POS	(-)-atropine	ENSOARG00000001113	0.628491	0.00521394
M151T144_POS	3-methoxytyramine	ENSOARG00000001113	0.649688	0.00351998
M105T33_POS	4-methylbenzyl alcohol	ENSOARG00000001113	0.669488	0.0023735
M203T287_POS	Acetylsalicylic acid	ENSOARG00000001113	-0.708389	0.00100095
M178T264_POS	D-glucosaminic acid	ENSOARG00000001113	-0.660651	0.00283966
M333T258_POS	Estrone sulfate	ENSOARG00000001113	0.823588	2.66803e-05
M400T163_1_POS	L-palmitoylcarnitine	ENSOARG00000001113	0.649775	0.00351409
M369T21_2_POS	Lignoceric acid	ENSOARG00000001113	0.739022	0.000458561
M134T62_POS	Mandelonitrile	ENSOARG00000001113	0.630989	0.00498528
M305T411_POS	N-acetylaspartylglutamic acid	ENSOARG00000001113	0.71189	0.000920028
M421T22_POS	Ouabain	ENSOARG00000001113	-0.712448	0.000907644
M184T457_1_POS	Phosphorylcholine	ENSOARG00000001113	0.751634	0.000322328
M298T100_POS	S-methyl-5'-thioadenosine	ENSOARG00000001113	0.647037	0.00370305
M219T287_POS	Theobromine	ENSOARG00000001113	-0.712302	0.000910887
M365T425_POS	Xanthosine 5'-monophosphate	ENSOARG00000001113	0.667106	0.00249244
M357T443_NEG	.beta.-l-fucose 1-phosphate	ENSOARG00000001113	-0.668702	0.00241221
M207T28_NEG	2-naphthalenesulfonic acid	ENSOARG00000001113	0.657809	0.00300461
M173T341_2_NEG	2-propylglutaric acid	ENSOARG00000001113	0.733831	0.000527199
M103T217_NEG	3-hydroxybutyric acid	ENSOARG00000001113	0.62196	0.00585236
M244T418_NEG	3-Phosphoserine	ENSOARG00000001113	-0.649333	0.00354403
M425T371_NEG	5a,6-anhydrotetracycline	ENSOARG00000001113	0.694289	0.00138934
M339T421_1_NEG	Alpha-d-glucose 1,6-bisphosphate	ENSOARG00000001113	-0.732396	0.000547622
M179T259_NEG	Coniferyl alcohol	ENSOARG00000001113	0.701002	0.00119124
M115T399_NEG	D-aspartic acid	ENSOARG00000001113	0.622714	0.00577559
M199T419_NEG	D-erythrose 4-phosphate	ENSOARG00000001113	-0.672825	0.00221477
M259T479_NEG	D-fructose 6-phosphate	ENSOARG00000001113	-0.661681	0.00278174
M369T420_NEG	Digalacturonate	ENSOARG00000001113	-0.674803	0.00212487
M117T166_NEG	Dl-2,4-diaminobutyric acid	ENSOARG00000001113	0.666545	0.00252113
M309T157_NEG	Eicosenoic acid	ENSOARG00000001113	0.767485	0.000200861
M227T110_NEG	Ile-Pro	ENSOARG00000001113	0.761317	0.000242468
M227T385_2_NEG	Isopentenyl pyrophosphate	ENSOARG00000001113	-0.629795	0.00509353
M131T341_NEG	Ornithine	ENSOARG00000001113	0.754125	0.000299929
M183T22_NEG	Thiouric acid	ENSOARG00000001113	-0.651331	0.00341027
M607T435_NEG	Thymidine 3',5'-cyclic monophosphate	ENSOARG00000001113	-0.644707	0.00387038
M535T421_NEG	Udp-xylose	ENSOARG00000001113	-0.719182	0.000768901
M91T31_POS	Benzyl alcohol	ENSOARG00000001130	0.678479	0.00196585
M363T30_POS	Calcitriol	ENSOARG00000001130	-0.794827	8.10588e-05
M337T173_NEG	5'-phosphoribosyl-5-amino-4-imidazolecarboxamide (aicar)	ENSOARG00000001130	-0.633211	0.00478881
M114T173_NEG	Maleamic acid	ENSOARG00000001130	-0.630723	0.00500924
M255T34_2_NEG	Palmitic acid	ENSOARG00000001130	-0.743296	0.000407835
M305T411_POS	N-acetylaspartylglutamic acid	ENSOARG00000001202	-0.632917	0.0048144
M421T22_POS	Ouabain	ENSOARG00000001202	0.808856	4.82311e-05
M487T35_POS	Quillaic acid	ENSOARG00000001202	0.706943	0.00103606
M357T443_NEG	.beta.-l-fucose 1-phosphate	ENSOARG00000001202	0.639307	0.00428195
M325T576_NEG	2,3-dinor-8-isoprostaglandin-f2.alpha.	ENSOARG00000001202	-0.669385	0.00237852
M196T288_NEG	3,4-Dihydroxy-L-phenylalanine(L-DOPA)	ENSOARG00000001202	0.713156	0.000892153
M257T393_1_NEG	6-phosphogluconic acid	ENSOARG00000001202	0.633839	0.00473446
M131T341_NEG	Ornithine	ENSOARG00000001202	-0.631904	0.00490359
M290T529_1_POS	Beta-estradiol	ENSOARG00000001225	0.637479	0.00442913
M265T23_POS	Phenylacetyl-l-glutamine	ENSOARG00000001225	0.663615	0.00267557
M365T425_POS	Xanthosine 5'-monophosphate	ENSOARG00000001225	0.67922	0.001935
M251T171_NEG	Deoxyinosine	ENSOARG00000001225	-0.691549	0.00147768
M131T368_NEG	DL-asparagine	ENSOARG00000001225	0.765086	0.000216267
M115T563_NEG	Fumarate	ENSOARG00000001225	0.653045	0.00329884
M344T432_NEG	Guanosine 3',5'-cyclic monophosphate	ENSOARG00000001225	0.638692	0.00433098
M604T435_NEG	Guanosine 5'-diphospho-.alpha.-d-mannose	ENSOARG00000001225	-0.708336	0.00100223
M152T155_NEG	3-hydroxyanthranilic acid	ENSOARG00000001372	0.64212	0.00406332
M425T371_NEG	5a,6-anhydrotetracycline	ENSOARG00000001400	0.652828	0.00331278
M305T272_NEG	Leucocyanidin	ENSOARG00000001400	-0.712417	0.000908347
M147T272_NEG	Mevalonic acid	ENSOARG00000001400	-0.635086	0.00462792
M290T242_POS	(-)-atropine	ENSOARG00000001456	0.65192	0.00337162
M226T290_POS	Acyclovir	ENSOARG00000001456	-0.651594	0.00339298
M268T286_POS	Adenosine	ENSOARG00000001456	-0.644296	0.00390051
M118T258_3_POS	Betaine	ENSOARG00000001456	0.661481	0.00279287
M333T258_POS	Estrone sulfate	ENSOARG00000001456	0.649212	0.00355232
M134T62_POS	Mandelonitrile	ENSOARG00000001456	0.650245	0.00348243
M298T100_POS	S-methyl-5'-thioadenosine	ENSOARG00000001456	0.637669	0.00441365
M147T365_NEG	(S)-2-Hydroxyglutarate	ENSOARG00000001456	-0.666498	0.00252359
M196T288_NEG	3,4-Dihydroxy-L-phenylalanine(L-DOPA)	ENSOARG00000001456	-0.69387	0.00140256
M871T291_NEG	Abamectin	ENSOARG00000001456	-0.664643	0.00262055
M101T312_NEG	D-galacturonic acid	ENSOARG00000001456	-0.788773	0.000100206
M287T336_NEG	Dihydrokaempferol	ENSOARG00000001456	-0.70083	0.00119601
M285T190_NEG	Hexadecanedioic acid	ENSOARG00000001456	0.659311	0.0029165
M129T365_NEG	L-2-hydroxyglutaric acid	ENSOARG00000001456	-0.67364	0.00217736
M192T177_NEG	Trans-3,5-dimethoxy-4-hydroxycinnamaldehyde	ENSOARG00000001456	-0.68609	0.00166764
M290T242_POS	(-)-atropine	ENSOARG00000001508	0.62293	0.0057537
M369T33_POS	3-dehydroepiandrosterone sulfate	ENSOARG00000001508	0.628851	0.00518051
M151T144_POS	3-methoxytyramine	ENSOARG00000001508	0.71142	0.000930577
M105T33_POS	4-methylbenzyl alcohol	ENSOARG00000001508	0.67987	0.00190825
M204T292_5_POS	Acetylcarnitine	ENSOARG00000001508	-0.635401	0.00460135
M203T287_POS	Acetylsalicylic acid	ENSOARG00000001508	-0.84153	1.20104e-05
M226T290_POS	Acyclovir	ENSOARG00000001508	-0.728591	0.000605019
M428T417_POS	Adenosine 3',5'-diphosphate (pap)	ENSOARG00000001508	0.650804	0.00344516
M328T282_POS	Cytidine 2',3'-cyclic phosphate	ENSOARG00000001508	-0.77289	0.000169525
M178T264_POS	D-glucosaminic acid	ENSOARG00000001508	-0.631213	0.00496522
M333T258_POS	Estrone sulfate	ENSOARG00000001508	0.809713	4.6663e-05
M400T163_1_POS	L-palmitoylcarnitine	ENSOARG00000001508	0.694127	0.00139445
M369T21_2_POS	Lignoceric acid	ENSOARG00000001508	0.779104	0.000138703
M134T62_POS	Mandelonitrile	ENSOARG00000001508	0.706322	0.00105144
M421T22_POS	Ouabain	ENSOARG00000001508	-0.684428	0.00172932
M184T457_1_POS	Phosphorylcholine	ENSOARG00000001508	0.711747	0.000923223
M298T100_POS	S-methyl-5'-thioadenosine	ENSOARG00000001508	0.716096	0.000830113
M219T287_POS	Theobromine	ENSOARG00000001508	-0.80272	6.08303e-05
M365T425_POS	Xanthosine 5'-monophosphate	ENSOARG00000001508	0.771993	0.000174418
M357T443_NEG	.beta.-l-fucose 1-phosphate	ENSOARG00000001508	-0.713977	0.000874442
M147T365_NEG	(S)-2-Hydroxyglutarate	ENSOARG00000001508	-0.724931	0.000664889
M173T341_2_NEG	2-propylglutaric acid	ENSOARG00000001508	0.741133	0.000432877
M197T419_NEG	2,4,5-trichlorophenol	ENSOARG00000001508	-0.649577	0.0035275
M103T217_NEG	3-hydroxybutyric acid	ENSOARG00000001508	0.664615	0.00262201
M244T418_NEG	3-Phosphoserine	ENSOARG00000001508	-0.789315	9.83506e-05
M425T371_NEG	5a,6-anhydrotetracycline	ENSOARG00000001508	0.64247	0.00403675
M257T446_NEG	6-Phospho-D-gluconate	ENSOARG00000001508	-0.676636	0.00204429
M257T393_1_NEG	6-phosphogluconic acid	ENSOARG00000001508	-0.628513	0.00521194
M871T291_NEG	Abamectin	ENSOARG00000001508	-0.715107	0.000850559
M339T421_1_NEG	Alpha-d-glucose 1,6-bisphosphate	ENSOARG00000001508	-0.793506	8.49476e-05
M179T259_NEG	Coniferyl alcohol	ENSOARG00000001508	0.783309	0.000120653
M199T419_NEG	D-erythrose 4-phosphate	ENSOARG00000001508	-0.761913	0.000238156
M259T479_NEG	D-fructose 6-phosphate	ENSOARG00000001508	-0.76705	0.000203586
M101T312_NEG	D-galacturonic acid	ENSOARG00000001508	-0.770824	0.000180978
M519T444_2_NEG	D-mannose 6-phosphate	ENSOARG00000001508	-0.731312	0.000563486
M211T383_NEG	D-ribose 1-phosphate	ENSOARG00000001508	-0.713645	0.000881565
M459T425_2_NEG	D-ribose 5-phosphate	ENSOARG00000001508	-0.682832	0.00179036
M229T416_NEG	D-ribulose 5-phosphate	ENSOARG00000001508	-0.694454	0.00138417
M447T418_NEG	Deoxythymidine triphosphate	ENSOARG00000001508	0.697244	0.00129901
M369T420_NEG	Digalacturonate	ENSOARG00000001508	-0.780477	0.000132575
M309T157_NEG	Eicosenoic acid	ENSOARG00000001508	0.836052	1.54776e-05
M273T431_NEG	Galacturonate 1-phosphate	ENSOARG00000001508	-0.708577	0.000996453
M344T432_NEG	Guanosine 3',5'-cyclic monophosphate	ENSOARG00000001508	0.721905	0.000718064
M227T110_NEG	Ile-Pro	ENSOARG00000001508	0.724451	0.0006731
M227T385_2_NEG	Isopentenyl pyrophosphate	ENSOARG00000001508	-0.755136	0.000291223
M129T365_NEG	L-2-hydroxyglutaric acid	ENSOARG00000001508	-0.72086	0.000737233
M147T75_NEG	L-Arabinono-1,4-lactone	ENSOARG00000001508	-0.628116	0.00524902
M131T341_NEG	Ornithine	ENSOARG00000001508	0.749057	0.00034697
M369T418_NEG	Phosphoserine	ENSOARG00000001508	0.705691	0.00106727
M183T22_NEG	Thiouric acid	ENSOARG00000001508	-0.646628	0.00373198
M607T435_NEG	Thymidine 3',5'-cyclic monophosphate	ENSOARG00000001508	-0.774587	0.000160586
M535T421_NEG	Udp-xylose	ENSOARG00000001508	-0.813555	4.01542e-05
M170T325_POS	7-keto-8-aminopelargonic acid	ENSOARG00000001558	0.670425	0.00232799
M146T361_4_POS	Acetylcholine	ENSOARG00000001558	0.684601	0.00172284
M203T287_POS	Acetylsalicylic acid	ENSOARG00000001558	-0.623886	0.00565781
M328T282_POS	Cytidine 2',3'-cyclic phosphate	ENSOARG00000001558	-0.63949	0.00426744
M333T258_POS	Estrone sulfate	ENSOARG00000001558	0.723106	0.000696555
M400T163_1_POS	L-palmitoylcarnitine	ENSOARG00000001558	0.69638	0.00132489
M369T21_2_POS	Lignoceric acid	ENSOARG00000001558	0.64827	0.00361694
M268T425_POS	Norcodeine	ENSOARG00000001558	0.682305	0.00181085
M339T421_1_NEG	Alpha-d-glucose 1,6-bisphosphate	ENSOARG00000001558	-0.631474	0.00494185
M179T259_NEG	Coniferyl alcohol	ENSOARG00000001558	0.803294	5.95434e-05
M369T420_NEG	Digalacturonate	ENSOARG00000001558	-0.622072	0.00584088
M227T110_NEG	Ile-Pro	ENSOARG00000001558	0.723938	0.000681967
M535T421_NEG	Udp-xylose	ENSOARG00000001558	-0.683899	0.00174936
M290T242_POS	(-)-atropine	ENSOARG00000001591	0.656124	0.00310611
M369T33_POS	3-dehydroepiandrosterone sulfate	ENSOARG00000001591	0.702565	0.00114864
M151T144_POS	3-methoxytyramine	ENSOARG00000001591	0.716681	0.000818192
M105T33_POS	4-methylbenzyl alcohol	ENSOARG00000001591	0.648907	0.00357313
M170T325_POS	7-keto-8-aminopelargonic acid	ENSOARG00000001591	0.662677	0.00272666
M146T361_4_POS	Acetylcholine	ENSOARG00000001591	0.664206	0.00264385
M203T287_POS	Acetylsalicylic acid	ENSOARG00000001591	-0.828136	2.19816e-05
M226T290_POS	Acyclovir	ENSOARG00000001591	-0.671787	0.00226317
M428T417_POS	Adenosine 3',5'-diphosphate (pap)	ENSOARG00000001591	0.647817	0.00364842
M118T258_3_POS	Betaine	ENSOARG00000001591	0.661096	0.00281448
M328T282_POS	Cytidine 2',3'-cyclic phosphate	ENSOARG00000001591	-0.750728	0.00033082
M333T258_POS	Estrone sulfate	ENSOARG00000001591	0.86448	3.70675e-06
M400T163_1_POS	L-palmitoylcarnitine	ENSOARG00000001591	0.726787	0.00063394
M369T21_2_POS	Lignoceric acid	ENSOARG00000001591	0.784231	0.000116976
M134T62_POS	Mandelonitrile	ENSOARG00000001591	0.762064	0.000237068
M305T411_POS	N-acetylaspartylglutamic acid	ENSOARG00000001591	0.734365	0.000519764
M421T22_POS	Ouabain	ENSOARG00000001591	-0.642098	0.00406496
M184T457_1_POS	Phosphorylcholine	ENSOARG00000001591	0.783679	0.000119167
M298T100_POS	S-methyl-5'-thioadenosine	ENSOARG00000001591	0.734876	0.000512739
M219T287_POS	Theobromine	ENSOARG00000001591	-0.792926	8.6703e-05
M365T425_POS	Xanthosine 5'-monophosphate	ENSOARG00000001591	0.738555	0.000464416
M357T443_NEG	.beta.-l-fucose 1-phosphate	ENSOARG00000001591	-0.69077	0.00150365
M147T365_NEG	(S)-2-Hydroxyglutarate	ENSOARG00000001591	-0.676678	0.00204246
M173T341_2_NEG	2-propylglutaric acid	ENSOARG00000001591	0.694183	0.00139269
M197T419_NEG	2,4,5-trichlorophenol	ENSOARG00000001591	-0.627556	0.00530166
M103T217_NEG	3-hydroxybutyric acid	ENSOARG00000001591	0.72011	0.000751244
M244T418_NEG	3-Phosphoserine	ENSOARG00000001591	-0.815732	3.68223e-05
M425T371_NEG	5a,6-anhydrotetracycline	ENSOARG00000001591	0.709369	0.000977724
M257T446_NEG	6-Phospho-D-gluconate	ENSOARG00000001591	-0.65385	0.00324749
M257T393_1_NEG	6-phosphogluconic acid	ENSOARG00000001591	-0.634873	0.00464602
M871T291_NEG	Abamectin	ENSOARG00000001591	-0.633912	0.00472819
M339T421_1_NEG	Alpha-d-glucose 1,6-bisphosphate	ENSOARG00000001591	-0.804815	5.62472e-05
M179T259_NEG	Coniferyl alcohol	ENSOARG00000001591	0.838303	1.39614e-05
M199T419_NEG	D-erythrose 4-phosphate	ENSOARG00000001591	-0.763731	0.000225392
M259T479_NEG	D-fructose 6-phosphate	ENSOARG00000001591	-0.770166	0.000184758
M101T312_NEG	D-galacturonic acid	ENSOARG00000001591	-0.779795	0.000135587
M519T444_2_NEG	D-mannose 6-phosphate	ENSOARG00000001591	-0.760937	0.00024525
M211T383_NEG	D-ribose 1-phosphate	ENSOARG00000001591	-0.755013	0.000292268
M459T425_2_NEG	D-ribose 5-phosphate	ENSOARG00000001591	-0.722048	0.000715462
M229T416_NEG	D-ribulose 5-phosphate	ENSOARG00000001591	-0.707178	0.00103027
M447T418_NEG	Deoxythymidine triphosphate	ENSOARG00000001591	0.645321	0.00382568
M369T420_NEG	Digalacturonate	ENSOARG00000001591	-0.80202	6.24286e-05
M193T285_NEG	Digalacturonic acid	ENSOARG00000001591	-0.662743	0.00272304
M309T157_NEG	Eicosenoic acid	ENSOARG00000001591	0.800611	6.57594e-05
M273T431_NEG	Galacturonate 1-phosphate	ENSOARG00000001591	-0.768932	0.000192029
M344T432_NEG	Guanosine 3',5'-cyclic monophosphate	ENSOARG00000001591	0.674387	0.00214351
M205T51_NEG	Homocitrate	ENSOARG00000001591	0.645889	0.00378472
M227T110_NEG	Ile-Pro	ENSOARG00000001591	0.716203	0.000827908
M227T385_2_NEG	Isopentenyl pyrophosphate	ENSOARG00000001591	-0.779871	0.00013525
M129T365_NEG	L-2-hydroxyglutaric acid	ENSOARG00000001591	-0.677965	0.00198745
M115T348_NEG	Maleic acid	ENSOARG00000001591	0.716788	0.000816042
M131T341_NEG	Ornithine	ENSOARG00000001591	0.695969	0.00133736
M369T418_NEG	Phosphoserine	ENSOARG00000001591	0.715475	0.000842898
M329T419_NEG	Phytic acid	ENSOARG00000001591	-0.685548	0.00168756
M607T435_NEG	Thymidine 3',5'-cyclic monophosphate	ENSOARG00000001591	-0.778014	0.000143737
M535T421_NEG	Udp-xylose	ENSOARG00000001591	-0.866305	3.34582e-06
M290T242_POS	(-)-atropine	ENSOARG00000001620	0.719359	0.000765505
M151T144_POS	3-methoxytyramine	ENSOARG00000001620	0.659614	0.00289897
M105T33_POS	4-methylbenzyl alcohol	ENSOARG00000001620	0.688504	0.0015813
M203T287_POS	Acetylsalicylic acid	ENSOARG00000001620	-0.656177	0.0031029
M118T258_3_POS	Betaine	ENSOARG00000001620	0.74377	0.000402501
M328T282_POS	Cytidine 2',3'-cyclic phosphate	ENSOARG00000001620	-0.682952	0.00178569
M333T258_POS	Estrone sulfate	ENSOARG00000001620	0.836479	1.51795e-05
M369T21_2_POS	Lignoceric acid	ENSOARG00000001620	0.689135	0.00155935
M134T62_POS	Mandelonitrile	ENSOARG00000001620	0.712643	0.000903365
M244T357_POS	N-acetyl-d-galactosamine	ENSOARG00000001620	-0.683789	0.00175354
M421T22_POS	Ouabain	ENSOARG00000001620	-0.651167	0.00342112
M298T100_POS	S-methyl-5'-thioadenosine	ENSOARG00000001620	0.746087	0.000377313
M219T287_POS	Theobromine	ENSOARG00000001620	-0.683525	0.00176362
M365T425_POS	Xanthosine 5'-monophosphate	ENSOARG00000001620	0.660502	0.00284814
M147T365_NEG	(S)-2-Hydroxyglutarate	ENSOARG00000001620	-0.638221	0.00436888
M103T217_NEG	3-hydroxybutyric acid	ENSOARG00000001620	0.656614	0.0030763
M179T259_NEG	Coniferyl alcohol	ENSOARG00000001620	0.735747	0.000500924
M101T312_NEG	D-galacturonic acid	ENSOARG00000001620	-0.724587	0.00067077
M117T166_NEG	Dl-2,4-diaminobutyric acid	ENSOARG00000001620	0.655863	0.00312211
M309T157_NEG	Eicosenoic acid	ENSOARG00000001620	0.799998	6.72538e-05
M285T190_NEG	Hexadecanedioic acid	ENSOARG00000001620	0.736671	0.000488651
M205T51_NEG	Homocitrate	ENSOARG00000001620	0.661283	0.00280399
M227T110_NEG	Ile-Pro	ENSOARG00000001620	0.701963	0.00116489
M129T365_NEG	L-2-hydroxyglutaric acid	ENSOARG00000001620	-0.636253	0.00453007
M147T75_NEG	L-Arabinono-1,4-lactone	ENSOARG00000001620	-0.653428	0.00327433
M535T421_NEG	Udp-xylose	ENSOARG00000001620	-0.672213	0.00224318
M151T144_POS	3-methoxytyramine	ENSOARG00000001725	0.704228	0.00110474
M170T325_POS	7-keto-8-aminopelargonic acid	ENSOARG00000001725	0.742145	0.000421001
M203T287_POS	Acetylsalicylic acid	ENSOARG00000001725	-0.673125	0.00220094
M400T163_1_POS	L-palmitoylcarnitine	ENSOARG00000001725	0.82868	2.14701e-05
M268T425_POS	Norcodeine	ENSOARG00000001725	0.655776	0.00312745
M219T287_POS	Theobromine	ENSOARG00000001725	-0.699046	0.00124637
M179T259_NEG	Coniferyl alcohol	ENSOARG00000001725	0.800896	6.50733e-05
M227T110_NEG	Ile-Pro	ENSOARG00000001725	0.696166	0.00133139
M290T242_POS	(-)-atropine	ENSOARG00000001739	-0.684739	0.00171765
M204T292_5_POS	Acetylcarnitine	ENSOARG00000001739	0.635989	0.00455206
M305T411_POS	N-acetylaspartylglutamic acid	ENSOARG00000001739	-0.622925	0.00575419
M173T341_2_NEG	2-propylglutaric acid	ENSOARG00000001739	-0.688179	0.0015927
M325T576_NEG	2,3-dinor-8-isoprostaglandin-f2.alpha.	ENSOARG00000001739	-0.725398	0.000656993
M871T291_NEG	Abamectin	ENSOARG00000001739	0.695335	0.0013568
M145T211_NEG	Adipic acid	ENSOARG00000001739	0.663434	0.00268537
M251T171_NEG	Deoxyinosine	ENSOARG00000001739	0.798246	7.16884e-05
M117T166_NEG	Dl-2,4-diaminobutyric acid	ENSOARG00000001739	-0.72071	0.000740019
M147T272_NEG	Mevalonic acid	ENSOARG00000001739	0.627505	0.00530653
M131T341_NEG	Ornithine	ENSOARG00000001739	-0.701105	0.00118837
M369T33_POS	3-dehydroepiandrosterone sulfate	ENSOARG00000001774	0.668568	0.00241885
M105T33_POS	4-methylbenzyl alcohol	ENSOARG00000001774	0.661161	0.00281084
M178T264_POS	D-glucosaminic acid	ENSOARG00000001774	-0.657904	0.00299897
M333T258_POS	Estrone sulfate	ENSOARG00000001774	0.750785	0.000330279
M305T411_POS	N-acetylaspartylglutamic acid	ENSOARG00000001774	0.70754	0.00102144
M184T457_1_POS	Phosphorylcholine	ENSOARG00000001774	0.718543	0.000781255
M219T287_POS	Theobromine	ENSOARG00000001774	-0.626365	0.00541524
M357T443_NEG	.beta.-l-fucose 1-phosphate	ENSOARG00000001774	-0.68413	0.00174059
M173T341_2_NEG	2-propylglutaric acid	ENSOARG00000001774	0.666527	0.00252207
M244T418_NEG	3-Phosphoserine	ENSOARG00000001774	-0.644804	0.00386329
M196T288_NEG	3,4-Dihydroxy-L-phenylalanine(L-DOPA)	ENSOARG00000001774	-0.662876	0.00271576
M339T421_1_NEG	Alpha-d-glucose 1,6-bisphosphate	ENSOARG00000001774	-0.66357	0.00267803
M199T419_NEG	D-erythrose 4-phosphate	ENSOARG00000001774	-0.629316	0.00513751
M259T479_NEG	D-fructose 6-phosphate	ENSOARG00000001774	-0.636137	0.00453974
M369T420_NEG	Digalacturonate	ENSOARG00000001774	-0.638147	0.00437482
M309T157_NEG	Eicosenoic acid	ENSOARG00000001774	0.642176	0.00405905
M227T110_NEG	Ile-Pro	ENSOARG00000001774	0.643512	0.00395854
M131T341_NEG	Ornithine	ENSOARG00000001774	0.686359	0.00165783
M535T421_NEG	Udp-xylose	ENSOARG00000001774	-0.64897	0.00356884
M232T34_POS	4-(methylnitrosamino)-1-(3-pyridyl)-1-butanol	ENSOARG00000001799	0.699432	0.00123531
M189T277_POS	6-(methylthio)purine	ENSOARG00000001799	0.675048	0.00211398
M204T292_5_POS	Acetylcarnitine	ENSOARG00000001799	-0.73551	0.000504125
M226T290_POS	Acyclovir	ENSOARG00000001799	-0.697597	0.00128857
M290T529_1_POS	Beta-estradiol	ENSOARG00000001799	0.673278	0.00219391
M166T315_POS	Phenylalanine	ENSOARG00000001799	0.752955	0.000310286
M365T425_POS	Xanthosine 5'-monophosphate	ENSOARG00000001799	0.721366	0.00072789
M197T419_NEG	2,4,5-trichlorophenol	ENSOARG00000001799	-0.665916	0.00255366
M152T155_NEG	3-hydroxyanthranilic acid	ENSOARG00000001799	0.727675	0.000619569
M871T291_NEG	Abamectin	ENSOARG00000001799	-0.759811	0.000253657
M339T421_1_NEG	Alpha-d-glucose 1,6-bisphosphate	ENSOARG00000001799	-0.65821	0.00298092
M251T171_NEG	Deoxyinosine	ENSOARG00000001799	-0.79696	7.50994e-05
M447T418_NEG	Deoxythymidine triphosphate	ENSOARG00000001799	0.718028	0.000791334
M131T368_NEG	DL-asparagine	ENSOARG00000001799	0.645972	0.00377876
M344T432_NEG	Guanosine 3',5'-cyclic monophosphate	ENSOARG00000001799	0.756569	0.000279244
M604T435_NEG	Guanosine 5'-diphospho-.alpha.-d-mannose	ENSOARG00000001799	-0.630136	0.00506241
M285T190_NEG	Hexadecanedioic acid	ENSOARG00000001799	0.654816	0.00318684
M205T51_NEG	Homocitrate	ENSOARG00000001799	0.653093	0.00329575
M565T414_NEG	Udp-d-glucose	ENSOARG00000001799	0.643376	0.00396871
M147T156_POS	5,6-dimethylbenzimidazole	ENSOARG00000001854	-0.637826	0.00440083
M204T292_5_POS	Acetylcarnitine	ENSOARG00000001854	-0.748835	0.00034917
M226T290_POS	Acyclovir	ENSOARG00000001854	-0.765081	0.000216295
M255T285_POS	Melatonin	ENSOARG00000001854	0.716344	0.000825037
M487T35_POS	Quillaic acid	ENSOARG00000001854	-0.625755	0.00547408
M173T341_2_NEG	2-propylglutaric acid	ENSOARG00000001854	0.682782	0.00179228
M196T288_NEG	3,4-Dihydroxy-L-phenylalanine(L-DOPA)	ENSOARG00000001854	-0.624988	0.00554891
M871T291_NEG	Abamectin	ENSOARG00000001854	-0.792704	8.7383e-05
M114T295_NEG	D-proline	ENSOARG00000001854	-0.700755	0.00119807
M141T47_NEG	Ectoine	ENSOARG00000001854	-0.662672	0.00272694
M147T272_NEG	Mevalonic acid	ENSOARG00000001854	-0.6562	0.00310146
M256T295_NEG	N-acetyl-d-glucosamine	ENSOARG00000001854	-0.785538	0.000111924
M131T341_NEG	Ornithine	ENSOARG00000001854	0.698443	0.00126379
M369T33_POS	3-dehydroepiandrosterone sulfate	ENSOARG00000001914	0.731955	0.000554037
M105T33_POS	4-methylbenzyl alcohol	ENSOARG00000001914	0.659138	0.00292654
M189T277_POS	6-(methylthio)purine	ENSOARG00000001914	0.739706	0.000450104
M204T292_5_POS	Acetylcarnitine	ENSOARG00000001914	-0.711594	0.000926648
M203T287_POS	Acetylsalicylic acid	ENSOARG00000001914	-0.801125	6.45267e-05
M226T290_POS	Acyclovir	ENSOARG00000001914	-0.784708	0.000115111
M428T417_POS	Adenosine 3',5'-diphosphate (pap)	ENSOARG00000001914	0.7181	0.000789909
M328T282_POS	Cytidine 2',3'-cyclic phosphate	ENSOARG00000001914	-0.725294	0.000658741
M521T444_POS	D-glucose 6-phosphate	ENSOARG00000001914	-0.710448	0.000952677
M333T258_POS	Estrone sulfate	ENSOARG00000001914	0.641688	0.00409628
M130T424_POS	L-Glutamate	ENSOARG00000001914	-0.737597	0.000476607
M369T21_2_POS	Lignoceric acid	ENSOARG00000001914	0.631112	0.00497425
M184T457_1_POS	Phosphorylcholine	ENSOARG00000001914	0.644919	0.00385489
M219T287_POS	Theobromine	ENSOARG00000001914	-0.74251	0.000416786
M365T425_POS	Xanthosine 5'-monophosphate	ENSOARG00000001914	0.753641	0.000304177
M357T443_NEG	.beta.-l-fucose 1-phosphate	ENSOARG00000001914	-0.627275	0.00532835
M147T365_NEG	(S)-2-Hydroxyglutarate	ENSOARG00000001914	-0.657271	0.00303676
M197T419_NEG	2,4,5-trichlorophenol	ENSOARG00000001914	-0.682372	0.00180824
M244T418_NEG	3-Phosphoserine	ENSOARG00000001914	-0.858117	5.23957e-06
M257T393_1_NEG	6-phosphogluconic acid	ENSOARG00000001914	-0.7301	0.00058169
M871T291_NEG	Abamectin	ENSOARG00000001914	-0.734227	0.000521685
M339T421_1_NEG	Alpha-d-glucose 1,6-bisphosphate	ENSOARG00000001914	-0.836019	1.55008e-05
M179T259_NEG	Coniferyl alcohol	ENSOARG00000001914	0.653104	0.00329506
M199T419_NEG	D-erythrose 4-phosphate	ENSOARG00000001914	-0.805656	5.44922e-05
M259T479_NEG	D-fructose 6-phosphate	ENSOARG00000001914	-0.803401	5.9307e-05
M101T312_NEG	D-galacturonic acid	ENSOARG00000001914	-0.739847	0.000448379
M519T444_2_NEG	D-mannose 6-phosphate	ENSOARG00000001914	-0.82701	2.30732e-05
M211T383_NEG	D-ribose 1-phosphate	ENSOARG00000001914	-0.823593	2.66742e-05
M459T425_2_NEG	D-ribose 5-phosphate	ENSOARG00000001914	-0.809786	4.65324e-05
M229T416_NEG	D-ribulose 5-phosphate	ENSOARG00000001914	-0.774717	0.000159916
M251T171_NEG	Deoxyinosine	ENSOARG00000001914	-0.65822	0.00298031
M447T418_NEG	Deoxythymidine triphosphate	ENSOARG00000001914	0.701531	0.00117667
M369T420_NEG	Digalacturonate	ENSOARG00000001914	-0.872822	2.29179e-06
M193T285_NEG	Digalacturonic acid	ENSOARG00000001914	-0.670953	0.00230267
M309T157_NEG	Eicosenoic acid	ENSOARG00000001914	0.752022	0.000318755
M273T431_NEG	Galacturonate 1-phosphate	ENSOARG00000001914	-0.78307	0.000121624
M344T432_NEG	Guanosine 3',5'-cyclic monophosphate	ENSOARG00000001914	0.721964	0.000716996
M604T435_NEG	Guanosine 5'-diphospho-.alpha.-d-mannose	ENSOARG00000001914	-0.765732	0.000212023
M205T51_NEG	Homocitrate	ENSOARG00000001914	0.671332	0.00228465
M227T385_2_NEG	Isopentenyl pyrophosphate	ENSOARG00000001914	-0.833387	1.74526e-05
M129T365_NEG	L-2-hydroxyglutaric acid	ENSOARG00000001914	-0.655826	0.00312436
M147T75_NEG	L-Arabinono-1,4-lactone	ENSOARG00000001914	-0.658838	0.00294403
M115T348_NEG	Maleic acid	ENSOARG00000001914	0.622925	0.00575422
M369T418_NEG	Phosphoserine	ENSOARG00000001914	0.770063	0.000185356
M329T419_NEG	Phytic acid	ENSOARG00000001914	-0.771278	0.000178408
M609T420_NEG	Rutin	ENSOARG00000001914	0.65635	0.00309237
M607T435_NEG	Thymidine 3',5'-cyclic monophosphate	ENSOARG00000001914	-0.818108	3.34569e-05
M535T421_NEG	Udp-xylose	ENSOARG00000001914	-0.829358	2.08471e-05
M290T242_POS	(-)-atropine	ENSOARG00000002129	0.634335	0.00469186
M369T33_POS	3-dehydroepiandrosterone sulfate	ENSOARG00000002129	0.658598	0.00295808
M151T144_POS	3-methoxytyramine	ENSOARG00000002129	0.716219	0.000827595
M105T33_POS	4-methylbenzyl alcohol	ENSOARG00000002129	0.725078	0.000662392
M204T292_5_POS	Acetylcarnitine	ENSOARG00000002129	-0.666345	0.00253146
M203T287_POS	Acetylsalicylic acid	ENSOARG00000002129	-0.830533	1.98037e-05
M226T290_POS	Acyclovir	ENSOARG00000002129	-0.749604	0.000341611
M428T417_POS	Adenosine 3',5'-diphosphate (pap)	ENSOARG00000002129	0.678608	0.00196041
M328T282_POS	Cytidine 2',3'-cyclic phosphate	ENSOARG00000002129	-0.765563	0.000213124
M333T258_POS	Estrone sulfate	ENSOARG00000002129	0.763415	0.000227572
M400T163_1_POS	L-palmitoylcarnitine	ENSOARG00000002129	0.680619	0.00187788
M369T21_2_POS	Lignoceric acid	ENSOARG00000002129	0.789672	9.71416e-05
M134T62_POS	Mandelonitrile	ENSOARG00000002129	0.754761	0.000294429
M305T411_POS	N-acetylaspartylglutamic acid	ENSOARG00000002129	0.641712	0.00409441
M421T22_POS	Ouabain	ENSOARG00000002129	-0.704306	0.00110271
M184T457_1_POS	Phosphorylcholine	ENSOARG00000002129	0.70193	0.00116579
M298T100_POS	S-methyl-5'-thioadenosine	ENSOARG00000002129	0.755243	0.00029031
M219T287_POS	Theobromine	ENSOARG00000002129	-0.791305	9.17771e-05
M365T425_POS	Xanthosine 5'-monophosphate	ENSOARG00000002129	0.839211	1.33867e-05
M357T443_NEG	.beta.-l-fucose 1-phosphate	ENSOARG00000002129	-0.665579	0.00257124
M147T365_NEG	(S)-2-Hydroxyglutarate	ENSOARG00000002129	-0.726167	0.000644143
M173T341_2_NEG	2-propylglutaric acid	ENSOARG00000002129	0.743878	0.000401301
M325T576_NEG	2,3-dinor-8-isoprostaglandin-f2.alpha.	ENSOARG00000002129	0.628402	0.00522229
M197T419_NEG	2,4,5-trichlorophenol	ENSOARG00000002129	-0.713503	0.000884634
M103T217_NEG	3-hydroxybutyric acid	ENSOARG00000002129	0.712413	0.000908437
M244T418_NEG	3-Phosphoserine	ENSOARG00000002129	-0.760821	0.000246106
M425T371_NEG	5a,6-anhydrotetracycline	ENSOARG00000002129	0.628683	0.00519606
M257T446_NEG	6-Phospho-D-gluconate	ENSOARG00000002129	-0.652863	0.00331053
M257T393_1_NEG	6-phosphogluconic acid	ENSOARG00000002129	-0.625784	0.00547133
M871T291_NEG	Abamectin	ENSOARG00000002129	-0.751759	0.000321177
M339T421_1_NEG	Alpha-d-glucose 1,6-bisphosphate	ENSOARG00000002129	-0.798301	7.15459e-05
M179T259_NEG	Coniferyl alcohol	ENSOARG00000002129	0.746176	0.000376377
M199T419_NEG	D-erythrose 4-phosphate	ENSOARG00000002129	-0.753294	0.00030725
M259T479_NEG	D-fructose 6-phosphate	ENSOARG00000002129	-0.748332	0.000354177
M101T312_NEG	D-galacturonic acid	ENSOARG00000002129	-0.762939	0.000230881
M519T444_2_NEG	D-mannose 6-phosphate	ENSOARG00000002129	-0.705343	0.00107607
M211T383_NEG	D-ribose 1-phosphate	ENSOARG00000002129	-0.703718	0.00111805
M459T425_2_NEG	D-ribose 5-phosphate	ENSOARG00000002129	-0.664174	0.00264554
M229T416_NEG	D-ribulose 5-phosphate	ENSOARG00000002129	-0.646927	0.00371087
M251T171_NEG	Deoxyinosine	ENSOARG00000002129	-0.686639	0.00164766
M447T418_NEG	Deoxythymidine triphosphate	ENSOARG00000002129	0.764918	0.000217377
M369T420_NEG	Digalacturonate	ENSOARG00000002129	-0.765388	0.000214273
M193T285_NEG	Digalacturonic acid	ENSOARG00000002129	-0.63833	0.00436006
M199T45_NEG	Dodecanoic acid	ENSOARG00000002129	0.66473	0.00261592
M309T157_NEG	Eicosenoic acid	ENSOARG00000002129	0.869854	2.72956e-06
M273T431_NEG	Galacturonate 1-phosphate	ENSOARG00000002129	-0.675783	0.00208146
M344T432_NEG	Guanosine 3',5'-cyclic monophosphate	ENSOARG00000002129	0.813542	4.01756e-05
M604T435_NEG	Guanosine 5'-diphospho-.alpha.-d-mannose	ENSOARG00000002129	-0.640498	0.00418822
M285T190_NEG	Hexadecanedioic acid	ENSOARG00000002129	0.657946	0.00299653
M227T110_NEG	Ile-Pro	ENSOARG00000002129	0.703282	0.00112954
M227T385_2_NEG	Isopentenyl pyrophosphate	ENSOARG00000002129	-0.740658	0.000438554
M101T39_NEG	Isovaleric acid	ENSOARG00000002129	-0.650911	0.00343802
M129T365_NEG	L-2-hydroxyglutaric acid	ENSOARG00000002129	-0.722813	0.000701736
M147T75_NEG	L-Arabinono-1,4-lactone	ENSOARG00000002129	-0.650307	0.00347831
M147T272_NEG	Mevalonic acid	ENSOARG00000002129	-0.62738	0.00531838
M131T341_NEG	Ornithine	ENSOARG00000002129	0.756928	0.000276307
M369T418_NEG	Phosphoserine	ENSOARG00000002129	0.711705	0.000924159
M183T22_NEG	Thiouric acid	ENSOARG00000002129	-0.6394	0.00427455
M607T435_NEG	Thymidine 3',5'-cyclic monophosphate	ENSOARG00000002129	-0.765924	0.000210774
M565T414_NEG	Udp-d-glucose	ENSOARG00000002129	0.656067	0.00310958
M535T421_NEG	Udp-xylose	ENSOARG00000002129	-0.806945	5.18922e-05
M189T277_POS	6-(methylthio)purine	ENSOARG00000002147	0.719978	0.000753741
M204T292_5_POS	Acetylcarnitine	ENSOARG00000002147	-0.640897	0.00415723
M251T171_NEG	Deoxyinosine	ENSOARG00000002147	-0.651061	0.0034281
M290T242_POS	(-)-atropine	ENSOARG00000002204	0.698299	0.00126797
M369T33_POS	3-dehydroepiandrosterone sulfate	ENSOARG00000002204	0.67068	0.00231575
M232T34_POS	4-(methylnitrosamino)-1-(3-pyridyl)-1-butanol	ENSOARG00000002204	0.641751	0.00409147
M105T33_POS	4-methylbenzyl alcohol	ENSOARG00000002204	0.721536	0.00072477
M147T156_POS	5,6-dimethylbenzimidazole	ENSOARG00000002204	-0.62588	0.00546203
M146T361_4_POS	Acetylcholine	ENSOARG00000002204	0.701107	0.00118833
M263T198_POS	D-mannitol 1-phosphate	ENSOARG00000002204	0.634565	0.00467217
M87T361_POS	Diacetyl	ENSOARG00000002204	0.688558	0.00157941
M333T258_POS	Estrone sulfate	ENSOARG00000002204	0.705588	0.00106986
M400T163_1_POS	L-palmitoylcarnitine	ENSOARG00000002204	0.720183	0.000749876
M305T411_POS	N-acetylaspartylglutamic acid	ENSOARG00000002204	0.727091	0.000628979
M421T22_POS	Ouabain	ENSOARG00000002204	-0.736862	0.000486146
M184T457_1_POS	Phosphorylcholine	ENSOARG00000002204	0.630453	0.00503364
M487T35_POS	Quillaic acid	ENSOARG00000002204	-0.663115	0.00270272
M365T425_POS	Xanthosine 5'-monophosphate	ENSOARG00000002204	0.673811	0.00216957
M173T341_2_NEG	2-propylglutaric acid	ENSOARG00000002204	0.774206	0.000162557
M103T217_NEG	3-hydroxybutyric acid	ENSOARG00000002204	0.66448	0.00262919
M196T288_NEG	3,4-Dihydroxy-L-phenylalanine(L-DOPA)	ENSOARG00000002204	-0.63217	0.00488006
M257T393_1_NEG	6-phosphogluconic acid	ENSOARG00000002204	-0.636301	0.00452612
M871T291_NEG	Abamectin	ENSOARG00000002204	-0.647979	0.00363711
M339T421_1_NEG	Alpha-d-glucose 1,6-bisphosphate	ENSOARG00000002204	-0.678888	0.00194877
M179T259_NEG	Coniferyl alcohol	ENSOARG00000002204	0.668782	0.00240823
M251T171_NEG	Deoxyinosine	ENSOARG00000002204	-0.632506	0.00485047
M117T166_NEG	Dl-2,4-diaminobutyric acid	ENSOARG00000002204	0.666445	0.00252629
M309T157_NEG	Eicosenoic acid	ENSOARG00000002204	0.639502	0.00426653
M285T190_NEG	Hexadecanedioic acid	ENSOARG00000002204	0.636448	0.00451393
M227T110_NEG	Ile-Pro	ENSOARG00000002204	0.636721	0.00449129
M179T375_NEG	Myo-inositol	ENSOARG00000002204	-0.628102	0.0052503
M131T341_NEG	Ornithine	ENSOARG00000002204	0.785028	0.000113872
M183T22_NEG	Thiouric acid	ENSOARG00000002204	-0.687324	0.00162302
M565T414_NEG	Udp-d-glucose	ENSOARG00000002204	0.757719	0.000269928
M535T421_NEG	Udp-xylose	ENSOARG00000002204	-0.630376	0.00504059
M428T417_POS	Adenosine 3',5'-diphosphate (pap)	ENSOARG00000002327	-0.655967	0.00311572
M257T393_1_NEG	6-phosphogluconic acid	ENSOARG00000002327	0.659562	0.00290195
M145T211_NEG	Adipic acid	ENSOARG00000002327	0.659516	0.00290461
M325T576_NEG	2,3-dinor-8-isoprostaglandin-f2.alpha.	ENSOARG00000002407	0.706345	0.00105087
M290T242_POS	(-)-atropine	ENSOARG00000002455	0.730593	0.000574219
M369T33_POS	3-dehydroepiandrosterone sulfate	ENSOARG00000002455	0.696793	0.00131247
M232T34_POS	4-(methylnitrosamino)-1-(3-pyridyl)-1-butanol	ENSOARG00000002455	0.756775	0.000277549
M105T33_POS	4-methylbenzyl alcohol	ENSOARG00000002455	0.780743	0.000131414
M203T287_POS	Acetylsalicylic acid	ENSOARG00000002455	-0.645321	0.00382567
M333T258_POS	Estrone sulfate	ENSOARG00000002455	0.648782	0.00358167
M134T62_POS	Mandelonitrile	ENSOARG00000002455	0.726991	0.000630604
M305T411_POS	N-acetylaspartylglutamic acid	ENSOARG00000002455	0.675325	0.00210165
M421T22_POS	Ouabain	ENSOARG00000002455	-0.683825	0.0017522
M298T100_POS	S-methyl-5'-thioadenosine	ENSOARG00000002455	0.716017	0.000831731
M405T417_POS	Uridine 5'-diphosphate	ENSOARG00000002455	0.646459	0.00374403
M365T425_POS	Xanthosine 5'-monophosphate	ENSOARG00000002455	0.827954	2.2155e-05
M147T365_NEG	(S)-2-Hydroxyglutarate	ENSOARG00000002455	-0.64666	0.00372974
M173T341_2_NEG	2-propylglutaric acid	ENSOARG00000002455	0.716189	0.000828197
M197T419_NEG	2,4,5-trichlorophenol	ENSOARG00000002455	-0.661889	0.00277015
M152T155_NEG	3-hydroxyanthranilic acid	ENSOARG00000002455	0.688865	0.0015687
M103T217_NEG	3-hydroxybutyric acid	ENSOARG00000002455	0.766732	0.000205596
M244T418_NEG	3-Phosphoserine	ENSOARG00000002455	-0.65098	0.00343346
M871T291_NEG	Abamectin	ENSOARG00000002455	-0.67968	0.00191606
M339T421_1_NEG	Alpha-d-glucose 1,6-bisphosphate	ENSOARG00000002455	-0.67799	0.0019864
M179T259_NEG	Coniferyl alcohol	ENSOARG00000002455	0.634858	0.00464729
M199T419_NEG	D-erythrose 4-phosphate	ENSOARG00000002455	-0.645029	0.0038469
M259T479_NEG	D-fructose 6-phosphate	ENSOARG00000002455	-0.624473	0.0055996
M101T312_NEG	D-galacturonic acid	ENSOARG00000002455	-0.647333	0.00368226
M519T444_2_NEG	D-mannose 6-phosphate	ENSOARG00000002455	-0.625961	0.00545414
M251T171_NEG	Deoxyinosine	ENSOARG00000002455	-0.745342	0.000385265
M447T418_NEG	Deoxythymidine triphosphate	ENSOARG00000002455	0.69994	0.00122091
M369T420_NEG	Digalacturonate	ENSOARG00000002455	-0.646191	0.0037631
M193T285_NEG	Digalacturonic acid	ENSOARG00000002455	-0.643247	0.0039783
M309T157_NEG	Eicosenoic acid	ENSOARG00000002455	0.774001	0.000163628
M115T563_NEG	Fumarate	ENSOARG00000002455	0.675218	0.00210643
M344T432_NEG	Guanosine 3',5'-cyclic monophosphate	ENSOARG00000002455	0.78067	0.00013173
M285T190_NEG	Hexadecanedioic acid	ENSOARG00000002455	0.77131	0.000178227
M205T51_NEG	Homocitrate	ENSOARG00000002455	0.702263	0.00115678
M227T385_2_NEG	Isopentenyl pyrophosphate	ENSOARG00000002455	-0.639988	0.00422815
M129T365_NEG	L-2-hydroxyglutaric acid	ENSOARG00000002455	-0.647267	0.00368691
M115T348_NEG	Maleic acid	ENSOARG00000002455	0.669928	0.00235203
M179T375_NEG	Myo-inositol	ENSOARG00000002455	-0.66879	0.00240785
M131T341_NEG	Ornithine	ENSOARG00000002455	0.726496	0.000638709
M369T418_NEG	Phosphoserine	ENSOARG00000002455	0.648513	0.0036002
M228T29_NEG	Pyridoxal phosphate	ENSOARG00000002455	0.735419	0.000505348
M183T22_NEG	Thiouric acid	ENSOARG00000002455	-0.708547	0.000997169
M607T435_NEG	Thymidine 3',5'-cyclic monophosphate	ENSOARG00000002455	-0.638731	0.00432787
M565T414_NEG	Udp-d-glucose	ENSOARG00000002455	0.70844	0.00099972
M535T421_NEG	Udp-xylose	ENSOARG00000002455	-0.674522	0.00213746
M290T242_POS	(-)-atropine	ENSOARG00000002479	0.650894	0.00343919
M233T414_POS	Phenobarbital	ENSOARG00000002479	-0.63711	0.00445934
M425T371_NEG	5a,6-anhydrotetracycline	ENSOARG00000002479	0.630037	0.00507147
M285T190_NEG	Hexadecanedioic acid	ENSOARG00000002479	0.68443	0.00172925
M205T51_NEG	Homocitrate	ENSOARG00000002479	0.689522	0.00154602
M147T75_NEG	L-Arabinono-1,4-lactone	ENSOARG00000002479	-0.683638	0.00175932
M170T325_POS	7-keto-8-aminopelargonic acid	ENSOARG00000002495	0.667375	0.00247875
M263T198_POS	D-mannitol 1-phosphate	ENSOARG00000002495	0.780228	0.00013367
M400T163_1_POS	L-palmitoylcarnitine	ENSOARG00000002495	0.766512	0.000206996
M405T417_POS	Uridine 5'-diphosphate	ENSOARG00000002495	0.638144	0.00437507
M365T425_POS	Xanthosine 5'-monophosphate	ENSOARG00000002495	0.642738	0.00401652
M173T341_2_NEG	2-propylglutaric acid	ENSOARG00000002495	0.63554	0.00458971
M152T155_NEG	3-hydroxyanthranilic acid	ENSOARG00000002495	0.869922	2.71868e-06
M460T431_NEG	Gluconasturtiin	ENSOARG00000002495	0.641187	0.00413479
M344T432_NEG	Guanosine 3',5'-cyclic monophosphate	ENSOARG00000002495	0.637884	0.00439616
M131T341_NEG	Ornithine	ENSOARG00000002495	0.628002	0.00525966
M565T414_NEG	Udp-d-glucose	ENSOARG00000002495	0.679199	0.00193588
M151T144_POS	3-methoxytyramine	ENSOARG00000002532	0.732213	0.000550274
M203T287_POS	Acetylsalicylic acid	ENSOARG00000002532	-0.65768	0.00301231
M333T258_POS	Estrone sulfate	ENSOARG00000002532	0.665583	0.00257102
M369T21_2_POS	Lignoceric acid	ENSOARG00000002532	0.632239	0.00487396
M134T62_POS	Mandelonitrile	ENSOARG00000002532	0.635925	0.00455745
M184T457_1_POS	Phosphorylcholine	ENSOARG00000002532	0.671144	0.00229359
M298T100_POS	S-methyl-5'-thioadenosine	ENSOARG00000002532	0.650088	0.00349298
M219T287_POS	Theobromine	ENSOARG00000002532	-0.753103	0.00030896
M207T28_NEG	2-naphthalenesulfonic acid	ENSOARG00000002532	0.688886	0.001568
M425T371_NEG	5a,6-anhydrotetracycline	ENSOARG00000002532	0.750709	0.000331003
M179T259_NEG	Coniferyl alcohol	ENSOARG00000002532	0.65404	0.00323551
M115T399_NEG	D-aspartic acid	ENSOARG00000002532	0.672817	0.00221512
M199T45_NEG	Dodecanoic acid	ENSOARG00000002532	0.630875	0.00499556
M309T157_NEG	Eicosenoic acid	ENSOARG00000002532	0.775755	0.000154663
M227T110_NEG	Ile-Pro	ENSOARG00000002532	0.813897	3.96139e-05
M305T272_NEG	Leucocyanidin	ENSOARG00000002532	-0.623723	0.00567409
M187T336_NEG	N.epsilon.-acetyl-l-lysine	ENSOARG00000002532	0.652605	0.00332717
M369T33_POS	3-dehydroepiandrosterone sulfate	ENSOARG00000002548	0.629734	0.00509914
M146T361_4_POS	Acetylcholine	ENSOARG00000002548	0.702495	0.00115054
M203T287_POS	Acetylsalicylic acid	ENSOARG00000002548	-0.625457	0.00550304
M226T290_POS	Acyclovir	ENSOARG00000002548	-0.670323	0.00233294
M87T361_POS	Diacetyl	ENSOARG00000002548	0.780086	0.000134293
M333T258_POS	Estrone sulfate	ENSOARG00000002548	0.660965	0.0028219
M400T163_1_POS	L-palmitoylcarnitine	ENSOARG00000002548	0.707645	0.00101889
M173T341_2_NEG	2-propylglutaric acid	ENSOARG00000002548	0.827276	2.28109e-05
M196T288_NEG	3,4-Dihydroxy-L-phenylalanine(L-DOPA)	ENSOARG00000002548	-0.677814	0.00199387
M871T291_NEG	Abamectin	ENSOARG00000002548	-0.699168	0.00124287
M179T259_NEG	Coniferyl alcohol	ENSOARG00000002548	0.713453	0.000885712
M131T341_NEG	Ornithine	ENSOARG00000002548	0.813789	3.97843e-05
M183T22_NEG	Thiouric acid	ENSOARG00000002548	-0.677893	0.0019905
M535T421_NEG	Udp-xylose	ENSOARG00000002548	-0.653248	0.00328582
M606T402_NEG	Uridine diphosphate-n-acetylglucosamine	ENSOARG00000002548	0.63745	0.00443148
M290T242_POS	(-)-atropine	ENSOARG00000002590	0.784826	0.000114653
M151T144_POS	3-methoxytyramine	ENSOARG00000002590	0.671143	0.00229364
M105T33_POS	4-methylbenzyl alcohol	ENSOARG00000002590	0.625129	0.00553507
M118T258_3_POS	Betaine	ENSOARG00000002590	0.655564	0.00314048
M333T258_POS	Estrone sulfate	ENSOARG00000002590	0.771794	0.000175522
M369T21_2_POS	Lignoceric acid	ENSOARG00000002590	0.654682	0.00319519
M134T62_POS	Mandelonitrile	ENSOARG00000002590	0.728931	0.000599702
M265T23_POS	Phenylacetyl-l-glutamine	ENSOARG00000002590	0.655408	0.00315005
M298T100_POS	S-methyl-5'-thioadenosine	ENSOARG00000002590	0.762343	0.000235082
M219T287_POS	Theobromine	ENSOARG00000002590	-0.631912	0.00490288
M365T425_POS	Xanthosine 5'-monophosphate	ENSOARG00000002590	0.627789	0.00527969
M325T576_NEG	2,3-dinor-8-isoprostaglandin-f2.alpha.	ENSOARG00000002590	0.648946	0.00357047
M103T217_NEG	3-hydroxybutyric acid	ENSOARG00000002590	0.645224	0.00383273
M425T371_NEG	5a,6-anhydrotetracycline	ENSOARG00000002590	0.713971	0.000874573
M115T399_NEG	D-aspartic acid	ENSOARG00000002590	0.63973	0.00424847
M117T166_NEG	Dl-2,4-diaminobutyric acid	ENSOARG00000002590	0.744654	0.00039273
M199T45_NEG	Dodecanoic acid	ENSOARG00000002590	0.657282	0.00303611
M309T157_NEG	Eicosenoic acid	ENSOARG00000002590	0.820388	3.04774e-05
M285T190_NEG	Hexadecanedioic acid	ENSOARG00000002590	0.783662	0.000119234
M101T39_NEG	Isovaleric acid	ENSOARG00000002590	-0.661504	0.00279159
M290T242_POS	(-)-atropine	ENSOARG00000002771	0.681273	0.00185163
M333T258_POS	Estrone sulfate	ENSOARG00000002771	0.687966	0.00160022
M285T190_NEG	Hexadecanedioic acid	ENSOARG00000002771	0.736293	0.000493653
M263T198_POS	D-mannitol 1-phosphate	ENSOARG00000002808	0.787375	0.000105134
M173T341_2_NEG	2-propylglutaric acid	ENSOARG00000002808	0.749834	0.000339381
M871T291_NEG	Abamectin	ENSOARG00000002808	-0.628238	0.00523753
M131T341_NEG	Ornithine	ENSOARG00000002808	0.753025	0.000309654
M151T144_POS	3-methoxytyramine	ENSOARG00000002819	0.752781	0.000311847
M105T33_POS	4-methylbenzyl alcohol	ENSOARG00000002819	0.667845	0.002455
M203T287_POS	Acetylsalicylic acid	ENSOARG00000002819	-0.749384	0.000343763
M226T290_POS	Acyclovir	ENSOARG00000002819	-0.647782	0.00365083
M400T163_1_POS	L-palmitoylcarnitine	ENSOARG00000002819	0.738117	0.000469962
M134T62_POS	Mandelonitrile	ENSOARG00000002819	0.645514	0.00381174
M305T411_POS	N-acetylaspartylglutamic acid	ENSOARG00000002819	0.632818	0.00482307
M184T457_1_POS	Phosphorylcholine	ENSOARG00000002819	0.690299	0.00151953
M487T35_POS	Quillaic acid	ENSOARG00000002819	-0.66867	0.00241381
M219T287_POS	Theobromine	ENSOARG00000002819	-0.751377	0.000324717
M365T425_POS	Xanthosine 5'-monophosphate	ENSOARG00000002819	0.729095	0.000597147
M173T341_2_NEG	2-propylglutaric acid	ENSOARG00000002819	0.798483	7.10745e-05
M325T576_NEG	2,3-dinor-8-isoprostaglandin-f2.alpha.	ENSOARG00000002819	0.630389	0.00503949
M197T419_NEG	2,4,5-trichlorophenol	ENSOARG00000002819	-0.650059	0.00349497
M871T291_NEG	Abamectin	ENSOARG00000002819	-0.65368	0.00325831
M145T211_NEG	Adipic acid	ENSOARG00000002819	-0.652797	0.00331477
M179T259_NEG	Coniferyl alcohol	ENSOARG00000002819	0.632338	0.00486526
M154T401_NEG	D-ribulose 1,5-bisphosphate	ENSOARG00000002819	-0.707234	0.0010289
M447T418_NEG	Deoxythymidine triphosphate	ENSOARG00000002819	0.70386	0.00111433
M309T157_NEG	Eicosenoic acid	ENSOARG00000002819	0.793314	8.55264e-05
M460T431_NEG	Gluconasturtiin	ENSOARG00000002819	0.635745	0.00457247
M344T432_NEG	Guanosine 3',5'-cyclic monophosphate	ENSOARG00000002819	0.779012	0.000139121
M227T110_NEG	Ile-Pro	ENSOARG00000002819	0.73536	0.000506151
M305T272_NEG	Leucocyanidin	ENSOARG00000002819	-0.683979	0.00174631
M147T272_NEG	Mevalonic acid	ENSOARG00000002819	-0.725262	0.000659278
M179T375_NEG	Myo-inositol	ENSOARG00000002819	-0.638828	0.00432009
M187T336_NEG	N.epsilon.-acetyl-l-lysine	ENSOARG00000002819	0.664476	0.00262945
M131T341_NEG	Ornithine	ENSOARG00000002819	0.814381	3.88614e-05
M183T22_NEG	Thiouric acid	ENSOARG00000002819	-0.632639	0.00483874
M565T414_NEG	Udp-d-glucose	ENSOARG00000002819	0.713442	0.000885944
M290T242_POS	(-)-atropine	ENSOARG00000002831	0.69263	0.00144229
M105T33_POS	4-methylbenzyl alcohol	ENSOARG00000002831	0.672759	0.00221783
M189T277_POS	6-(methylthio)purine	ENSOARG00000002831	0.640661	0.00417555
M204T292_5_POS	Acetylcarnitine	ENSOARG00000002831	-0.623416	0.00570482
M203T287_POS	Acetylsalicylic acid	ENSOARG00000002831	-0.761648	0.000240066
M226T290_POS	Acyclovir	ENSOARG00000002831	-0.698166	0.00127184
M118T258_3_POS	Betaine	ENSOARG00000002831	0.73933	0.000454737
M328T282_POS	Cytidine 2',3'-cyclic phosphate	ENSOARG00000002831	-0.757714	0.000269966
M333T258_POS	Estrone sulfate	ENSOARG00000002831	0.832642	1.80421e-05
M369T21_2_POS	Lignoceric acid	ENSOARG00000002831	0.683676	0.00175786
M134T62_POS	Mandelonitrile	ENSOARG00000002831	0.701436	0.00117928
M130T232_POS	O-acetyl-l-serine	ENSOARG00000002831	-0.663166	0.00269991
M265T23_POS	Phenylacetyl-l-glutamine	ENSOARG00000002831	0.729087	0.000597261
M298T100_POS	S-methyl-5'-thioadenosine	ENSOARG00000002831	0.75265	0.000313029
M219T287_POS	Theobromine	ENSOARG00000002831	-0.729525	0.00059048
M365T425_POS	Xanthosine 5'-monophosphate	ENSOARG00000002831	0.70394	0.00111223
M147T365_NEG	(S)-2-Hydroxyglutarate	ENSOARG00000002831	-0.765853	0.000211237
M244T418_NEG	3-Phosphoserine	ENSOARG00000002831	-0.708103	0.00100782
M425T371_NEG	5a,6-anhydrotetracycline	ENSOARG00000002831	0.623812	0.00566523
M257T446_NEG	6-Phospho-D-gluconate	ENSOARG00000002831	-0.674741	0.00212765
M871T291_NEG	Abamectin	ENSOARG00000002831	-0.680784	0.0018712
M339T421_1_NEG	Alpha-d-glucose 1,6-bisphosphate	ENSOARG00000002831	-0.742823	0.000413207
M199T419_NEG	D-erythrose 4-phosphate	ENSOARG00000002831	-0.677135	0.0020228
M259T479_NEG	D-fructose 6-phosphate	ENSOARG00000002831	-0.657858	0.00300172
M101T312_NEG	D-galacturonic acid	ENSOARG00000002831	-0.797059	7.48307e-05
M519T444_2_NEG	D-mannose 6-phosphate	ENSOARG00000002831	-0.690246	0.00152132
M211T383_NEG	D-ribose 1-phosphate	ENSOARG00000002831	-0.671999	0.0022532
M459T425_2_NEG	D-ribose 5-phosphate	ENSOARG00000002831	-0.654634	0.00319815
M229T416_NEG	D-ribulose 5-phosphate	ENSOARG00000002831	-0.647937	0.00364006
M251T171_NEG	Deoxyinosine	ENSOARG00000002831	-0.644844	0.00386038
M447T418_NEG	Deoxythymidine triphosphate	ENSOARG00000002831	0.626499	0.00540234
M369T420_NEG	Digalacturonate	ENSOARG00000002831	-0.719297	0.000766693
M117T166_NEG	Dl-2,4-diaminobutyric acid	ENSOARG00000002831	0.624306	0.00561617
M309T157_NEG	Eicosenoic acid	ENSOARG00000002831	0.78663	0.000107845
M273T431_NEG	Galacturonate 1-phosphate	ENSOARG00000002831	-0.651556	0.00339549
M344T432_NEG	Guanosine 3',5'-cyclic monophosphate	ENSOARG00000002831	0.64941	0.00353884
M604T435_NEG	Guanosine 5'-diphospho-.alpha.-d-mannose	ENSOARG00000002831	-0.647861	0.00364535
M285T190_NEG	Hexadecanedioic acid	ENSOARG00000002831	0.70817	0.0010062
M227T385_2_NEG	Isopentenyl pyrophosphate	ENSOARG00000002831	-0.702338	0.00115475
M101T39_NEG	Isovaleric acid	ENSOARG00000002831	-0.721214	0.00073069
M129T365_NEG	L-2-hydroxyglutaric acid	ENSOARG00000002831	-0.764363	0.000221095
M607T435_NEG	Thymidine 3',5'-cyclic monophosphate	ENSOARG00000002831	-0.728645	0.000604178
M535T421_NEG	Udp-xylose	ENSOARG00000002831	-0.777117	0.000147994
M130T153_POS	Metformin	ENSOARG00000002846	0.643725	0.00394274
M570T33_POS	Methoxyneurosporene	ENSOARG00000002846	0.665527	0.00257397
M166T315_POS	Phenylalanine	ENSOARG00000002846	-0.673578	0.00218019
M468T32_POS	Trihydroxycholestanoic acid	ENSOARG00000002846	0.646207	0.00376194
M236T24_2_NEG	Sepiapterin	ENSOARG00000002846	0.725985	0.000647156
M265T23_POS	Phenylacetyl-l-glutamine	ENSOARG00000002986	0.831071	1.9341e-05
M285T190_NEG	Hexadecanedioic acid	ENSOARG00000002986	0.639622	0.004257
M290T242_POS	(-)-atropine	ENSOARG00000003052	0.799583	6.8282e-05
M118T258_3_POS	Betaine	ENSOARG00000003052	0.698814	0.00125303
M333T258_POS	Estrone sulfate	ENSOARG00000003052	0.881204	1.3652e-06
M305T411_POS	N-acetylaspartylglutamic acid	ENSOARG00000003052	0.65788	0.00300042
M421T22_POS	Ouabain	ENSOARG00000003052	-0.71142	0.000930564
M184T457_1_POS	Phosphorylcholine	ENSOARG00000003052	0.633556	0.00475887
M173T341_2_NEG	2-propylglutaric acid	ENSOARG00000003052	0.668012	0.00244662
M103T217_NEG	3-hydroxybutyric acid	ENSOARG00000003052	0.681365	0.00184797
M244T418_NEG	3-Phosphoserine	ENSOARG00000003052	-0.64618	0.00376391
M196T288_NEG	3,4-Dihydroxy-L-phenylalanine(L-DOPA)	ENSOARG00000003052	-0.726634	0.000636437
M339T421_1_NEG	Alpha-d-glucose 1,6-bisphosphate	ENSOARG00000003052	-0.641462	0.00411361
M179T259_NEG	Coniferyl alcohol	ENSOARG00000003052	0.716982	0.000812135
M101T312_NEG	D-galacturonic acid	ENSOARG00000003052	-0.66405	0.00265219
M369T420_NEG	Digalacturonate	ENSOARG00000003052	-0.63155	0.00493504
M117T166_NEG	Dl-2,4-diaminobutyric acid	ENSOARG00000003052	0.644696	0.0038712
M285T190_NEG	Hexadecanedioic acid	ENSOARG00000003052	0.731315	0.000563443
M205T51_NEG	Homocitrate	ENSOARG00000003052	0.714092	0.000871989
M115T348_NEG	Maleic acid	ENSOARG00000003052	0.651318	0.00341114
M131T341_NEG	Ornithine	ENSOARG00000003052	0.669365	0.00237954
M192T177_NEG	Trans-3,5-dimethoxy-4-hydroxycinnamaldehyde	ENSOARG00000003052	-0.63276	0.00482818
M535T421_NEG	Udp-xylose	ENSOARG00000003052	-0.667104	0.00249254
M290T242_POS	(-)-atropine	ENSOARG00000003293	0.640183	0.00421285
M369T33_POS	3-dehydroepiandrosterone sulfate	ENSOARG00000003293	0.680375	0.00188771
M105T33_POS	4-methylbenzyl alcohol	ENSOARG00000003293	0.629025	0.00516432
M178T264_POS	D-glucosaminic acid	ENSOARG00000003293	-0.700135	0.00121542
M333T258_POS	Estrone sulfate	ENSOARG00000003293	0.773638	0.000165534
M305T411_POS	N-acetylaspartylglutamic acid	ENSOARG00000003293	0.793897	8.37799e-05
M421T22_POS	Ouabain	ENSOARG00000003293	-0.690185	0.00152338
M184T457_1_POS	Phosphorylcholine	ENSOARG00000003293	0.708496	0.000998381
M357T443_NEG	.beta.-l-fucose 1-phosphate	ENSOARG00000003293	-0.750752	0.00033059
M103T217_NEG	3-hydroxybutyric acid	ENSOARG00000003293	0.63058	0.00502219
M244T418_NEG	3-Phosphoserine	ENSOARG00000003293	-0.775737	0.000154753
M257T393_1_NEG	6-phosphogluconic acid	ENSOARG00000003293	-0.659051	0.00293158
M339T421_1_NEG	Alpha-d-glucose 1,6-bisphosphate	ENSOARG00000003293	-0.706451	0.00104824
M199T419_NEG	D-erythrose 4-phosphate	ENSOARG00000003293	-0.739348	0.000454515
M259T479_NEG	D-fructose 6-phosphate	ENSOARG00000003293	-0.76365	0.000225947
M519T444_2_NEG	D-mannose 6-phosphate	ENSOARG00000003293	-0.735945	0.000498273
M211T383_NEG	D-ribose 1-phosphate	ENSOARG00000003293	-0.709029	0.00098573
M459T425_2_NEG	D-ribose 5-phosphate	ENSOARG00000003293	-0.696735	0.00131421
M229T416_NEG	D-ribulose 5-phosphate	ENSOARG00000003293	-0.715009	0.000852606
M251T171_NEG	Deoxyinosine	ENSOARG00000003293	-0.648845	0.0035774
M369T420_NEG	Digalacturonate	ENSOARG00000003293	-0.747196	0.00036573
M117T166_NEG	Dl-2,4-diaminobutyric acid	ENSOARG00000003293	0.676879	0.0020338
M309T157_NEG	Eicosenoic acid	ENSOARG00000003293	0.652438	0.00333797
M115T563_NEG	Fumarate	ENSOARG00000003293	0.649048	0.00356349
M273T431_NEG	Galacturonate 1-phosphate	ENSOARG00000003293	-0.748264	0.000354863
M604T435_NEG	Guanosine 5'-diphospho-.alpha.-d-mannose	ENSOARG00000003293	-0.626785	0.00537492
M227T385_2_NEG	Isopentenyl pyrophosphate	ENSOARG00000003293	-0.745093	0.000387951
M133T377_1_NEG	Malate	ENSOARG00000003293	0.665246	0.00258871
M115T348_NEG	Maleic acid	ENSOARG00000003293	0.683472	0.00176569
M369T418_NEG	Phosphoserine	ENSOARG00000003293	0.641118	0.00414011
M329T419_NEG	Phytic acid	ENSOARG00000003293	-0.739862	0.000448191
M607T435_NEG	Thymidine 3',5'-cyclic monophosphate	ENSOARG00000003293	-0.702903	0.00113961
M535T421_NEG	Udp-xylose	ENSOARG00000003293	-0.712886	0.000898038
M290T242_POS	(-)-atropine	ENSOARG00000003361	0.767522	0.000200632
M189T277_POS	6-(methylthio)purine	ENSOARG00000003361	0.701067	0.00118945
M204T292_5_POS	Acetylcarnitine	ENSOARG00000003361	-0.726047	0.000646126
M203T287_POS	Acetylsalicylic acid	ENSOARG00000003361	-0.728101	0.000612762
M226T290_POS	Acyclovir	ENSOARG00000003361	-0.756127	0.000282893
M428T417_POS	Adenosine 3',5'-diphosphate (pap)	ENSOARG00000003361	0.6467	0.00372689
M118T258_3_POS	Betaine	ENSOARG00000003361	0.663789	0.0026662
M328T282_POS	Cytidine 2',3'-cyclic phosphate	ENSOARG00000003361	-0.624575	0.00558954
M333T258_POS	Estrone sulfate	ENSOARG00000003361	0.803856	5.83055e-05
M369T21_2_POS	Lignoceric acid	ENSOARG00000003361	0.647754	0.00365277
M134T62_POS	Mandelonitrile	ENSOARG00000003361	0.640242	0.00420822
M130T232_POS	O-acetyl-l-serine	ENSOARG00000003361	-0.655618	0.00313716
M421T22_POS	Ouabain	ENSOARG00000003361	-0.708037	0.0010094
M265T23_POS	Phenylacetyl-l-glutamine	ENSOARG00000003361	0.724171	0.000677923
M298T100_POS	S-methyl-5'-thioadenosine	ENSOARG00000003361	0.66456	0.00262496
M219T287_POS	Theobromine	ENSOARG00000003361	-0.665118	0.00259542
M365T425_POS	Xanthosine 5'-monophosphate	ENSOARG00000003361	0.631862	0.00490735
M147T365_NEG	(S)-2-Hydroxyglutarate	ENSOARG00000003361	-0.677866	0.00199163
M173T341_2_NEG	2-propylglutaric acid	ENSOARG00000003361	0.648033	0.0036334
M197T419_NEG	2,4,5-trichlorophenol	ENSOARG00000003361	-0.658372	0.00297136
M103T217_NEG	3-hydroxybutyric acid	ENSOARG00000003361	0.629266	0.0051421
M244T418_NEG	3-Phosphoserine	ENSOARG00000003361	-0.672655	0.00222263
M196T288_NEG	3,4-Dihydroxy-L-phenylalanine(L-DOPA)	ENSOARG00000003361	-0.724173	0.000677891
M871T291_NEG	Abamectin	ENSOARG00000003361	-0.784124	0.000117398
M339T421_1_NEG	Alpha-d-glucose 1,6-bisphosphate	ENSOARG00000003361	-0.742626	0.000415451
M179T259_NEG	Coniferyl alcohol	ENSOARG00000003361	0.653812	0.0032499
M199T419_NEG	D-erythrose 4-phosphate	ENSOARG00000003361	-0.63563	0.00458209
M259T479_NEG	D-fructose 6-phosphate	ENSOARG00000003361	-0.6316	0.00493064
M101T312_NEG	D-galacturonic acid	ENSOARG00000003361	-0.778447	0.00014172
M519T444_2_NEG	D-mannose 6-phosphate	ENSOARG00000003361	-0.660127	0.00286953
M211T383_NEG	D-ribose 1-phosphate	ENSOARG00000003361	-0.638535	0.00434362
M459T425_2_NEG	D-ribose 5-phosphate	ENSOARG00000003361	-0.652389	0.00334112
M251T171_NEG	Deoxyinosine	ENSOARG00000003361	-0.73985	0.000448346
M447T418_NEG	Deoxythymidine triphosphate	ENSOARG00000003361	0.675016	0.00211536
M369T420_NEG	Digalacturonate	ENSOARG00000003361	-0.714498	0.000863359
M287T336_NEG	Dihydrokaempferol	ENSOARG00000003361	-0.678354	0.00197109
M117T166_NEG	Dl-2,4-diaminobutyric acid	ENSOARG00000003361	0.638509	0.00434566
M309T157_NEG	Eicosenoic acid	ENSOARG00000003361	0.697289	0.00129768
M344T432_NEG	Guanosine 3',5'-cyclic monophosphate	ENSOARG00000003361	0.627469	0.00530995
M285T190_NEG	Hexadecanedioic acid	ENSOARG00000003361	0.792317	8.85802e-05
M205T51_NEG	Homocitrate	ENSOARG00000003361	0.751853	0.000320309
M227T385_2_NEG	Isopentenyl pyrophosphate	ENSOARG00000003361	-0.671874	0.0022591
M101T39_NEG	Isovaleric acid	ENSOARG00000003361	-0.65952	0.00290437
M129T365_NEG	L-2-hydroxyglutaric acid	ENSOARG00000003361	-0.677363	0.00201304
M147T75_NEG	L-Arabinono-1,4-lactone	ENSOARG00000003361	-0.658192	0.00298196
M131T341_NEG	Ornithine	ENSOARG00000003361	0.659595	0.00290008
M607T435_NEG	Thymidine 3',5'-cyclic monophosphate	ENSOARG00000003361	-0.67545	0.00209613
M192T177_NEG	Trans-3,5-dimethoxy-4-hydroxycinnamaldehyde	ENSOARG00000003361	-0.647673	0.00365848
M535T421_NEG	Udp-xylose	ENSOARG00000003361	-0.721239	0.000730217
M305T411_POS	N-acetylaspartylglutamic acid	ENSOARG00000003370	0.700898	0.00119412
M581T162_NEG	Biliverdin	ENSOARG00000003370	0.677763	0.00199602
M133T377_1_NEG	Malate	ENSOARG00000003370	0.698497	0.00126222
M147T156_POS	5,6-dimethylbenzimidazole	ENSOARG00000003456	-0.660755	0.00283374
M204T292_5_POS	Acetylcarnitine	ENSOARG00000003578	-0.647894	0.00364302
M325T576_NEG	2,3-dinor-8-isoprostaglandin-f2.alpha.	ENSOARG00000003578	0.724274	0.000676149
M251T171_NEG	Deoxyinosine	ENSOARG00000003578	-0.677771	0.00199569
M332T408_POS	Ciprofloxacin	ENSOARG00000003612	0.633847	0.00473371
M148T278_POS	D-Glutamic acid	ENSOARG00000003612	0.626917	0.00536236
M224T154_POS	Thiamin monophosphate	ENSOARG00000003612	0.715125	0.000850186
M329T147_2_NEG	21-hydroxyprogesterone	ENSOARG00000003612	0.718069	0.000790527
M137T30_NEG	4-imidazoleacrylic acid	ENSOARG00000003612	0.901845	3.17168e-07
M581T162_NEG	Biliverdin	ENSOARG00000003612	0.750765	0.000330471
M171T99_NEG	Fa 9:1+1o	ENSOARG00000003612	0.867155	3.18821e-06
M347T278_NEG	Gibberellin a1	ENSOARG00000003612	0.639396	0.0042749
M147T75_NEG	L-Arabinono-1,4-lactone	ENSOARG00000003612	0.682333	0.00180978
M537T31_NEG	N-palmitoyl-d-sphingosine	ENSOARG00000003612	-0.783612	0.000119436
M191T314_NEG	Quinate	ENSOARG00000003612	0.86613	3.37901e-06
M341T348_NEG	Sucrose	ENSOARG00000003612	0.876989	1.77978e-06
M287T103_NEG	Testosterone	ENSOARG00000003612	0.629175	0.0051505
M189T277_POS	6-(methylthio)purine	ENSOARG00000003764	0.755754	0.000285999
M204T292_5_POS	Acetylcarnitine	ENSOARG00000003764	-0.834854	1.63407e-05
M203T287_POS	Acetylsalicylic acid	ENSOARG00000003764	-0.803561	5.89522e-05
M226T290_POS	Acyclovir	ENSOARG00000003764	-0.843313	1.10362e-05
M428T417_POS	Adenosine 3',5'-diphosphate (pap)	ENSOARG00000003764	0.697446	0.00129301
M328T282_POS	Cytidine 2',3'-cyclic phosphate	ENSOARG00000003764	-0.704109	0.00110783
M263T198_POS	D-mannitol 1-phosphate	ENSOARG00000003764	0.743023	0.000410926
M400T163_1_POS	L-palmitoylcarnitine	ENSOARG00000003764	0.63099	0.00498516
M255T285_POS	Melatonin	ENSOARG00000003764	0.653727	0.00325529
M233T414_POS	Phenobarbital	ENSOARG00000003764	-0.650506	0.00346499
M487T35_POS	Quillaic acid	ENSOARG00000003764	-0.639636	0.0042559
M219T287_POS	Theobromine	ENSOARG00000003764	-0.669647	0.00236573
M365T425_POS	Xanthosine 5'-monophosphate	ENSOARG00000003764	0.682813	0.00179109
M147T365_NEG	(S)-2-Hydroxyglutarate	ENSOARG00000003764	-0.682686	0.001796
M173T341_2_NEG	2-propylglutaric acid	ENSOARG00000003764	0.716953	0.000812705
M197T419_NEG	2,4,5-trichlorophenol	ENSOARG00000003764	-0.699213	0.00124156
M244T418_NEG	3-Phosphoserine	ENSOARG00000003764	-0.675636	0.00208795
M871T291_NEG	Abamectin	ENSOARG00000003764	-0.875818	1.91249e-06
M145T211_NEG	Adipic acid	ENSOARG00000003764	-0.692753	0.00143832
M339T421_1_NEG	Alpha-d-glucose 1,6-bisphosphate	ENSOARG00000003764	-0.758053	0.000267276
M199T419_NEG	D-erythrose 4-phosphate	ENSOARG00000003764	-0.661328	0.00280146
M259T479_NEG	D-fructose 6-phosphate	ENSOARG00000003764	-0.665487	0.00257604
M101T312_NEG	D-galacturonic acid	ENSOARG00000003764	-0.72693	0.000631601
M211T383_NEG	D-ribose 1-phosphate	ENSOARG00000003764	-0.627848	0.00527418
M154T401_NEG	D-ribulose 1,5-bisphosphate	ENSOARG00000003764	-0.656599	0.00307724
M251T171_NEG	Deoxyinosine	ENSOARG00000003764	-0.662463	0.00273843
M447T418_NEG	Deoxythymidine triphosphate	ENSOARG00000003764	0.770439	0.000183179
M369T420_NEG	Digalacturonate	ENSOARG00000003764	-0.708546	0.000997197
M344T432_NEG	Guanosine 3',5'-cyclic monophosphate	ENSOARG00000003764	0.738628	0.000463496
M227T385_2_NEG	Isopentenyl pyrophosphate	ENSOARG00000003764	-0.667669	0.0024639
M129T365_NEG	L-2-hydroxyglutaric acid	ENSOARG00000003764	-0.679147	0.00193803
M147T272_NEG	Mevalonic acid	ENSOARG00000003764	-0.738442	0.000465836
M131T341_NEG	Ornithine	ENSOARG00000003764	0.723828	0.000683879
M607T435_NEG	Thymidine 3',5'-cyclic monophosphate	ENSOARG00000003764	-0.713948	0.00087506
M192T177_NEG	Trans-3,5-dimethoxy-4-hydroxycinnamaldehyde	ENSOARG00000003764	-0.66307	0.00270516
M565T414_NEG	Udp-d-glucose	ENSOARG00000003764	0.624517	0.00559523
M535T421_NEG	Udp-xylose	ENSOARG00000003764	-0.691161	0.00149058
M290T242_POS	(-)-atropine	ENSOARG00000003775	0.692582	0.00144384
M369T33_POS	3-dehydroepiandrosterone sulfate	ENSOARG00000003775	0.688102	0.00159542
M232T34_POS	4-(methylnitrosamino)-1-(3-pyridyl)-1-butanol	ENSOARG00000003775	0.644314	0.00389917
M333T258_POS	Estrone sulfate	ENSOARG00000003775	0.786267	0.000109186
M369T21_2_POS	Lignoceric acid	ENSOARG00000003775	0.625767	0.00547299
M305T411_POS	N-acetylaspartylglutamic acid	ENSOARG00000003775	0.807248	5.1297e-05
M184T457_1_POS	Phosphorylcholine	ENSOARG00000003775	0.728376	0.000608409
M357T443_NEG	.beta.-l-fucose 1-phosphate	ENSOARG00000003775	-0.706473	0.00104769
M325T576_NEG	2,3-dinor-8-isoprostaglandin-f2.alpha.	ENSOARG00000003775	0.676175	0.00206434
M103T217_NEG	3-hydroxybutyric acid	ENSOARG00000003775	0.62999	0.00507573
M244T418_NEG	3-Phosphoserine	ENSOARG00000003775	-0.720466	0.000744559
M425T371_NEG	5a,6-anhydrotetracycline	ENSOARG00000003775	0.625166	0.00553146
M257T393_1_NEG	6-phosphogluconic acid	ENSOARG00000003775	-0.650419	0.0034708
M339T421_1_NEG	Alpha-d-glucose 1,6-bisphosphate	ENSOARG00000003775	-0.685902	0.00167452
M199T419_NEG	D-erythrose 4-phosphate	ENSOARG00000003775	-0.697865	0.00128066
M259T479_NEG	D-fructose 6-phosphate	ENSOARG00000003775	-0.703138	0.00113336
M519T444_2_NEG	D-mannose 6-phosphate	ENSOARG00000003775	-0.683362	0.00176987
M211T383_NEG	D-ribose 1-phosphate	ENSOARG00000003775	-0.684703	0.00171899
M459T425_2_NEG	D-ribose 5-phosphate	ENSOARG00000003775	-0.66749	0.00247291
M229T416_NEG	D-ribulose 5-phosphate	ENSOARG00000003775	-0.671541	0.00227476
M251T171_NEG	Deoxyinosine	ENSOARG00000003775	-0.675829	0.00207944
M369T420_NEG	Digalacturonate	ENSOARG00000003775	-0.706465	0.00104787
M117T166_NEG	Dl-2,4-diaminobutyric acid	ENSOARG00000003775	0.673702	0.00217451
M309T157_NEG	Eicosenoic acid	ENSOARG00000003775	0.680314	0.00189022
M273T431_NEG	Galacturonate 1-phosphate	ENSOARG00000003775	-0.688741	0.00157304
M227T385_2_NEG	Isopentenyl pyrophosphate	ENSOARG00000003775	-0.714829	0.000856379
M115T348_NEG	Maleic acid	ENSOARG00000003775	0.664528	0.00262665
M329T419_NEG	Phytic acid	ENSOARG00000003775	-0.659942	0.00288009
M607T435_NEG	Thymidine 3',5'-cyclic monophosphate	ENSOARG00000003775	-0.672029	0.00225181
M535T421_NEG	Udp-xylose	ENSOARG00000003775	-0.69082	0.00150196
M146T361_4_POS	Acetylcholine	ENSOARG00000003792	0.625099	0.00553803
M263T198_POS	D-mannitol 1-phosphate	ENSOARG00000003792	0.73356	0.000531017
M400T163_1_POS	L-palmitoylcarnitine	ENSOARG00000003792	0.704563	0.00109606
M421T22_POS	Ouabain	ENSOARG00000003792	-0.658707	0.00295167
M173T341_2_NEG	2-propylglutaric acid	ENSOARG00000003792	0.859542	4.85586e-06
M319T34_NEG	5.alpha.-pregnane-3.alpha.,20.alpha.-diol	ENSOARG00000003792	0.62361	0.0056854
M131T341_NEG	Ornithine	ENSOARG00000003792	0.867491	3.12766e-06
M183T22_NEG	Thiouric acid	ENSOARG00000003792	-0.785391	0.000112482
M290T242_POS	(-)-atropine	ENSOARG00000003844	0.694051	0.00139683
M151T144_POS	3-methoxytyramine	ENSOARG00000003844	0.734082	0.000523702
M170T325_POS	7-keto-8-aminopelargonic acid	ENSOARG00000003844	0.739483	0.000452854
M146T361_4_POS	Acetylcholine	ENSOARG00000003844	0.662346	0.00274486
M203T287_POS	Acetylsalicylic acid	ENSOARG00000003844	-0.723929	0.000682124
M333T258_POS	Estrone sulfate	ENSOARG00000003844	0.828572	2.15709e-05
M400T163_1_POS	L-palmitoylcarnitine	ENSOARG00000003844	0.833167	1.76248e-05
M134T62_POS	Mandelonitrile	ENSOARG00000003844	0.670797	0.00231015
M305T411_POS	N-acetylaspartylglutamic acid	ENSOARG00000003844	0.627874	0.00527168
M184T457_1_POS	Phosphorylcholine	ENSOARG00000003844	0.696283	0.00132783
M219T287_POS	Theobromine	ENSOARG00000003844	-0.72327	0.000693656
M173T341_2_NEG	2-propylglutaric acid	ENSOARG00000003844	0.686387	0.00165683
M425T371_NEG	5a,6-anhydrotetracycline	ENSOARG00000003844	0.640433	0.00419329
M179T259_NEG	Coniferyl alcohol	ENSOARG00000003844	0.863908	3.82644e-06
M101T312_NEG	D-galacturonic acid	ENSOARG00000003844	-0.667146	0.00249038
M309T157_NEG	Eicosenoic acid	ENSOARG00000003844	0.657798	0.00300528
M227T110_NEG	Ile-Pro	ENSOARG00000003844	0.778798	0.0001401
M115T348_NEG	Maleic acid	ENSOARG00000003844	0.630264	0.0050508
M187T336_NEG	N.epsilon.-acetyl-l-lysine	ENSOARG00000003844	0.655531	0.00314251
M131T341_NEG	Ornithine	ENSOARG00000003844	0.682751	0.00179348
M290T242_POS	(-)-atropine	ENSOARG00000003910	0.76026	0.000250275
M369T33_POS	3-dehydroepiandrosterone sulfate	ENSOARG00000003910	0.748875	0.00034877
M151T144_POS	3-methoxytyramine	ENSOARG00000003910	0.639209	0.00428971
M232T34_POS	4-(methylnitrosamino)-1-(3-pyridyl)-1-butanol	ENSOARG00000003910	0.699619	0.00123
M105T33_POS	4-methylbenzyl alcohol	ENSOARG00000003910	0.67322	0.00219658
M189T277_POS	6-(methylthio)purine	ENSOARG00000003910	0.739255	0.000455667
M204T292_5_POS	Acetylcarnitine	ENSOARG00000003910	-0.656742	0.00306858
M203T287_POS	Acetylsalicylic acid	ENSOARG00000003910	-0.804489	5.69387e-05
M226T290_POS	Acyclovir	ENSOARG00000003910	-0.742925	0.000412038
M428T417_POS	Adenosine 3',5'-diphosphate (pap)	ENSOARG00000003910	0.694444	0.00138447
M290T529_1_POS	Beta-estradiol	ENSOARG00000003910	0.638365	0.00435726
M118T258_3_POS	Betaine	ENSOARG00000003910	0.636732	0.00449038
M328T282_POS	Cytidine 2',3'-cyclic phosphate	ENSOARG00000003910	-0.708055	0.00100896
M333T258_POS	Estrone sulfate	ENSOARG00000003910	0.780614	0.000131974
M130T424_POS	L-Glutamate	ENSOARG00000003910	-0.642569	0.00402928
M400T163_1_POS	L-palmitoylcarnitine	ENSOARG00000003910	0.632721	0.00483155
M134T62_POS	Mandelonitrile	ENSOARG00000003910	0.770941	0.000180311
M265T23_POS	Phenylacetyl-l-glutamine	ENSOARG00000003910	0.658137	0.00298521
M184T457_1_POS	Phosphorylcholine	ENSOARG00000003910	0.698862	0.00125165
M298T100_POS	S-methyl-5'-thioadenosine	ENSOARG00000003910	0.762576	0.000233432
M219T287_POS	Theobromine	ENSOARG00000003910	-0.775928	0.000153804
M365T425_POS	Xanthosine 5'-monophosphate	ENSOARG00000003910	0.697684	0.00128598
M147T365_NEG	(S)-2-Hydroxyglutarate	ENSOARG00000003910	-0.733074	0.000537901
M173T341_2_NEG	2-propylglutaric acid	ENSOARG00000003910	0.695813	0.00134211
M197T419_NEG	2,4,5-trichlorophenol	ENSOARG00000003910	-0.713267	0.000889737
M103T217_NEG	3-hydroxybutyric acid	ENSOARG00000003910	0.711076	0.000938339
M244T418_NEG	3-Phosphoserine	ENSOARG00000003910	-0.728739	0.000602697
M257T446_NEG	6-Phospho-D-gluconate	ENSOARG00000003910	-0.634904	0.00464337
M871T291_NEG	Abamectin	ENSOARG00000003910	-0.733186	0.000536307
M339T421_1_NEG	Alpha-d-glucose 1,6-bisphosphate	ENSOARG00000003910	-0.738508	0.000465011
M179T259_NEG	Coniferyl alcohol	ENSOARG00000003910	0.743688	0.000403424
M199T419_NEG	D-erythrose 4-phosphate	ENSOARG00000003910	-0.652424	0.00333888
M259T479_NEG	D-fructose 6-phosphate	ENSOARG00000003910	-0.651083	0.00342665
M101T312_NEG	D-galacturonic acid	ENSOARG00000003910	-0.775992	0.000153488
M519T444_2_NEG	D-mannose 6-phosphate	ENSOARG00000003910	-0.673753	0.00217221
M211T383_NEG	D-ribose 1-phosphate	ENSOARG00000003910	-0.664608	0.00262239
M459T425_2_NEG	D-ribose 5-phosphate	ENSOARG00000003910	-0.635032	0.0046325
M251T171_NEG	Deoxyinosine	ENSOARG00000003910	-0.73944	0.000453381
M447T418_NEG	Deoxythymidine triphosphate	ENSOARG00000003910	0.752932	0.000310489
M369T420_NEG	Digalacturonate	ENSOARG00000003910	-0.719868	0.000755806
M193T285_NEG	Digalacturonic acid	ENSOARG00000003910	-0.661149	0.00281151
M117T166_NEG	Dl-2,4-diaminobutyric acid	ENSOARG00000003910	0.621857	0.00586289
M309T157_NEG	Eicosenoic acid	ENSOARG00000003910	0.780644	0.000131843
M115T563_NEG	Fumarate	ENSOARG00000003910	0.648358	0.00361089
M344T432_NEG	Guanosine 3',5'-cyclic monophosphate	ENSOARG00000003910	0.722858	0.000700952
M285T190_NEG	Hexadecanedioic acid	ENSOARG00000003910	0.733707	0.000528946
M205T51_NEG	Homocitrate	ENSOARG00000003910	0.779505	0.00013689
M227T385_2_NEG	Isopentenyl pyrophosphate	ENSOARG00000003910	-0.691798	0.00146948
M101T39_NEG	Isovaleric acid	ENSOARG00000003910	-0.702154	0.00115973
M129T365_NEG	L-2-hydroxyglutaric acid	ENSOARG00000003910	-0.73434	0.000520118
M115T348_NEG	Maleic acid	ENSOARG00000003910	0.699034	0.00124672
M187T336_NEG	N.epsilon.-acetyl-l-lysine	ENSOARG00000003910	0.663469	0.00268348
M131T341_NEG	Ornithine	ENSOARG00000003910	0.698755	0.00125473
M369T418_NEG	Phosphoserine	ENSOARG00000003910	0.647377	0.00367919
M228T29_NEG	Pyridoxal phosphate	ENSOARG00000003910	0.670543	0.00232233
M609T420_NEG	Rutin	ENSOARG00000003910	0.689454	0.00154835
M607T435_NEG	Thymidine 3',5'-cyclic monophosphate	ENSOARG00000003910	-0.690915	0.00149878
M192T177_NEG	Trans-3,5-dimethoxy-4-hydroxycinnamaldehyde	ENSOARG00000003910	-0.63694	0.00447331
M535T421_NEG	Udp-xylose	ENSOARG00000003910	-0.769859	0.000186545
M305T411_POS	N-acetylaspartylglutamic acid	ENSOARG00000003953	0.644087	0.00391591
M357T443_NEG	.beta.-l-fucose 1-phosphate	ENSOARG00000003953	-0.657666	0.00301315
M244T418_NEG	3-Phosphoserine	ENSOARG00000003953	-0.684186	0.00173849
M257T393_1_NEG	6-phosphogluconic acid	ENSOARG00000003953	-0.676827	0.00203603
M199T419_NEG	D-erythrose 4-phosphate	ENSOARG00000003953	-0.705168	0.00108054
M259T479_NEG	D-fructose 6-phosphate	ENSOARG00000003953	-0.730825	0.00057075
M519T444_2_NEG	D-mannose 6-phosphate	ENSOARG00000003953	-0.686251	0.00166176
M211T383_NEG	D-ribose 1-phosphate	ENSOARG00000003953	-0.69691	0.00130898
M459T425_2_NEG	D-ribose 5-phosphate	ENSOARG00000003953	-0.646208	0.00376192
M229T416_NEG	D-ribulose 5-phosphate	ENSOARG00000003953	-0.7273	0.000625604
M369T420_NEG	Digalacturonate	ENSOARG00000003953	-0.640398	0.00419602
M273T431_NEG	Galacturonate 1-phosphate	ENSOARG00000003953	-0.741868	0.000424228
M604T435_NEG	Guanosine 5'-diphospho-.alpha.-d-mannose	ENSOARG00000003953	-0.637481	0.00442892
M227T385_2_NEG	Isopentenyl pyrophosphate	ENSOARG00000003953	-0.688677	0.00157527
M369T418_NEG	Phosphoserine	ENSOARG00000003953	0.666468	0.00252512
M329T419_NEG	Phytic acid	ENSOARG00000003953	-0.792163	8.90611e-05
M607T435_NEG	Thymidine 3',5'-cyclic monophosphate	ENSOARG00000003953	-0.629808	0.00509236
M305T411_POS	N-acetylaspartylglutamic acid	ENSOARG00000003963	-0.657412	0.00302828
M421T22_POS	Ouabain	ENSOARG00000003963	0.703922	0.00111272
M103T217_NEG	3-hydroxybutyric acid	ENSOARG00000003963	-0.74599	0.000378338
M133T377_1_NEG	Malate	ENSOARG00000003963	-0.634095	0.00471245
M369T33_POS	3-dehydroepiandrosterone sulfate	ENSOARG00000003994	0.685102	0.00170409
M105T33_POS	4-methylbenzyl alcohol	ENSOARG00000003994	0.718273	0.000786525
M204T292_5_POS	Acetylcarnitine	ENSOARG00000003994	-0.640091	0.00422009
M203T287_POS	Acetylsalicylic acid	ENSOARG00000003994	-0.687868	0.0016037
M226T290_POS	Acyclovir	ENSOARG00000003994	-0.672648	0.00222295
M428T417_POS	Adenosine 3',5'-diphosphate (pap)	ENSOARG00000003994	0.705243	0.00107863
M130T424_POS	L-Glutamate	ENSOARG00000003994	-0.709756	0.000968668
M219T287_POS	Theobromine	ENSOARG00000003994	-0.682536	0.00180185
M405T417_POS	Uridine 5'-diphosphate	ENSOARG00000003994	0.679671	0.00191641
M365T425_POS	Xanthosine 5'-monophosphate	ENSOARG00000003994	0.823549	2.67239e-05
M175T328_NEG	2-Isopropylmalic acid	ENSOARG00000003994	0.719822	0.000756683
M197T419_NEG	2,4,5-trichlorophenol	ENSOARG00000003994	-0.700316	0.00121033
M244T418_NEG	3-Phosphoserine	ENSOARG00000003994	-0.709563	0.000973177
M257T393_1_NEG	6-phosphogluconic acid	ENSOARG00000003994	-0.69156	0.00147734
M871T291_NEG	Abamectin	ENSOARG00000003994	-0.66707	0.00249425
M145T211_NEG	Adipic acid	ENSOARG00000003994	-0.630643	0.00501643
M339T421_1_NEG	Alpha-d-glucose 1,6-bisphosphate	ENSOARG00000003994	-0.680392	0.00188703
M131T74_NEG	D-arabinose	ENSOARG00000003994	-0.720615	0.000741786
M199T419_NEG	D-erythrose 4-phosphate	ENSOARG00000003994	-0.712193	0.000913284
M259T479_NEG	D-fructose 6-phosphate	ENSOARG00000003994	-0.699354	0.00123754
M519T444_2_NEG	D-mannose 6-phosphate	ENSOARG00000003994	-0.68234	0.00180952
M211T383_NEG	D-ribose 1-phosphate	ENSOARG00000003994	-0.702375	0.00115377
M459T425_2_NEG	D-ribose 5-phosphate	ENSOARG00000003994	-0.681456	0.00184434
M229T416_NEG	D-ribulose 5-phosphate	ENSOARG00000003994	-0.635918	0.00455802
M447T418_NEG	Deoxythymidine triphosphate	ENSOARG00000003994	0.733043	0.000538337
M369T420_NEG	Digalacturonate	ENSOARG00000003994	-0.726481	0.000638964
M199T45_NEG	Dodecanoic acid	ENSOARG00000003994	0.764131	0.000222669
M309T157_NEG	Eicosenoic acid	ENSOARG00000003994	0.827749	2.23518e-05
M273T431_NEG	Galacturonate 1-phosphate	ENSOARG00000003994	-0.666454	0.00252586
M344T432_NEG	Guanosine 3',5'-cyclic monophosphate	ENSOARG00000003994	0.808332	4.92127e-05
M604T435_NEG	Guanosine 5'-diphospho-.alpha.-d-mannose	ENSOARG00000003994	-0.644354	0.00389623
M227T385_2_NEG	Isopentenyl pyrophosphate	ENSOARG00000003994	-0.710194	0.000958527
M147T75_NEG	L-Arabinono-1,4-lactone	ENSOARG00000003994	-0.764363	0.000221098
M147T272_NEG	Mevalonic acid	ENSOARG00000003994	-0.634622	0.00466735
M179T375_NEG	Myo-inositol	ENSOARG00000003994	-0.687037	0.00163331
M369T418_NEG	Phosphoserine	ENSOARG00000003994	0.757601	0.000270875
M329T419_NEG	Phytic acid	ENSOARG00000003994	-0.650298	0.00347892
M609T420_NEG	Rutin	ENSOARG00000003994	0.641528	0.00410853
M607T435_NEG	Thymidine 3',5'-cyclic monophosphate	ENSOARG00000003994	-0.679366	0.00192897
M565T414_NEG	Udp-d-glucose	ENSOARG00000003994	0.649761	0.00351504
M535T421_NEG	Udp-xylose	ENSOARG00000003994	-0.639856	0.00423853
M290T242_POS	(-)-atropine	ENSOARG00000004127	0.894534	5.5027e-07
M118T258_3_POS	Betaine	ENSOARG00000004127	0.702453	0.00115167
M333T258_POS	Estrone sulfate	ENSOARG00000004127	0.792423	8.82513e-05
M134T62_POS	Mandelonitrile	ENSOARG00000004127	0.683863	0.00175073
M244T357_POS	N-acetyl-d-galactosamine	ENSOARG00000004127	-0.630718	0.00500967
M265T23_POS	Phenylacetyl-l-glutamine	ENSOARG00000004127	0.770057	0.000185391
M298T100_POS	S-methyl-5'-thioadenosine	ENSOARG00000004127	0.725289	0.000658829
M147T365_NEG	(S)-2-Hydroxyglutarate	ENSOARG00000004127	-0.674138	0.00215477
M103T217_NEG	3-hydroxybutyric acid	ENSOARG00000004127	0.623138	0.00573271
M101T312_NEG	D-galacturonic acid	ENSOARG00000004127	-0.677278	0.00201667
M251T171_NEG	Deoxyinosine	ENSOARG00000004127	-0.644146	0.00391152
M117T166_NEG	Dl-2,4-diaminobutyric acid	ENSOARG00000004127	0.770284	0.000184077
M309T157_NEG	Eicosenoic acid	ENSOARG00000004127	0.71233	0.000910271
M285T190_NEG	Hexadecanedioic acid	ENSOARG00000004127	0.881336	1.35377e-06
M205T51_NEG	Homocitrate	ENSOARG00000004127	0.733296	0.000534738
M101T39_NEG	Isovaleric acid	ENSOARG00000004127	-0.684711	0.00171871
M129T365_NEG	L-2-hydroxyglutaric acid	ENSOARG00000004127	-0.673274	0.0021941
M151T144_POS	3-methoxytyramine	ENSOARG00000004190	0.644334	0.00389773
M203T287_POS	Acetylsalicylic acid	ENSOARG00000004190	-0.640204	0.00421118
M333T258_POS	Estrone sulfate	ENSOARG00000004190	0.658324	0.00297416
M369T21_2_POS	Lignoceric acid	ENSOARG00000004190	0.692524	0.00144574
M134T62_POS	Mandelonitrile	ENSOARG00000004190	0.630353	0.00504267
M305T411_POS	N-acetylaspartylglutamic acid	ENSOARG00000004190	0.641427	0.00411631
M184T457_1_POS	Phosphorylcholine	ENSOARG00000004190	0.732661	0.000543806
M219T287_POS	Theobromine	ENSOARG00000004190	-0.643348	0.0039708
M425T371_NEG	5a,6-anhydrotetracycline	ENSOARG00000004190	0.651305	0.003412
M179T259_NEG	Coniferyl alcohol	ENSOARG00000004190	0.686515	0.00165216
M309T157_NEG	Eicosenoic acid	ENSOARG00000004190	0.629869	0.00508676
M227T110_NEG	Ile-Pro	ENSOARG00000004190	0.680129	0.00189772
M535T421_NEG	Udp-xylose	ENSOARG00000004190	-0.690503	0.00151265
M290T242_POS	(-)-atropine	ENSOARG00000004209	0.666155	0.00254126
M369T33_POS	3-dehydroepiandrosterone sulfate	ENSOARG00000004209	0.784319	0.000116628
M105T33_POS	4-methylbenzyl alcohol	ENSOARG00000004209	0.723338	0.000692445
M203T287_POS	Acetylsalicylic acid	ENSOARG00000004209	-0.688483	0.00158205
M226T290_POS	Acyclovir	ENSOARG00000004209	-0.684806	0.00171514
M87T361_POS	Diacetyl	ENSOARG00000004209	0.639865	0.00423782
M333T258_POS	Estrone sulfate	ENSOARG00000004209	0.838508	1.38299e-05
M130T424_POS	L-Glutamate	ENSOARG00000004209	-0.652381	0.00334162
M305T411_POS	N-acetylaspartylglutamic acid	ENSOARG00000004209	0.652251	0.00335008
M184T457_1_POS	Phosphorylcholine	ENSOARG00000004209	0.680888	0.00186705
M219T287_POS	Theobromine	ENSOARG00000004209	-0.660868	0.00282734
M173T341_2_NEG	2-propylglutaric acid	ENSOARG00000004209	0.685609	0.00168533
M244T418_NEG	3-Phosphoserine	ENSOARG00000004209	-0.686022	0.00167013
M196T288_NEG	3,4-Dihydroxy-L-phenylalanine(L-DOPA)	ENSOARG00000004209	-0.716918	0.000813406
M257T393_1_NEG	6-phosphogluconic acid	ENSOARG00000004209	-0.703145	0.00113317
M871T291_NEG	Abamectin	ENSOARG00000004209	-0.678353	0.00197113
M339T421_1_NEG	Alpha-d-glucose 1,6-bisphosphate	ENSOARG00000004209	-0.76961	0.000188005
M179T259_NEG	Coniferyl alcohol	ENSOARG00000004209	0.677474	0.00200832
M199T419_NEG	D-erythrose 4-phosphate	ENSOARG00000004209	-0.655197	0.00316313
M259T479_NEG	D-fructose 6-phosphate	ENSOARG00000004209	-0.655185	0.00316386
M519T444_2_NEG	D-mannose 6-phosphate	ENSOARG00000004209	-0.645183	0.00383572
M211T383_NEG	D-ribose 1-phosphate	ENSOARG00000004209	-0.658085	0.00298827
M459T425_2_NEG	D-ribose 5-phosphate	ENSOARG00000004209	-0.692498	0.00144658
M369T420_NEG	Digalacturonate	ENSOARG00000004209	-0.75004	0.000337394
M117T166_NEG	Dl-2,4-diaminobutyric acid	ENSOARG00000004209	0.622186	0.00582925
M141T47_NEG	Ectoine	ENSOARG00000004209	-0.661268	0.00280484
M227T110_NEG	Ile-Pro	ENSOARG00000004209	0.622282	0.00581945
M227T385_2_NEG	Isopentenyl pyrophosphate	ENSOARG00000004209	-0.686101	0.00166723
M131T341_NEG	Ornithine	ENSOARG00000004209	0.687536	0.00161548
M329T419_NEG	Phytic acid	ENSOARG00000004209	-0.687717	0.00160902
M607T435_NEG	Thymidine 3',5'-cyclic monophosphate	ENSOARG00000004209	-0.667828	0.00245586
M535T421_NEG	Udp-xylose	ENSOARG00000004209	-0.75409	0.000300238
M369T33_POS	3-dehydroepiandrosterone sulfate	ENSOARG00000004285	0.66296	0.00271117
M151T144_POS	3-methoxytyramine	ENSOARG00000004285	0.785586	0.000111742
M105T33_POS	4-methylbenzyl alcohol	ENSOARG00000004285	0.702625	0.00114704
M203T287_POS	Acetylsalicylic acid	ENSOARG00000004285	-0.68618	0.00166438
M328T282_POS	Cytidine 2',3'-cyclic phosphate	ENSOARG00000004285	-0.633388	0.00477339
M333T258_POS	Estrone sulfate	ENSOARG00000004285	0.700202	0.00121353
M369T21_2_POS	Lignoceric acid	ENSOARG00000004285	0.787427	0.000104949
M134T62_POS	Mandelonitrile	ENSOARG00000004285	0.763462	0.000227242
M305T411_POS	N-acetylaspartylglutamic acid	ENSOARG00000004285	0.732547	0.000545452
M184T457_1_POS	Phosphorylcholine	ENSOARG00000004285	0.791437	9.13566e-05
M298T100_POS	S-methyl-5'-thioadenosine	ENSOARG00000004285	0.759126	0.000258892
M219T287_POS	Theobromine	ENSOARG00000004285	-0.763926	0.000224062
M365T425_POS	Xanthosine 5'-monophosphate	ENSOARG00000004285	0.803899	5.82138e-05
M357T443_NEG	.beta.-l-fucose 1-phosphate	ENSOARG00000004285	-0.700934	0.00119311
M175T328_NEG	2-Isopropylmalic acid	ENSOARG00000004285	0.640305	0.0042033
M207T28_NEG	2-naphthalenesulfonic acid	ENSOARG00000004285	0.69974	0.00122656
M103T217_NEG	3-hydroxybutyric acid	ENSOARG00000004285	0.69619	0.00133065
M244T418_NEG	3-Phosphoserine	ENSOARG00000004285	-0.713423	0.000886356
M425T371_NEG	5a,6-anhydrotetracycline	ENSOARG00000004285	0.780613	0.00013198
M339T421_1_NEG	Alpha-d-glucose 1,6-bisphosphate	ENSOARG00000004285	-0.650157	0.00348835
M179T259_NEG	Coniferyl alcohol	ENSOARG00000004285	0.701569	0.00117564
M199T419_NEG	D-erythrose 4-phosphate	ENSOARG00000004285	-0.718529	0.00078152
M259T479_NEG	D-fructose 6-phosphate	ENSOARG00000004285	-0.703	0.00113701
M519T444_2_NEG	D-mannose 6-phosphate	ENSOARG00000004285	-0.66426	0.00264092
M211T383_NEG	D-ribose 1-phosphate	ENSOARG00000004285	-0.677023	0.0020276
M459T425_2_NEG	D-ribose 5-phosphate	ENSOARG00000004285	-0.625269	0.00552146
M229T416_NEG	D-ribulose 5-phosphate	ENSOARG00000004285	-0.642327	0.0040476
M369T420_NEG	Digalacturonate	ENSOARG00000004285	-0.68014	0.00189726
M193T285_NEG	Digalacturonic acid	ENSOARG00000004285	-0.62698	0.00535634
M199T45_NEG	Dodecanoic acid	ENSOARG00000004285	0.77879	0.000140138
M309T157_NEG	Eicosenoic acid	ENSOARG00000004285	0.932893	1.67308e-08
M273T431_NEG	Galacturonate 1-phosphate	ENSOARG00000004285	-0.746539	0.000372559
M344T432_NEG	Guanosine 3',5'-cyclic monophosphate	ENSOARG00000004285	0.709837	0.000966797
M227T110_NEG	Ile-Pro	ENSOARG00000004285	0.740158	0.000444593
M227T385_2_NEG	Isopentenyl pyrophosphate	ENSOARG00000004285	-0.691282	0.00148656
M115T348_NEG	Maleic acid	ENSOARG00000004285	0.631036	0.00498103
M369T418_NEG	Phosphoserine	ENSOARG00000004285	0.728099	0.000612796
M329T419_NEG	Phytic acid	ENSOARG00000004285	-0.648532	0.00359891
M607T435_NEG	Thymidine 3',5'-cyclic monophosphate	ENSOARG00000004285	-0.67044	0.00232726
M535T421_NEG	Udp-xylose	ENSOARG00000004285	-0.7183	0.000785984
M105T33_POS	4-methylbenzyl alcohol	ENSOARG00000004298	0.651827	0.0033777
M204T292_5_POS	Acetylcarnitine	ENSOARG00000004298	-0.654409	0.00321228
M203T287_POS	Acetylsalicylic acid	ENSOARG00000004298	-0.713513	0.000884415
M226T290_POS	Acyclovir	ENSOARG00000004298	-0.749351	0.000344084
M328T282_POS	Cytidine 2',3'-cyclic phosphate	ENSOARG00000004298	-0.678306	0.00197309
M333T258_POS	Estrone sulfate	ENSOARG00000004298	0.695353	0.00135624
M400T163_1_POS	L-palmitoylcarnitine	ENSOARG00000004298	0.626616	0.00539115
M369T21_2_POS	Lignoceric acid	ENSOARG00000004298	0.653442	0.00327345
M255T285_POS	Melatonin	ENSOARG00000004298	0.659048	0.00293175
M268T425_POS	Norcodeine	ENSOARG00000004298	0.649234	0.00355081
M421T22_POS	Ouabain	ENSOARG00000004298	-0.746889	0.000368908
M219T287_POS	Theobromine	ENSOARG00000004298	-0.657475	0.00302454
M365T425_POS	Xanthosine 5'-monophosphate	ENSOARG00000004298	0.657013	0.00305221
M173T341_2_NEG	2-propylglutaric acid	ENSOARG00000004298	0.767327	0.000201848
M197T419_NEG	2,4,5-trichlorophenol	ENSOARG00000004298	-0.720487	0.000744167
M103T217_NEG	3-hydroxybutyric acid	ENSOARG00000004298	0.670437	0.00232745
M196T288_NEG	3,4-Dihydroxy-L-phenylalanine(L-DOPA)	ENSOARG00000004298	-0.647537	0.00366797
M871T291_NEG	Abamectin	ENSOARG00000004298	-0.715278	0.000846985
M339T421_1_NEG	Alpha-d-glucose 1,6-bisphosphate	ENSOARG00000004298	-0.691799	0.00146945
M179T259_NEG	Coniferyl alcohol	ENSOARG00000004298	0.727496	0.000622432
M101T312_NEG	D-galacturonic acid	ENSOARG00000004298	-0.697291	0.00129761
M251T171_NEG	Deoxyinosine	ENSOARG00000004298	-0.685285	0.00169729
M447T418_NEG	Deoxythymidine triphosphate	ENSOARG00000004298	0.654473	0.00320828
M369T420_NEG	Digalacturonate	ENSOARG00000004298	-0.634056	0.00471578
M287T336_NEG	Dihydrokaempferol	ENSOARG00000004298	-0.658731	0.00295026
M309T157_NEG	Eicosenoic acid	ENSOARG00000004298	0.70183	0.0011685
M169T123_NEG	Epigallocatechin gallate	ENSOARG00000004298	-0.628935	0.00517268
M344T432_NEG	Guanosine 3',5'-cyclic monophosphate	ENSOARG00000004298	0.703678	0.00111911
M205T51_NEG	Homocitrate	ENSOARG00000004298	0.626024	0.00544808
M227T110_NEG	Ile-Pro	ENSOARG00000004298	0.678496	0.00196512
M221T258_NEG	Isomaltose	ENSOARG00000004298	0.637427	0.00443337
M147T75_NEG	L-Arabinono-1,4-lactone	ENSOARG00000004298	-0.650415	0.0034711
M131T341_NEG	Ornithine	ENSOARG00000004298	0.771453	0.000177426
M607T435_NEG	Thymidine 3',5'-cyclic monophosphate	ENSOARG00000004298	-0.623937	0.00565276
M535T421_NEG	Udp-xylose	ENSOARG00000004298	-0.706687	0.00104237
M151T144_POS	3-methoxytyramine	ENSOARG00000004328	0.74843	0.000353199
M170T325_POS	7-keto-8-aminopelargonic acid	ENSOARG00000004328	0.686131	0.00166615
M203T287_POS	Acetylsalicylic acid	ENSOARG00000004328	-0.774788	0.000159553
M328T282_POS	Cytidine 2',3'-cyclic phosphate	ENSOARG00000004328	-0.690515	0.00151222
M333T258_POS	Estrone sulfate	ENSOARG00000004328	0.774365	0.000161729
M400T163_1_POS	L-palmitoylcarnitine	ENSOARG00000004328	0.780203	0.000133777
M369T21_2_POS	Lignoceric acid	ENSOARG00000004328	0.75826	0.000265643
M305T411_POS	N-acetylaspartylglutamic acid	ENSOARG00000004328	0.666039	0.0025473
M184T457_1_POS	Phosphorylcholine	ENSOARG00000004328	0.706342	0.00105093
M219T287_POS	Theobromine	ENSOARG00000004328	-0.757845	0.000268926
M365T425_POS	Xanthosine 5'-monophosphate	ENSOARG00000004328	0.659804	0.00288801
M357T443_NEG	.beta.-l-fucose 1-phosphate	ENSOARG00000004328	-0.783304	0.000120673
M244T418_NEG	3-Phosphoserine	ENSOARG00000004328	-0.746972	0.00036805
M425T371_NEG	5a,6-anhydrotetracycline	ENSOARG00000004328	0.673457	0.0021857
M257T446_NEG	6-Phospho-D-gluconate	ENSOARG00000004328	-0.633543	0.00476
M339T421_1_NEG	Alpha-d-glucose 1,6-bisphosphate	ENSOARG00000004328	-0.684805	0.00171519
M179T259_NEG	Coniferyl alcohol	ENSOARG00000004328	0.760684	0.000247121
M199T419_NEG	D-erythrose 4-phosphate	ENSOARG00000004328	-0.742283	0.000419402
M259T479_NEG	D-fructose 6-phosphate	ENSOARG00000004328	-0.74122	0.00043185
M101T312_NEG	D-galacturonic acid	ENSOARG00000004328	-0.647155	0.00369477
M519T444_2_NEG	D-mannose 6-phosphate	ENSOARG00000004328	-0.677452	0.00200924
M211T383_NEG	D-ribose 1-phosphate	ENSOARG00000004328	-0.681756	0.00183247
M459T425_2_NEG	D-ribose 5-phosphate	ENSOARG00000004328	-0.639445	0.00427098
M229T416_NEG	D-ribulose 5-phosphate	ENSOARG00000004328	-0.699935	0.00122104
M369T420_NEG	Digalacturonate	ENSOARG00000004328	-0.704705	0.0010924
M309T157_NEG	Eicosenoic acid	ENSOARG00000004328	0.725241	0.000659626
M273T431_NEG	Galacturonate 1-phosphate	ENSOARG00000004328	-0.713341	0.000888136
M227T110_NEG	Ile-Pro	ENSOARG00000004328	0.751728	0.000321466
M227T385_2_NEG	Isopentenyl pyrophosphate	ENSOARG00000004328	-0.720619	0.000741704
M369T418_NEG	Phosphoserine	ENSOARG00000004328	0.637113	0.00445902
M329T419_NEG	Phytic acid	ENSOARG00000004328	-0.6598	0.00288825
M607T435_NEG	Thymidine 3',5'-cyclic monophosphate	ENSOARG00000004328	-0.726455	0.000639382
M535T421_NEG	Udp-xylose	ENSOARG00000004328	-0.711301	0.000933255
M151T144_POS	3-methoxytyramine	ENSOARG00000004401	0.851371	7.43004e-06
M105T33_POS	4-methylbenzyl alcohol	ENSOARG00000004401	0.630217	0.00505502
M170T325_POS	7-keto-8-aminopelargonic acid	ENSOARG00000004401	0.714912	0.000854643
M146T361_4_POS	Acetylcholine	ENSOARG00000004401	0.672334	0.00223755
M203T287_POS	Acetylsalicylic acid	ENSOARG00000004401	-0.757762	0.000269583
M328T282_POS	Cytidine 2',3'-cyclic phosphate	ENSOARG00000004401	-0.759442	0.000256468
M333T258_POS	Estrone sulfate	ENSOARG00000004401	0.680981	0.00186333
M400T163_1_POS	L-palmitoylcarnitine	ENSOARG00000004401	0.846388	9.51468e-06
M369T21_2_POS	Lignoceric acid	ENSOARG00000004401	0.758604	0.000262946
M134T62_POS	Mandelonitrile	ENSOARG00000004401	0.689081	0.00156124
M268T425_POS	Norcodeine	ENSOARG00000004401	0.685398	0.00169312
M184T457_1_POS	Phosphorylcholine	ENSOARG00000004401	0.622145	0.00583347
M298T100_POS	S-methyl-5'-thioadenosine	ENSOARG00000004401	0.62253	0.00579427
M219T287_POS	Theobromine	ENSOARG00000004401	-0.756531	0.000279553
M365T425_POS	Xanthosine 5'-monophosphate	ENSOARG00000004401	0.721713	0.000721548
M173T341_2_NEG	2-propylglutaric acid	ENSOARG00000004401	0.660107	0.00287063
M179T259_NEG	Coniferyl alcohol	ENSOARG00000004401	0.834119	1.68899e-05
M101T312_NEG	D-galacturonic acid	ENSOARG00000004401	-0.693775	0.00140557
M309T157_NEG	Eicosenoic acid	ENSOARG00000004401	0.763277	0.000228527
M344T432_NEG	Guanosine 3',5'-cyclic monophosphate	ENSOARG00000004401	0.674866	0.00212208
M227T110_NEG	Ile-Pro	ENSOARG00000004401	0.823659	2.6601e-05
M131T341_NEG	Ornithine	ENSOARG00000004401	0.661444	0.00279499
M241T98_NEG	Thymidine	ENSOARG00000004401	0.665215	0.00259033
M535T421_NEG	Udp-xylose	ENSOARG00000004401	-0.63945	0.00427062
M204T292_5_POS	Acetylcarnitine	ENSOARG00000004414	-0.675663	0.00208675
M363T646_POS	D-myo-inositol-1,4-diphosphate	ENSOARG00000004414	0.669366	0.00237945
M130T232_POS	O-acetyl-l-serine	ENSOARG00000004414	-0.651147	0.00342238
M265T23_POS	Phenylacetyl-l-glutamine	ENSOARG00000004414	0.7391	0.000457598
M287T336_NEG	Dihydrokaempferol	ENSOARG00000004414	-0.635788	0.00456892
M290T242_POS	(-)-atropine	ENSOARG00000004602	0.884754	1.08351e-06
M118T258_3_POS	Betaine	ENSOARG00000004602	0.70852	0.000997818
M333T258_POS	Estrone sulfate	ENSOARG00000004602	0.735084	0.000509891
M244T357_POS	N-acetyl-d-galactosamine	ENSOARG00000004602	-0.659333	0.0029152
M265T23_POS	Phenylacetyl-l-glutamine	ENSOARG00000004602	0.741475	0.000428842
M298T100_POS	S-methyl-5'-thioadenosine	ENSOARG00000004602	0.622576	0.00578959
M101T312_NEG	D-galacturonic acid	ENSOARG00000004602	-0.630688	0.00501242
M117T166_NEG	Dl-2,4-diaminobutyric acid	ENSOARG00000004602	0.846368	9.52388e-06
M309T157_NEG	Eicosenoic acid	ENSOARG00000004602	0.654812	0.00318705
M285T190_NEG	Hexadecanedioic acid	ENSOARG00000004602	0.850924	7.59948e-06
M205T51_NEG	Homocitrate	ENSOARG00000004602	0.676648	0.00204376
M147T75_NEG	L-Arabinono-1,4-lactone	ENSOARG00000004602	-0.68681	0.00164151
M290T242_POS	(-)-atropine	ENSOARG00000004617	0.866693	3.2731e-06
M118T258_3_POS	Betaine	ENSOARG00000004617	0.6937	0.00140796
M333T258_POS	Estrone sulfate	ENSOARG00000004617	0.741273	0.000431225
M134T62_POS	Mandelonitrile	ENSOARG00000004617	0.643054	0.00399276
M265T23_POS	Phenylacetyl-l-glutamine	ENSOARG00000004617	0.859984	4.74181e-06
M298T100_POS	S-methyl-5'-thioadenosine	ENSOARG00000004617	0.715079	0.000851146
M325T576_NEG	2,3-dinor-8-isoprostaglandin-f2.alpha.	ENSOARG00000004617	0.667498	0.00247252
M117T166_NEG	Dl-2,4-diaminobutyric acid	ENSOARG00000004617	0.717488	0.000802012
M309T157_NEG	Eicosenoic acid	ENSOARG00000004617	0.678246	0.00197561
M285T190_NEG	Hexadecanedioic acid	ENSOARG00000004617	0.904843	2.49871e-07
M205T51_NEG	Homocitrate	ENSOARG00000004617	0.696374	0.00132507
M101T39_NEG	Isovaleric acid	ENSOARG00000004617	-0.65546	0.0031469
M290T242_POS	(-)-atropine	ENSOARG00000004625	0.709233	0.000980911
M105T33_POS	4-methylbenzyl alcohol	ENSOARG00000004625	0.627351	0.00532112
M189T277_POS	6-(methylthio)purine	ENSOARG00000004625	0.628088	0.00525162
M204T292_5_POS	Acetylcarnitine	ENSOARG00000004625	-0.696932	0.0013083
M203T287_POS	Acetylsalicylic acid	ENSOARG00000004625	-0.759078	0.000259264
M226T290_POS	Acyclovir	ENSOARG00000004625	-0.760984	0.000244907
M428T417_POS	Adenosine 3',5'-diphosphate (pap)	ENSOARG00000004625	0.680978	0.00186343
M328T282_POS	Cytidine 2',3'-cyclic phosphate	ENSOARG00000004625	-0.646698	0.00372703
M263T198_POS	D-mannitol 1-phosphate	ENSOARG00000004625	0.71443	0.000864804
M333T258_POS	Estrone sulfate	ENSOARG00000004625	0.688975	0.00156489
M400T163_1_POS	L-palmitoylcarnitine	ENSOARG00000004625	0.708141	0.0010069
M134T62_POS	Mandelonitrile	ENSOARG00000004625	0.673985	0.00216167
M421T22_POS	Ouabain	ENSOARG00000004625	-0.704934	0.00108651
M233T414_POS	Phenobarbital	ENSOARG00000004625	-0.643809	0.00393644
M298T100_POS	S-methyl-5'-thioadenosine	ENSOARG00000004625	0.646455	0.00374433
M219T287_POS	Theobromine	ENSOARG00000004625	-0.695718	0.00134503
M365T425_POS	Xanthosine 5'-monophosphate	ENSOARG00000004625	0.674324	0.00214634
M147T365_NEG	(S)-2-Hydroxyglutarate	ENSOARG00000004625	-0.668815	0.0024066
M173T341_2_NEG	2-propylglutaric acid	ENSOARG00000004625	0.793472	8.50477e-05
M197T419_NEG	2,4,5-trichlorophenol	ENSOARG00000004625	-0.76597	0.000210476
M103T217_NEG	3-hydroxybutyric acid	ENSOARG00000004625	0.680008	0.00190265
M196T288_NEG	3,4-Dihydroxy-L-phenylalanine(L-DOPA)	ENSOARG00000004625	-0.721754	0.000720796
M871T291_NEG	Abamectin	ENSOARG00000004625	-0.792693	8.74178e-05
M339T421_1_NEG	Alpha-d-glucose 1,6-bisphosphate	ENSOARG00000004625	-0.673193	0.00219779
M179T259_NEG	Coniferyl alcohol	ENSOARG00000004625	0.735052	0.000510333
M101T312_NEG	D-galacturonic acid	ENSOARG00000004625	-0.761427	0.000241667
M154T401_NEG	D-ribulose 1,5-bisphosphate	ENSOARG00000004625	-0.700198	0.00121364
M251T171_NEG	Deoxyinosine	ENSOARG00000004625	-0.671281	0.00228708
M447T418_NEG	Deoxythymidine triphosphate	ENSOARG00000004625	0.768195	0.000196486
M287T336_NEG	Dihydrokaempferol	ENSOARG00000004625	-0.658241	0.00297909
M309T157_NEG	Eicosenoic acid	ENSOARG00000004625	0.711449	0.000929914
M169T123_NEG	Epigallocatechin gallate	ENSOARG00000004625	-0.631372	0.00495099
M344T432_NEG	Guanosine 3',5'-cyclic monophosphate	ENSOARG00000004625	0.731556	0.000559894
M285T190_NEG	Hexadecanedioic acid	ENSOARG00000004625	0.743374	0.000406948
M205T51_NEG	Homocitrate	ENSOARG00000004625	0.718651	0.000779142
M227T110_NEG	Ile-Pro	ENSOARG00000004625	0.643388	0.00396778
M221T258_NEG	Isomaltose	ENSOARG00000004625	0.669762	0.00236014
M129T365_NEG	L-2-hydroxyglutaric acid	ENSOARG00000004625	-0.667885	0.002453
M147T75_NEG	L-Arabinono-1,4-lactone	ENSOARG00000004625	-0.653412	0.00327537
M147T272_NEG	Mevalonic acid	ENSOARG00000004625	-0.664237	0.00264217
M131T341_NEG	Ornithine	ENSOARG00000004625	0.802466	6.14058e-05
M228T29_NEG	Pyridoxal phosphate	ENSOARG00000004625	0.633308	0.00478034
M183T22_NEG	Thiouric acid	ENSOARG00000004625	-0.636997	0.0044686
M192T177_NEG	Trans-3,5-dimethoxy-4-hydroxycinnamaldehyde	ENSOARG00000004625	-0.665576	0.0025714
M535T421_NEG	Udp-xylose	ENSOARG00000004625	-0.642293	0.00405013
M290T242_POS	(-)-atropine	ENSOARG00000004687	0.776518	0.000150899
M369T33_POS	3-dehydroepiandrosterone sulfate	ENSOARG00000004687	0.652669	0.003323
M105T33_POS	4-methylbenzyl alcohol	ENSOARG00000004687	0.653584	0.00326441
M189T277_POS	6-(methylthio)purine	ENSOARG00000004687	0.698853	0.00125193
M204T292_5_POS	Acetylcarnitine	ENSOARG00000004687	-0.657637	0.00301486
M203T287_POS	Acetylsalicylic acid	ENSOARG00000004687	-0.764065	0.000223111
M226T290_POS	Acyclovir	ENSOARG00000004687	-0.678477	0.00196591
M328T282_POS	Cytidine 2',3'-cyclic phosphate	ENSOARG00000004687	-0.706842	0.00103854
M333T258_POS	Estrone sulfate	ENSOARG00000004687	0.726244	0.000642875
M134T62_POS	Mandelonitrile	ENSOARG00000004687	0.676439	0.00205281
M265T23_POS	Phenylacetyl-l-glutamine	ENSOARG00000004687	0.740636	0.000438813
M298T100_POS	S-methyl-5'-thioadenosine	ENSOARG00000004687	0.689703	0.00153981
M219T287_POS	Theobromine	ENSOARG00000004687	-0.686511	0.00165233
M365T425_POS	Xanthosine 5'-monophosphate	ENSOARG00000004687	0.736928	0.000485287
M357T443_NEG	.beta.-l-fucose 1-phosphate	ENSOARG00000004687	-0.641969	0.00407483
M147T365_NEG	(S)-2-Hydroxyglutarate	ENSOARG00000004687	-0.779872	0.000135245
M244T418_NEG	3-Phosphoserine	ENSOARG00000004687	-0.703665	0.00111944
M257T446_NEG	6-Phospho-D-gluconate	ENSOARG00000004687	-0.687671	0.00161069
M871T291_NEG	Abamectin	ENSOARG00000004687	-0.733369	0.000533704
M145T211_NEG	Adipic acid	ENSOARG00000004687	-0.693698	0.00140803
M339T421_1_NEG	Alpha-d-glucose 1,6-bisphosphate	ENSOARG00000004687	-0.751818	0.000320633
M199T419_NEG	D-erythrose 4-phosphate	ENSOARG00000004687	-0.693027	0.00142948
M259T479_NEG	D-fructose 6-phosphate	ENSOARG00000004687	-0.640558	0.00418353
M101T312_NEG	D-galacturonic acid	ENSOARG00000004687	-0.702186	0.00115885
M519T444_2_NEG	D-mannose 6-phosphate	ENSOARG00000004687	-0.66497	0.00260323
M211T383_NEG	D-ribose 1-phosphate	ENSOARG00000004687	-0.672451	0.00223213
M459T425_2_NEG	D-ribose 5-phosphate	ENSOARG00000004687	-0.673359	0.00219017
M251T171_NEG	Deoxyinosine	ENSOARG00000004687	-0.689567	0.00154448
M447T418_NEG	Deoxythymidine triphosphate	ENSOARG00000004687	0.667942	0.00245015
M369T420_NEG	Digalacturonate	ENSOARG00000004687	-0.721002	0.000734586
M117T166_NEG	Dl-2,4-diaminobutyric acid	ENSOARG00000004687	0.655899	0.00311986
M309T157_NEG	Eicosenoic acid	ENSOARG00000004687	0.704973	0.00108551
M344T432_NEG	Guanosine 3',5'-cyclic monophosphate	ENSOARG00000004687	0.687912	0.00160211
M604T435_NEG	Guanosine 5'-diphospho-.alpha.-d-mannose	ENSOARG00000004687	-0.624206	0.00562601
M285T190_NEG	Hexadecanedioic acid	ENSOARG00000004687	0.732659	0.000543828
M205T51_NEG	Homocitrate	ENSOARG00000004687	0.639702	0.00425067
M227T385_2_NEG	Isopentenyl pyrophosphate	ENSOARG00000004687	-0.704985	0.0010852
M129T365_NEG	L-2-hydroxyglutaric acid	ENSOARG00000004687	-0.778341	0.000142211
M147T272_NEG	Mevalonic acid	ENSOARG00000004687	-0.64469	0.0038716
M187T336_NEG	N.epsilon.-acetyl-l-lysine	ENSOARG00000004687	0.625628	0.00548645
M228T29_NEG	Pyridoxal phosphate	ENSOARG00000004687	0.64939	0.00354016
M609T420_NEG	Rutin	ENSOARG00000004687	0.704342	0.00110177
M607T435_NEG	Thymidine 3',5'-cyclic monophosphate	ENSOARG00000004687	-0.710168	0.000959121
M535T421_NEG	Udp-xylose	ENSOARG00000004687	-0.722987	0.000698645
M151T144_POS	3-methoxytyramine	ENSOARG00000004700	0.720083	0.000751756
M170T325_POS	7-keto-8-aminopelargonic acid	ENSOARG00000004700	0.714812	0.000856752
M203T287_POS	Acetylsalicylic acid	ENSOARG00000004700	-0.756491	0.00027988
M268T286_POS	Adenosine	ENSOARG00000004700	-0.639213	0.00428942
M328T282_POS	Cytidine 2',3'-cyclic phosphate	ENSOARG00000004700	-0.623698	0.00567659
M333T258_POS	Estrone sulfate	ENSOARG00000004700	0.746326	0.000374792
M400T163_1_POS	L-palmitoylcarnitine	ENSOARG00000004700	0.777948	0.000144047
M369T21_2_POS	Lignoceric acid	ENSOARG00000004700	0.761145	0.000243726
M305T411_POS	N-acetylaspartylglutamic acid	ENSOARG00000004700	0.656063	0.00310984
M184T457_1_POS	Phosphorylcholine	ENSOARG00000004700	0.623301	0.00571633
M219T287_POS	Theobromine	ENSOARG00000004700	-0.677444	0.00200957
M357T443_NEG	.beta.-l-fucose 1-phosphate	ENSOARG00000004700	-0.669128	0.00239117
M173T341_2_NEG	2-propylglutaric acid	ENSOARG00000004700	0.683953	0.0017473
M244T418_NEG	3-Phosphoserine	ENSOARG00000004700	-0.698406	0.00126486
M257T446_NEG	6-Phospho-D-gluconate	ENSOARG00000004700	-0.629475	0.0051229
M339T421_1_NEG	Alpha-d-glucose 1,6-bisphosphate	ENSOARG00000004700	-0.652967	0.00330381
M179T259_NEG	Coniferyl alcohol	ENSOARG00000004700	0.743999	0.000399951
M199T419_NEG	D-erythrose 4-phosphate	ENSOARG00000004700	-0.662037	0.00276195
M259T479_NEG	D-fructose 6-phosphate	ENSOARG00000004700	-0.69521	0.00136063
M101T312_NEG	D-galacturonic acid	ENSOARG00000004700	-0.728365	0.000608586
M519T444_2_NEG	D-mannose 6-phosphate	ENSOARG00000004700	-0.651175	0.00342057
M211T383_NEG	D-ribose 1-phosphate	ENSOARG00000004700	-0.665096	0.00259658
M229T416_NEG	D-ribulose 5-phosphate	ENSOARG00000004700	-0.635743	0.00457266
M369T420_NEG	Digalacturonate	ENSOARG00000004700	-0.65813	0.00298559
M309T157_NEG	Eicosenoic acid	ENSOARG00000004700	0.660926	0.00282408
M273T431_NEG	Galacturonate 1-phosphate	ENSOARG00000004700	-0.649233	0.00355089
M227T110_NEG	Ile-Pro	ENSOARG00000004700	0.657371	0.00303077
M227T385_2_NEG	Isopentenyl pyrophosphate	ENSOARG00000004700	-0.692024	0.00146207
M131T341_NEG	Ornithine	ENSOARG00000004700	0.678097	0.00198188
M607T435_NEG	Thymidine 3',5'-cyclic monophosphate	ENSOARG00000004700	-0.697267	0.00129832
M192T177_NEG	Trans-3,5-dimethoxy-4-hydroxycinnamaldehyde	ENSOARG00000004700	-0.658197	0.00298169
M535T421_NEG	Udp-xylose	ENSOARG00000004700	-0.708143	0.00100684
M147T156_POS	5,6-dimethylbenzimidazole	ENSOARG00000004726	0.773822	0.000164562
M369T33_POS	3-dehydroepiandrosterone sulfate	ENSOARG00000004730	0.799888	6.75269e-05
M151T144_POS	3-methoxytyramine	ENSOARG00000004730	0.653027	0.00329995
M105T33_POS	4-methylbenzyl alcohol	ENSOARG00000004730	0.744374	0.00039581
M146T361_4_POS	Acetylcholine	ENSOARG00000004730	0.754704	0.000294914
M203T287_POS	Acetylsalicylic acid	ENSOARG00000004730	-0.754359	0.000297898
M328T282_POS	Cytidine 2',3'-cyclic phosphate	ENSOARG00000004730	-0.630801	0.0050022
M87T361_POS	Diacetyl	ENSOARG00000004730	0.730761	0.000571699
M333T258_POS	Estrone sulfate	ENSOARG00000004730	0.86811	3.01881e-06
M111T303_1_POS	Hydroquinone	ENSOARG00000004730	0.630745	0.00500729
M130T424_POS	L-Glutamate	ENSOARG00000004730	-0.646929	0.0037107
M400T163_1_POS	L-palmitoylcarnitine	ENSOARG00000004730	0.757041	0.00027539
M134T62_POS	Mandelonitrile	ENSOARG00000004730	0.651877	0.00337441
M305T411_POS	N-acetylaspartylglutamic acid	ENSOARG00000004730	0.821445	2.91754e-05
M184T457_1_POS	Phosphorylcholine	ENSOARG00000004730	0.841846	1.18324e-05
M219T287_POS	Theobromine	ENSOARG00000004730	-0.759459	0.000256337
M365T425_POS	Xanthosine 5'-monophosphate	ENSOARG00000004730	0.669986	0.00234923
M357T443_NEG	.beta.-l-fucose 1-phosphate	ENSOARG00000004730	-0.644824	0.00386182
M207T28_NEG	2-naphthalenesulfonic acid	ENSOARG00000004730	0.646976	0.00370739
M173T341_2_NEG	2-propylglutaric acid	ENSOARG00000004730	0.695125	0.00136326
M103T217_NEG	3-hydroxybutyric acid	ENSOARG00000004730	0.623465	0.0056999
M244T418_NEG	3-Phosphoserine	ENSOARG00000004730	-0.717811	0.000795607
M425T371_NEG	5a,6-anhydrotetracycline	ENSOARG00000004730	0.753858	0.000302265
M257T393_1_NEG	6-phosphogluconic acid	ENSOARG00000004730	-0.699501	0.00123336
M339T421_1_NEG	Alpha-d-glucose 1,6-bisphosphate	ENSOARG00000004730	-0.80208	6.229e-05
M179T259_NEG	Coniferyl alcohol	ENSOARG00000004730	0.787295	0.000105424
M199T419_NEG	D-erythrose 4-phosphate	ENSOARG00000004730	-0.735381	0.000505868
M259T479_NEG	D-fructose 6-phosphate	ENSOARG00000004730	-0.723697	0.000686165
M519T444_2_NEG	D-mannose 6-phosphate	ENSOARG00000004730	-0.641826	0.00408573
M211T383_NEG	D-ribose 1-phosphate	ENSOARG00000004730	-0.679506	0.00192319
M459T425_2_NEG	D-ribose 5-phosphate	ENSOARG00000004730	-0.683298	0.00177233
M229T416_NEG	D-ribulose 5-phosphate	ENSOARG00000004730	-0.644708	0.00387032
M369T420_NEG	Digalacturonate	ENSOARG00000004730	-0.765109	0.000216114
M309T157_NEG	Eicosenoic acid	ENSOARG00000004730	0.698353	0.0012664
M273T431_NEG	Galacturonate 1-phosphate	ENSOARG00000004730	-0.661312	0.00280239
M227T110_NEG	Ile-Pro	ENSOARG00000004730	0.801015	6.47897e-05
M227T385_2_NEG	Isopentenyl pyrophosphate	ENSOARG00000004730	-0.712142	0.000914423
M115T348_NEG	Maleic acid	ENSOARG00000004730	0.712797	0.000899974
M187T336_NEG	N.epsilon.-acetyl-l-lysine	ENSOARG00000004730	0.676239	0.00206153
M131T341_NEG	Ornithine	ENSOARG00000004730	0.704924	0.00108679
M369T418_NEG	Phosphoserine	ENSOARG00000004730	0.649524	0.00353109
M329T419_NEG	Phytic acid	ENSOARG00000004730	-0.708115	0.00100752
M607T435_NEG	Thymidine 3',5'-cyclic monophosphate	ENSOARG00000004730	-0.715121	0.000850267
M535T421_NEG	Udp-xylose	ENSOARG00000004730	-0.81475	3.82944e-05
M116T297_POS	DL-arginine	ENSOARG00000004731	0.702264	0.00115675
M255T285_POS	Melatonin	ENSOARG00000004731	-0.660028	0.00287515
M197T419_NEG	2,4,5-trichlorophenol	ENSOARG00000004731	0.657464	0.00302517
M196T288_NEG	3,4-Dihydroxy-L-phenylalanine(L-DOPA)	ENSOARG00000004731	0.633264	0.00478417
M114T295_NEG	D-proline	ENSOARG00000004731	0.682819	0.00179086
M287T336_NEG	Dihydrokaempferol	ENSOARG00000004731	0.764967	0.000217051
M179T375_NEG	Myo-inositol	ENSOARG00000004731	0.711609	0.000926318
M287T103_NEG	Testosterone	ENSOARG00000004731	0.639177	0.00429229
M170T325_POS	7-keto-8-aminopelargonic acid	ENSOARG00000004785	0.727333	0.000625069
M203T287_POS	Acetylsalicylic acid	ENSOARG00000004785	-0.680336	0.00188929
M263T198_POS	D-mannitol 1-phosphate	ENSOARG00000004785	0.764339	0.00022126
M333T258_POS	Estrone sulfate	ENSOARG00000004785	0.687431	0.0016192
M400T163_1_POS	L-palmitoylcarnitine	ENSOARG00000004785	0.80288	6.04686e-05
M173T341_2_NEG	2-propylglutaric acid	ENSOARG00000004785	0.642424	0.00404024
M196T288_NEG	3,4-Dihydroxy-L-phenylalanine(L-DOPA)	ENSOARG00000004785	-0.629776	0.00509528
M179T259_NEG	Coniferyl alcohol	ENSOARG00000004785	0.768903	0.000192204
M101T312_NEG	D-galacturonic acid	ENSOARG00000004785	-0.709822	0.000967148
M227T110_NEG	Ile-Pro	ENSOARG00000004785	0.716873	0.000814328
M131T341_NEG	Ornithine	ENSOARG00000004785	0.639214	0.00428936
M151T144_POS	3-methoxytyramine	ENSOARG00000004835	0.635875	0.00456158
M400T163_1_POS	L-palmitoylcarnitine	ENSOARG00000004835	0.664712	0.00261686
M369T21_2_POS	Lignoceric acid	ENSOARG00000004835	0.752001	0.00031895
M179T259_NEG	Coniferyl alcohol	ENSOARG00000004835	0.679398	0.00192764
M227T110_NEG	Ile-Pro	ENSOARG00000004835	0.678302	0.00197325
M241T98_NEG	Thymidine	ENSOARG00000004835	0.651689	0.00338673
M151T144_POS	3-methoxytyramine	ENSOARG00000004871	0.751168	0.000326674
M105T33_POS	4-methylbenzyl alcohol	ENSOARG00000004871	0.676872	0.00203412
M203T287_POS	Acetylsalicylic acid	ENSOARG00000004871	-0.849255	8.2615e-06
M226T290_POS	Acyclovir	ENSOARG00000004871	-0.710314	0.000955765
M428T417_POS	Adenosine 3',5'-diphosphate (pap)	ENSOARG00000004871	0.633371	0.00477489
M328T282_POS	Cytidine 2',3'-cyclic phosphate	ENSOARG00000004871	-0.789997	9.60549e-05
M333T258_POS	Estrone sulfate	ENSOARG00000004871	0.7941	8.31803e-05
M400T163_1_POS	L-palmitoylcarnitine	ENSOARG00000004871	0.741624	0.000427083
M369T21_2_POS	Lignoceric acid	ENSOARG00000004871	0.780138	0.000134065
M134T62_POS	Mandelonitrile	ENSOARG00000004871	0.720831	0.000737764
M421T22_POS	Ouabain	ENSOARG00000004871	-0.66365	0.00267373
M184T457_1_POS	Phosphorylcholine	ENSOARG00000004871	0.714127	0.000871233
M298T100_POS	S-methyl-5'-thioadenosine	ENSOARG00000004871	0.717504	0.000801687
M219T287_POS	Theobromine	ENSOARG00000004871	-0.817374	3.44673e-05
M365T425_POS	Xanthosine 5'-monophosphate	ENSOARG00000004871	0.773701	0.000165203
M357T443_NEG	.beta.-l-fucose 1-phosphate	ENSOARG00000004871	-0.692034	0.00146174
M147T365_NEG	(S)-2-Hydroxyglutarate	ENSOARG00000004871	-0.723947	0.000681798
M173T341_2_NEG	2-propylglutaric acid	ENSOARG00000004871	0.755726	0.000286233
M197T419_NEG	2,4,5-trichlorophenol	ENSOARG00000004871	-0.665933	0.00255277
M103T217_NEG	3-hydroxybutyric acid	ENSOARG00000004871	0.664366	0.00263531
M244T418_NEG	3-Phosphoserine	ENSOARG00000004871	-0.756624	0.000278791
M425T371_NEG	5a,6-anhydrotetracycline	ENSOARG00000004871	0.645158	0.00383748
M257T446_NEG	6-Phospho-D-gluconate	ENSOARG00000004871	-0.659019	0.00293344
M871T291_NEG	Abamectin	ENSOARG00000004871	-0.684117	0.0017411
M339T421_1_NEG	Alpha-d-glucose 1,6-bisphosphate	ENSOARG00000004871	-0.768266	0.000196051
M179T259_NEG	Coniferyl alcohol	ENSOARG00000004871	0.816593	3.55701e-05
M199T419_NEG	D-erythrose 4-phosphate	ENSOARG00000004871	-0.735541	0.000503701
M259T479_NEG	D-fructose 6-phosphate	ENSOARG00000004871	-0.740019	0.000446277
M101T312_NEG	D-galacturonic acid	ENSOARG00000004871	-0.769463	0.000188874
M519T444_2_NEG	D-mannose 6-phosphate	ENSOARG00000004871	-0.693402	0.00141746
M211T383_NEG	D-ribose 1-phosphate	ENSOARG00000004871	-0.679474	0.0019245
M459T425_2_NEG	D-ribose 5-phosphate	ENSOARG00000004871	-0.646309	0.00375469
M229T416_NEG	D-ribulose 5-phosphate	ENSOARG00000004871	-0.659523	0.00290424
M447T418_NEG	Deoxythymidine triphosphate	ENSOARG00000004871	0.696924	0.00130856
M369T420_NEG	Digalacturonate	ENSOARG00000004871	-0.74709	0.000366825
M309T157_NEG	Eicosenoic acid	ENSOARG00000004871	0.843239	1.10749e-05
M273T431_NEG	Galacturonate 1-phosphate	ENSOARG00000004871	-0.674228	0.0021507
M344T432_NEG	Guanosine 3',5'-cyclic monophosphate	ENSOARG00000004871	0.733125	0.00053717
M227T110_NEG	Ile-Pro	ENSOARG00000004871	0.767945	0.000198016
M227T385_2_NEG	Isopentenyl pyrophosphate	ENSOARG00000004871	-0.722184	0.000713004
M129T365_NEG	L-2-hydroxyglutaric acid	ENSOARG00000004871	-0.719568	0.000761507
M147T75_NEG	L-Arabinono-1,4-lactone	ENSOARG00000004871	-0.622967	0.00574997
M131T341_NEG	Ornithine	ENSOARG00000004871	0.762543	0.000233665
M369T418_NEG	Phosphoserine	ENSOARG00000004871	0.689935	0.00153187
M183T22_NEG	Thiouric acid	ENSOARG00000004871	-0.662737	0.00272334
M607T435_NEG	Thymidine 3',5'-cyclic monophosphate	ENSOARG00000004871	-0.749167	0.000345887
M535T421_NEG	Udp-xylose	ENSOARG00000004871	-0.797013	7.49557e-05
M290T242_POS	(-)-atropine	ENSOARG00000004983	0.650906	0.00343835
M178T264_POS	D-glucosaminic acid	ENSOARG00000004983	-0.648493	0.00360158
M116T297_POS	DL-arginine	ENSOARG00000004983	-0.649049	0.00356344
M333T258_POS	Estrone sulfate	ENSOARG00000004983	0.796003	7.77252e-05
M244T357_POS	N-acetyl-d-galactosamine	ENSOARG00000004983	-0.651621	0.00339117
M421T22_POS	Ouabain	ENSOARG00000004983	-0.69523	0.00136002
M207T28_NEG	2-naphthalenesulfonic acid	ENSOARG00000004983	0.65324	0.00328636
M179T259_NEG	Coniferyl alcohol	ENSOARG00000004983	0.631572	0.00493311
M285T190_NEG	Hexadecanedioic acid	ENSOARG00000004983	0.624206	0.00562607
M227T110_NEG	Ile-Pro	ENSOARG00000004983	0.708455	0.000999369
M146T361_4_POS	Acetylcholine	ENSOARG00000005019	0.627213	0.00533418
M400T163_1_POS	L-palmitoylcarnitine	ENSOARG00000005019	0.649441	0.00353674
M369T21_2_POS	Lignoceric acid	ENSOARG00000005019	0.62432	0.00561476
M305T411_POS	N-acetylaspartylglutamic acid	ENSOARG00000005019	0.84516	1.0099e-05
M184T457_1_POS	Phosphorylcholine	ENSOARG00000005019	0.673333	0.00219137
M199T419_NEG	D-erythrose 4-phosphate	ENSOARG00000005019	-0.626368	0.00541491
M259T479_NEG	D-fructose 6-phosphate	ENSOARG00000005019	-0.628556	0.00520794
M115T348_NEG	Maleic acid	ENSOARG00000005019	0.648472	0.00360298
M535T421_NEG	Udp-xylose	ENSOARG00000005019	-0.66114	0.00281206
M105T33_POS	4-methylbenzyl alcohol	ENSOARG00000005032	0.632919	0.00481426
M146T361_4_POS	Acetylcholine	ENSOARG00000005032	0.656764	0.00306722
M203T287_POS	Acetylsalicylic acid	ENSOARG00000005032	-0.621872	0.00586139
M333T258_POS	Estrone sulfate	ENSOARG00000005032	0.769087	0.000191102
M400T163_1_POS	L-palmitoylcarnitine	ENSOARG00000005032	0.678655	0.00195848
M244T357_POS	N-acetyl-d-galactosamine	ENSOARG00000005032	-0.678904	0.00194811
M268T425_POS	Norcodeine	ENSOARG00000005032	0.666468	0.00252513
M421T22_POS	Ouabain	ENSOARG00000005032	-0.67788	0.00199104
M184T457_1_POS	Phosphorylcholine	ENSOARG00000005032	0.622864	0.00576043
M219T287_POS	Theobromine	ENSOARG00000005032	-0.651479	0.00340052
M207T28_NEG	2-naphthalenesulfonic acid	ENSOARG00000005032	0.710419	0.00095334
M173T341_2_NEG	2-propylglutaric acid	ENSOARG00000005032	0.632394	0.00486028
M196T288_NEG	3,4-Dihydroxy-L-phenylalanine(L-DOPA)	ENSOARG00000005032	-0.631656	0.00492566
M425T371_NEG	5a,6-anhydrotetracycline	ENSOARG00000005032	0.664741	0.00261536
M179T259_NEG	Coniferyl alcohol	ENSOARG00000005032	0.771241	0.000178615
M309T157_NEG	Eicosenoic acid	ENSOARG00000005032	0.643097	0.00398952
M227T110_NEG	Ile-Pro	ENSOARG00000005032	0.821692	2.88775e-05
M131T341_NEG	Ornithine	ENSOARG00000005032	0.637635	0.00441635
M241T98_NEG	Thymidine	ENSOARG00000005032	0.689725	0.00153905
M487T35_POS	Quillaic acid	ENSOARG00000005067	-0.632398	0.00485997
M219T287_POS	Theobromine	ENSOARG00000005067	-0.625082	0.00553972
M365T425_POS	Xanthosine 5'-monophosphate	ENSOARG00000005067	0.65562	0.00313702
M325T576_NEG	2,3-dinor-8-isoprostaglandin-f2.alpha.	ENSOARG00000005067	0.740654	0.000438601
M425T371_NEG	5a,6-anhydrotetracycline	ENSOARG00000005067	0.667517	0.00247159
M871T291_NEG	Abamectin	ENSOARG00000005067	-0.64347	0.00396167
M145T211_NEG	Adipic acid	ENSOARG00000005067	-0.707493	0.00102258
M251T171_NEG	Deoxyinosine	ENSOARG00000005067	-0.622057	0.00584248
M447T418_NEG	Deoxythymidine triphosphate	ENSOARG00000005067	0.654916	0.00318062
M309T157_NEG	Eicosenoic acid	ENSOARG00000005067	0.710771	0.000945289
M344T432_NEG	Guanosine 3',5'-cyclic monophosphate	ENSOARG00000005067	0.694026	0.00139763
M305T272_NEG	Leucocyanidin	ENSOARG00000005067	-0.703084	0.00113478
M147T272_NEG	Mevalonic acid	ENSOARG00000005067	-0.739933	0.000447323
M290T242_POS	(-)-atropine	ENSOARG00000005106	0.650332	0.00347664
M333T258_POS	Estrone sulfate	ENSOARG00000005106	0.692779	0.00143749
M305T411_POS	N-acetylaspartylglutamic acid	ENSOARG00000005106	0.694254	0.00139043
M130T232_POS	O-acetyl-l-serine	ENSOARG00000005106	-0.629999	0.00507494
M357T443_NEG	.beta.-l-fucose 1-phosphate	ENSOARG00000005106	-0.630675	0.0050136
M325T576_NEG	2,3-dinor-8-isoprostaglandin-f2.alpha.	ENSOARG00000005106	0.756633	0.000278715
M251T171_NEG	Deoxyinosine	ENSOARG00000005106	-0.704905	0.00108727
M117T166_NEG	Dl-2,4-diaminobutyric acid	ENSOARG00000005106	0.656593	0.00307761
M101T39_NEG	Isovaleric acid	ENSOARG00000005106	-0.646002	0.00377667
M105T33_POS	4-methylbenzyl alcohol	ENSOARG00000005238	0.713986	0.000874249
M265T23_POS	Phenylacetyl-l-glutamine	ENSOARG00000005238	0.634003	0.00472029
M357T443_NEG	.beta.-l-fucose 1-phosphate	ENSOARG00000005238	-0.646844	0.00371668
M244T418_NEG	3-Phosphoserine	ENSOARG00000005238	-0.628695	0.00519499
M259T479_NEG	D-fructose 6-phosphate	ENSOARG00000005238	-0.624538	0.00559323
M519T444_2_NEG	D-mannose 6-phosphate	ENSOARG00000005238	-0.687429	0.00161929
M459T425_2_NEG	D-ribose 5-phosphate	ENSOARG00000005238	-0.646757	0.00372285
M141T47_NEG	Ectoine	ENSOARG00000005238	-0.622499	0.00579738
M273T431_NEG	Galacturonate 1-phosphate	ENSOARG00000005238	-0.673025	0.00220556
M227T385_2_NEG	Isopentenyl pyrophosphate	ENSOARG00000005238	-0.63365	0.00475072
M329T419_NEG	Phytic acid	ENSOARG00000005238	-0.66424	0.00264201
M290T242_POS	(-)-atropine	ENSOARG00000005321	0.643007	0.0039963
M369T33_POS	3-dehydroepiandrosterone sulfate	ENSOARG00000005321	0.657706	0.00301074
M151T144_POS	3-methoxytyramine	ENSOARG00000005321	0.707489	0.00102268
M232T34_POS	4-(methylnitrosamino)-1-(3-pyridyl)-1-butanol	ENSOARG00000005321	0.735905	0.000498809
M105T33_POS	4-methylbenzyl alcohol	ENSOARG00000005321	0.655695	0.0031324
M203T287_POS	Acetylsalicylic acid	ENSOARG00000005321	-0.705681	0.00106752
M428T417_POS	Adenosine 3',5'-diphosphate (pap)	ENSOARG00000005321	0.701362	0.0011813
M333T258_POS	Estrone sulfate	ENSOARG00000005321	0.665147	0.00259388
M369T21_2_POS	Lignoceric acid	ENSOARG00000005321	0.727992	0.000614498
M134T62_POS	Mandelonitrile	ENSOARG00000005321	0.781382	0.000128663
M305T411_POS	N-acetylaspartylglutamic acid	ENSOARG00000005321	0.763435	0.000227432
M421T22_POS	Ouabain	ENSOARG00000005321	-0.668134	0.00244053
M184T457_1_POS	Phosphorylcholine	ENSOARG00000005321	0.68519	0.00170081
M298T100_POS	S-methyl-5'-thioadenosine	ENSOARG00000005321	0.762368	0.000234906
M219T287_POS	Theobromine	ENSOARG00000005321	-0.674759	0.00212683
M405T417_POS	Uridine 5'-diphosphate	ENSOARG00000005321	0.623293	0.00571712
M365T425_POS	Xanthosine 5'-monophosphate	ENSOARG00000005321	0.802301	6.17835e-05
M357T443_NEG	.beta.-l-fucose 1-phosphate	ENSOARG00000005321	-0.717009	0.00081158
M147T365_NEG	(S)-2-Hydroxyglutarate	ENSOARG00000005321	-0.722953	0.000699257
M175T328_NEG	2-Isopropylmalic acid	ENSOARG00000005321	0.621885	0.00586002
M173T341_2_NEG	2-propylglutaric acid	ENSOARG00000005321	0.684075	0.00174267
M325T576_NEG	2,3-dinor-8-isoprostaglandin-f2.alpha.	ENSOARG00000005321	0.651935	0.00337062
M103T217_NEG	3-hydroxybutyric acid	ENSOARG00000005321	0.775984	0.000153526
M244T418_NEG	3-Phosphoserine	ENSOARG00000005321	-0.767923	0.000198157
M257T446_NEG	6-Phospho-D-gluconate	ENSOARG00000005321	-0.721542	0.000724665
M871T291_NEG	Abamectin	ENSOARG00000005321	-0.660027	0.00287522
M339T421_1_NEG	Alpha-d-glucose 1,6-bisphosphate	ENSOARG00000005321	-0.678284	0.001974
M179T259_NEG	Coniferyl alcohol	ENSOARG00000005321	0.683469	0.00176577
M199T419_NEG	D-erythrose 4-phosphate	ENSOARG00000005321	-0.706543	0.00104594
M259T479_NEG	D-fructose 6-phosphate	ENSOARG00000005321	-0.716641	0.000819002
M101T312_NEG	D-galacturonic acid	ENSOARG00000005321	-0.724608	0.000670405
M519T444_2_NEG	D-mannose 6-phosphate	ENSOARG00000005321	-0.725818	0.000649947
M211T383_NEG	D-ribose 1-phosphate	ENSOARG00000005321	-0.708998	0.000986461
M459T425_2_NEG	D-ribose 5-phosphate	ENSOARG00000005321	-0.627093	0.0053456
M251T171_NEG	Deoxyinosine	ENSOARG00000005321	-0.691631	0.001475
M447T418_NEG	Deoxythymidine triphosphate	ENSOARG00000005321	0.71388	0.000876516
M369T420_NEG	Digalacturonate	ENSOARG00000005321	-0.694282	0.00138957
M193T285_NEG	Digalacturonic acid	ENSOARG00000005321	-0.709201	0.000981674
M199T45_NEG	Dodecanoic acid	ENSOARG00000005321	0.643557	0.00395517
M309T157_NEG	Eicosenoic acid	ENSOARG00000005321	0.833832	1.71085e-05
M115T563_NEG	Fumarate	ENSOARG00000005321	0.675508	0.0020936
M273T431_NEG	Galacturonate 1-phosphate	ENSOARG00000005321	-0.716969	0.000812394
M344T432_NEG	Guanosine 3',5'-cyclic monophosphate	ENSOARG00000005321	0.741154	0.000432631
M604T435_NEG	Guanosine 5'-diphospho-.alpha.-d-mannose	ENSOARG00000005321	-0.650488	0.00346617
M285T190_NEG	Hexadecanedioic acid	ENSOARG00000005321	0.64761	0.00366282
M205T51_NEG	Homocitrate	ENSOARG00000005321	0.629709	0.0051014
M227T385_2_NEG	Isopentenyl pyrophosphate	ENSOARG00000005321	-0.725962	0.000647542
M101T39_NEG	Isovaleric acid	ENSOARG00000005321	-0.668997	0.00239763
M129T365_NEG	L-2-hydroxyglutaric acid	ENSOARG00000005321	-0.725532	0.000654724
M115T348_NEG	Maleic acid	ENSOARG00000005321	0.73232	0.000548728
M131T341_NEG	Ornithine	ENSOARG00000005321	0.690916	0.00149876
M369T418_NEG	Phosphoserine	ENSOARG00000005321	0.761165	0.000243576
M607T435_NEG	Thymidine 3',5'-cyclic monophosphate	ENSOARG00000005321	-0.706554	0.00104568
M192T177_NEG	Trans-3,5-dimethoxy-4-hydroxycinnamaldehyde	ENSOARG00000005321	-0.68896	0.0015654
M565T414_NEG	Udp-d-glucose	ENSOARG00000005321	0.632221	0.00487551
M535T421_NEG	Udp-xylose	ENSOARG00000005321	-0.73548	0.000504528
M524T110_POS	1-Stearoyl-sn-glycerol 3-phosphocholine(LPC(18:0))	ENSOARG00000005331	-0.672816	0.00221517
M232T34_POS	4-(methylnitrosamino)-1-(3-pyridyl)-1-butanol	ENSOARG00000005331	0.677133	0.00202288
M465T233_POS	4-androsten-17.beta.-ol-3-one glucosiduronate	ENSOARG00000005331	-0.681147	0.00185668
M189T277_POS	6-(methylthio)purine	ENSOARG00000005331	0.712877	0.000898234
M204T292_5_POS	Acetylcarnitine	ENSOARG00000005331	-0.717424	0.000803275
M203T287_POS	Acetylsalicylic acid	ENSOARG00000005331	-0.731815	0.000556087
M226T290_POS	Acyclovir	ENSOARG00000005331	-0.761585	0.000240522
M611T51_2_POS	Capsaicin	ENSOARG00000005331	-0.666955	0.00250012
M521T444_POS	D-glucose 6-phosphate	ENSOARG00000005331	-0.718827	0.000775737
M333T258_POS	Estrone sulfate	ENSOARG00000005331	0.698105	0.00127362
M369T21_2_POS	Lignoceric acid	ENSOARG00000005331	0.690686	0.00150646
M421T22_POS	Ouabain	ENSOARG00000005331	-0.680246	0.00189298
M487T35_POS	Quillaic acid	ENSOARG00000005331	-0.805139	5.55652e-05
M365T425_POS	Xanthosine 5'-monophosphate	ENSOARG00000005331	0.651458	0.00340189
M325T576_NEG	2,3-dinor-8-isoprostaglandin-f2.alpha.	ENSOARG00000005331	0.654753	0.00319076
M244T418_NEG	3-Phosphoserine	ENSOARG00000005331	-0.763574	0.00022647
M257T393_1_NEG	6-phosphogluconic acid	ENSOARG00000005331	-0.695204	0.00136084
M871T291_NEG	Abamectin	ENSOARG00000005331	-0.789187	9.87844e-05
M339T421_1_NEG	Alpha-d-glucose 1,6-bisphosphate	ENSOARG00000005331	-0.810199	4.57939e-05
M199T419_NEG	D-erythrose 4-phosphate	ENSOARG00000005331	-0.774117	0.00016302
M259T479_NEG	D-fructose 6-phosphate	ENSOARG00000005331	-0.797037	7.48912e-05
M101T312_NEG	D-galacturonic acid	ENSOARG00000005331	-0.638174	0.00437265
M519T444_2_NEG	D-mannose 6-phosphate	ENSOARG00000005331	-0.734126	0.000523085
M211T383_NEG	D-ribose 1-phosphate	ENSOARG00000005331	-0.76552	0.000213405
M459T425_2_NEG	D-ribose 5-phosphate	ENSOARG00000005331	-0.71702	0.000811364
M229T416_NEG	D-ribulose 5-phosphate	ENSOARG00000005331	-0.737662	0.000475781
M251T171_NEG	Deoxyinosine	ENSOARG00000005331	-0.665869	0.00255612
M369T420_NEG	Digalacturonate	ENSOARG00000005331	-0.800127	6.69378e-05
M273T431_NEG	Galacturonate 1-phosphate	ENSOARG00000005331	-0.665254	0.00258825
M604T435_NEG	Guanosine 5'-diphospho-.alpha.-d-mannose	ENSOARG00000005331	-0.710823	0.000944085
M227T385_2_NEG	Isopentenyl pyrophosphate	ENSOARG00000005331	-0.794889	8.088e-05
M147T272_NEG	Mevalonic acid	ENSOARG00000005331	-0.672818	0.00221508
M131T341_NEG	Ornithine	ENSOARG00000005331	0.626784	0.00537502
M607T435_NEG	Thymidine 3',5'-cyclic monophosphate	ENSOARG00000005331	-0.81529	3.74783e-05
M192T177_NEG	Trans-3,5-dimethoxy-4-hydroxycinnamaldehyde	ENSOARG00000005331	-0.667442	0.00247538
M565T414_NEG	Udp-d-glucose	ENSOARG00000005331	0.672272	0.00224045
M535T421_NEG	Udp-xylose	ENSOARG00000005331	-0.762013	0.000237435
M290T242_POS	(-)-atropine	ENSOARG00000005431	0.686124	0.00166642
M189T277_POS	6-(methylthio)purine	ENSOARG00000005431	0.680223	0.0018939
M204T292_5_POS	Acetylcarnitine	ENSOARG00000005431	-0.689213	0.00155666
M203T287_POS	Acetylsalicylic acid	ENSOARG00000005431	-0.73141	0.000562038
M226T290_POS	Acyclovir	ENSOARG00000005431	-0.74394	0.000400609
M118T258_3_POS	Betaine	ENSOARG00000005431	0.623046	0.00574201
M333T258_POS	Estrone sulfate	ENSOARG00000005431	0.801498	6.36452e-05
M369T21_2_POS	Lignoceric acid	ENSOARG00000005431	0.640956	0.00415268
M305T411_POS	N-acetylaspartylglutamic acid	ENSOARG00000005431	0.625817	0.00546807
M130T232_POS	O-acetyl-l-serine	ENSOARG00000005431	-0.6605	0.00284825
M184T457_1_POS	Phosphorylcholine	ENSOARG00000005431	0.623769	0.00566949
M219T287_POS	Theobromine	ENSOARG00000005431	-0.641743	0.00409203
M357T443_NEG	.beta.-l-fucose 1-phosphate	ENSOARG00000005431	-0.639173	0.00429263
M147T365_NEG	(S)-2-Hydroxyglutarate	ENSOARG00000005431	-0.687086	0.00163155
M173T341_2_NEG	2-propylglutaric acid	ENSOARG00000005431	0.693813	0.00140438
M244T418_NEG	3-Phosphoserine	ENSOARG00000005431	-0.732242	0.000549851
M196T288_NEG	3,4-Dihydroxy-L-phenylalanine(L-DOPA)	ENSOARG00000005431	-0.676265	0.00206042
M257T446_NEG	6-Phospho-D-gluconate	ENSOARG00000005431	-0.669264	0.00238449
M871T291_NEG	Abamectin	ENSOARG00000005431	-0.759244	0.000257989
M339T421_1_NEG	Alpha-d-glucose 1,6-bisphosphate	ENSOARG00000005431	-0.745791	0.00038046
M199T419_NEG	D-erythrose 4-phosphate	ENSOARG00000005431	-0.65092	0.00343742
M259T479_NEG	D-fructose 6-phosphate	ENSOARG00000005431	-0.664439	0.00263138
M101T312_NEG	D-galacturonic acid	ENSOARG00000005431	-0.73241	0.000547424
M519T444_2_NEG	D-mannose 6-phosphate	ENSOARG00000005431	-0.67949	0.00192386
M211T383_NEG	D-ribose 1-phosphate	ENSOARG00000005431	-0.643314	0.00397331
M251T171_NEG	Deoxyinosine	ENSOARG00000005431	-0.690587	0.00150981
M369T420_NEG	Digalacturonate	ENSOARG00000005431	-0.707982	0.00101072
M227T385_2_NEG	Isopentenyl pyrophosphate	ENSOARG00000005431	-0.685662	0.00168334
M101T39_NEG	Isovaleric acid	ENSOARG00000005431	-0.700319	0.00121024
M129T365_NEG	L-2-hydroxyglutaric acid	ENSOARG00000005431	-0.691314	0.0014855
M131T341_NEG	Ornithine	ENSOARG00000005431	0.697663	0.00128661
M607T435_NEG	Thymidine 3',5'-cyclic monophosphate	ENSOARG00000005431	-0.704384	0.0011007
M192T177_NEG	Trans-3,5-dimethoxy-4-hydroxycinnamaldehyde	ENSOARG00000005431	-0.627437	0.00531297
M535T421_NEG	Udp-xylose	ENSOARG00000005431	-0.764355	0.000221152
M151T144_POS	3-methoxytyramine	ENSOARG00000005456	0.648507	0.00360059
M170T325_POS	7-keto-8-aminopelargonic acid	ENSOARG00000005456	0.642128	0.00406269
M203T287_POS	Acetylsalicylic acid	ENSOARG00000005456	-0.73995	0.000447119
M328T282_POS	Cytidine 2',3'-cyclic phosphate	ENSOARG00000005456	-0.661143	0.00281184
M400T163_1_POS	L-palmitoylcarnitine	ENSOARG00000005456	0.746304	0.000375019
M219T287_POS	Theobromine	ENSOARG00000005456	-0.729667	0.000588308
M179T259_NEG	Coniferyl alcohol	ENSOARG00000005456	0.702472	0.00115114
M309T157_NEG	Eicosenoic acid	ENSOARG00000005456	0.648351	0.00361137
M227T110_NEG	Ile-Pro	ENSOARG00000005456	0.699213	0.00124158
M241T98_NEG	Thymidine	ENSOARG00000005456	0.640684	0.00417376
M170T325_POS	7-keto-8-aminopelargonic acid	ENSOARG00000005501	0.795891	7.80366e-05
M146T361_4_POS	Acetylcholine	ENSOARG00000005501	0.663123	0.00270227
M203T287_POS	Acetylsalicylic acid	ENSOARG00000005501	-0.757693	0.000270139
M226T290_POS	Acyclovir	ENSOARG00000005501	-0.653108	0.00329478
M328T282_POS	Cytidine 2',3'-cyclic phosphate	ENSOARG00000005501	-0.726541	0.000637976
M263T198_POS	D-mannitol 1-phosphate	ENSOARG00000005501	0.704748	0.00109128
M87T361_POS	Diacetyl	ENSOARG00000005501	0.643983	0.00392359
M400T163_1_POS	L-palmitoylcarnitine	ENSOARG00000005501	0.837637	1.43963e-05
M268T425_POS	Norcodeine	ENSOARG00000005501	0.68209	0.00181929
M219T287_POS	Theobromine	ENSOARG00000005501	-0.666308	0.00253336
M173T341_2_NEG	2-propylglutaric acid	ENSOARG00000005501	0.736848	0.00048634
M339T421_1_NEG	Alpha-d-glucose 1,6-bisphosphate	ENSOARG00000005501	-0.646521	0.00373961
M179T259_NEG	Coniferyl alcohol	ENSOARG00000005501	0.827765	2.23364e-05
M101T312_NEG	D-galacturonic acid	ENSOARG00000005501	-0.660481	0.00284931
M227T110_NEG	Ile-Pro	ENSOARG00000005501	0.701107	0.00118833
M131T341_NEG	Ornithine	ENSOARG00000005501	0.719796	0.00075718
M535T421_NEG	Udp-xylose	ENSOARG00000005501	-0.688813	0.0015705
M290T242_POS	(-)-atropine	ENSOARG00000005518	0.672381	0.00223537
M151T144_POS	3-methoxytyramine	ENSOARG00000005518	0.723784	0.00068464
M204T292_5_POS	Acetylcarnitine	ENSOARG00000005518	-0.646361	0.00375099
M203T287_POS	Acetylsalicylic acid	ENSOARG00000005518	-0.728284	0.000609854
M226T290_POS	Acyclovir	ENSOARG00000005518	-0.668365	0.00242895
M428T417_POS	Adenosine 3',5'-diphosphate (pap)	ENSOARG00000005518	0.666375	0.00252991
M333T258_POS	Estrone sulfate	ENSOARG00000005518	0.674554	0.00213601
M400T163_1_POS	L-palmitoylcarnitine	ENSOARG00000005518	0.676037	0.00207035
M369T21_2_POS	Lignoceric acid	ENSOARG00000005518	0.669586	0.00236872
M134T62_POS	Mandelonitrile	ENSOARG00000005518	0.75395	0.000301462
M130T232_POS	O-acetyl-l-serine	ENSOARG00000005518	-0.630599	0.00502039
M421T22_POS	Ouabain	ENSOARG00000005518	-0.665069	0.00259802
M298T100_POS	S-methyl-5'-thioadenosine	ENSOARG00000005518	0.748941	0.000348117
M219T287_POS	Theobromine	ENSOARG00000005518	-0.689542	0.00154532
M365T425_POS	Xanthosine 5'-monophosphate	ENSOARG00000005518	0.660083	0.00287202
M147T365_NEG	(S)-2-Hydroxyglutarate	ENSOARG00000005518	-0.800695	6.55562e-05
M173T341_2_NEG	2-propylglutaric acid	ENSOARG00000005518	0.813576	4.01208e-05
M197T419_NEG	2,4,5-trichlorophenol	ENSOARG00000005518	-0.649842	0.00350954
M103T217_NEG	3-hydroxybutyric acid	ENSOARG00000005518	0.729988	0.000583392
M196T288_NEG	3,4-Dihydroxy-L-phenylalanine(L-DOPA)	ENSOARG00000005518	-0.671323	0.00228508
M257T446_NEG	6-Phospho-D-gluconate	ENSOARG00000005518	-0.628824	0.00518302
M871T291_NEG	Abamectin	ENSOARG00000005518	-0.720025	0.000752836
M179T259_NEG	Coniferyl alcohol	ENSOARG00000005518	0.767616	0.000200051
M101T312_NEG	D-galacturonic acid	ENSOARG00000005518	-0.745154	0.000387295
M154T401_NEG	D-ribulose 1,5-bisphosphate	ENSOARG00000005518	-0.632179	0.00487925
M251T171_NEG	Deoxyinosine	ENSOARG00000005518	-0.657248	0.00303812
M447T418_NEG	Deoxythymidine triphosphate	ENSOARG00000005518	0.692082	0.00146016
M309T157_NEG	Eicosenoic acid	ENSOARG00000005518	0.78994	9.62439e-05
M169T123_NEG	Epigallocatechin gallate	ENSOARG00000005518	-0.679561	0.00192092
M344T432_NEG	Guanosine 3',5'-cyclic monophosphate	ENSOARG00000005518	0.671708	0.00226689
M285T190_NEG	Hexadecanedioic acid	ENSOARG00000005518	0.639854	0.00423869
M227T110_NEG	Ile-Pro	ENSOARG00000005518	0.640178	0.00421326
M101T39_NEG	Isovaleric acid	ENSOARG00000005518	-0.645957	0.00377983
M129T365_NEG	L-2-hydroxyglutaric acid	ENSOARG00000005518	-0.798234	7.17207e-05
M131T341_NEG	Ornithine	ENSOARG00000005518	0.814233	3.90893e-05
M183T22_NEG	Thiouric acid	ENSOARG00000005518	-0.696077	0.00133409
M192T177_NEG	Trans-3,5-dimethoxy-4-hydroxycinnamaldehyde	ENSOARG00000005518	-0.627999	0.00525996
M535T421_NEG	Udp-xylose	ENSOARG00000005518	-0.641415	0.00411721
M105T33_POS	4-methylbenzyl alcohol	ENSOARG00000005570	0.659779	0.00288944
M333T258_POS	Estrone sulfate	ENSOARG00000005570	0.685624	0.00168475
M339T421_1_NEG	Alpha-d-glucose 1,6-bisphosphate	ENSOARG00000005570	-0.677197	0.00202012
M199T419_NEG	D-erythrose 4-phosphate	ENSOARG00000005570	-0.629418	0.00512815
M459T425_2_NEG	D-ribose 5-phosphate	ENSOARG00000005570	-0.624451	0.00560181
M369T420_NEG	Digalacturonate	ENSOARG00000005570	-0.661727	0.00277914
M141T47_NEG	Ectoine	ENSOARG00000005570	-0.672172	0.00224513
M607T435_NEG	Thymidine 3',5'-cyclic monophosphate	ENSOARG00000005570	-0.644301	0.00390015
M535T421_NEG	Udp-xylose	ENSOARG00000005570	-0.660023	0.00287544
M421T22_POS	Ouabain	ENSOARG00000005642	-0.724721	0.00066847
[truncated: 8,002 more rows]
