# Supplementary material for: Integrated Transcriptomic and Metabolomic Analysis Reveals the Meat Production Features in Hybrid Sheep
Source: Animals (Basel). 2026 Jan 3;16(1):137. doi: 10.3390/ani16010137 (PMC12784912; doi:10.3390/ani16010137)
Supplement: Supplementary file 1 [file animals-16-00137-s001.zip › Table S3.xlsx]

## Sheet: SFK-vs-SH
Supplementary Table S3. Differentially expressed genes in longissimus dorsi
id	Symbol	SFK	SFK	SFK	SFK	SFK	SFK	SH	SH	SH	SH	SH	SH	SFK_mean	SH_mean	log2(fc)	FDR
ENSOARG00000002744	APOL3	6.529	7.724	3.474	5.474	6.726	7.554	52.985	54.346	127.248	134.806	63.357	179.155	6.24683	101.983	4.02906	4.17426e-29
ENSOARG00000003275	WFIKKN2	30.314	67.268	21.874	35.162	35.927	32.982	9.281	8.768	15.596	10.648	10.18	11.885	37.2545	11.0597	-1.75211	5.45653e-11
ENSOARG00000008817	HSPA1A	26.976	26.005	19.789	35.573	8.034	23.725	45.715	266.371	1527.74	1262.32	395.118	1315.71	23.3503	802.163	5.10238	1.94858e-08
ENSOARG00000019281	GSTM1	39.602	56.501	44.801	84.281	84.2	39.312	13.639	26.223	11.911	22.957	28.162	11.165	58.1162	19.0095	-1.61222	5.34968e-08
MSTRG.21794	--	6.377	5.711	2.154	5.056	13.017	1.518	1.373	0.814	0.917	0.979	1.002	1.575	5.63883	1.11	-2.34484	1.17284e-07
ENSOARG00000018898	ANGPT4	6.438	9.203	6.327	6.992	9.211	4.765	2.476	5.171	3.374	3.406	2.732	2.135	7.156	3.21567	-1.15404	1.27475e-07
ENSOARG00000004515	C1R	17.063	26.73	16.625	27.839	31.108	19.998	5.728	11.849	6.361	14.531	8.189	8.157	23.2272	9.13583	-1.3462	7.63929e-07
ENSOARG00000002053	EFEMP1	16.553	25.995	17.641	19.596	33.332	18.49	5.587	13.751	9.64	11.931	9.593	9.836	21.9345	10.0563	-1.1251	9.59746e-07
ENSOARG00000016190	ZNF750	5.139	16.345	2.913	4.744	2.483	1.302	0	0.07	0.685	0.171	0.316	0.203	5.48767	0.240833	-4.51009	1.86535e-06
ENSOARG00000006506	SLC29A3	5.077	5.16	3.396	5.981	7.037	3.601	1.597	3.168	1.647	1.227	1.787	1.724	5.042	1.85833	-1.43999	2.85641e-06
ENSOARG00000001568	C4A	3.435	10.76	2.449	7.26	12.92	4.706	0.701	2.106	1.312	3.287	0.86	1.119	6.92167	1.56417	-2.14573	3.061e-06
ENSOARG00000004658	C1S	21.013	31.965	23.907	37.988	44.555	29.304	9.203	18.247	10.83	21.538	10.317	12.928	31.4553	13.8438	-1.18406	1.31259e-05
ENSOARG00000015032	ADAMTS8	0.422	0.079	0.331	0.18	0.052	0	3.813	1.274	0.52	2.019	2.204	1.272	0.177333	1.85033	3.38325	1.77643e-05
ENSOARG00000003370	Mme	4.167	4.456	3.525	4.326	9.56	3.826	1.98	2.971	2.065	2.385	1.632	2.5	4.97667	2.2555	-1.14173	4.50276e-05
MSTRG.3397	--	9.539	10.754	6.484	6.912	9.175	8.786	3.296	4.827	4.014	4.728	2.008	2.776	8.60833	3.60817	-1.25447	4.70916e-05
MSTRG.21561	--	4.497	4.392	1.687	2.403	2.681	2.339	0.317	0.787	0.77	0.488	0.355	0.428	2.99983	0.524167	-2.51678	4.70916e-05
ENSOARG00000010907	PGFS	42.206	36.767	68.887	43.32	72.367	44.875	120.935	262.24	94.561	86.818	131.289	136.998	51.4037	138.807	1.43314	8.47395e-05
MSTRG.10237	--	3.738	4.398	2.643	1.343	4.509	2.247	1.433	1.789	1.851	1.006	0.853	0.855	3.14633	1.29783	-1.27757	8.75446e-05
ENSOARG00000011962	TRPM2	0.916	2.988	1.909	1.803	2.729	2.787	0.643	1.269	0.866	0.707	0.666	1.07	2.18867	0.870167	-1.33069	0.0001302
MSTRG.11277	--	1.249	0.966	1.629	1.419	1.895	1.714	0.407	0.937	0.141	0.417	0.13	0.157	1.47867	0.364833	-2.01899	0.0001302
MSTRG.22397	--	9.754	1.257	0.494	1.432	2.671	2.362	0	0.211	0.207	0.174	0	0.306	2.995	0.149667	-4.32273	0.000238834
ENSOARG00000018684	APIP	83.227	91.841	42.761	31.181	73.646	46.958	31.63	34.054	31.196	29.786	32.518	25.285	61.6023	30.7448	-1.00264	0.000238834
MSTRG.2475	--	6.563	10.43	4.354	9.637	8.202	9.072	3.131	4.827	5.187	2.503	4.698	2.747	8.043	3.84883	-1.06331	0.000283889
ENSOARG00000001755	C4	4.229	13.786	3.774	9.919	9.345	7.326	0.539	2.708	3.312	3.972	3.293	2.319	8.06317	2.6905	-1.58347	0.000367387
ENSOARG00000010953	XDH	0.49	0.574	0.096	0.105	0.901	0.496	0.124	0	0.03	0.051	0	0	0.443667	0.0341667	-3.69881	0.000367387
ENSOARG00000008241	XG	19.042	32.428	19.185	26.83	23.501	18.444	10.757	14.618	5.748	9.673	11.799	14.962	23.2383	11.2595	-1.04536	0.000521738
MSTRG.7655	--	5.51	5.979	14.243	9.13	6.451	15.449	5.183	3.011	4.715	2.655	3.08	2.039	9.46033	3.44717	-1.45648	0.000588004
MSTRG.2203	--	2.843	1.353	1.653	6.852	4.03	2.401	10.343	16.149	15.113	5.173	13.571	11.132	3.18867	11.9135	1.90157	0.000622571
ENSOARG00000021072	THEM4	19.881	23.595	26.151	10.991	22.523	18.61	8.398	12.491	6.791	4.589	13.985	10.406	20.2918	9.44333	-1.10353	0.00065339
ENSOARG00000018677	EHF	0.188	0.242	0.152	0.309	0.063	0.137	0.368	1.042	1.019	1.937	2.703	0.709	0.181833	1.29633	2.83375	0.00075392
ENSOARG00000003792	ANGPTL4	119.534	73.232	36.563	121.544	67.9	73.924	17.198	21.468	30.993	11.956	69.109	30.27	82.1162	30.1657	-1.44476	0.000903052
MSTRG.21437	--	3.061	1.625	0.4	1.133	5.252	1.797	0.311	0.128	0.503	0.318	0.579	0.466	2.21133	0.384167	-2.52511	0.000903052
ENSOARG00000009085	SESN3	4.513	5.05	3.565	5.07	10.686	3.945	2.582	3.048	3.058	1.008	3.507	1.825	5.4715	2.50467	-1.12732	0.00102567
MSTRG.20482	FAM200B	3.351	3.88	1.687	1.758	4.843	3.887	1.115	0.916	1.758	2.327	1.545	1.522	3.23433	1.5305	-1.07947	0.00102567
MSTRG.2595	FTH1	2.38	4.22	2.467	2.058	1.797	3.412	1.276	0.659	1.161	1.09	0.476	0.574	2.72233	0.872667	-1.64134	0.00104745
ENSOARG00000015707	HLA-DQA2	0.977	2.34	2.712	1.747	1.854	1.787	0.037	0	1.246	0.484	0.368	0.651	1.90283	0.464333	-2.03492	0.00108237
ENSOARG00000012184	GPC3	21.648	46.563	28.892	41.279	30.952	24.595	8.502	20.989	11.919	13.209	23.384	18.364	32.3215	16.0612	-1.00892	0.00108237
ENSOARG00000008891	NTRK2	1.268	1.787	1.856	1.828	5.015	2.334	0.189	1.697	0.401	0.871	0.634	0.807	2.348	0.7665	-1.61507	0.00123958
ENSOARG00000006358	CSF1R	3.32	8.742	2.727	5.596	4.135	7.061	1.693	3.397	2.249	2.354	1.398	2.61	5.2635	2.2835	-1.20478	0.00123958
ENSOARG00000018220	CPED1	1.488	1.371	1.778	2.589	3.629	2.239	1.238	1.228	1.116	0.616	1.227	0.795	2.18233	1.03667	-1.07392	0.00123958
MSTRG.14984	MRLN	166.924	91.601	89.414	83.215	224.186	54.87	52.113	71.399	29.67	54.296	80.687	31.563	118.368	53.288	-1.1514	0.00123958
ENSOARG00000009835	MFSD4B	4.816	3.205	1.119	3.724	9.205	1.535	1.362	0.675	0.909	0.907	1.219	1.654	3.934	1.121	-1.81121	0.00123958
ENSOARG00000002018	WBP1L	35.546	48.653	20.207	34.438	39.599	34.046	17.908	20.265	17.539	7.863	16.794	24.407	35.4148	17.4627	-1.02008	0.00123958
ENSOARG00000000118	ARL4D	3.976	7.842	4.852	8.124	6.293	6.196	2.704	1.436	4.919	1.385	1.728	1.911	6.21383	2.34717	-1.40456	0.00163883
ENSOARG00000006444	MYH13	0.231	0.342	0.194	0.042	0.039	0.484	0.803	1.232	6.321	4.423	1.428	0.847	0.222	2.509	3.49848	0.00165829
ENSOARG00000000751	C3	7.115	18.772	5.407	18.39	14.831	13.603	1.255	10.111	3.171	6.322	3.451	4.656	13.0197	4.82767	-1.43129	0.00173828
ENSOARG00000013419	SACS	18.156	36.201	11.317	37.374	23.383	32.926	4.02	9.616	18.074	12.83	15.843	10.347	26.5595	11.7883	-1.17187	0.0019564
ENSOARG00000015904	FGFR3	2.77	4.902	1.579	3.438	3.522	3.391	0.992	1.736	2.124	1.794	1.632	1.207	3.267	1.58083	-1.04728	0.00236949
ENSOARG00000015718	PTPRC	2.513	5.018	2.261	3.234	5.042	4.898	1.37	2.32	2.027	1.712	0.374	1.984	3.82767	1.63117	-1.23056	0.00236949
ENSOARG00000007533	ADCYAP1R1	1.475	1.754	0.857	2.665	1.743	1.824	0.532	1.256	0.646	0.935	0.907	0.684	1.71967	0.826667	-1.05675	0.00275983
MSTRG.22787	--	4.744	5.671	1.033	2.248	3.252	2.22	1.002	0.442	3.079	0.707	0.697	0.721	3.19467	1.108	-1.52771	0.00302409
ENSOARG00000003959	RASGEF1A	6.095	6.644	3.101	9.745	8.595	2.715	1.017	1.746	2.278	2.967	0.963	3.871	6.14917	2.14033	-1.52256	0.0031435
ENSOARG00000019218	CYTH4	0.98	2.463	1.653	1.228	1.459	1.899	0.776	1.046	0.443	0.771	0.281	0.903	1.61367	0.703333	-1.19806	0.00366731
ENSOARG00000005032	PTPN6	2.415	5.098	2.731	3.999	3.023	4.066	1.606	1.831	1.558	2.172	0.934	1.964	3.55533	1.6775	-1.08367	0.00366731
ENSOARG00000004195	SLC16A9	2.707	1.974	0.855	2.916	2.759	2.238	0.221	0	0.268	0.378	1.237	1.128	2.2415	0.538667	-2.057	0.00366731
ENSOARG00000015400	WNT5A	2.707	3.652	2.165	1.571	3.83	2.752	1.568	2.777	1.132	0.497	0.752	0.772	2.7795	1.24967	-1.15328	0.00409418
ENSOARG00000001878	C4A	5.723	12.223	2.744	9.956	12.173	4.307	1.452	3.976	2.184	6.618	1.982	1.926	7.85433	3.023	-1.37751	0.00424228
ENSOARG00000014996	NAV3	0.529	0.532	0.652	0.539	1.149	0.585	0.28	0.551	0.339	0.219	0.239	0.341	0.664333	0.328167	-1.01748	0.00470897
ENSOARG00000008148	Ky	56.658	87.901	61.528	43.088	42.748	87.068	25.544	57.937	40.446	6.961	17.381	26.706	63.1652	29.1625	-1.11501	0.00567509
ENSOARG00000008702	CYP2J2	0.53	1.228	0.357	1.431	1.249	1.346	0.074	0.092	0	0.394	0.331	0.332	1.0235	0.203833	-2.32805	0.0058007
ENSOARG00000004207	MYO1F	0.944	2.531	1.733	1.834	1.613	2.592	0.985	1.002	0.597	0.829	0.393	1.138	1.8745	0.824	-1.18579	0.00605906
ENSOARG00000004628	ZNF683	1.119	3.099	1.585	1.774	2.074	2.303	0.703	1.452	0.853	0.16	0.087	0.702	1.99233	0.6595	-1.59501	0.00605906
MSTRG.21438	--	5.179	3.946	3.16	2.963	5.919	1.963	1.006	2.338	2.136	0.773	2.672	0.679	3.855	1.60067	-1.26806	0.00615446
MSTRG.21544	FLVCR2	22.696	20.785	13.91	27.983	32.516	13.789	6.528	8.026	17.392	12.888	13.287	1.794	21.9465	9.98583	-1.13604	0.00642999
ENSOARG00000011322	SFRP5	7.953	10.337	7.652	25.835	13.751	4.689	1.931	1.915	3.514	4.748	6.696	5.905	11.7028	4.11817	-1.50678	0.00667206
ENSOARG00000008664	IL5RA	0.889	0.687	0.24	0.766	1.099	0	0	0.103	0.1	0	0	0	0.6135	0.0338333	-4.18055	0.00684302
ENSOARG00000019197	IL2RB	3.256	7.358	4.799	5.061	5.824	5.64	2.588	3.381	2.206	1.361	0.704	3.837	5.323	2.34617	-1.18193	0.0071924
ENSOARG00000000776	NRK	0.922	0.736	0.88	1.145	3.108	1.078	0.305	0.814	0.825	0.332	0.735	0.506	1.3115	0.586167	-1.16183	0.0079204
ENSOARG00000006030	AKNA	1.079	1.681	0.984	1.578	1.196	2.462	0.804	0.465	0.682	0.604	0.629	0.988	1.49667	0.695333	-1.10598	0.00800149
ENSOARG00000003815	AADAC	0.84	1.133	1.116	0.729	3.398	1.315	0.722	0.537	0.438	0.444	0.242	0.26	1.42183	0.4405	-1.69054	0.00812146
ENSOARG00000002182	GPRASP1	0.39	0.188	0.169	0.367	3.158	0.504	0.174	0.216	0.141	0.06	0.228	0.105	0.796	0.154	-2.36984	0.00817477
MSTRG.16789	--	4.938	4.221	6.774	3.545	3.973	2.01	2.292	1.35	1.513	1.061	1.471	2.918	4.2435	1.7675	-1.26354	0.00841503
ENSOARG00000000114	C3	7.177	21.196	6.76	18.886	12.722	12.21	1.686	9.971	5.289	9.303	3.611	5.069	13.1585	5.8215	-1.17653	0.00853908
ENSOARG00000014203	CCRL2	7.866	9.854	4.407	12.727	15.705	5.883	3.337	2.895	2.294	1.14	7.837	4.901	9.407	3.734	-1.33301	0.00861131
ENSOARG00000014216	MYO1G	0.954	1.51	1.067	1.249	0.965	1.683	0.647	0.943	0.462	0.624	0.298	0.513	1.238	0.581167	-1.09099	0.00861131
ENSOARG00000002970	GZMH	0.565	3.836	1.655	1.714	1.481	3.946	0.818	0.913	0.496	0.503	0.732	0.957	2.1995	0.7365	-1.57842	0.0094979
ENSOARG00000008233	ECM2	6.052	9.056	8.851	11.192	27.701	7.233	3.98	9.798	4.563	4.636	4.878	6.717	11.6808	5.762	-1.0195	0.0097182
MSTRG.453	--	4.389	8.668	3.558	4.837	11.818	8.762	1.786	2.225	4.797	4.821	2.094	4.181	7.00533	3.31733	-1.07843	0.0106195
ENSOARG00000002143	GIMAP4	0.808	1.26	1.099	0.51	1.208	2.024	0.504	0.586	0.573	0.323	0.044	0.496	1.1515	0.421	-1.45162	0.0106325
ENSOARG00000006423	ITGAL	0.626	3.198	1.803	2.215	2.533	2.571	1.066	1.652	1.051	0.819	0.373	0.929	2.15767	0.981667	-1.13617	0.0110995
ENSOARG00000008361	ARSD	0.745	7.034	3.962	1.24	2.938	2.444	0.577	0.635	1.243	0.656	2.508	0.346	3.0605	0.994167	-1.62221	0.0113344
MSTRG.16095	--	6.762	3.834	3.528	5.508	8.812	3.821	2.266	3.121	0.764	3.869	2.957	1.698	5.3775	2.44583	-1.13661	0.0119358
ENSOARG00000014405	CFH	0.038	0	0	0	0	0	0	0.951	0.207	0.655	0.095	0.038	0.00633333	0.324333	5.67837	0.0122173
MSTRG.13278	--	13.937	16.498	8.289	9.243	55.599	14.721	5.719	12.89	10.44	8.596	12.509	4.849	19.7145	9.16717	-1.10471	0.0123184
ENSOARG00000020341	C3AR1	0.436	1.124	0.314	0.137	1.078	0.775	0	0.201	0	0	0	0.146	0.644	0.0578333	-3.47709	0.0124643
ENSOARG00000019179	CD96	0.908	2.434	1.568	0.91	1.061	1.877	0.744	0.671	0.656	0.416	0.076	0.608	1.45967	0.5285	-1.46566	0.0129945
ENSOARG00000009100	XCL1	0.413	1.147	0.892	0.538	0.471	0.77	0.107	0.044	0.258	0.255	0.04	0.479	0.705167	0.197167	-1.83855	0.0133044
ENSOARG00000009747	HYAL3	3.392	1.791	3.126	2.722	1.004	2.565	1.386	0.687	1.009	0.757	1.137	1.164	2.43333	1.02333	-1.24966	0.0135097
ENSOARG00000016365	DEPTOR	0.62	0.248	0.037	0.226	0.835	0.067	0	0.048	0.047	0.039	0.043	0.035	0.338833	0.0353333	-3.26147	0.0140385
ENSOARG00000014023	CCR8	2.067	4.77	2.019	3.886	1.593	1.621	1.43	0.954	0.8	0.676	0.369	1.483	2.65933	0.952	-1.48203	0.0147358
ENSOARG00000019007	CRYBB2	2.362	1.217	4.553	2.378	1.819	1.144	12.625	24.99	8.686	1.158	40.255	4.237	2.2455	15.3252	2.77079	0.014825
MSTRG.735	--	1.613	4.495	1.235	1.434	1.673	1.601	0	1.375	0.673	0.291	0.635	0.499	2.0085	0.578833	-1.7949	0.0156587
MSTRG.19711	--	0.198	0.145	0.298	0.391	1.23	0.77	0	0	0	0	0	0.037	0.505333	0.00616667	-6.3566	0.0156587
ENSOARG00000000454	PTPRF	0.45	0.908	0.728	1.515	0.91	0.581	0.272	0.441	0.381	0.515	0.515	0.395	0.848667	0.419833	-1.01538	0.016256
ENSOARG00000020357	FOXO6	3.517	6.129	4.972	7.476	8.015	2.677	1.403	2.203	4.765	0.383	2.72	2.86	5.46433	2.389	-1.19364	0.0163529
ENSOARG00000007270	LAMC3	0.31	0.548	0.311	1.665	0.388	0.601	0.124	0.337	0.24	0.33	0.194	0.156	0.637167	0.230167	-1.46899	0.0164714
ENSOARG00000019163	HBB	0.427	2.422	3.574	2.008	0.288	0.414	1.313	24.845	2.605	6.112	58.719	12.126	1.52217	17.62	3.53302	0.0164714
ENSOARG00000010939	Nr4a3	2.42	5.287	2.053	2.112	1.01	1.954	4.056	32.074	2.967	25.127	9.288	8.221	2.47267	13.6222	2.46182	0.0165395
ENSOARG00000002722	C4	14.868	34.174	6.502	21.748	26.686	16.717	1.623	8.755	6.67	13.627	2.623	5.312	20.1158	6.435	-1.64432	0.0165606
MSTRG.2196	--	2.27	1.504	0.7	2.133	0.219	0.942	0.362	0.224	0.22	0.186	0	0	1.29467	0.165333	-2.96913	0.0165827
ENSOARG00000019354	SLC7A8	18.423	10.538	4.305	21.275	50.735	7.835	2.447	3.188	2.283	10.671	4.14	5.248	18.8518	4.66283	-2.01543	0.0166681
ENSOARG00000016285	MSTN	8.872	25.914	13.169	23.366	53.825	10.384	4.233	14.459	14.276	15.548	6.004	6.128	22.5883	10.108	-1.16008	0.0171447
ENSOARG00000004099	CDHR3	0.784	1.132	0.72	0.184	0.529	1.634	0.131	0.326	0.053	0.628	0.098	0.039	0.8305	0.2125	-1.96652	0.017186
ENSOARG00000010157	GDNF	1.053	0.155	0.487	0.141	1.014	0	2.689	1.041	3.057	9.469	0.376	1.814	0.475	3.07433	2.69427	0.0173179
MSTRG.21439	--	3.149	4.058	3.23	1.924	4.034	2.746	1.759	0.872	0	0.901	1.574	1.582	3.19017	1.11467	-1.51702	0.0173505
ENSOARG00000015006	SASH3	1.356	1.786	1.708	1.841	1.929	3.283	0.926	1.564	0.408	0.345	0.847	0.984	1.98383	0.845667	-1.23013	0.0178195
ENSOARG00000013602	VWA3B	0.878	0.572	0.586	0.335	0.814	0.292	0.092	0.304	0.446	0.188	0.274	0.083	0.5795	0.231167	-1.32588	0.0178957
ENSOARG00000016391	GLP1R	0.527	0.775	0.081	0.353	0.71	0.874	0.084	0	0	0	0.188	0	0.553333	0.0453333	-3.6095	0.0179206
ENSOARG00000002771	C3	0.934	3.969	1.512	3.88	1.889	2.62	0	1.527	0.475	1.603	0.438	0.469	2.46733	0.752	-1.71415	0.0181496
ENSOARG00000008550	CFH	0.273	0.326	0.264	0.514	0.853	0.125	0.064	0.139	0.136	0.148	0.234	0.159	0.3925	0.146667	-1.42015	0.0182939
ENSOARG00000019884	CNTN1	0.597	1.072	0.705	1.396	1.602	0.774	0.332	0.74	0.684	0.578	0.334	0.365	1.02433	0.5055	-1.0189	0.0185471
ENSOARG00000006374	TRB	4.678	21.658	13.558	15.485	6.651	15.666	6.599	8.276	5.343	3.101	0.85	7.337	12.9493	5.251	-1.30221	0.018575
MSTRG.5494	--	1.877	1.032	1.216	2	3.712	1.576	0.14	0.347	1.187	0.286	0.313	1.006	1.90217	0.5465	-1.79935	0.0188408
ENSOARG00000007541	CSF2RA	0.897	2.607	1.233	1.303	1.54	1.343	0.273	0.791	1.105	0.653	0.306	0.328	1.48717	0.576	-1.36843	0.0191236
ENSOARG00000006135	SEPTIN1	0.376	3.679	1.419	2.03	1.266	2.638	0.42	0.52	0.255	0.752	0.352	1.038	1.90133	0.556167	-1.77342	0.0191236
ENSOARG00000012021	IL6	0	0	0	0	0	0	0.323	0.2	1.569	2.651	0	0.291	0.001	0.839	9.71253	0.0191236
ENSOARG00000015019	B3GNT3	0.574	0.876	0.321	1.098	0.516	0.72	0.38	0.059	0.432	0.267	0.266	0.299	0.684167	0.283833	-1.2693	0.0193845
MSTRG.19106	--	0.279	0.026	0.411	0.143	0.239	1.13	1.53	1.334	0.79	2.699	7.255	2.649	0.371333	2.7095	2.86724	0.0193845
ENSOARG00000018275	CASS4	0.4	0.701	0.864	0.489	0.647	0.697	0.223	0.498	0.163	0.183	0.05	0.241	0.633	0.226333	-1.48376	0.0193994
MSTRG.17295	--	2.821	6.179	0.254	8.395	6.021	1.025	0	0.651	0	0.404	1.175	0.708	4.11583	0.489667	-3.07131	0.0193994
ENSOARG00000003612	ABCC8	1.198	0.932	0.854	2.019	2.377	0.679	0.985	0.626	0.919	0.569	0.593	0.25	1.34317	0.657	-1.03167	0.0196044
ENSOARG00000002410	IFRD1	7.111	12.532	9.492	5.65	14.391	12.13	9.041	31.311	16.472	40.213	16.728	27.17	10.2177	23.4892	1.20093	0.0214485
ENSOARG00000005724	Spn	1.368	2.257	1.083	1.886	2.213	4.064	0.815	1.01	0.989	0.939	0.228	1.1	2.14517	0.846833	-1.34094	0.0218727
ENSOARG00000002942	C4BPA	5.264	5.659	2.671	4.595	6.716	3.138	2.77	3.426	2.459	2.416	0.824	1.46	4.67383	2.22583	-1.07026	0.0224311
ENSOARG00000010444	CHRDL2	10.159	20.446	12.098	27.507	13.696	23.351	29.632	42.53	41.841	37.37	57.721	31.427	17.8762	40.0868	1.16509	0.0227898
ENSOARG00000002846	IGHM	0.894	2.422	2.537	2.302	1.695	3.206	1.072	1.237	1.211	1.023	0.248	1.43	2.176	1.03683	-1.06949	0.0233597
ENSOARG00000016436	Fam83h	0.292	0.477	0.263	0.412	0.426	0.259	0.054	0.269	0.066	0.223	0.091	0.024	0.354833	0.121167	-1.55015	0.023701
ENSOARG00000016888	IQGAP2	0.769	0.751	0.415	1.18	2.347	0.843	0.249	0.673	0.357	0.556	0.683	0.468	1.05083	0.497667	-1.07828	0.0238566
ENSOARG00000001482	ZNF200	1.347	3.888	2.181	2.152	3.268	0.783	0.903	0.559	0.912	1.079	0.673	0.677	2.26983	0.8005	-1.50361	0.0238607
MSTRG.21256	--	2.387	1.43	0.423	0	1.3	0.38	2.189	3.652	9.888	7.831	3.981	3.803	0.986667	5.224	2.40452	0.0241856
ENSOARG00000002833	LRRC29	0.433	0.67	0.312	0.407	0	0.14	0	0	0	0	0.09	0	0.327	0.015	-4.44626	0.0242319
ENSOARG00000016880	OSR1	1.907	4.587	2.882	3.346	3.428	2.093	0.71	2.64	2.067	0.873	1.588	0.255	3.0405	1.3555	-1.16548	0.0243573
ENSOARG00000000638	CTDSPL	4.875	3.221	1.619	3.524	3.707	3.148	1.117	2.423	1.355	1.287	1.718	1.884	3.349	1.63067	-1.03827	0.0243573
ENSOARG00000019162	SPP2	0	0	0.116	0	0.144	0	0.12	2.522	0	0.245	2.543	0.215	0.0433333	0.940833	4.44039	0.0243905
ENSOARG00000008384	PGGHG	0.783	1.291	1.127	1.324	1.055	1.061	0.466	0.722	0.424	0.537	0.326	0.629	1.10683	0.517333	-1.09727	0.0243905
ENSOARG00000013646	Zap70	0.731	1.83	0.845	1.03	0.915	2.326	0.933	0.723	0.212	0.179	0.391	0.472	1.2795	0.485	-1.39952	0.0243905
ENSOARG00000021001	FGF7	0.379	0.624	0.736	0.712	1.837	0.513	0.254	0.419	0.103	0.26	0	0.076	0.800167	0.185333	-2.11018	0.0243905
ENSOARG00000005256	Ier5	6.205	7.676	7.034	7.29	5.856	3.606	12.824	12.028	10.93	51.486	6.202	24.624	6.27783	19.6823	1.64856	0.0245238
ENSOARG00000018712	SGSM1	0.275	0.158	0.33	0.546	0.866	0.415	0.171	0.169	0.041	0.105	0.153	0.154	0.431667	0.132167	-1.70756	0.024524
ENSOARG00000015786	ICAM5	0.447	0.461	0.523	1.156	1.658	0.614	0.125	0.155	0.253	0.213	0.605	0.374	0.809833	0.2875	-1.49406	0.0248178
MSTRG.19735	--	0.811	1.128	0.744	0.724	1.311	0.982	1.358	1.74	6.151	0.278	3.747	6.108	0.95	3.23033	1.76568	0.0251328
ENSOARG00000003707	--	1.055	5.454	2.474	6.543	5.126	2.001	1.91	1.729	0.543	1.518	1.706	2.271	3.7755	1.61283	-1.22707	0.02625
ENSOARG00000001650	PSTPIP1	1.917	6.271	4.498	4.699	2.696	4.036	2.141	2.308	1.468	1.621	0.937	3.098	4.0195	1.92883	-1.05929	0.0265404
ENSOARG00000016900	KRT1	0	0	0	0	0	0	0.308	0.573	0.436	0.21	0	0	0.001	0.2545	7.99152	0.0268795
ENSOARG00000007987	GZMK	0.266	0.961	0.719	0	0.718	1.934	0.149	0.184	0	0	0	0	0.766333	0.0555	-3.78741	0.0268795
MSTRG.10323	--	8.21	7.086	8.451	3.768	12.613	4.624	6.399	5.816	2.587	1.093	1.431	2.302	7.45867	3.27133	-1.18904	0.0270359
ENSOARG00000003028	DOCK2	0.731	2.24	1.353	1.159	1.38	2.065	0.91	1.186	0.538	0.598	0.104	0.819	1.488	0.6925	-1.10349	0.0271738
ENSOARG00000001478	DRP2	1.049	1.454	0.82	0.646	1.511	0.315	0.162	0.701	0.441	0.248	0.678	0.291	0.965833	0.420167	-1.20081	0.0271738
ENSOARG00000002461	CHEK2	0.732	1.293	0.79	0.884	1.268	1.063	0.467	0.506	0.566	0.598	0.392	0.315	1.005	0.474	-1.08424	0.0278858
ENSOARG00000017970	TRGC2	0.395	4.58	0.32	1.206	1.597	1.434	0.331	0.41	0.268	0	0.123	0.893	1.58867	0.3375	-2.23486	0.0288538
ENSOARG00000015949	ATRNL1	0.226	0.285	0.435	0.473	0.814	0.219	0.112	0.174	0.068	0.173	0.094	0.228	0.408667	0.1415	-1.53012	0.0293673
ENSOARG00000001130	CHRNA3	0.043	0.223	0.093	0.203	0.175	0.126	0	0	0	0	0	0	0.143833	0.001	-7.16825	0.0298512
ENSOARG00000011743	MPEG1	3.122	16.451	5.805	8.097	5.301	10.193	4.521	5.524	3.212	4.103	1.445	5.17	8.1615	3.99583	-1.03034	0.0308113
MSTRG.4334	Pol	0.818	1.429	0.47	2.231	5.246	0.539	0.432	0.788	0.435	1.108	0.715	0.518	1.78883	0.666	-1.42542	0.0309031
ENSOARG00000011944	SIT1	1.737	2.931	1.535	3.118	1.065	1.071	0.176	1.093	0.214	0.362	0.395	1.111	1.9095	0.5585	-1.77357	0.0314918
ENSOARG00000004123	KCNG2	1.113	1.376	2.522	1.359	1.35	2.155	0.746	0.308	1.055	0.382	0.695	0.671	1.64583	0.642833	-1.3563	0.0314979
ENSOARG00000017964	Irx3	0.302	0.544	0.244	0.142	0.203	0.219	1.431	1.774	0.613	1.38	0.848	0.53	0.275667	1.096	1.99125	0.0315586
ENSOARG00000018487	CTSW	1.839	8.529	5.16	4.752	4.462	5.877	2.157	3.309	1.121	1.999	0.459	3.971	5.10317	2.16933	-1.23414	0.0317228
ENSOARG00000019012	SRXN1	4.063	2.425	3.578	5.628	3.604	10.564	1.792	5.181	1.594	2.937	0.668	1.289	4.977	2.2435	-1.14953	0.0318099
ENSOARG00000014792	FAM151B	6.022	2.586	6.365	2.358	7.442	4.375	1.962	2.953	2.21	4.451	0.627	0.882	4.858	2.18083	-1.15548	0.0322133
ENSOARG00000014170	NABP1	0.448	0.693	0.637	0.393	0.302	0.608	0.451	1.427	1.67	4.44	0.564	1.193	0.5135	1.62417	1.66126	0.0334054
ENSOARG00000010036	HHIP	0.618	0.358	0.375	0.581	0.729	0.337	0.216	0.267	0.105	0.088	0.241	0.194	0.499667	0.185167	-1.43214	0.0341418
ENSOARG00000025182	BST-2A	0.664	2.282	1.434	3.744	4.178	0.429	0.495	0.613	0.6	0.76	0	0.222	2.12183	0.448333	-2.24267	0.034347
ENSOARG00000017877	TRGC1	1.486	5.42	5.306	4.405	4.161	6.09	3.32	2.374	0.774	2.093	0.428	2.412	4.478	1.90017	-1.23673	0.0348376
ENSOARG00000006069	TENM4	0.139	0.215	0.225	0.327	0.262	0.188	0.031	0.135	0.057	0.095	0.104	0.14	0.226	0.0936667	-1.27072	0.0370391
ENSOARG00000009969	UBE2L6	4.287	8.374	4.141	9.119	6.997	2.186	2.521	3.437	3.057	3.099	3.383	1.587	5.85067	2.84733	-1.03899	0.0376275
ENSOARG00000010469	ATP6V0A4	0.62	0.469	0.402	0.194	0.167	0.641	0.092	0.401	0	0	0.103	0	0.4155	0.0993333	-2.0645	0.0383048
ENSOARG00000019285	GSTM1	0	0.311	0	0	0.407	0	0	0.837	5.937	0.173	0.566	1.973	0.119667	1.581	3.72374	0.0387999
ENSOARG00000007625	IL10RA	0.837	1.665	1.227	1.124	0.645	1.564	0.735	0.745	0.486	0.479	0.299	0.541	1.177	0.5475	-1.10418	0.0388446
ENSOARG00000015177	IFIT1	0.721	1.61	1.297	2.37	9.472	0.233	1.073	0.915	1.058	0.412	0.375	0.845	2.61717	0.779667	-1.74708	0.039394
ENSOARG00000011490	AKR1C3	0	0	0	0	0	0	0.361	2.53	0.291	0.123	0	0.11	0.001	0.569167	9.15271	0.0395688
ENSOARG00000017492	METTL7A	3.269	3.462	3.485	1.176	2.583	3.351	12.021	8.263	7.122	3.644	8.256	3.742	2.88767	7.17467	1.31301	0.0396147
ENSOARG00000008288	NECAB3	0.92	1.37	0.993	0.672	0.827	0.792	0.571	0.283	0.415	0	0.128	0.205	0.929	0.267	-1.79884	0.0403573
ENSOARG00000011171	ITK	0.671	0.635	1.027	0.579	0.679	0.759	0.188	0.62	0.227	0.128	0	0.394	0.725	0.2595	-1.48225	0.0415682
MSTRG.644	--	0.807	1.272	1.384	0.268	2.624	2.713	0.159	0.46	0.064	0.435	0.059	1.288	1.51133	0.410833	-1.8792	0.0416639
ENSOARG00000004298	FOLR2	1.58	5.021	1.989	3.959	1.775	2.04	0.882	0.911	1.248	1.958	1.48	0.793	2.72733	1.212	-1.1701	0.0421833
MSTRG.10282	--	2.059	1.592	1.389	2.903	1.041	2.244	0	0	0	0.295	1.608	0.259	1.87133	0.360333	-2.37666	0.0422168
ENSOARG00000013031	TMEM255A	1.386	1.648	0.805	0.801	1.868	1.136	0.953	0.295	0.289	0.244	0.533	0.321	1.274	0.439167	-1.53652	0.0423141
ENSOARG00000008984	CD3E	6.689	10.932	7.573	9.2	3.959	14.064	6.743	4.518	1.768	3.547	1.427	6.228	8.73617	4.0385	-1.11318	0.0423823
ENSOARG00000014731	DDX58	2.393	2.846	2.066	1.349	6.849	1.391	1.604	2.548	1.596	0.548	0.598	1.331	2.81567	1.37083	-1.03842	0.0430598
MSTRG.4310	--	8.539	10.267	3.137	5.172	14.948	23.909	6.408	1.593	5.243	6.46	3.388	3.298	10.9953	4.39833	-1.32186	0.0437134
ENSOARG00000001976	C4	2.585	5.42	0.996	4.365	1.677	3.383	0.206	1.65	1.17	2.546	1.614	0.701	3.071	1.3145	-1.22419	0.0440117
ENSOARG00000012145	WAS	0.423	1.807	0.718	1.25	1.222	2.166	0.473	0.586	0.655	0.692	0.076	0.607	1.26433	0.514833	-1.2962	0.0454573
ENSOARG00000020215	APOL2	13.09	5.719	2.979	12.956	16.03	8.504	1.226	4.119	3.469	8.372	4.374	6.199	9.87967	4.6265	-1.09454	0.0461157
ENSOARG00000016178	NREP	9.336	2.673	6.719	7.799	3.496	0.502	13.326	22.979	11.244	8.31	19.44	19.279	5.0875	15.763	1.63151	0.0467251
ENSOARG00000008981	LY9	0.323	0.998	0.348	0.26	0.683	0.58	0.103	0.191	0.312	0.105	0	0.278	0.532	0.164833	-1.69042	0.0467839
MSTRG.12178	--	0.618	1.001	0.762	0.581	1.031	0.57	0.329	0.326	0.199	0.741	0.294	0.384	0.7605	0.378833	-1.00538	0.0475541
ENSOARG00000003268	NAALAD2	0.445	0.367	0.673	0.711	0.6	0.69	0.149	0.616	0.241	0.051	0.056	0.224	0.581	0.222833	-1.38257	0.0486857
ENSOARG00000013889	DIO3	1.457	1.287	0.674	5.28	1.403	1.209	0.232	0.288	0.846	0.476	0.78	0.418	1.885	0.506667	-1.89546	0.0496433
ENSOARG00000004606	COL22A1	0.013	0.013	0	0	0	0	0.056	0.157	0.034	0	0.094	0.063	0.00433333	0.0673333	3.95777	0.0496433
ENSOARG00000016103	GREB1	0.401	0.169	0.256	0.463	0.689	0.389	0.897	2.779	0.593	0.543	1.642	0.33	0.3945	1.13067	1.51908	0.0497542

## Sheet: HH-vs-SH
Supplementary Table S3. Differentially expressed genes in longissimus dorsi
id	Symbol	HH	HH	HH	HH	HH	HH	SH	SH	SH	SH	SH	SH	HH_mean	SH_mean	log2(fc)	FDR
ENSOARG00000018445	F13A1	23.27	24.081	25.23	20.566	22.387	14.898	1.496	3.17	1.346	2.126	2.591	3.082	21.7387	2.30183	-3.23941	6.79665e-33
ENSOARG00000005926	PCOLCE2	64.995	64.48	63.026	107.737	62.531	84.284	8.585	16.77	10.526	12.906	15.133	20.308	74.5088	14.038	-2.40807	3.76094e-27
ENSOARG00000011945	ELN	71.523	43.195	56.193	61.886	105.1	41.604	6.208	16.264	6.863	10.304	11.953	11.519	63.2502	10.5185	-2.58814	7.00819e-26
ENSOARG00000021018	FBN1	96.847	81.414	86.903	101.18	110.505	77.863	12.933	32.213	15.756	16.698	17.484	26.33	92.452	20.2357	-2.1918	4.92399e-24
ENSOARG00000002637	CD209L2	1.94	2.253	2.215	2.167	3.753	3.853	0.078	0.225	0.283	0.212	0.319	0.466	2.69683	0.263833	-3.35357	1.14473e-23
ENSOARG00000006358	CSF1R	13.423	10.495	12.89	10.972	14.486	8.296	1.693	3.397	2.249	2.354	1.398	2.61	11.7603	2.2835	-2.36461	3.306e-23
ENSOARG00000019721	BRN	15.598	14.488	15.652	12.049	5.432	14.6	1.681	3.282	1.937	1.507	1.88	1.928	12.9698	2.03583	-2.67147	1.16913e-21
ENSOARG00000014704	ABCA9	5.719	5.438	5.84	5.705	7.424	6.154	0.809	1.36	1.96	0.805	1.643	1.661	6.04667	1.373	-2.13881	4.84375e-21
ENSOARG00000007332	LRP1	39.818	30.823	34.614	31.238	35.735	30.225	8.122	15.467	9.769	9.613	10.082	9.888	33.7422	10.4902	-1.68552	1.41753e-20
ENSOARG00000001254	TNXB	37.486	28.73	33.42	35.627	31.121	41.968	6.059	13.523	8.302	8.875	9.147	12.327	34.7253	9.7055	-1.83911	2.22395e-20
ENSOARG00000004127	FOLR1	20.973	9.457	13.241	8.064	10.724	4.393	0.394	0.163	0.159	0.943	0.294	0.827	11.142	0.463333	-4.58781	2.22395e-20
ENSOARG00000016790	COL14A1	16.537	18.086	18.121	16.309	27.319	17.873	1.776	4.936	3.764	2.509	3.534	6.103	19.0408	3.77033	-2.33633	1.93208e-19
ENSOARG00000002942	C4BPA	11.499	17.86	13.884	18.177	26.642	11.12	2.77	3.426	2.459	2.416	0.824	1.46	16.5303	2.22583	-2.8927	2.41736e-19
MSTRG.453	--	14.746	14.69	15.758	18.57	38.499	15.274	1.786	2.225	4.797	4.821	2.094	4.181	19.5895	3.31733	-2.56198	3.02974e-19
ENSOARG00000008140	AHNAK2	1.844	1.724	1.808	2.076	2.38	1.776	0.371	0.715	0.675	0.218	0.599	0.488	1.93467	0.511	-1.92069	4.01072e-19
ENSOARG00000003598	NID1	212.084	145.58	170.819	193.034	176.611	153.342	33.634	66.923	38.941	52.054	60.357	62.687	175.245	52.4327	-1.74084	1.76639e-18
ENSOARG00000002053	EFEMP1	39.577	43.905	42.037	38.622	41.044	28.027	5.587	13.751	9.64	11.931	9.593	9.836	38.8687	10.0563	-1.9505	3.33498e-18
MSTRG.14594	--	0.195	0.399	0.268	0.626	0.45	0.308	9.115	12.426	12.246	4.166	1.882	12.611	0.374333	8.741	4.5454	7.95525e-18
ENSOARG00000014877	ADAMTS5	2.338	1.843	2.098	2.121	4.976	1.475	0.449	0.45	0.231	0.213	0.271	0.56	2.47517	0.362333	-2.77214	7.96041e-18
ENSOARG00000009973	EMILIN2	15.784	13.212	14.639	12.288	12.257	17.671	2.735	5.884	4.791	3.813	3.993	4.577	14.3085	4.29883	-1.73486	1.75888e-17
ENSOARG00000009000	ITGAM	3.864	2.586	2.808	2.636	5.379	2.078	0.169	0.544	0.614	0.692	0.34	0.577	3.22517	0.489333	-2.72048	2.31592e-17
ENSOARG00000013616	LAMA2	44.146	32.459	36.832	37.962	57.208	36.69	10.946	17.652	14.177	18.03	15.045	13.968	40.8828	14.9697	-1.44945	2.31592e-17
ENSOARG00000016657	PCSK6	30.554	19.53	25.46	31.64	14.878	29.052	3.212	7.481	5.476	8.019	5.732	7.802	25.1857	6.287	-2.00216	4.32637e-17
ENSOARG00000002129	Col5a1	44.433	62.232	58.184	42.83	64.971	49.15	6.933	18.866	8.023	6.95	15.389	15.12	53.6333	11.8802	-2.17457	4.49815e-17
ENSOARG00000015082	LIPA	32.943	32.698	32.068	28.103	52.856	28.051	7.89	12.489	7.265	6.866	3.828	10.088	34.4532	8.071	-2.09382	4.49815e-17
MSTRG.13461	--	16.291	17.364	16.703	17.286	10.69	21.777	0.799	1.584	0.581	3.109	0.536	3.592	16.6852	1.70017	-3.29482	8.34676e-17
ENSOARG00000001799	AOC1	3.874	5.487	5.003	6.229	1.929	10.392	0.566	0.301	0.393	0.829	0.091	0.364	5.48567	0.424	-3.69353	8.34676e-17
ENSOARG00000017047	ALDH1L2	3.811	3.635	3.718	3.372	5.639	3.487	0.818	1.741	1.38	1.056	1.352	1.055	3.94367	1.23367	-1.67658	1.09392e-16
ENSOARG00000016052	AOX1	70.702	33.018	49.236	52.804	64.851	46.242	14.485	23.194	16.093	16.264	11.858	20.269	52.8088	17.0272	-1.63294	1.46789e-16
ENSOARG00000014874	SCARA5	69.295	52.696	60.474	62.452	49.77	68.079	14.237	32.566	17.546	17.305	24.268	19.349	60.461	20.8785	-1.53399	2.16334e-16
ENSOARG00000014039	COL5A3	50.025	65.308	62.481	48.573	56.756	42.674	10.261	23.144	11.681	10.289	16.947	16.618	54.3028	14.8233	-1.87316	2.7792e-16
ENSOARG00000018774	PCDHAC2	4.721	3.082	3.629	4.744	4.537	3.162	0.967	1.581	1.266	0.594	1.168	1.043	3.97917	1.10317	-1.85082	4.13561e-16
ENSOARG00000014123	PI16	121.273	115.328	121.179	80.553	85.252	93.537	13.941	33.73	19.037	12.486	34.92	28.153	102.854	23.7112	-2.11695	5.30984e-16
ENSOARG00000006122	GAS7	10.86	11.803	11.671	10.901	13.936	10.186	1.81	5.72	2.634	2.596	2.834	2.441	11.5595	3.00583	-1.94324	5.53915e-16
ENSOARG00000019329	FN1	78.076	89.518	85.591	59.959	99.624	65.517	8.909	33.027	13.351	9.72	13.799	23.838	79.7142	17.1073	-2.22022	1.09908e-15
ENSOARG00000010288	MAP1A	6.317	5.06	5.848	5.919	8.524	5.097	1.095	2.762	1.359	0.686	1.513	2.027	6.1275	1.57367	-1.96117	1.21754e-15
ENSOARG00000012176	MRC1	4.779	4.827	4.694	5.863	11.03	3.914	0.693	1.275	1.411	1.329	0.65	1.911	5.85117	1.2115	-2.27193	1.89819e-15
ENSOARG00000001968	MFAP5	66.021	57.427	60.176	60.03	58.033	53.917	11.881	20.738	13.625	16.754	21.818	25.096	59.2673	18.3187	-1.69392	2.20389e-15
ENSOARG00000018680	HADHB	421.959	307.1	350.372	487.701	431.042	528.65	199.662	236.303	185.52	144.978	182.585	201.585	421.137	191.772	-1.1349	2.78508e-15
ENSOARG00000008233	ECM2	15.016	15.719	14.688	18.915	28.588	19.42	3.98	9.798	4.563	4.636	4.878	6.717	18.7243	5.762	-1.70027	3.11965e-15
ENSOARG00000019900	FSTL1	181.083	199.989	192.341	216.722	231.594	193.396	44.224	96.202	47.475	60.877	64.3	86.582	202.521	66.61	-1.60426	3.11965e-15
ENSOARG00000011602	Uck2	83.68	33.565	50.171	21.403	49.629	24.199	4.611	7.373	4.33	8.685	8.317	9.764	43.7745	7.18	-2.60803	3.34427e-15
ENSOARG00000015632	VCAN	8.758	6.912	8.03	7.254	16.804	5.163	0.752	2.281	1.044	1.741	1.462	2.821	8.82017	1.6835	-2.38934	3.70257e-15
ENSOARG00000005600	DPP3	19.272	22.777	22.023	19.36	28.431	21.721	8.01	10.946	6.54	3.893	6.662	6.465	22.264	7.086	-1.65167	3.76937e-15
ENSOARG00000005960	ACTR3B	175.393	137.425	148.75	175.08	134.518	157.843	61.486	65.84	72.662	76.143	73.135	55.187	154.835	67.4088	-1.19972	4.3391e-15
ENSOARG00000025180	CD14	10.425	10.587	10.831	13.736	18.654	10.279	2.191	2.975	2.152	4.811	2.568	3.754	12.4187	3.07517	-2.01377	4.46411e-15
ENSOARG00000007525	AXL	31.517	19.931	24.761	23.419	17.941	21.491	6.287	11.038	7.399	7.859	7.157	8.178	23.1767	7.98633	-1.53707	5.39999e-15
ENSOARG00000005941	TNC	15.967	16.042	16.334	10.056	20	8.027	1.359	4.418	1.958	2.571	2.646	4.485	14.4043	2.90617	-2.30931	6.0213e-15
ENSOARG00000019080	COL6A3	93.809	91.544	94.11	88.685	120.519	82.282	16.349	43.202	21.021	23.522	32.813	38.308	95.1582	29.2025	-1.70424	1.51594e-14
ENSOARG00000003856	SDK1	3.174	2.947	2.973	2.34	2.656	2.425	0.559	0.842	0.848	0.634	0.938	0.898	2.7525	0.7865	-1.80722	1.57729e-14
ENSOARG00000018035	MMP2	163.574	114.031	133.506	161.725	198.81	145.727	35.012	88.643	43.83	46.546	70.08	59.044	152.895	57.1925	-1.41865	2.25132e-14
ENSOARG00000021088	LGALS3	71.419	73.861	70.272	55.947	102.629	55.58	14.285	29.829	14.314	27.679	16.325	20.667	71.618	20.5165	-1.80354	2.94516e-14
ENSOARG00000004493	FNDC1	5.07	6.789	6.028	6.832	8.48	6.538	1.014	2.748	1.358	1.298	2.433	2.526	6.62283	1.89617	-1.80436	5.16717e-14
MSTRG.10407	--	9.538	10.047	11.036	12.882	7.052	7.156	2.814	2.629	2.135	4.167	3.934	2.508	9.6185	3.03117	-1.66594	7.83601e-14
ENSOARG00000003894	THBS3	9.806	11.238	10.538	11.087	16.617	13.326	2.444	7.017	2.273	1.961	3.964	3.407	12.102	3.511	-1.78529	1.16598e-13
ENSOARG00000014664	CTSH	53.781	36.657	44.527	47.556	56.979	40.237	12.593	18.328	14.434	22.251	16.152	19.845	46.6228	17.2672	-1.43301	1.16598e-13
ENSOARG00000016069	OLFML1	17.374	18.148	17.276	15.58	17.572	15.757	3.757	8.357	3.739	5.131	5.494	5.631	16.9512	5.3515	-1.66337	1.19945e-13
ENSOARG00000004368	LOXL1	9.81	11.255	11.046	6.92	8.56	7.684	2.134	2.728	2.265	1.162	2.686	2.879	9.2125	2.309	-1.99632	1.62835e-13
ENSOARG00000014729	CD68	21.782	24.111	23.178	19.104	46.052	14.56	4.224	5.66	3.601	6.55	3.065	8.214	24.7978	5.219	-2.24837	1.62835e-13
ENSOARG00000014996	NAV3	0.937	1.158	1.143	1.561	1.916	0.895	0.28	0.551	0.339	0.219	0.239	0.341	1.26833	0.328167	-1.95043	1.95617e-13
ENSOARG00000018398	MMRN1	6.534	4.196	5.846	8.878	18.499	6.423	2.504	2.438	2.35	1.863	1.867	2.707	8.396	2.28817	-1.87551	2.04341e-13
ENSOARG00000006251	CD109	5.747	6.525	6.143	6.271	6.578	5.843	1.107	3.061	2.04	1.265	1.977	2.509	6.1845	1.99317	-1.63359	2.13825e-13
ENSOARG00000011663	PGFS	2.53	1.388	0.969	5.663	1.747	3.484	36.003	38.963	20.2	8.603	22.178	20.577	2.63017	24.4207	3.21488	2.54469e-13
ENSOARG00000014106	Sh3gl2	2.569	1.308	1.795	1.268	1.994	1.327	0.098	0.704	0.19	0.141	0.219	0.388	1.71017	0.29	-2.56001	3.59618e-13
ENSOARG00000009230	DPT	279.169	236.836	268.832	129.051	190.436	162.926	21.908	49.303	29.137	80.915	40.407	56.859	211.208	46.4215	-2.1858	4.22092e-13
ENSOARG00000016440	COL5A2	90.409	88.252	92.033	70.327	132.22	61.564	12.526	38.314	18.114	19.187	29.624	33.401	89.1342	25.1943	-1.82288	5.53252e-13
ENSOARG00000010141	CERCAM	9.648	10.481	10.206	12.19	11.138	10.417	3.286	3.504	1.854	2.035	5.555	3.161	10.68	3.2325	-1.72419	5.89872e-13
ENSOARG00000013535	ITIH5	47.624	38.621	41.931	45.551	36.916	43.287	11.206	26.779	13.348	6.814	16.591	13.196	42.3217	14.6557	-1.52994	7.22309e-13
ENSOARG00000007977	C1QB	42.442	45.329	45.387	38.626	51.101	44.382	10.248	13.086	11.677	7.795	3.647	18.572	44.5445	10.8375	-2.03922	7.36975e-13
ENSOARG00000017739	CAPN6	184.49	97.546	132.107	98.105	147.461	108.04	26.953	66.212	27.027	23.707	47.56	43.36	127.958	39.1365	-1.70909	7.5414e-13
ENSOARG00000003775	FOLH1	8.237	6.359	7.761	5.758	7.051	4.767	1.703	2.495	2.317	1.639	1.386	2.414	6.6555	1.99233	-1.74009	8.95365e-13
ENSOARG00000012461	FBLN5	54.644	47.258	53.262	55.27	47.206	49.46	17.108	28.762	16.437	13.449	23.303	22.698	51.1833	20.2928	-1.3347	8.95365e-13
ENSOARG00000013660	ACTR1B	41.925	28.831	33.811	38.625	53.231	38.869	18.173	19.991	15.652	15.533	18.762	17.987	39.2153	17.683	-1.14905	9.29191e-13
ENSOARG00000017667	FKBP10	16.419	20.866	19.725	13.341	21.01	13.412	3.179	6.628	2.803	1.217	5.907	4.809	17.4622	4.0905	-2.09388	1.0649e-12
ENSOARG00000001170	LTBP2	1.524	2.007	1.857	2.648	3.355	1.636	0.534	0.343	0.552	0.304	0.863	0.73	2.17117	0.554333	-1.96964	1.16767e-12
ENSOARG00000006202	CST3	544.835	521.728	550.999	539.961	753.834	402.25	146.032	181.973	173.286	198.843	254.296	259.334	552.268	202.294	-1.44891	1.67636e-12
ENSOARG00000020252	PTGFRN	8.997	12.857	12.078	10.789	9.995	9.434	2.242	5.994	3.146	1.441	3.245	3.123	10.6917	3.1985	-1.74102	1.71198e-12
ENSOARG00000012484	PRUNE2	0.863	1.392	1.122	0.757	0.726	0.498	0.201	0.109	0.198	0.103	0.239	0.124	0.893	0.162333	-2.4597	1.71198e-12
ENSOARG00000012515	PCSK5	2.226	2.034	2.057	2.8	2.866	1.864	0.555	0.841	0.524	0.759	0.414	1.018	2.30783	0.685167	-1.75201	1.78796e-12
ENSOARG00000008001	C1QA	6.054	8.334	7.058	5.899	9.065	9.135	1.85	2.998	2.646	2.235	0.955	2.879	7.59083	2.2605	-1.74762	1.90846e-12
ENSOARG00000011993	ADAMTS12	4.293	3.58	3.77	5.25	8.223	3.43	1.04	0.902	0.883	1.039	0.669	2.175	4.75767	1.118	-2.08933	2.28082e-12
ENSOARG00000006519	HSDL2	15.606	16.582	15.456	28.034	52.411	23.817	8.466	11.631	7.135	8.936	7.279	8.165	25.3177	8.602	-1.5574	3.0384e-12
ENSOARG00000010344	LTBP1	17.635	13.55	15.524	20.185	22.475	16.107	5.909	10.926	8.442	6.079	6.309	9.377	17.5793	7.84033	-1.16489	3.10547e-12
ENSOARG00000004625	Vars1	43.714	35.243	39.238	44.654	47.328	45.499	16.782	20.07	21.976	23.051	19.666	22.542	42.6127	20.6812	-1.04296	3.10547e-12
ENSOARG00000015400	WNT5A	4.999	4.967	5.471	5.165	6.161	3.349	1.568	2.777	1.132	0.497	0.752	0.772	5.01867	1.24967	-2.00576	3.45188e-12
ENSOARG00000010939	Nr4a3	0.089	0.433	0.246	0.287	0.295	0.113	4.056	32.074	2.967	25.127	9.288	8.221	0.243833	13.6222	5.80392	4.41454e-12
MSTRG.9759	ACY1	16.287	24.008	21.88	38.885	39.716	26.215	12.449	12.344	10.872	6.122	14.083	9.149	27.8318	10.8365	-1.36084	5.14427e-12
ENSOARG00000014926	ADGRD1	6.522	3.374	4.618	3.895	3.182	2.787	0.807	1.801	0.465	0.951	1.129	1.191	4.063	1.05733	-1.94212	5.37981e-12
MSTRG.22778	COL14A1	14.055	10.937	12.303	15.54	20.989	15.436	3.041	6.018	6.792	4.895	6.907	7.096	14.8767	5.7915	-1.36104	5.50559e-12
ENSOARG00000007228	Lamb1	55.225	45.162	49.745	47.979	56.62	44.92	11.483	28.66	15.639	16.16	19.153	24.334	49.9418	19.2382	-1.37628	5.55632e-12
ENSOARG00000004490	STRIP2	20.004	17.629	19.264	20.454	20.573	17.152	7.372	8.038	7.527	10.85	9.654	7.553	19.1793	8.499	-1.17419	5.72355e-12
ENSOARG00000019070	PDGFRA	20.944	18.72	19.799	15.923	27.079	16.065	3.37	14.111	6.046	3.917	5.226	3.311	19.755	5.99683	-1.71995	5.79444e-12
ENSOARG00000016476	COL3A1	1037.89	1600.5	1407.07	1003.46	1781.03	833.393	192.474	609.127	207.457	179.372	405.904	424.301	1277.22	336.439	-1.92459	7.32916e-12
ENSOARG00000010405	BMP1	16.321	14.045	15.591	15.615	22.25	15.001	3.725	9.963	4.804	4.338	7.104	7.123	16.4705	6.17617	-1.4151	8.94223e-12
ENSOARG00000018303	VCAM1	11.783	14.171	14.236	16.225	17.975	7.84	4.328	6.823	1.843	3.916	2.226	3.864	13.705	3.83333	-1.83803	9.00831e-12
ENSOARG00000001603	FABP3	779.127	604.398	651.938	641.36	857.07	609.035	227.514	250.94	70.167	117.146	332.083	65.599	690.488	177.242	-1.9619	9.12025e-12
ENSOARG00000006838	CFL2	282.841	236.368	253.912	296.42	342.615	201.909	138.174	131.941	127.041	116.691	125.239	133.021	269.011	128.685	-1.06383	1.06864e-11
ENSOARG00000014385	ABCA6	8.274	4.827	6.187	7.293	10.912	5.543	2.273	4.792	3.155	2.785	2.752	2.255	7.17267	3.002	-1.25659	1.08815e-11
ENSOARG00000001867	Flvcr2	0	0	0	0	0.262	0	1.443	2.188	4.382	2.652	1.291	1.326	0.0436667	2.21367	5.66376	1.08815e-11
ENSOARG00000004298	FOLR2	5.304	6.393	5.274	6.069	7.009	5.173	0.882	0.911	1.248	1.958	1.48	0.793	5.87033	1.212	-2.27605	1.11366e-11
ENSOARG00000013559	TMEM120A	40.019	44.29	41.986	52.988	56.248	45.814	20.787	22.349	10.328	12.401	27.17	9.46	46.8908	17.0825	-1.45679	1.24474e-11
ENSOARG00000009626	MSR1	2.028	2.438	2.665	2.446	7.37	1.214	0.244	0.201	0.296	0.333	0.091	0.438	3.02683	0.267167	-3.502	1.30334e-11
ENSOARG00000016697	ACOT9	44.884	40.372	42.883	42.71	47.901	36.634	17.194	20.431	14.62	17.07	16.653	21.958	42.564	17.9877	-1.24263	1.30334e-11
ENSOARG00000016430	ACACB	76.13	42.08	56.984	63.619	124.932	58.836	25.016	39.256	28.376	24.725	33.273	28.945	70.4302	29.9318	-1.23451	1.30334e-11
ENSOARG00000001591	FUCA2	4.767	5.192	5.329	4.992	7.752	3.91	1.649	2.395	1.746	1.037	1.739	2.204	5.32367	1.795	-1.56844	1.41911e-11
ENSOARG00000017875	COL8A1	14.039	5.005	8.146	11.494	17.292	4.879	1.321	4.126	2.243	3.302	0.768	1.758	10.1425	2.253	-2.17049	1.49276e-11
ENSOARG00000007110	PLA2R1	0.882	0.494	0.748	1.448	1.19	0.746	0.132	0.131	0.096	0.136	0.237	0.214	0.918	0.157667	-2.54162	1.49276e-11
ENSOARG00000012075	CDON	6.213	6.092	5.718	6.5	6.973	4.544	1.55	3.736	2.751	0.941	1.573	1.704	6.00667	2.0425	-1.55623	1.58496e-11
ENSOARG00000000332	RPL23	0	13.542	21.154	0	0	0	0	0	0	0	0	0	5.78267	0.001	-12.4975	1.61581e-11
ENSOARG00000015227	Ltbp3	11.802	11.458	12.5	9.592	10.032	11.252	3.272	6.287	4.564	2.999	5.432	4.193	11.106	4.45783	-1.31692	1.64809e-11
ENSOARG00000007872	HMCN2	6.418	7.594	7.309	10.176	5.458	8.714	2.374	4.991	2.495	1.774	3.89	2.518	7.6115	3.007	-1.33986	1.89045e-11
ENSOARG00000020580	CHRD	3.071	2.779	3.323	2.503	1.665	3.039	1.215	1.149	0.883	0.694	0.729	1.153	2.73	0.9705	-1.4921	1.92961e-11
ENSOARG00000008561	UCP2	25.714	25.732	25.23	18.997	26.976	32.048	8.139	9.157	5.468	4.233	7.563	12.05	25.7828	7.76833	-1.73073	1.9568e-11
ENSOARG00000016047	TGFBR3	18.283	9.448	12.926	13.104	28.894	12.558	2.835	6.683	6.234	5.369	7.22	5.464	15.8688	5.63417	-1.49392	1.9568e-11
ENSOARG00000009712	MLYCD	63.066	67.487	65.779	74.74	100.223	72.813	34.103	41.452	31.789	24.49	40.963	35.601	74.018	34.733	-1.09157	1.9568e-11
ENSOARG00000012810	COL6A1	231.601	248.717	251.093	191.085	241.773	242.06	60.397	119.053	68.689	67.88	113.138	109.215	234.388	89.7287	-1.38526	2.02565e-11
ENSOARG00000006037	BMPER	5.126	7.221	5.891	3.752	7.178	2.667	1.323	1.709	1.538	0.508	1.172	1.24	5.30583	1.24833	-2.08758	2.09242e-11
ENSOARG00000014992	CAMKK2	8.348	7.386	7.368	8.762	8.193	7.637	2.991	4.632	3.134	3.553	3.27	3.13	7.949	3.45167	-1.20348	2.19417e-11
ENSOARG00000015214	P2RX4	9.587	10.287	10.53	9.729	11.358	10.034	4.67	5.973	4.682	4.784	4.77	4.718	10.2542	4.93283	-1.05572	2.62793e-11
ENSOARG00000010493	ATF3	35.858	67.797	54.392	70.64	45.911	15.529	386.928	929.075	983.82	1555.99	439.669	519.108	48.3545	802.432	4.05266	3.02554e-11
ENSOARG00000014286	Bloc1s2	71.133	71.641	72.123	76.452	64.545	50.857	31.59	28.535	34.421	25.781	31.439	24.076	67.7918	29.307	-1.20987	4.0529e-11
ENSOARG00000018707	SLC38A10	8.092	7.924	7.872	7.847	10.325	7.02	3.754	4.924	3.581	2.614	3.587	3.212	8.18	3.612	-1.1793	4.25766e-11
ENSOARG00000012241	ADAM12	3.034	4.384	3.899	2.619	5.929	2.227	0.345	1.112	0.698	0.684	1.107	1.387	3.682	0.888833	-2.0505	4.4243e-11
ENSOARG00000019404	FBLN1	42.517	32.469	37.664	31.459	27.526	29.023	8.792	16.318	15.815	12.354	15.485	14.667	33.443	13.9052	-1.26608	4.43781e-11
ENSOARG00000015743	SELENOK	58.837	59.405	61.828	104.021	123.003	63.827	26.582	35.561	32.243	41.93	40.585	23.906	78.4868	33.4678	-1.22968	5.54485e-11
MSTRG.16095	--	7.773	10.622	10.665	6.32	19.851	9.965	2.266	3.121	0.764	3.869	2.957	1.698	10.866	2.44583	-2.15142	5.6628e-11
ENSOARG00000005786	Ppm1m	11.192	8.07	10.14	9.981	16.405	11.029	4.677	7.477	4.604	4.097	4.776	3.78	11.1362	4.90183	-1.18386	5.94132e-11
ENSOARG00000004871	COL1A1	334.338	465.825	422.534	336.823	610.963	290.434	52.977	204.189	65.696	58.13	145.938	146.765	410.153	112.282	-1.86903	5.94132e-11
ENSOARG00000000606	MUSTN1	471.126	360.746	389.902	429.047	111.665	397.517	99.947	77.421	89.299	102.393	109.289	134.826	360	102.196	-1.81666	6.0581e-11
ENSOARG00000019180	Lamc1	189.261	125.812	150.55	138.847	176.909	128.076	48.057	88.705	55.356	67.158	65.765	76.762	151.576	66.9672	-1.17851	6.56052e-11
ENSOARG00000016689	FAT4	1.328	2.022	1.622	1.656	3.588	1.134	0.586	0.823	0.654	0.528	0.76	0.52	1.89167	0.645167	-1.55191	6.88764e-11
ENSOARG00000005309	SH3D19	6.443	6.749	7.229	5.76	8.786	6.044	1.672	3.867	2.568	2.359	2.16	3.073	6.83517	2.6165	-1.38534	7.27531e-11
ENSOARG00000007684	LIPE	22.907	12.705	15.889	21.175	29.03	16.694	8.208	12.543	8.485	5.017	10.902	5.578	19.7333	8.4555	-1.22267	7.61511e-11
ENSOARG00000010836	DNM1	3.776	7.068	6.049	4.474	3.852	5.417	1.098	2.13	1.969	0.538	1.388	1.417	5.106	1.42333	-1.84292	8.39043e-11
ENSOARG00000003830	ADAMTS2	24.191	29.659	29.294	27.004	27.006	28.514	5.963	15.76	5.413	6.756	12.72	11.471	27.6113	9.6805	-1.51211	8.76823e-11
ENSOARG00000013202	FCGRT	177.892	217.115	207.38	206.146	173.016	306.011	87.697	116.552	62.471	65.87	87.077	103.059	214.593	87.121	-1.30051	8.95454e-11
ENSOARG00000000317	LOX	6.836	3.382	4.861	5.466	16.121	5.028	0.599	1.957	1.453	1.171	2.679	1.812	6.949	1.61183	-2.1081	8.95454e-11
ENSOARG00000000776	NRK	1.917	1.777	1.837	1.845	3.622	1.147	0.305	0.814	0.825	0.332	0.735	0.506	2.02417	0.586167	-1.78795	1.16051e-10
ENSOARG00000011562	Ybx2	6.279	3.33	4.244	3.771	4.098	3.74	1.09	0.405	0.794	0.782	1.342	0.883	4.24367	0.882667	-2.26537	1.20348e-10
ENSOARG00000010887	INVS	7.566	8.785	8.002	8.958	4.854	7.648	2.595	3.651	3.615	2.73	2.039	3.027	7.6355	2.94283	-1.37552	1.20348e-10
ENSOARG00000006271	ALAD	37.82	42.208	39.567	55.436	36.541	64.041	19.67	25.186	17.143	12.144	26.807	19.622	45.9355	20.0953	-1.19275	1.20879e-10
ENSOARG00000012392	MRC2	18.243	21.495	20.558	19.849	17.619	18.978	5.358	11.55	6.146	3.371	8.045	8.59	19.457	7.17667	-1.4389	1.20879e-10
ENSOARG00000008550	CFH	0.495	0.633	0.638	0.597	1.202	0.535	0.064	0.139	0.136	0.148	0.234	0.159	0.683333	0.146667	-2.22005	1.24101e-10
ENSOARG00000011854	EDEM2	15.07	14.714	15.862	13.537	18.623	15.39	6.302	8.226	4.635	5.014	6.074	7.838	15.5327	6.34817	-1.29089	1.35223e-10
ENSOARG00000006867	MYOM3	203.114	51.997	112.93	79.089	134.886	75.481	46.362	38.197	23.868	18.537	42.786	14.123	109.583	30.6455	-1.83827	1.35223e-10
ENSOARG00000005331	HEPH	1.091	1.19	1.029	1.268	1.2	1.221	0.33	0.704	0.321	0.284	0.591	0.262	1.1665	0.415333	-1.48984	1.38855e-10
ENSOARG00000014081	SERPINF2	3.667	4.37	3.492	3.433	5.208	3.053	0.71	1.369	0.861	0.97	1.588	0.71	3.8705	1.03467	-1.90335	1.43976e-10
ENSOARG00000014735	GADL1	10.452	16.83	15.194	15.949	16.912	21.701	133.444	96.223	112.538	50.164	47.371	118.488	16.173	93.038	2.52423	1.44139e-10
ENSOARG00000003361	SULT1A1	178.44	143.213	156.898	169.748	147.736	134.256	58.171	93.291	66.441	67.832	72.928	86.892	155.048	74.2592	-1.06208	1.49172e-10
ENSOARG00000018044	TMEM45A	5.691	9.062	7.406	6.696	8.163	8.183	2.501	3.224	2.548	1.025	2.014	2.519	7.5335	2.30517	-1.70845	1.59508e-10
ENSOARG00000014726	TGFBR2	51.826	40.821	44.881	40.715	50.908	48.24	10.779	25.366	18.619	24.532	18.007	21.597	46.2318	19.8167	-1.22217	1.64916e-10
ENSOARG00000017273	PROS1	14.501	14.445	15.076	18.192	21.899	12.272	5.283	8.113	5.433	7.471	4.688	8.314	16.0642	6.55033	-1.29421	1.68485e-10
ENSOARG00000011342	ARRB1	15.471	13.965	15.548	13.267	18.02	14.189	6.112	8.803	7.881	5.359	6.897	7.428	15.0767	7.08	-1.0905	1.71964e-10
ENSOARG00000003193	C1QTNF1	27.952	34.088	33.201	30.909	30.555	36.141	6.961	20.572	8.28	9.599	11.827	14.085	32.141	11.8873	-1.43499	1.80658e-10
ENSOARG00000001508	COL1A2	560.289	712.226	662.467	564.239	851.891	465.207	103.772	370.125	140.427	106.05	251.465	247.492	636.053	203.222	-1.64609	1.8312e-10
ENSOARG00000021182	GALNT16	20.603	18.963	20.226	19.043	18.436	19.058	5.69	11.303	5.862	4.712	8.021	9.744	19.3882	7.55533	-1.35961	2.14709e-10
ENSOARG00000010126	LOXL2	12.033	21.154	17.713	15.029	23.36	15.237	2.88	9.676	3.339	3.43	5.674	7.306	17.421	5.38417	-1.69403	2.23355e-10
ENSOARG00000000837	Hhipl1	5.103	5.076	5.977	3.191	6.93	3.354	1.294	0.591	1.156	0.977	1.523	1.776	4.9385	1.2195	-2.01778	2.39895e-10
ENSOARG00000012877	CFP	4.491	5.902	4.997	3.857	8.43	3.17	0.883	1.276	1.249	1.658	0.576	1.72	5.14117	1.227	-2.06696	2.40835e-10
ENSOARG00000000519	PCDHGC3	19.881	18.62	19.337	17.193	19.966	18.5	7.655	12.553	6.82	6.35	8.789	9.139	18.9162	8.551	-1.14545	2.43456e-10
ENSOARG00000018851	MORC4	3.283	3.438	3.359	3.01	3.616	3.104	1.038	1.647	1.41	1.148	1.114	1.232	3.30167	1.26483	-1.38425	2.56939e-10
ENSOARG00000010490	DCLK1	2.359	2.619	2.722	2.128	4.41	1.97	0.249	0.514	0.402	0.425	0.278	0.821	2.70133	0.448167	-2.59156	2.72643e-10
ENSOARG00000007991	C1qc	23.182	33.12	30.168	18.241	26.722	38.142	6.683	10.045	6.899	10.197	5.248	12.916	28.2625	8.66467	-1.70567	3.23632e-10
ENSOARG00000019414	MMP14	25.82	22.26	24.452	22.48	34.405	17.16	6.63	14.666	6.812	4.765	8.858	10.948	24.4295	8.77983	-1.47636	3.45366e-10
ENSOARG00000003764	AGPAT2	37.583	40.096	36.473	49.077	43.177	48.251	21.566	26.729	19.253	12.726	25.664	16.291	42.4428	20.3715	-1.05897	3.49682e-10
ENSOARG00000017127	TXNDC5	24.327	27.453	26.244	18.537	25.741	22.667	8.003	14.207	8.72	9.242	11.606	9.82	24.1615	10.2663	-1.23479	3.49682e-10
ENSOARG00000003744	HP	500.542	162.916	297.468	202.566	194.267	118.424	4.666	8.905	3.961	46.269	12.315	14.434	246.03	15.0917	-4.02701	3.50517e-10
ENSOARG00000015032	ADAMTS8	0	0.155	0.098	0.048	0.039	0.038	3.813	1.274	0.52	2.019	2.204	1.272	0.063	1.85033	4.87629	4.41569e-10
MSTRG.12039	--	14.452	10.226	12.565	14.093	9.302	6.797	3.427	1.832	2.608	6.402	1.804	1.33	11.2392	2.9005	-1.95416	4.57185e-10
ENSOARG00000008208	CR2	0.874	0.421	0.641	0.293	1.444	0.646	0.079	0	0.096	0.027	0.088	0.094	0.719833	0.064	-3.49152	4.64436e-10
ENSOARG00000006857	SVEP1	14.503	10.183	11.839	11.63	12.868	6.225	2.152	6.336	3.316	3.679	4.445	4.999	11.208	4.1545	-1.43178	4.89381e-10
ENSOARG00000010088	VIT	12.636	11.3	11.186	8.141	7.083	9.6	0.981	4.256	3.347	4.021	1.646	3.144	9.991	2.89917	-1.78499	5.05939e-10
ENSOARG00000013031	TMEM255A	3.387	3.821	2.908	3.586	2.401	2.828	0.953	0.295	0.289	0.244	0.533	0.321	3.15517	0.439167	-2.84488	5.33003e-10
ENSOARG00000000304	ACKR3	34.943	36.422	35.665	38.173	34.311	34.422	15.185	24.785	14.657	15.009	14.711	17.503	35.656	16.975	-1.07073	5.47843e-10
ENSOARG00000014206	RAB3IL1	7.351	9.329	8.767	8.616	12.618	10.974	4.258	4.787	2.042	2.739	4.098	3.295	9.60917	3.5365	-1.44209	5.4969e-10
ENSOARG00000014116	PTGS1	12.694	7.543	9.825	8.456	9.585	10.288	4.379	5.67	2.457	4.285	3.874	2.41	9.73183	3.84583	-1.33942	5.4969e-10
ENSOARG00000020442	NOTCH2	7.332	7.405	7.143	5.711	7.86	5.331	1.633	4.905	2.743	2.815	2.634	1.949	6.797	2.77983	-1.2899	5.64064e-10
ENSOARG00000004658	C1S	56.497	30.843	41.015	35.041	38.802	24.383	9.203	18.247	10.83	21.538	10.317	12.928	37.7635	13.8438	-1.44775	5.68791e-10
ENSOARG00000014330	ADAMTSL3	2.67	1.346	2.054	3.183	2.788	2.432	0.663	1.085	0.475	1.015	0.979	1.16	2.41217	0.896167	-1.42849	6.22254e-10
ENSOARG00000007885	C4BPA	3.243	3.319	2.502	4.518	7.119	5.268	0.892	0.222	0	0.772	0.201	0.353	4.32817	0.406667	-3.41184	6.22254e-10
ENSOARG00000001660	PRELP	33.839	43.815	39.785	39.335	31.766	43.435	17.58	22.293	19.845	13.742	21.14	15.536	38.6625	18.356	-1.07468	6.43984e-10
ENSOARG00000006427	PLXNA4	2.102	1.231	1.649	1.508	0.997	1.544	0.28	0.52	0.415	0.621	0.591	0.587	1.50517	0.502333	-1.58321	6.82213e-10
ENSOARG00000007929	GPX3	355.98	241.246	285.663	325.776	412.181	301.157	78.408	120.12	126.911	207.007	165.04	138.254	320.334	139.29	-1.20148	7.33512e-10
ENSOARG00000011962	TRPM2	4.145	2.021	2.834	2.523	2.182	1.863	0.643	1.269	0.866	0.707	0.666	1.07	2.59467	0.870167	-1.57619	7.36365e-10
ENSOARG00000009234	AHR	3.428	2.995	3.397	3.079	4.775	3.954	0.979	1.048	0.972	1.186	1.992	1.521	3.60467	1.283	-1.49034	7.80309e-10
ENSOARG00000006246	FAP	4.35	5.345	5.649	4.786	14.047	3.11	1.273	2.162	1.944	2.318	1.055	1.654	6.2145	1.73433	-1.84126	8.52416e-10
ENSOARG00000004070	CALHM2	5.71	5.911	6.595	6.656	7.733	4.795	1.646	3.698	0.998	1.265	1.956	2.035	6.23333	1.933	-1.68916	8.56034e-10
ENSOARG00000002455	FAAH	5.618	5.127	5.312	3.957	5.706	7.417	2.209	1.659	1.542	2.4	1.422	2.046	5.52283	1.87967	-1.55493	8.56034e-10
ENSOARG00000014358	PCDH18	3.153	2.352	2.66	3.507	7.174	3.156	1.025	1.567	1.202	1.155	1.261	1.629	3.667	1.3065	-1.48889	1.07695e-09
ENSOARG00000018483	ITGA11	2.242	5.44	4.21	4.26	2.753	8.554	0.555	2.629	1.069	0.502	1.132	1.027	4.5765	1.15233	-1.98969	1.09881e-09
ENSOARG00000002676	FLVCR2	0	0	0	0	0.655	0	7.685	6.727	15.189	19.152	7.57	4.438	0.109167	10.1268	6.53551	1.35148e-09
ENSOARG00000020606	ALG3	6.473	7.017	7.86	7.659	10.651	10.451	3.521	3.818	3.95	4.058	4.135	3.166	8.35183	3.77467	-1.14574	1.41781e-09
ENSOARG00000013208	DENND2A	14.38	8.979	11.538	9.614	11.51	10.585	4.012	8.103	5.722	4.376	5.65	4.243	11.101	5.351	-1.05281	1.41781e-09
ENSOARG00000000465	RELN	1.558	0.87	1.06	2.093	2.297	1.116	0.282	0.605	0.789	0.167	0.667	0.488	1.499	0.499667	-1.58496	1.43344e-09
ENSOARG00000002356	RARRES1	6.148	7.882	7.716	7.658	21.054	6.367	1.623	2.939	2.422	1.662	1.536	3.817	9.47083	2.33317	-2.0212	1.50944e-09
ENSOARG00000012880	Col6a2	193.048	202.588	210.581	147.386	196.663	189.435	51.813	116.406	56.562	51.101	100.262	89.938	189.95	77.6803	-1.29	1.54612e-09
ENSOARG00000014232	SERPINF1	207.37	208.637	208.73	203.534	207.284	154.409	46.824	126.798	86.605	73.72	96.515	99.875	198.327	88.3895	-1.16594	1.63947e-09
ENSOARG00000008891	NTRK2	3.374	4.082	3.892	2.792	4.069	1.744	0.189	1.697	0.401	0.871	0.634	0.807	3.3255	0.7665	-2.11721	1.64528e-09
ENSOARG00000011743	MPEG1	16.579	13.841	15.33	9.655	25.697	6.703	4.521	5.524	3.212	4.103	1.445	5.17	14.6342	3.99583	-1.87277	1.84992e-09
ENSOARG00000007656	BGN	86.812	76.557	83.386	79.021	96.217	82.98	27.074	52.953	32.84	21.201	45.712	46.228	84.1622	37.668	-1.15983	1.87377e-09
ENSOARG00000013403	C1QTNF2	6.137	8.269	8.364	6.186	4.357	5.342	2.245	2.455	1.281	1.217	1.624	1.544	6.4425	1.72767	-1.8988	1.88929e-09
ENSOARG00000010985	Trarg1	18.912	9.595	12.649	11.677	8.397	8.823	0.654	6.757	1.587	0.67	1.707	2.354	11.6755	2.28817	-2.35122	1.88929e-09
ENSOARG00000020577	Rnf115	101.245	27.269	56.853	42.375	50.413	45.52	14.603	14.548	12.556	24.24	20.778	20.697	53.9458	17.9037	-1.59126	1.98796e-09
MSTRG.3067	Pol	3.094	1.869	2.647	3.08	4.348	2.802	0.283	0.351	0.515	1.596	0.792	0.318	2.97333	0.6425	-2.21031	2.24449e-09
ENSOARG00000005356	MVP	17.619	17.431	17.398	16.776	18.038	13.722	8.148	12.032	8.096	7.815	6.786	7.25	16.8307	8.3545	-1.01047	2.846e-09
ENSOARG00000003293	PDGFD	3.526	3.059	3.343	2.835	3.201	2.326	0.806	2.074	1.479	0.931	1.132	1.208	3.04833	1.27167	-1.2613	2.846e-09
ENSOARG00000007814	SYK	2.779	1.687	2.195	1.854	4.004	1.106	0.703	1.003	0.672	0.502	0.429	0.881	2.27083	0.698333	-1.70123	3.02501e-09
ENSOARG00000015642	CRTAP	20.013	16.084	17.805	13.606	19.523	15.665	5.808	8.279	5.284	4.463	10.935	6.965	17.116	6.95567	-1.29908	3.02501e-09
ENSOARG00000004015	CD248	17.287	21.505	20.903	14.473	17.982	19.832	4.273	9.635	3.559	7.331	5.931	9.26	18.6637	6.66483	-1.48559	3.02968e-09
ENSOARG00000012064	Vegfd	15.716	11.176	12.967	12.899	11.898	11.726	4.012	6.873	2.004	5.198	5.543	4.881	12.7303	4.75183	-1.42171	3.20314e-09
ENSOARG00000013226	MPV17L2	6.631	9.39	7.295	9.357	15.021	7.205	3.706	1.209	3.076	1.998	1.745	2.631	9.14983	2.39417	-1.93422	3.79848e-09
ENSOARG00000010137	ASGR1	10.422	8.297	9.192	7.234	5.35	6.514	2.346	4.789	2.867	2.553	3.298	3.424	7.83483	3.21283	-1.28606	3.8876e-09
ENSOARG00000017300	FKBP7	30.674	38.564	37.065	39.225	41.809	37.202	17.93	21.359	12.246	17.655	17.912	18.942	37.4232	17.674	-1.0823	3.90839e-09
ENSOARG00000008199	PTPRJ	3	2.901	3.104	3.537	3.699	2.084	1.057	1.31	1.243	1.542	0.788	1.354	3.05417	1.21567	-1.32903	3.91624e-09
ENSOARG00000001370	CHI3L1	48.386	41.787	43.402	37.978	32.394	28.537	11.667	18.815	17.493	13.13	27.736	9.213	38.7473	16.3423	-1.24548	3.93298e-09
ENSOARG00000018889	ANTXR2	17.639	18.873	14.861	24.037	26.146	15.477	6.113	10.741	9.229	9.301	7.674	8.913	19.5055	8.66183	-1.17114	3.97339e-09
ENSOARG00000011742	HIPK2	7.086	4.233	5.697	5.451	7.87	6.177	1.595	2.902	2.14	2.781	3.833	2.838	6.08567	2.6815	-1.18238	3.97339e-09
ENSOARG00000009738	GALNT10	4.737	4.572	5.502	5.486	4.29	4.745	1.862	2.604	2.432	1.908	2.83	2.147	4.88867	2.29717	-1.08959	4.28573e-09
MSTRG.386	RPS20	5.079	5.715	5.837	5.976	8.73	7.879	3.274	3.762	2.599	2.226	3.928	3.131	6.536	3.15333	-1.05153	4.41171e-09
ENSOARG00000003792	ANGPTL4	104.824	57.608	75.658	72.08	164.752	138.829	17.198	21.468	30.993	11.956	69.109	30.27	102.292	30.1657	-1.76171	4.46196e-09
ENSOARG00000017189	FBN2	1.501	0.661	0.962	1.101	2.538	0.722	0.182	0.288	0.191	0.255	0.603	0.47	1.2475	0.3315	-1.91196	4.60548e-09
ENSOARG00000003236	RBP4	133.354	108.937	122.429	80.084	99.04	121.136	21.28	66.081	34.037	33.54	48.386	54.469	110.83	42.9655	-1.3671	4.69608e-09
ENSOARG00000003844	NOX4	4.559	1.864	2.961	2.87	8.128	1.845	0.713	0.981	0.576	0.811	0.354	1.495	3.7045	0.821667	-2.17265	4.8803e-09
ENSOARG00000009304	ADD3	7.014	5.454	5.632	5.568	13.648	5.928	1.408	3.595	2.898	2.054	3.34	3.069	7.20733	2.72733	-1.40197	5.26412e-09
ENSOARG00000012200	MPZL1	9.899	10.138	11.296	11.271	9.343	10.601	3.191	7.25	5.16	4.721	4.163	4.543	10.4247	4.838	-1.10752	5.30296e-09
ENSOARG00000009144	JAZF1	7.132	4.863	6.087	6.327	7.475	5.924	1.115	3.295	2.15	1.09	1.784	1.753	6.30133	1.8645	-1.75687	5.50539e-09
ENSOARG00000009341	DKK3	4.443	5.304	5.038	8.353	8.761	6.845	1.281	2.809	1.793	1.615	3.857	2.481	6.45733	2.306	-1.48555	5.50539e-09
ENSOARG00000014994	TMED3	15.153	19.19	17.966	13.373	18.052	16.414	4.161	10.191	4.411	5.13	9.504	7.301	16.6913	6.783	-1.2991	5.81112e-09
ENSOARG00000006410	COL12A1	11.892	13.047	12.51	14.136	25.645	10.987	2.114	6.864	3.756	5.793	3.558	7.841	14.7028	4.98767	-1.55966	6.16174e-09
ENSOARG00000011653	RXFP2	171.94	129.074	145.013	143.974	167.578	115.03	51.258	101.675	65.797	78.681	59.407	78.979	145.435	72.6328	-1.00168	6.48236e-09
ENSOARG00000012383	POGLUT3	6.793	7.176	7.274	8.699	12.868	10.897	3.033	6.229	4.73	2.574	4.264	3.351	8.95117	4.03017	-1.15124	6.5881e-09
ENSOARG00000002227	IQCJ-SCHIP1	447.123	418.284	428.876	445.893	337.75	320.918	206.081	184.805	196.788	157.437	187.584	231.538	399.807	194.039	-1.04296	7.50772e-09
ENSOARG00000011340	MMP16	3.992	4.365	4.143	3.614	3.6	4.218	1.086	2.422	1.317	0.631	1.336	2.083	3.98867	1.47917	-1.43112	7.97865e-09
ENSOARG00000008705	MICAL2	40.591	16.113	24.989	20.593	42.022	19.568	3.712	6.141	11.95	10.013	12.54	11.394	27.3127	9.29167	-1.55556	8.14158e-09
ENSOARG00000003517	STAB1	2.909	2.833	2.761	3.001	4.695	3.639	1.002	1.426	2.138	1.103	1.432	1.852	3.30633	1.49217	-1.14782	8.31806e-09
ENSOARG00000003910	PIGW	8.122	6.498	8.229	8.42	8.402	7.248	4.621	3.914	4.111	3.866	3.101	3.117	7.81983	3.78833	-1.04557	8.31806e-09
ENSOARG00000019754	GPR1	3.707	1.129	1.997	3.527	3.199	2.781	0.218	0.676	0.132	0.335	0.244	0.785	2.72333	0.398333	-2.77333	8.515e-09
ENSOARG00000016204	Aebp1	18.291	11.897	16.184	11.312	20.614	12.298	3.843	10.099	3.927	5.285	6.168	7.36	15.0993	6.11367	-1.30438	8.66195e-09
ENSOARG00000016486	APBB1IP	5.054	2.774	3.256	3.831	7.06	2.426	1.197	1.741	2.146	1.173	0.698	1.217	4.06683	1.362	-1.57818	9.06207e-09
ENSOARG00000018758	PBDC1	12.038	21.417	16.298	18.798	31.66	16.141	7.174	7.651	8.095	7.692	5.971	8.703	19.392	7.54767	-1.36136	9.06207e-09
ENSOARG00000020061	UGP2	291.578	345.169	324.079	468.675	871.044	305.451	149.326	174.015	183.9	256.972	150.123	181.959	434.333	182.716	-1.2492	9.62372e-09
MSTRG.7385	--	8.339	9.192	9.074	7.471	10.02	6.581	3.032	5.651	3.149	2.347	4.075	4.238	8.44617	3.74867	-1.17192	9.62372e-09
ENSOARG00000001568	C4A	17.893	10.373	13.686	6.295	10.739	3.838	0.701	2.106	1.312	3.287	0.86	1.119	10.4707	1.56417	-2.74289	9.62372e-09
MSTRG.18434	HILPDA	10.165	7.584	9.029	5.085	9.949	8.4	2.713	4.035	3.028	2.001	4.734	1.562	8.36867	3.01217	-1.4742	9.99017e-09
ENSOARG00000003052	MAOA	27.627	13.199	18.797	21.875	27.241	17.894	4.819	12.857	9.417	9.051	10.779	10.955	21.1055	9.64633	-1.12957	1.01369e-08
ENSOARG00000011660	RECK	2.992	3.369	3.078	3.876	4.393	3.161	0.759	1.831	1.211	0.982	2.01	1.616	3.47817	1.4015	-1.31136	1.05662e-08
ENSOARG00000002536	CIAO2B	66.204	72.358	73.712	60.315	65.452	72.751	32.118	32.647	26.906	34.324	41.607	32.625	68.4653	33.3712	-1.03677	1.13052e-08
ENSOARG00000020177	PDIA5	9.53	12.31	11.996	10.292	13.908	6.972	4.511	5.59	4.228	3.011	3.669	5.409	10.8347	4.403	-1.2991	1.20346e-08
ENSOARG00000008760	MXRA5	8.411	8.512	8.922	8.408	10.281	8.584	1.846	5.095	1.917	2.908	2.127	5.395	8.853	3.21467	-1.4615	1.20346e-08
ENSOARG00000011322	SFRP5	18.355	11.596	13.118	14.434	11.154	13.928	1.931	1.915	3.514	4.748	6.696	5.905	13.7642	4.11817	-1.74084	1.21688e-08
ENSOARG00000007202	SPON1	2.938	1.622	2.004	3.071	4.154	2.272	0.762	0.84	0.719	1.041	0.663	1.371	2.67683	0.899333	-1.5736	1.35333e-08
ENSOARG00000010539	HIF3A	8.694	2.436	5.063	5.801	4.638	3.406	0.786	1.407	1.882	2.238	2.232	1.977	5.00633	1.75367	-1.51338	1.38066e-08
ENSOARG00000002590	SPP1	21.015	16.839	18.261	2.498	14.695	4.458	0	0	0.286	0.121	0	0.848	12.961	0.209167	-5.95338	1.38066e-08
ENSOARG00000016574	PCOLCE	180.707	188.659	190.273	150.027	183.518	168.359	56.167	113.254	60.21	68.627	89.33	101.796	176.924	81.564	-1.11712	1.38487e-08
ENSOARG00000020673	ITM2C	33.946	34.107	36.223	34.57	36.034	29.693	11.743	21.832	13.057	12.198	13.317	20.535	34.0955	15.447	-1.14225	1.39544e-08
ENSOARG00000007323	ERCC4	2.584	2.52	2.52	4.486	4.113	3.016	1.524	1.207	1.694	1.475	1.136	1.523	3.2065	1.4265	-1.16852	1.46648e-08
ENSOARG00000009344	FABP4	265.861	133.398	170.849	163.444	254.718	126.806	23.641	108.522	51.687	76.846	63.003	81.37	185.846	67.5115	-1.4609	1.60793e-08
ENSOARG00000001113	COL16A1	5.45	5.93	6.014	3.667	6.98	3.72	1.039	2.756	1.612	1.238	1.919	2.804	5.2935	1.89467	-1.48228	1.63738e-08
ENSOARG00000016653	SFXN1	11.779	7.71	8.746	11.464	14.196	6.463	2.562	5.863	3.176	4.327	3.905	5.723	10.0597	4.25933	-1.23988	1.63997e-08
ENSOARG00000020209	CHPF	12.771	7.82	10.079	8.538	8.254	14.65	4.102	6.324	4.247	3.434	5.875	4.769	10.352	4.79183	-1.11126	1.6801e-08
ENSOARG00000016640	GLT8D2	19.88	26.041	24.419	19.829	26.467	17.054	9.372	16.823	7.448	8.719	7.109	7.944	22.2817	9.56917	-1.21939	1.68339e-08
MSTRG.14021	--	2.475	2.952	2.785	2.111	2.8	1.95	0.514	0.972	0.393	1.08	1.088	1.045	2.51217	0.848667	-1.56566	1.70411e-08
ENSOARG00000000486	SRPX	16.875	13.237	14.686	11.616	15.96	9.451	2.582	6.711	3.435	7.083	5.497	5.768	13.6375	5.17933	-1.39674	1.72588e-08
ENSOARG00000006069	TENM4	0.409	0.49	0.415	0.485	0.47	0.314	0.031	0.135	0.057	0.095	0.104	0.14	0.4305	0.0936667	-2.20041	1.77661e-08
ENSOARG00000002335	PKD2	6.186	5.368	5.844	6.65	10.707	5.029	2.423	3.304	3.409	3.922	3.144	2.702	6.63067	3.15067	-1.0735	1.94033e-08
MSTRG.14984	MRLN	86.694	139.457	114.715	119.231	146.73	125.181	52.113	71.399	29.67	54.296	80.687	31.563	122.001	53.288	-1.19501	1.96421e-08
ENSOARG00000009367	TYMS	5.028	5.595	5.063	3.7	6.869	4.105	0.737	2.132	1.043	0.881	1.374	2.099	5.06	1.37767	-1.87691	1.97257e-08
ENSOARG00000004848	ITGBL1	10.621	16.361	14.398	11.459	11.5	12.77	2.469	8.692	2.396	3.542	5.634	4.708	12.8515	4.5735	-1.49057	2.21482e-08
ENSOARG00000008277	OGN	35.009	30.742	31.798	31.9	56.7	35.051	15.269	29.669	16.323	12.991	20.695	15.477	36.8667	18.404	-1.0023	2.29796e-08
ENSOARG00000005236	VSIG4	1.408	1.141	1.328	0.841	1.329	0.459	0.232	0.072	0.07	0.059	0.065	0.052	1.08433	0.0916667	-3.56427	2.33018e-08
ENSOARG00000018194	ABI3BP	15.574	20.067	18.169	13.146	21.072	13.436	4.339	11.973	7.58	5.149	6.866	8.279	16.9107	7.36433	-1.19931	2.47062e-08
ENSOARG00000021098	TMEM260	3.504	2.501	2.891	4.287	5.436	3.525	1.263	2.382	1.399	1.8	1.474	1.432	3.69067	1.625	-1.18344	2.4872e-08
ENSOARG00000000343	DOK4	7.816	6.348	7.609	20.131	12.613	7.366	3.191	4.202	4.596	1.839	4.684	5.021	10.3138	3.92217	-1.39486	2.49606e-08
ENSOARG00000010353	HNMT	4.849	3.941	3.906	3.202	10.527	1.208	0	1.547	0.908	0.128	0.698	0.674	4.6055	0.659167	-2.80464	2.5609e-08
ENSOARG00000010314	GUSB	4.33	4.924	4.116	4.731	8.387	5.276	1.03	2.703	0.808	0.683	2.575	2.18	5.294	1.66317	-1.67043	2.5609e-08
ENSOARG00000018862	FAM102B	3.068	2.671	3	3.974	5.293	2.917	1.351	1.523	0.745	0.252	0.55	0.331	3.48717	0.792	-2.13848	2.64286e-08
ENSOARG00000018379	EFEMP2	18.701	19.92	20.288	12.909	17.598	11.71	5.164	10.878	6.622	5.14	7.61	7.359	16.8543	7.12883	-1.24138	2.69369e-08
ENSOARG00000011007	PLA2G7	26.265	47.952	36.949	38.437	30.468	27.159	12.562	19.677	10.263	16.533	12.098	16.318	34.5383	14.5752	-1.24469	2.85616e-08
ENSOARG00000005431	MOCOS	3.453	2.813	2.858	3.77	3.517	2.53	1.096	1.641	1.44	1.45	1.328	1.52	3.15683	1.4125	-1.16023	2.89226e-08
ENSOARG00000010943	MMP19	3.543	4.049	3.922	3.425	6.193	3.098	1.067	1.362	1.176	1.49	1.41	2.442	4.03833	1.49117	-1.43732	3.00929e-08
ENSOARG00000016042	THY1	57.85	92.03	74.613	63.351	61.067	59.008	17.013	35.341	24.414	18.411	30.284	38.143	67.9865	27.2677	-1.31806	3.02874e-08
ENSOARG00000005679	PAFAH2	8.591	10.519	10.46	11.494	15.338	12.221	3.497	5.155	6.661	4.842	6.449	6.206	11.4372	5.46833	-1.06456	3.07713e-08
ENSOARG00000013168	IFNGR2	49.722	60.349	59.503	37.139	50.581	34.986	18.365	25.453	18.407	22.729	21.616	25.169	48.7133	21.9565	-1.14967	3.16326e-08
ENSOARG00000009905	MBOAT1	5.474	4.342	5.008	6.301	6.625	5.187	2.658	3.294	2.217	1.702	1.579	2.689	5.4895	2.3565	-1.22003	3.26863e-08
ENSOARG00000018879	TUBA1C	14.178	19.652	17.565	22.495	25.343	15.559	8.056	9.678	7.421	8.924	10.575	10.429	19.132	9.1805	-1.05934	3.33409e-08
ENSOARG00000007971	CD55	2.905	2.461	2.383	1.979	4.944	2.621	0.284	1.055	1.549	0.8	0.397	0.638	2.88217	0.787167	-1.87241	3.35694e-08
ENSOARG00000021125	DHRS7	41.98	22.87	32.327	35.067	32.655	27.408	9.976	25.471	11.079	10.527	14.94	16.942	32.0512	14.8225	-1.11259	3.37672e-08
ENSOARG00000013896	Homer2	212.92	236.637	231.081	232.959	156.487	246.674	148.788	109.865	99.415	67.657	112.553	96.777	219.46	105.843	-1.05204	3.54896e-08
ENSOARG00000012259	FMO3	16.085	6.654	10.099	10.346	12.062	8.952	1.018	9.485	2.195	2.24	2.235	2.509	10.6997	3.28033	-1.70565	3.59785e-08
ENSOARG00000002461	CHEK2	1.741	1.209	1.426	1.367	2.408	2.002	0.467	0.506	0.566	0.598	0.392	0.315	1.69217	0.474	-1.83591	3.72385e-08
ENSOARG00000004315	ACSF2	24.059	19.346	20.867	22.876	22.536	28.073	12.354	15.156	7.683	8.031	10.24	13.761	22.9595	11.2042	-1.03506	3.74326e-08
ENSOARG00000000912	ANXA8	28.529	50.202	40.79	25.699	33.579	25.327	11.058	18.559	15.09	13.925	13.012	14.503	34.021	14.3578	-1.24459	3.93237e-08
ENSOARG00000016253	SMS	100.595	90.769	89.18	93.013	174.214	63.477	35.879	49.699	39.327	57.604	38.79	52.863	101.875	45.6937	-1.15673	3.98211e-08
ENSOARG00000017799	KANK2	16.252	14.801	16.555	11.152	13.626	11.612	4.376	7.434	5.811	5.99	7.348	7.837	13.9997	6.466	-1.11445	4.08462e-08
ENSOARG00000018657	APOL6	6.735	2.936	4.548	5.12	2.18	1.85	0	0.907	0.666	0.75	1.084	1.07	3.89483	0.746167	-2.38399	4.27489e-08
ENSOARG00000017123	CD36	98.033	58.221	74.801	98.325	219.275	94.946	45.555	60.213	44.628	53.073	57.576	46.294	107.267	51.2232	-1.06634	4.34819e-08
ENSOARG00000015333	RRM2	2.868	3.707	3.558	2.681	5.948	1.86	0.577	1.787	0.641	0.394	1.398	1.167	3.437	0.994	-1.78983	4.3749e-08
ENSOARG00000013755	PTPRD	1.02	1.053	1.168	1.326	1.847	0.673	0.201	0.599	0.538	0.351	0.428	0.453	1.18117	0.428333	-1.46341	4.44644e-08
ENSOARG00000003977	IGSF10	0.54	0.717	0.65	0.708	1.269	0.393	0.029	0.447	0.175	0.03	0.113	0.13	0.712833	0.154	-2.21063	4.48454e-08
ENSOARG00000014861	SH3GLB1	68.702	55.234	60.857	86.606	171.56	58.252	38.057	50.011	40.146	41.129	28.086	34.76	83.5352	38.6982	-1.11012	4.57132e-08
ENSOARG00000002041	RCN3	5.882	5.83	7.246	4.061	4.6	5.34	1.451	2.145	1.893	1.373	1.144	1.131	5.49317	1.52283	-1.85088	4.77654e-08
ENSOARG00000019683	Wnt2b	3.409	1.475	2.7	1.206	1.081	2.334	0.491	0.244	0.358	0.101	0.22	0.177	2.03417	0.265167	-2.93947	4.96271e-08
ENSOARG00000013207	RCN3	13.847	21.136	18.674	12.686	23.076	11.391	7.399	8.214	4.322	3.557	8.59	6.134	16.8017	6.36933	-1.39939	4.96647e-08
ENSOARG00000007168	PYGB	6.35	7.14	6.887	5.513	6.067	6.387	3.094	5.06	2.398	1.937	2.691	2.126	6.39067	2.88433	-1.14773	5.02646e-08
ENSOARG00000011043	ZC3HAV1	4.434	2.804	3.631	3.069	7.121	3.327	0.975	1.776	1.217	1.791	1.699	2.165	4.06433	1.60383	-1.34149	5.02917e-08
ENSOARG00000005032	PTPN6	5.749	4.588	5.049	4.228	7.832	2.373	1.606	1.831	1.558	2.172	0.934	1.964	4.96983	1.6775	-1.56688	5.32856e-08
ENSOARG00000003470	KIF3B	2.888	2.706	2.944	4.474	3.49	4.018	1.98	1.95	1.17	0.988	1.76	1.37	3.42	1.53633	-1.15451	5.47919e-08
ENSOARG00000005885	P3H3	6.159	6.941	7.009	6.625	6.343	8.508	2.572	5.16	2.228	1.505	2.876	3.304	6.93083	2.94083	-1.2368	6.04697e-08
ENSOARG00000005774	SLC9A9	4.125	3.778	4.194	4.3	4.135	2.993	1.845	2.948	1.691	1.554	1.33	1.586	3.92083	1.82567	-1.10274	6.71708e-08
ENSOARG00000012784	Htra3	8.95	4.674	6.176	9.027	6.773	10.005	1.759	2.907	2.418	5.046	3.279	2.215	7.60083	2.93733	-1.37165	6.94517e-08
ENSOARG00000000307	Smox	10.778	7.081	8.709	5.138	21.994	8.344	3.712	4.09	3.002	3.028	5.536	3.215	10.3407	3.76383	-1.45805	7.05688e-08
ENSOARG00000016133	NCKAP1L	3.818	3.375	3.18	2.839	4.112	1.762	0.732	2.05	1.273	1.075	0.356	1.058	3.181	1.09067	-1.54427	7.15132e-08
ENSOARG00000016370	BCO2	5.751	2.407	3.755	8.495	4.572	4.742	1.887	2.673	2.044	0.207	0.754	1.212	4.95367	1.46283	-1.75973	7.4787e-08
ENSOARG00000012367	ITGB2	4.799	4.996	5.397	4.722	5.868	2.452	1.136	2.751	1.753	2.115	0.693	1.671	4.70567	1.6865	-1.48037	7.82025e-08
ENSOARG00000004813	SDC2	33.696	41.769	38.528	38.823	45.227	31.113	14.724	25.122	17.628	21.549	15.185	20.121	38.1927	19.0548	-1.00314	7.94827e-08
ENSOARG00000019208	C1qtnf6	4.372	10.083	8.636	7.35	8.667	6.551	1.146	4.083	1.042	1.174	2.884	2.834	7.60983	2.19383	-1.79441	8.57566e-08
ENSOARG00000018750	LARP6	16.544	12.668	15.189	17.901	16.848	14.035	7.531	10.445	7.612	3.49	7.32	9.03	15.5308	7.57133	-1.03652	8.95746e-08
ENSOARG00000007312	SCPEP1	56.44	59.834	60.615	71.773	74.055	104.244	13.94	36.77	22.632	58.005	18.31	18.002	71.1602	27.9432	-1.34857	8.99514e-08
ENSOARG00000011217	SLC37A2	2.521	1.041	1.888	2.157	3.19	1.36	0.077	0.479	0.657	0.317	0.432	0.626	2.02617	0.431333	-2.23188	9.06369e-08
ENSOARG00000011394	PPP1R1B	16.469	7.16	10.129	7.507	8.054	5.918	0.748	3.012	2.041	1.149	2.3	4.371	9.20617	2.27017	-2.0198	9.15062e-08
ENSOARG00000006800	--	5.651	4.414	4.662	4.543	6.067	4.254	0.764	2.839	0.926	0.522	1.851	1.831	4.93183	1.4555	-1.76061	9.16011e-08
ENSOARG00000017833	CHRDL1	25.298	14.912	19.682	21.101	18.689	17.929	4.386	18.554	8.872	5.555	5.277	7.416	19.6018	8.34333	-1.23229	9.57538e-08
ENSOARG00000019030	CD276	8.807	9.192	9.353	7.285	9.821	10.455	3.522	7.276	3.916	3.383	4.596	3.96	9.15217	4.44217	-1.04285	9.62704e-08
ENSOARG00000014486	VNN2	7.245	5.376	6.038	4.71	4.529	4.675	0.915	0.872	1.707	3.462	0.315	1.329	5.42883	1.43333	-1.92127	9.66403e-08
ENSOARG00000000950	A2M	23.148	11.944	16.589	21.495	14.993	7.111	2.809	11.844	5.19	2.125	6.107	5.595	15.88	5.61167	-1.50071	9.69367e-08
ENSOARG00000009128	C7	20.584	7.537	12.28	9.828	24.472	4.24	0.814	2.081	1.936	4.836	1.097	1.644	13.1568	2.068	-2.6695	1.01319e-07
ENSOARG00000005889	Selenon	21.345	18.649	20.501	16.628	20.533	18.718	6.377	13.633	7.058	8.819	11.679	10.179	19.3957	9.62417	-1.011	1.02155e-07
ENSOARG00000002862	CD163	13.567	6.552	9.509	11.493	26.618	7.713	0.255	0.809	1.033	3.024	1.016	2.833	12.5753	1.495	-3.07238	1.06369e-07
ENSOARG00000017538	P3H4	11.582	21.428	17.506	12.718	16.175	17.667	5.022	10.598	4.939	4.45	8.046	6.714	16.1793	6.62817	-1.28747	1.0661e-07
ENSOARG00000020582	MGST1	54.22	25.183	36.078	34.642	38.749	18.512	12.077	26.729	6.278	10.428	7.911	11.792	34.564	12.5358	-1.46321	1.34979e-07
ENSOARG00000005106	COL28A1	2.288	1.724	2.161	0.966	0.947	0.908	0	0.289	0.162	0.444	0.559	0.359	1.499	0.302167	-2.31058	1.41601e-07
ENSOARG00000012083	CORO1B	11.789	11.297	11.481	11.652	11.076	10.763	5.534	7.246	5.673	3.114	5.928	6.379	11.343	5.64567	-1.00659	1.42264e-07
ENSOARG00000003426	PEG3	4.059	3.694	3.83	3.051	3.859	2.636	0.928	2.624	1.356	1.34	1.756	1.604	3.5215	1.60133	-1.13692	1.44125e-07
ENSOARG00000016888	IQGAP2	1.349	0.89	1.122	1.211	2.633	1.074	0.249	0.673	0.357	0.556	0.683	0.468	1.37983	0.497667	-1.47124	1.46093e-07
ENSOARG00000014800	IFIT3	4.293	3.453	4.416	5.559	6.041	8.341	1.366	2.789	3.022	0.906	3.056	1.952	5.3505	2.18183	-1.29413	1.46673e-07
ENSOARG00000010793	MIF4GD	19.404	23.949	24.14	27.994	14.138	24.254	6.666	7.128	7.451	6.427	8.771	15.516	22.3132	8.65983	-1.36548	1.60083e-07
ENSOARG00000016225	SFXN3	5.604	8.486	6.624	7.934	7.736	6.149	0.723	2.988	1.608	0.741	4.18	2.71	7.08883	2.15833	-1.71563	1.60083e-07
ENSOARG00000009509	Zdhhc2	10.42	10.117	11.306	11.132	17.164	7.51	4.527	5.61	7.237	5.691	5.178	4.903	11.2748	5.52433	-1.02923	1.60773e-07
ENSOARG00000012921	ACSM1	41.903	11.471	23.504	16.481	27.386	11.322	0.435	6.395	1.845	1.391	2.977	4.885	22.0112	2.988	-2.88098	1.65294e-07
ENSOARG00000015835	SDF2L1	1.279	1.828	1.737	0.744	2.23	1.104	0.392	0.34	0.571	0.523	0.263	0.423	1.487	0.418667	-1.82853	1.75268e-07
ENSOARG00000008408	MAN1A1	4.725	4.265	4.158	7.141	9.552	4.013	1.158	2.026	1.9	2.721	2.361	3.001	5.64233	2.1945	-1.3624	1.78011e-07
ENSOARG00000012715	PTGIS	12.534	13.564	14.471	9.169	11.787	11.595	2.36	6.657	3.948	7.087	3.914	5.855	12.1867	4.97017	-1.29394	1.96129e-07
ENSOARG00000010473	EPB41L3	1.191	2.285	2.059	1.72	3.019	1.756	0.49	1.259	0.255	0.754	0.313	0.662	2.005	0.622167	-1.68823	2.07561e-07
ENSOARG00000006688	EVC	4.554	4.371	4.446	3.521	4.078	4.016	1.696	3.662	1.303	1.41	2.347	1.464	4.16433	1.98033	-1.07234	2.15395e-07
ENSOARG00000011552	DRD1	0	0.135	0.133	0	0.239	0.153	2.866	3.767	3.371	0.534	1.748	1.25	0.11	2.256	4.35819	2.15395e-07
ENSOARG00000017176	TCTN1	11.751	15.376	13.498	7.572	24.206	16.322	7.224	6.098	5.363	6.38	4.945	7.225	14.7875	6.20583	-1.25268	2.15395e-07
ENSOARG00000000603	FLT4	1.714	1.479	1.636	2.524	2.292	1.754	0.387	0.664	0.433	0.122	0.466	1.231	1.89983	0.5505	-1.78706	2.17646e-07
ENSOARG00000005180	HLTF	1.231	1.022	1.175	1.307	1.718	1.531	0.569	0.705	0.406	0.514	0.487	0.512	1.33067	0.532167	-1.3222	2.18394e-07
ENSOARG00000011352	MST1R	2.308	1.007	1.506	0.849	1.421	1.289	0.366	0.734	0.615	0.318	0.599	0.355	1.39667	0.497833	-1.48825	2.51696e-07
ENSOARG00000002263	SRPX2	20.332	24.501	24.144	14.582	16.963	16.116	6.267	6.14	2.462	11.802	6.126	8.267	19.4397	6.844	-1.50609	2.54536e-07
ENSOARG00000004644	PM20D1	1.785	2.037	2.099	2.082	2.025	2.843	1.245	1.345	0.878	0.775	1.438	0.62	2.14517	1.05017	-1.03047	2.61652e-07
ENSOARG00000000636	DIAPH1	123.949	41.908	74.42	50.069	106.158	68.116	22.209	52.93	25.919	32.981	29.327	39.47	77.4367	33.806	-1.19574	2.64871e-07
ENSOARG00000018623	Znf608	1.958	1.472	1.701	2.78	3.102	2.283	1.004	1.411	0.563	0.678	1.243	1.154	2.216	1.00883	-1.13527	2.68477e-07
ENSOARG00000020861	CTSS	11.341	13.481	12.71	9.487	22.256	5.986	3.984	5.702	5.182	5.002	2.749	6.834	12.5435	4.90883	-1.35349	2.69603e-07
ENSOARG00000006115	COL4A1	374.558	316.306	359.769	367.138	546.816	366.094	110.241	225.311	127.001	211.639	177.769	270.475	388.447	187.073	-1.05412	2.77234e-07
ENSOARG00000006517	PDE3B	2.531	1.961	1.857	2.287	3.632	1.65	0.348	1.421	0.885	0.427	1.399	0.688	2.31967	0.861333	-1.42927	2.77285e-07
ENSOARG00000002682	NTN1	4.776	7.159	6.178	3.911	4.675	6.671	2.04	3.555	2.551	2.22	2.281	1.949	5.56167	2.43267	-1.19298	2.77438e-07
ENSOARG00000009825	EBF2	4.301	6.035	5.092	4.285	7.29	4.742	1.82	3.675	2.001	2.486	1.508	2.121	5.29083	2.2685	-1.22176	2.8549e-07
ENSOARG00000003926	CARMIL1	1.194	1.056	1.088	1.493	1.954	0.913	0.553	0.541	0.565	0.388	0.553	0.576	1.283	0.529333	-1.27727	2.86146e-07
ENSOARG00000013376	ARHGAP32	0.984	1.168	1.139	0.895	1.265	0.607	0.242	0.694	0.249	0.325	0.313	0.369	1.00967	0.365333	-1.46659	2.91026e-07
ENSOARG00000015446	ADAMTS16	5.264	3.098	3.918	5.034	4.287	3.451	0.883	2.959	1.507	1.541	2.121	2.382	4.17533	1.89883	-1.13678	3.01016e-07
ENSOARG00000005197	CLIP3	4.006	2.989	3.81	3.087	3.143	3.068	0.962	2.162	0.949	1.664	1.682	1.028	3.3505	1.40783	-1.2509	3.04179e-07
ENSOARG00000018731	ARPC1B	92.676	80.298	86.31	68.823	93.557	62.765	29.009	46.244	35.951	32.411	41.967	55.863	80.7382	40.2408	-1.00459	3.19711e-07
ENSOARG00000008372	HTATIP2	10.851	13.174	11.395	9.2	9.255	9.879	4.55	6.873	3.794	1.02	4.93	2.174	10.6257	3.89017	-1.44965	3.46952e-07
ENSOARG00000018579	CCDC146	0.951	0.821	0.654	0.86	2.082	0.716	0	0.266	0.26	0.263	0.192	0.231	1.014	0.202	-2.32763	3.47152e-07
ENSOARG00000012820	LOXL3	3.748	3.854	4.193	3.9	4.953	2.276	1.498	2.082	1.267	0.977	1.98	1.96	3.82067	1.62733	-1.23131	3.47391e-07
ENSOARG00000018679	ZNF322	5.346	6.88	6.543	8.381	12.488	9.573	1.83	5.014	4.673	4.046	3.771	3.638	8.20183	3.82867	-1.0991	3.61008e-07
ENSOARG00000004103	PTPN13	0.995	0.849	0.907	0.811	2.017	1.106	0.481	0.694	0.739	0.483	0.395	0.256	1.11417	0.508	-1.13306	3.6229e-07
ENSOARG00000002831	IMPDH1	11.542	12.124	11.861	9.035	10.636	7.444	5.035	7.144	3.54	4.934	4.815	4.2	10.4403	4.94467	-1.07822	3.7847e-07
MSTRG.15970	--	7.882	6.175	6.648	4.225	3.472	5.355	1.389	0.235	0.966	0.582	2.33	1.873	5.62617	1.22917	-2.19447	3.88256e-07
ENSOARG00000013562	SCUBE2	17.367	10.162	13.058	14.293	7.842	7.905	3.706	8.844	4.973	4.443	6.085	5.389	11.7712	5.57333	-1.07864	3.92703e-07
ENSOARG00000003994	CTSC	30.386	45.842	40.665	35.914	33.946	38.685	22.617	20.724	20.471	11.026	8.583	19.835	37.573	17.2093	-1.12651	3.9962e-07
MSTRG.23048	ADH2-1	7.571	9.389	10.751	17.789	6.299	3.282	1.565	5.005	0.759	1.604	1.05	1.689	9.18017	1.94533	-2.2385	4.13296e-07
ENSOARG00000014188	ENPP1	18.304	10.914	13.879	15.495	32.555	10.422	4.582	8.652	7.686	7.482	5.606	10.302	16.9282	7.385	-1.19676	4.46772e-07
ENSOARG00000014321	TOP2A	0.468	0.797	0.793	0.837	3.428	0.543	0.135	0.477	0.163	0.374	0.172	0.225	1.14433	0.257667	-2.15093	4.49257e-07
ENSOARG00000019074	NYNRIN	2.74	2.419	2.478	2.422	2.958	2.128	0.579	1.205	0.878	0.699	1.735	1.469	2.52417	1.09417	-1.20597	4.50814e-07
ENSOARG00000016617	TRANK1	2.398	1.762	2.148	1.942	3.132	2.43	1.362	1.542	0.858	0.604	1.259	1.213	2.302	1.13967	-1.01428	4.52273e-07
ENSOARG00000016739	ROBO1	1.795	2.151	1.935	1.254	3.786	1.31	0.549	1.102	0.951	0.75	0.497	0.799	2.0385	0.774667	-1.39586	4.52509e-07
ENSOARG00000003850	FITM2	18.775	13.513	16.795	16.162	21.427	24.403	7.108	7.793	7.626	7.982	16.51	7.498	18.5125	9.08617	-1.02676	4.52509e-07
ENSOARG00000019047	PRR5L	2.634	1.565	1.932	2.118	1.805	1.917	0.07	0.436	0.938	0.72	0.236	0.696	1.99517	0.516	-1.95107	4.57396e-07
ENSOARG00000000208	CLDN11	9.322	10.723	8.831	12.075	3.935	4.596	1.493	3.238	2.037	1.912	3.757	2.685	8.247	2.52033	-1.71025	4.57396e-07
ENSOARG00000014231	SAR1B	24.488	30.253	26.2	40.357	80.37	39.095	17.957	22.038	23.489	17.224	11.716	20.661	40.1272	18.8475	-1.09021	4.57396e-07
ENSOARG00000014611	ADTRP	2.797	1.546	2.393	2.498	1.232	4.596	0	0	0.905	0.306	0.334	0	2.51033	0.2575	-3.28523	4.67312e-07
MSTRG.19026	Pol	3.483	3.097	3.14	3.617	5.166	3.351	1.581	1.625	1.556	0.882	0.678	1.906	3.64233	1.37133	-1.40928	4.84593e-07
ENSOARG00000018118	OCIAD2	5.246	6.524	6.541	7.592	8.781	5.764	1.764	2.812	1.529	3.099	1.41	1.814	6.74133	2.07133	-1.70247	4.86191e-07
ENSOARG00000010118	VWA5A	7.219	7.838	7.705	5.384	5.318	5.764	3.498	4.994	2.847	1.815	2.179	2.389	6.538	2.95367	-1.14634	4.995e-07
ENSOARG00000010643	TIMD4	2.448	2.923	2.232	1.462	3.327	1.862	0.202	0.75	0.489	0.62	0.451	0.816	2.37567	0.554667	-2.09864	5.27406e-07
ENSOARG00000005685	PLOD2	6.237	5.011	5.137	5.503	13.059	3.325	1.844	3.143	2.796	3.542	1.598	2.446	6.37867	2.5615	-1.31627	5.31066e-07
ENSOARG00000014260	CCR1	1.816	1.637	1.331	2.676	2.199	1.055	0.109	0.541	0.265	0.223	0	0.392	1.78567	0.255	-2.80789	5.31066e-07
ENSOARG00000004515	C1R	33.851	20.504	26.432	12.202	20.747	16.738	5.728	11.849	6.361	14.531	8.189	8.157	21.7457	9.13583	-1.25112	5.46504e-07
ENSOARG00000002331	SLC35C1	2.033	1.97	1.919	1.648	2.137	1.948	1.246	0.915	1.064	0.949	0.955	0.499	1.9425	0.938	-1.05025	5.6562e-07
ENSOARG00000006760	LPAR1	7.489	7.54	7.166	9.398	5.299	4.477	1.316	4.766	1.916	1.418	2.553	3.709	6.89483	2.613	-1.39981	5.73913e-07
MSTRG.12550	--	4.823	11.946	9.212	5.925	7.701	2.718	1.159	2.035	1.171	2.275	3.456	2.518	7.05417	2.10233	-1.74648	6.52223e-07
ENSOARG00000016802	PDE1A	2.824	2.044	2.55	2.507	3.898	2.565	0.85	1.431	1.105	0.934	1.427	1.311	2.73133	1.17633	-1.21531	6.65168e-07
MSTRG.17877	--	2.967	3.321	2.745	5.856	4.545	3.933	0.583	0.843	1.297	1.494	1.087	2.273	3.8945	1.26283	-1.62477	6.67993e-07
ENSOARG00000008650	FBP1	8.738	9.72	9.001	3.832	3.149	3.626	0.916	3.264	1.111	1.525	1.537	2.266	6.34433	1.76983	-1.84186	6.69398e-07
ENSOARG00000019884	CNTN1	1.078	1.889	1.367	0.999	1.703	1.401	0.332	0.74	0.684	0.578	0.334	0.365	1.40617	0.5055	-1.47598	6.80986e-07
ENSOARG00000018039	BMP7	2.098	1.918	1.786	2.829	2.146	1.63	0.39	0.846	0.71	0.4	0.655	0.439	2.06783	0.573333	-1.85067	6.8263e-07
ENSOARG00000014203	CCRL2	18.828	8.406	11.63	8.685	11.726	9.782	3.337	2.895	2.294	1.14	7.837	4.901	11.5095	3.734	-1.62403	6.92377e-07
ENSOARG00000009930	PSPH	16.856	17.423	17.185	10.013	14.896	10.548	4.72	9.015	4.13	9.037	5.193	5.776	14.4868	6.31183	-1.19861	6.99175e-07
ENSOARG00000007959	SPTBN2	0.577	0.293	0.508	0.223	0.32	0.176	0	0.062	0.081	0.136	0.037	0.03	0.3495	0.0576667	-2.59948	7.03605e-07
ENSOARG00000020319	GDAP2	3.442	3.817	3.582	3.44	4.855	3.42	1.274	2.077	1.057	1.374	1.95	1.99	3.75933	1.62033	-1.21419	7.05217e-07
ENSOARG00000016480	LVRN	2.115	1.943	2.081	2.878	3.628	3.172	0.704	0.908	0.96	1.232	1.41	1.767	2.63617	1.1635	-1.17997	7.18417e-07
ENSOARG00000005539	MEST	29.026	9.236	16.232	10.422	14.491	11.382	3.518	8.831	3.25	3.89	7.243	7.982	15.1315	5.78567	-1.387	7.23993e-07
ENSOARG00000018923	PAMR1	2.435	2.627	2.932	4.762	1.435	2.712	0.617	1.764	0.806	0.243	1.061	1.194	2.81717	0.9475	-1.57205	7.25308e-07
ENSOARG00000008899	Sfrp4	10.012	16.561	14.002	13.727	15.588	18.595	4.587	10.121	5.835	3.897	8.008	8.451	14.7475	6.8165	-1.11337	7.30808e-07
ENSOARG00000018943	CYBB	2.051	2.21	2.005	2.418	9.213	1.617	0.723	0.895	0.956	1.279	0.147	0.473	3.25233	0.7455	-2.12519	7.31536e-07
ENSOARG00000010290	PLXDC1	12.08	17.538	15.278	9.341	9.761	10.437	3.605	8.316	6.726	1.875	5.582	4.987	12.4058	5.18183	-1.25948	7.7292e-07
ENSOARG00000011709	PLIN1	56.162	44.363	48.236	38.111	20.494	35.926	0.817	16.293	3.513	2.739	2.99	7.681	40.5487	5.67217	-2.83768	7.78066e-07
ENSOARG00000014178	ABCA10	2.096	0.625	1.153	1.601	2.7	1.616	0.277	0.842	0.947	0.438	0.76	0.498	1.63183	0.627	-1.37996	7.89835e-07
ENSOARG00000008198	AGMO	2.318	1.297	2.019	2.019	1.978	2.326	1.018	1.294	0.422	0.57	0.389	0.563	1.99283	0.709333	-1.49029	7.89945e-07
ENSOARG00000016390	SLC40A1	24.065	19.887	22.067	22.373	38.232	16.107	13.387	18.319	8.813	14.48	8.071	7.922	23.7885	11.832	-1.00757	7.91665e-07
ENSOARG00000018995	SLC35F6	4.021	4.969	4.147	5.051	6.558	5.017	3.351	2.245	0.989	1.67	2.228	1.303	4.9605	1.96433	-1.33645	8.11971e-07
ENSOARG00000015715	KERA	7.581	11.366	10.802	6.617	29.194	11.166	1.769	8.384	3.535	3.412	4.423	4.773	12.7877	4.38267	-1.54487	8.31392e-07
ENSOARG00000020341	C3AR1	0.62	1.429	1.24	1.178	2.085	0.643	0	0.201	0	0	0	0.146	1.19917	0.0578333	-4.37399	8.43372e-07
ENSOARG00000017265	STING1	6.253	4.4	5.706	3.313	3.286	3.423	1.229	1.523	1.118	1.049	1.26	2.395	4.39683	1.429	-1.62146	8.50255e-07
ENSOARG00000001914	ABCG2	10.165	13.56	12.703	15.233	12.572	10.928	7.033	7.918	5.829	2.402	1.901	6.061	12.5268	5.19067	-1.27103	8.55506e-07
MSTRG.9485	Pol	4.163	7.187	5.645	8.251	5.565	5.216	3.489	1.47	1.947	2.002	2.575	3.138	6.0045	2.43683	-1.30104	8.63392e-07
MSTRG.2813	Wfdc21	6.96	14.825	12.427	16.381	18.393	18.796	3.344	9.73	3.351	6.703	9.106	2.354	14.6303	5.76467	-1.34365	9.00338e-07
ENSOARG00000018727	FAM13A	41.143	6.94	19.226	16.162	45.541	24.235	6.227	6.862	5.759	7.032	11.384	14.215	25.5412	8.57983	-1.5738	9.03173e-07
ENSOARG00000012366	MFSD12	12.477	10.784	11.304	13.254	18.576	11.809	4.069	5.547	3.751	9.588	5.825	7.319	13.034	6.0165	-1.11528	9.06737e-07
ENSOARG00000008908	PYCARD	4.101	4.386	4.662	3.077	3.613	2.773	0	1.221	0	1.211	0	0.886	3.76867	0.553	-2.7687	9.57739e-07
ENSOARG00000000205	CIAPIN1	16.578	22.164	19.888	19.42	44.705	22.443	11.137	8.443	11.673	11.299	12.698	13.711	24.1997	11.4935	-1.07417	9.57739e-07
ENSOARG00000005792	TLR4	5.949	4.725	4.891	6.223	6.847	4.663	1.89	3.486	2.069	3.92	1.65	2.985	5.54967	2.66667	-1.05736	9.60124e-07
ENSOARG00000007493	DHCR24	9.916	11.997	10.308	8.766	10.088	6.582	4.822	6.305	5.501	3.207	4.528	3.752	9.6095	4.68583	-1.03616	9.6129e-07
ENSOARG00000004086	BICC1	2.03	2.287	1.909	2.258	4.233	2.161	0.633	1.323	0.958	1.208	1.371	0.96	2.47967	1.0755	-1.20514	9.6721e-07
ENSOARG00000020502	EBNA1BP2	36.402	32.012	32.387	29.908	46.593	26.907	12.994	16.717	12.37	21.232	16.741	21.301	34.0348	16.8925	-1.01063	9.6896e-07
ENSOARG00000009107	CCL21	34.683	10.351	16.833	35.43	31.542	15.001	4.705	9.477	15.695	4.218	10.525	9.257	23.9733	8.9795	-1.41672	9.85768e-07
ENSOARG00000005302	DBN1	17.288	19.142	18.972	11.27	14.313	16.37	5.878	12.142	5.496	3.387	8.834	8.039	16.2258	7.296	-1.15311	1.00878e-06
ENSOARG00000013284	NT5E	6.229	3.879	4.534	5.498	5.756	3.681	1.35	4.351	1.802	1.522	1.737	2.307	4.9295	2.17817	-1.17833	1.01039e-06
ENSOARG00000000791	HEBP2	5.08	4.209	4.617	4.016	5.321	4.416	0.71	2.671	1.901	1.355	3.671	2.07	4.60983	2.063	-1.15997	1.01579e-06
ENSOARG00000009659	EPHX2	9.096	4.406	6.536	7.158	8.399	5.144	3.172	4.239	2.256	1.221	5.364	1.395	6.78983	2.94117	-1.20699	1.03295e-06
ENSOARG00000016322	ANGPTL1	7.763	8.389	8.01	9.47	14.008	11.063	2.547	9.278	4.868	1.581	4.316	3.401	9.78383	4.33183	-1.17542	1.05755e-06
ENSOARG00000003329	SULF1	4.878	3.895	3.735	4.45	4.637	4.521	1.727	3.517	0.998	2.486	2.07	1.812	4.35267	2.10167	-1.05037	1.07434e-06
ENSOARG00000015343	GNPTAB	4.872	5.478	5.453	5.396	14.023	6.37	2.995	3.713	3.931	2.239	3.46	3.886	6.932	3.37067	-1.04024	1.09903e-06
ENSOARG00000019057	ARFGAP3	2.234	3.152	3.073	4.547	6.828	3.851	2.013	2.167	2.259	1.959	1.463	1.695	3.9475	1.926	-1.03533	1.09903e-06
ENSOARG00000005827	GLMP	8.445	7.69	9.948	5.881	7.469	7.587	3.546	4.989	1.976	2.455	4.288	3.707	7.83667	3.4935	-1.16557	1.09903e-06
ENSOARG00000003170	TMUB1	14.982	20.23	18.706	18.326	21.983	25.751	11.659	7.389	6.589	10.858	10.076	11.438	19.9963	9.66817	-1.04842	1.09903e-06
ENSOARG00000006212	CRABP2	67.035	34.548	50.513	11.527	16.641	6.386	1.117	2.423	2.71	2.861	6.559	5.023	31.1083	3.44883	-3.17312	1.09903e-06
ENSOARG00000010455	KLHL5	3.028	3.508	2.861	5.041	5.743	2.98	1.592	2.864	1.993	1.42	1.608	1.893	3.86017	1.895	-1.02647	1.10577e-06
ENSOARG00000002463	Lxn	3.71	2.768	3.292	2.887	4.587	2.883	0.345	1.711	0.837	0.353	0	0.931	3.3545	0.696167	-2.26859	1.16238e-06
ENSOARG00000002820	HCK	1.197	1.03	1.075	0.901	1.418	0.604	0.281	0.41	0.279	0.752	0.258	0.275	1.0375	0.375833	-1.46495	1.16238e-06
ENSOARG00000011702	Clip2	3.689	2.901	2.997	3.422	4.05	2.626	1.023	2.028	1.29	0.964	2.013	1.95	3.28083	1.54467	-1.08677	1.16519e-06
ENSOARG00000013823	EEF1AKMT1	16.609	11.595	14.095	10.683	18.185	13.085	3.762	7.842	4.148	7.008	8.607	7.074	14.042	6.40683	-1.13207	1.18157e-06
ENSOARG00000003952	NUCB2	1.022	1.832	1.621	1.769	4.336	1.27	0.283	0.597	0.447	0.638	0.665	1.07	1.975	0.616667	-1.67929	1.23984e-06
ENSOARG00000016505	CPT1A	11.768	10.683	11.192	9.892	14.29	14.819	4.261	9.505	5.819	2.421	5.648	7.124	12.1073	5.79633	-1.06267	1.26077e-06
ENSOARG00000018875	LRRC17	3.21	6.647	4.261	3.381	7.97	3.087	1.117	3.065	1.548	0.245	0.892	1.65	4.75933	1.4195	-1.74538	1.2952e-06
ENSOARG00000001277	MYBPH	1886.28	1630.28	1718.93	1404.43	887.995	1027.04	544.934	832.728	654.396	599.218	1149.57	352.083	1425.83	688.822	-1.0496	1.32209e-06
ENSOARG00000011149	CRYBG1	2.577	2.231	2.237	2.439	4.43	2.218	0.994	1.57	1.115	1.413	1.014	1.854	2.68867	1.32667	-1.01908	1.35984e-06
ENSOARG00000013532	PTTG1	8.921	15.28	13.961	10.91	10.958	10.354	4.528	6.734	5.712	4.453	3.646	5.864	11.7307	5.15617	-1.18591	1.35984e-06
ENSOARG00000001560	ARHGAP22	2.188	2.682	2.464	1.759	1.48	2.608	1.051	1.024	0.865	0.885	0.378	0.945	2.19683	0.858	-1.35638	1.36186e-06
ENSOARG00000008726	Iqsec2	1.35	1.921	2.056	1.836	1.591	1.421	0.868	0.853	0.726	0.705	0.971	0.619	1.69583	0.790333	-1.10146	1.39466e-06
ENSOARG00000002065	IFT43	6.099	5.496	6.448	5.094	5.443	5.924	2.854	3.821	1.662	1.638	1.915	2.772	5.75067	2.44367	-1.23468	1.40513e-06
ENSOARG00000009525	MAL2	2.31	1.723	1.652	1.95	1.068	0.586	0	0.413	0.202	0	0.093	0.524	1.54817	0.205333	-2.91452	1.40513e-06
MSTRG.21447	--	15.985	14.535	17.153	12.568	14.22	13.394	6.284	10.736	4.601	4.524	8.801	8.757	14.6425	7.28383	-1.00739	1.43132e-06
ENSOARG00000016918	F2RL2	17.409	7.74	11.256	17.481	13.521	7.296	0.819	3.174	2.982	7.135	2.177	6.356	12.4505	3.77383	-1.7221	1.49738e-06
ENSOARG00000007425	SIRPA	15.478	17.265	18.195	11.093	15.436	9.887	7.005	9.503	6.366	5.87	3.775	8.255	14.559	6.79567	-1.09922	1.49831e-06
ENSOARG00000020710	NID2	29.304	33.749	31.52	30.219	47.847	26.559	8.908	19.394	10.963	16.887	10.314	24.292	33.1997	15.1263	-1.13411	1.50144e-06
ENSOARG00000007175	AIF1L	9.731	13.001	11.95	10.917	3.289	8.033	0.979	1.617	1.187	2.674	4.013	3.227	9.48683	2.28283	-2.0551	1.52579e-06
ENSOARG00000000239	TIMM17A	8.002	8.958	8.422	10.685	20.383	7.217	5.695	5.361	5.011	3.636	5.192	6.532	10.6112	5.23783	-1.01854	1.62339e-06
ENSOARG00000012836	EBF1	5.321	4.696	5.283	5.739	9.947	5.018	2.806	3.942	4.311	1.917	1.988	2.103	6.00067	2.8445	-1.07695	1.66333e-06
ENSOARG00000007903	EPHB2	1.773	2.397	1.668	1.446	0.815	1.531	0.259	0.826	0.719	0.342	0.414	0.666	1.605	0.537667	-1.57779	1.69375e-06
ENSOARG00000011842	LAT2	2.925	2.364	3.351	2.547	2.737	1.39	0.176	0.435	0.213	0.36	0	0.79	2.55233	0.329	-2.95566	1.71703e-06
ENSOARG00000011289	PRMT6	6.303	7.268	7.879	6.104	5.868	6.447	2.891	4.095	2.379	3.067	4.041	2.785	6.64483	3.20967	-1.04981	1.77523e-06
ENSOARG00000011005	C5AR1	3.509	3.131	2.937	2.208	6.049	1.547	0.66	1.09	0.934	1.014	0.246	1.187	3.23017	0.855167	-1.91733	1.8418e-06
ENSOARG00000013804	Cbr3	10.172	10.335	8.632	6.854	7.04	7.368	2.653	4.673	1.524	2.289	6.091	2.283	8.40017	3.25217	-1.36902	1.9127e-06
ENSOARG00000009458	AQP7	104.18	39.931	67.629	52.761	50.64	53.75	24.677	52.19	19.468	21.643	39.462	18.545	61.4818	29.3308	-1.06774	1.93827e-06
ENSOARG00000008255	HSD3B7	13.387	17.77	16.525	8.761	17.279	17.465	6.844	6.674	9.662	4.253	9.035	7.365	15.1978	7.3055	-1.05681	2.23296e-06
ENSOARG00000009399	ARHGAP30	3.705	3.818	3.86	3.237	4.267	1.755	0.947	1.723	1.271	1.693	0.744	2.193	3.44033	1.4285	-1.26805	2.24359e-06
ENSOARG00000003815	AADAC	1.703	1.271	1.433	1.691	5.295	0.698	0.722	0.537	0.438	0.444	0.242	0.26	2.01517	0.4405	-2.19369	2.30068e-06
ENSOARG00000015655	Oca2	2.971	1.249	2.049	2.313	3.303	0.777	1.258	0.506	0.289	0.592	0.76	0.611	2.11033	0.669333	-1.65667	2.30068e-06
ENSOARG00000013082	Pfkfb3	267.482	81.658	157.723	155.721	105.87	101.206	268.829	584.445	1223.62	743.857	502.842	682.428	144.943	667.671	2.20365	2.33005e-06
ENSOARG00000002377	UGGT2	0.553	0.577	0.466	0.918	1.704	0.887	0.212	0.428	0.354	0.136	0.297	0.239	0.850833	0.277667	-1.61552	2.3312e-06
ENSOARG00000000191	SULT1C4	21.474	14.971	17.33	15.283	18.607	14.058	10.276	13.836	7.847	2.339	4.682	4.563	16.9538	7.25717	-1.22413	2.3343e-06
ENSOARG00000002204	LPIN3	3.954	3.438	3.185	2.853	4.608	4.065	1.975	1.835	1.524	1.655	1.556	2.3	3.68383	1.8075	-1.02721	2.34633e-06
ENSOARG00000012032	MAMSTR	4.133	6.308	5.305	5.035	5.959	6.431	2.799	4.028	2.409	2.312	2.524	2.192	5.5285	2.71067	-1.02824	2.3751e-06
ENSOARG00000003424	Crad	0.82	0.664	0.839	0.38	0.716	0.622	0.115	0.454	0.222	0.089	0.088	0.181	0.6735	0.1915	-1.81433	2.40013e-06
ENSOARG00000014016	TIAM1	0.255	0.583	0.411	0.846	0.628	0.258	0.098	0.121	0	0.075	0.082	0.176	0.496833	0.092	-2.43306	2.40013e-06
ENSOARG00000008241	XG	32.681	17.097	24.311	29.284	24.161	13.658	10.757	14.618	5.748	9.673	11.799	14.962	23.532	11.2595	-1.06348	2.42061e-06
MSTRG.4044	--	2.786	3.905	3.993	4.34	4.868	6.52	1.095	1.366	2.804	0.876	2.042	1.87	4.402	1.6755	-1.39357	2.42289e-06
ENSOARG00000000751	C3	48.903	20.463	32.246	14.642	18.36	10.026	1.255	10.111	3.171	6.322	3.451	4.656	24.1067	4.82767	-2.32003	2.47594e-06
ENSOARG00000013551	ARHGAP20	0.234	0.873	0.669	0.188	1.422	0.712	0.202	0.167	0	0.069	0.113	0.03	0.683	0.0968333	-2.81831	2.49531e-06
ENSOARG00000008119	FST	16.101	12.493	12.989	8.055	15.886	7.802	5.054	5.497	5.63	6.552	3.461	6.586	12.221	5.46333	-1.16151	2.51759e-06
ENSOARG00000016619	OGFOD3	8.096	7.694	7.313	7.674	10.698	8.643	4.668	5.024	4.768	1.636	4.122	4.088	8.353	4.051	-1.04402	2.5571e-06
ENSOARG00000000411	TIGD2	7.247	5.292	6.502	9.008	20.645	6.711	3.334	3.581	3.325	5.388	3.811	4.33	9.23417	3.9615	-1.22093	2.58894e-06
ENSOARG00000005647	RASGRP4	1.247	0.977	0.892	0.752	1.03	1.225	0.09	0.39	0.163	0.276	0.05	0.485	1.0205	0.242333	-2.07421	2.61715e-06
ENSOARG00000009747	HYAL3	2.821	2.775	3.033	2.062	3.389	2.926	1.386	0.687	1.009	0.757	1.137	1.164	2.83433	1.02333	-1.46973	2.67013e-06
ENSOARG00000016258	RCN1	76.032	80.855	82.69	80.345	118.905	70.611	23.696	51.783	27.986	53.504	39.58	58.044	84.9063	42.4322	-1.00071	2.67124e-06
ENSOARG00000017721	OCEL1	1.799	3.226	2.187	2.487	1.501	2.521	1.092	1.466	0.717	0.792	0.967	0.614	2.28683	0.941333	-1.28057	2.68401e-06
ENSOARG00000008499	ARSL	2.799	4.655	3.785	3.467	4.244	4.129	2.248	2.213	1.123	0.813	2.145	1.308	3.8465	1.64167	-1.22839	2.68927e-06
ENSOARG00000018980	IDH1	10.227	14.051	12.502	11.742	13.766	12.463	7.908	9.288	6.699	1.88	5.195	5.282	12.4585	6.042	-1.04403	2.80352e-06
ENSOARG00000000742	DNAJA4	76.041	35.034	53.003	33.698	51.696	30.726	12.563	10.322	16.009	33.478	14.209	24.564	46.6997	18.5242	-1.334	2.83093e-06
ENSOARG00000016017	PDE5A	4.12	3.598	3.611	3.902	7.784	3.238	1.057	3.157	1.923	1.398	2.713	2.059	4.3755	2.05117	-1.093	2.83093e-06
ENSOARG00000007645	--	4.825	7.053	6.716	5.146	5.66	4.806	3.052	4.222	3.013	2.472	2.619	1.596	5.701	2.829	-1.01092	2.83093e-06
ENSOARG00000014604	IGFBP4	47.915	64.192	60.117	29.806	45.406	42.121	24.451	37.021	26.294	16.269	18.325	22.216	48.2595	24.096	-1.00202	2.84236e-06
ENSOARG00000010536	DMTN	1.169	1.579	1.531	1.97	1.545	1.835	0.161	0.895	0.681	0.164	0.269	0.433	1.60483	0.433833	-1.88721	3.06895e-06
ENSOARG00000016127	CTSZ	31.657	33.2	35.217	23.372	61.627	24.192	14.139	17.365	8.419	14.485	13.226	23.235	34.8775	15.1448	-1.20347	3.286e-06
ENSOARG00000001854	ARF5	12.712	16.973	13.065	17.214	12.378	14.207	8.198	8.367	3.217	5.681	4.584	7.372	14.4248	6.2365	-1.20975	3.62009e-06
ENSOARG00000011586	BDH2	11.705	27.406	21.774	14.689	18.736	16.165	9.602	6.63	9.484	6.043	10.279	8.882	18.4125	8.48667	-1.11742	3.66308e-06
ENSOARG00000015727	LUM	57.158	89.041	76.44	110.593	186.021	59.422	25.351	59.473	30.338	27.479	33.67	67.683	96.4458	40.6657	-1.24591	3.67954e-06
ENSOARG00000017715	NHSL2	0.877	1.521	1.252	1.906	1.598	1.653	0.342	0.762	0.456	0.455	0.382	0.953	1.46783	0.558333	-1.39449	3.77969e-06
ENSOARG00000006515	COL4A2	148.042	121.942	140.401	142.336	220.283	136.409	38.689	74.067	50.123	82.678	65.245	123.273	151.569	72.3458	-1.06699	3.81132e-06
ENSOARG00000005211	FANCD2	0.296	0.815	0.59	0.744	1.688	0.704	0.107	0.298	0.291	0.219	0.179	0.288	0.806167	0.230333	-1.80735	3.88461e-06
ENSOARG00000019993	ACTC1	2109.41	796.079	1320.16	263.299	252.505	180.608	53.948	114.937	26.607	35.445	218.013	86.046	820.344	89.166	-3.20166	3.92501e-06
ENSOARG00000015131	CDH4	3.209	2.911	2.769	1.366	1.455	1.476	0.635	1.574	0.385	0.65	0.913	0.367	2.19767	0.754	-1.54334	3.94611e-06
ENSOARG00000007625	IL10RA	1.761	1.798	2.397	1.193	2.94	0.881	0.735	0.745	0.486	0.479	0.299	0.541	1.82833	0.5475	-1.7396	4.07659e-06
ENSOARG00000001704	PLEKHA2	7.784	6.37	6.768	4.946	6.719	6.605	2.353	4.935	3.293	2.781	2.328	3.662	6.532	3.22533	-1.01808	4.12255e-06
ENSOARG00000002228	Slc35e2a	3.682	2.615	3.221	2.568	3.166	3.262	1.663	1.823	1.241	1.114	2.003	1.035	3.08567	1.47983	-1.06015	4.21568e-06
ENSOARG00000000405	PPP1R16B	0.84	1.896	1.215	1.528	4.963	1.512	0.637	0.671	0.579	0.75	0.677	0.773	1.99233	0.681167	-1.54838	4.42348e-06
ENSOARG00000009347	DSE	1.42	3.022	2.401	2.537	4.726	2	0.607	0.893	1.333	1.087	0.551	1.602	2.68433	1.01217	-1.40712	4.45973e-06
ENSOARG00000009200	SLC2A10	0.551	1.12	0.771	1.207	0.529	0.952	0	0.179	0	0.074	0.161	0.065	0.855	0.0798333	-3.42086	4.79451e-06
ENSOARG00000003898	SH3PXD2B	1.956	2.683	2.374	1.804	1.711	2.334	0.622	1.336	0.553	0.68	1.113	1.119	2.14367	0.903833	-1.24595	4.82802e-06
ENSOARG00000014870	MILR1	2.491	1.684	1.798	2.002	3.394	0.493	0.112	0.834	0.272	0.23	0.125	0.504	1.977	0.346167	-2.51377	4.98669e-06
ENSOARG00000004527	PPL	8.977	11.828	10.916	6.341	10.591	5.406	2.149	2.406	2.691	6.084	2.946	5.382	9.00983	3.60967	-1.31963	4.98669e-06
ENSOARG00000004796	CD22	1.088	0.584	0.784	0.349	0.45	0.354	0.045	0	0.108	0.092	0.05	0.161	0.6015	0.076	-2.98449	5.06254e-06
ENSOARG00000017464	HSPA12A	5.609	3.354	4.289	5.373	2.944	4.892	1.147	2.416	2.852	1.645	2.629	2.527	4.41017	2.20267	-1.00158	5.12723e-06
ENSOARG00000017513	ISLR	13.37	14.561	15.405	11.921	8.457	12.612	5.663	10.302	3.545	1.404	4.801	5.832	12.721	5.25783	-1.27467	5.14887e-06
ENSOARG00000004870	NOVA1	1.769	1.064	1.569	1.009	2.337	1.157	0.164	0.612	0.2	0.674	0.092	0.222	1.48417	0.327333	-2.18082	5.28828e-06
ENSOARG00000001274	CDC25B	7.119	6.709	6.183	5.121	7.365	3.978	1.62	4.351	1.72	1.937	1.812	3.946	6.07917	2.56433	-1.24529	5.28944e-06
ENSOARG00000018095	ABCA3	0.771	0.752	0.699	0.616	1.198	0.914	0.382	0.3	0.264	0.322	0.081	0.385	0.825	0.289	-1.51332	5.29556e-06
ENSOARG00000016870	Slc7a4	0.885	1.321	1.076	1.873	1.293	2.481	5.977	5.743	5.214	5.504	5.258	4.288	1.48817	5.33067	1.84078	5.33654e-06
ENSOARG00000005256	Ier5	2.404	2.87	3.174	3.093	2.224	2.439	12.824	12.028	10.93	51.486	6.202	24.624	2.70067	19.6823	2.86551	5.40956e-06
ENSOARG00000004647	ZNF385D	1.397	1.173	1.11	1.653	1.846	1.697	0.951	0.728	0.678	0.573	1.064	0.428	1.47933	0.737	-1.00521	5.41952e-06
ENSOARG00000008231	PRMT3	5.202	6.66	6.621	7.381	13.816	4.203	1.985	3.645	1.962	4.745	1.727	3.636	7.31383	2.95	-1.30991	5.44111e-06
ENSOARG00000003396	RAB34	12.62	13.049	13.446	9.587	11.424	8.818	4.154	9.942	5.56	3.962	7.049	2.705	11.4907	5.562	-1.04679	5.48636e-06
ENSOARG00000007578	SCIN	3.772	4.418	3.942	2.79	2.592	2.056	1.196	2.897	1.055	0.501	0.608	0.978	3.26167	1.20583	-1.43558	5.55851e-06
ENSOARG00000019218	CYTH4	2.057	2.007	1.776	1.298	2.489	1.063	0.776	1.046	0.443	0.771	0.281	0.903	1.78167	0.703333	-1.34095	5.56869e-06
ENSOARG00000001844	VRK2	4.884	6.908	6.101	8.344	17.21	5.224	3.593	4.817	3.558	2.93	3.363	4.155	8.11183	3.736	-1.11853	5.57987e-06
ENSOARG00000010028	AKR1C1	93.072	129.879	117.034	112.439	100.93	111.057	474.965	407.759	448.561	250.274	296.215	369.408	110.735	374.53	1.75797	5.58542e-06
ENSOARG00000001620	BTK	1.187	1.069	1.102	0.72	1.183	0.646	0.289	0.523	0.432	0.504	0.298	0.44	0.9845	0.414333	-1.2486	5.59878e-06
ENSOARG00000002993	ULK4	0.705	0.947	0.853	0.765	0.839	0.693	0.305	0.346	0.432	0.182	0.171	0.388	0.800333	0.304	-1.39653	5.70794e-06
ENSOARG00000020326	Ctps1	5.489	4.98	5.313	5.083	8.181	5.455	2.405	3.059	1.459	2.075	3.044	4.155	5.75017	2.6995	-1.09091	5.9082e-06
ENSOARG00000007495	MTFP1	7.579	15.521	12.595	10.631	30.472	14.106	5.579	5.762	5.075	3.334	8.059	7.526	15.1507	5.88917	-1.36325	5.93953e-06
ENSOARG00000013595	CPEB1	2.27	1.948	1.968	1.477	1.53	1.348	0.418	0.858	1.014	0.643	0.312	0.313	1.75683	0.593	-1.56687	6.00731e-06
ENSOARG00000000641	S100A4	38.044	64.265	46.79	50.176	31.349	39.288	10.167	28.638	23.169	20.516	26.877	22.996	44.9853	22.0605	-1.02799	6.07767e-06
ENSOARG00000013173	DOCK8	1.345	2.842	2.09	1.631	2.424	1.56	0.768	1.316	0.686	0.416	0.723	1.208	1.982	0.852833	-1.21662	6.21364e-06
MSTRG.7637	--	3.739	0.471	1.656	7.104	0.834	1.046	0.42	0.867	0.085	0.358	0.626	0.315	2.475	0.445167	-2.47501	6.3834e-06
ENSOARG00000003244	CCDC136	1.205	0.913	1.002	0.508	0.417	0.118	0.187	0.1	0.097	0.027	0.09	0.265	0.693833	0.127667	-2.44221	6.3834e-06
ENSOARG00000008461	HABP4	15.203	14.367	14.176	12.106	14.445	10.554	4.591	6.337	7.088	4.49	5.135	10.792	13.4752	6.4055	-1.07292	6.38796e-06
ENSOARG00000018663	KIAA1755	3.014	1.47	2.146	2.081	2.451	1.518	1.086	1.829	0.338	0.342	0.779	0.651	2.11333	0.8375	-1.33536	6.38796e-06
ENSOARG00000010767	PHETA1	4.415	3.513	4.371	4.023	5.056	3.731	1.697	1.315	1.029	1.087	1.423	1.335	4.18483	1.31433	-1.67084	6.42792e-06
ENSOARG00000019424	SLC7A7	4.114	3.624	3.817	4.224	7.859	3.205	2.143	2.656	1.993	1.171	1.199	2.634	4.47383	1.966	-1.18625	6.61657e-06
ENSOARG00000020996	ATP8B4	0.518	0.709	0.594	0.972	0.913	0.575	0.125	0.386	0.227	0.191	0.139	0.308	0.7135	0.229333	-1.63747	6.64643e-06
ENSOARG00000014954	XPNPEP2	3.596	3.369	3.78	3.277	2.851	3.191	1.094	3.355	1.188	1.239	1.288	1.295	3.344	1.5765	-1.08485	6.80464e-06
ENSOARG00000019454	RBKS	5.518	10.016	8.969	7.416	10.665	3.445	3.324	3.531	4.896	3.284	2.921	2.242	7.6715	3.36633	-1.18833	7.09426e-06
MSTRG.1843	--	2.979	1.916	2.599	8.837	0.814	1.042	1.481	0.367	0.269	0.683	0.58	0.266	3.03117	0.607667	-2.31852	7.11035e-06
ENSOARG00000014939	CLDN15	2.967	2.469	2.762	1.835	3.016	2.315	0.493	0.408	1.397	0.506	0.552	0.296	2.56067	0.608667	-2.0728	7.30515e-06
ENSOARG00000004687	XYLT2	5.256	4.385	4.663	3.817	4.78	5.015	3.829	2.827	1.186	1.085	2.141	1.758	4.65267	2.13767	-1.12202	7.3065e-06
ENSOARG00000004401	PGAM1	28.362	42.035	36.492	22	73.157	32.712	9.844	23.586	17.122	21.426	19.112	20.043	39.1263	18.5222	-1.07889	7.52685e-06
ENSOARG00000009766	ADAMTS17	1.202	1.046	1.157	0.966	1.787	0.73	0.217	0.716	0.307	0.296	0.484	0.519	1.148	0.423167	-1.43982	7.66927e-06
ENSOARG00000019316	MYH7	734.95	401.492	539.899	1108.17	664.539	1301.43	3530.58	3722.86	2166.37	1844.63	2736.97	1271.66	791.747	2545.51	1.68484	7.99059e-06
ENSOARG00000007215	CPPED1	3.656	4.364	4.29	3.723	5.797	2.472	1.23	1.742	0.852	0.9	1.572	1.58	4.05033	1.31267	-1.62554	8.00679e-06
ENSOARG00000012029	PRRX1	15.705	11.597	13.18	7.289	14.548	11.699	3.267	7.52	4.812	3.825	7.57	6.087	12.3363	5.5135	-1.16187	8.02867e-06
ENSOARG00000002771	C3	7.529	2.228	5.076	2.037	2.765	1.606	0	1.527	0.475	1.603	0.438	0.469	3.54017	0.752	-2.23501	8.03129e-06
ENSOARG00000004361	ANLN	0.238	0.711	0.655	0.69	2.33	0.662	0.069	0.255	0.125	0.175	0.115	0.338	0.881	0.1795	-2.29516	8.15245e-06
ENSOARG00000011277	PRICKLE2	2.132	1.123	1.483	1.664	2.071	0.914	0.181	1.288	0.548	0.185	0.607	0.447	1.5645	0.542667	-1.52756	8.86901e-06
ENSOARG00000012354	PSAT1	4.613	2.48	3.88	1.854	2.151	1.462	0.489	1.091	0.237	1.402	0.766	0.703	2.74	0.781333	-1.81017	9.05856e-06
ENSOARG00000019820	GXYLT1	1.129	1.343	1.41	1.913	3.79	1.663	0.616	0.763	1.12	0.721	0.935	0.633	1.87467	0.798	-1.23217	9.07952e-06
ENSOARG00000017839	LIMA1	2.82	4.985	4.431	3.292	5.926	2.604	1.677	2.633	1.837	1.713	1.308	2.635	4.00967	1.96717	-1.02736	9.22397e-06
ENSOARG00000012184	GPC3	42.595	38.562	39.466	31.253	25.939	18.817	8.502	20.989	11.919	13.209	23.384	18.364	32.772	16.0612	-1.02889	9.52212e-06
MSTRG.21544	FLVCR2	0	0	0	0	1.019	0.089	6.528	8.026	17.392	12.888	13.287	1.794	0.184667	9.98583	5.75689	9.61622e-06
ENSOARG00000002475	PEG10	3.582	3.118	3.43	3.306	4.382	2.775	1.339	1.422	1.74	0.784	1.818	1.892	3.43217	1.49917	-1.19496	1.00576e-05
ENSOARG00000019463	CD53	2.682	2.935	2.77	2.32	4.41	1.381	0.93	1.532	0.977	1.288	0.373	1.677	2.74967	1.1295	-1.28357	1.0376e-05
ENSOARG00000003370	Mme	2.531	2.895	2.704	5.193	8.695	5.225	1.98	2.971	2.065	2.385	1.632	2.5	4.5405	2.2555	-1.0094	1.04838e-05
ENSOARG00000014562	MKI67	1.682	2.121	1.826	1.591	4.543	1.509	0.558	1.436	0.429	0.494	0.876	1.447	2.212	0.873333	-1.34075	1.05804e-05
ENSOARG00000008740	VMA21	8.799	4.775	5.573	3.859	8.104	3.38	0	2.382	0.932	0	0.86	1.728	5.74833	0.983667	-2.5469	1.08505e-05
ENSOARG00000019829	FGFR1OP2	2.691	4.35	4.256	4.237	7.483	3.412	2.263	2.204	2.843	1.904	2.26	1.308	4.40483	2.13033	-1.04801	1.10696e-05
ENSOARG00000018839	PCDHB11	2.306	1.938	2.346	1.618	1.631	1.413	0.909	1.102	0.821	0.474	0.99	0.685	1.87533	0.830167	-1.17567	1.11272e-05
ENSOARG00000009067	CHL1	0.499	0.543	0.503	0.602	0.33	0.211	0.18	0.111	0.073	0.092	0.067	0.027	0.448	0.0916667	-2.28903	1.12927e-05
MSTRG.17531	--	2.429	2.613	2.362	4.906	4.255	2.722	0.081	0.71	1.383	2.419	0.638	0.732	3.2145	0.993833	-1.69352	1.13496e-05
ENSOARG00000014676	IL17RD	1.166	1.74	1.163	1.348	1.3	1.709	0.578	0.911	0.51	0	0.235	0.047	1.40433	0.380167	-1.88518	1.16774e-05
ENSOARG00000018853	TAF9B	3.178	3.85	4.122	3.074	3.763	3.867	1.714	1.901	1.93	0.815	1.306	2.229	3.64233	1.64917	-1.14313	1.16774e-05
ENSOARG00000009051	TRIL	2.079	1.601	1.55	1.995	2.127	2.551	0.338	1.678	0.352	0.099	0.865	0.783	1.98383	0.685833	-1.53236	1.18233e-05
ENSOARG00000001829	CDH11	5.126	6.208	6.102	4.054	10.18	4.333	3.19	4.804	2.792	2.73	1.219	2.433	6.0005	2.86133	-1.0684	1.19722e-05
ENSOARG00000001755	C4	10.95	7.48	8.416	5.547	8.515	2.262	0.539	2.708	3.312	3.972	3.293	2.319	7.195	2.6905	-1.41912	1.20609e-05
ENSOARG00000011857	AKR1C1	21.605	37.972	30.044	32.416	32.67	31.247	113.934	122.86	122.102	63.809	94.805	92.108	30.9923	101.603	1.71296	1.23189e-05
ENSOARG00000001534	Piezo2	0.433	0.641	0.447	0.401	0.52	0.224	0.151	0.328	0.195	0.136	0.148	0.167	0.444333	0.1875	-1.24475	1.24072e-05
ENSOARG00000012752	RNASE6	3.127	3.111	2.102	2.794	3.903	1.982	0	0.621	0	0.513	0.28	0.676	2.8365	0.348333	-3.02557	1.25578e-05
ENSOARG00000000573	GPC6	2.621	1.82	2.187	1.308	2.747	2.52	0.13	0.807	0.948	0.934	0.291	0.234	2.2005	0.557333	-1.98122	1.25621e-05
ENSOARG00000011479	CRTAC1	3.405	2.277	2.87	3.058	2.629	3.812	1.084	1.264	0.85	2.22	1.996	0.803	3.0085	1.3695	-1.1354	1.26503e-05
ENSOARG00000015896	ISCA1	100.629	119.304	112.09	142.712	120.952	112.312	73.026	66.292	39.925	9.547	77.811	47.998	118	52.4332	-1.17023	1.27098e-05
ENSOARG00000012082	CCP110	1.197	0.953	1.025	2.525	2.602	1.653	0.652	0.761	1.117	0.747	0.644	0.69	1.65917	0.7685	-1.11034	1.27345e-05
ENSOARG00000011978	MIEN1	8.59	10.22	9.96	8.213	12.271	13.244	4.016	6.636	3.653	4.8	5.24	3.01	10.4163	4.55917	-1.19201	1.30585e-05
ENSOARG00000003922	MXRA8	8.892	8.052	9.688	7.634	7.528	8.863	3.484	8.327	3.622	0.51	2.513	1.79	8.44283	3.37433	-1.32312	1.36614e-05
ENSOARG00000005715	DPY19L1	3.927	4.822	3.735	6.249	9.784	3.423	1.651	3.362	2.861	1.993	2.044	3.394	5.32333	2.55083	-1.06136	1.40595e-05
ENSOARG00000004779	HSD17B11	4.244	3.105	2.873	4.33	5.068	3.621	1.764	2.624	0.713	1.687	1.184	1.693	3.8735	1.61083	-1.26583	1.43215e-05
ENSOARG00000002009	SDC3	13.95	14.164	14.279	11.313	13.625	15.378	2.885	6.393	4.136	5.016	7.432	11.558	13.7848	6.23667	-1.14423	1.44923e-05
ENSOARG00000012672	ANXA1	41.307	46.933	46.332	73.691	128.786	47.403	19.069	52.573	22.775	30.599	17.845	39.81	64.0753	30.4452	-1.07356	1.46316e-05
ENSOARG00000000851	ADGRA2	6.532	6.228	6.823	4.361	4.799	4.245	1.088	3.16	2.845	2.124	3.574	3.485	5.498	2.71267	-1.0192	1.49653e-05
ENSOARG00000005321	PMM2	5.451	6.101	6.477	5.61	7.059	7.049	1.886	2.727	2.859	3.381	3.34	3.675	6.29117	2.978	-1.07898	1.49653e-05
ENSOARG00000009644	NHLRC3	5.54	4.965	5.026	6.42	4.658	5.472	3.63	2.956	1.761	1.434	2.262	3.824	5.34683	2.6445	-1.01569	1.53379e-05
ENSOARG00000007965	GPX8	5.412	10.383	9.214	8.288	21.283	9.474	3.715	3.913	4.731	7.04	3.116	4.176	10.6757	4.4485	-1.26294	1.58197e-05
ENSOARG00000001650	PSTPIP1	6.071	4.722	5.542	2.7	6.571	3.684	2.141	2.308	1.468	1.621	0.937	3.098	4.88167	1.92883	-1.33965	1.58359e-05
ENSOARG00000002249	ADAM33	2.308	2.401	2.501	1.968	1.941	1.108	0.302	0.875	1.162	0.516	1.128	0.952	2.03783	0.8225	-1.30895	1.61515e-05
ENSOARG00000019140	TSPO	10.2	8.351	9.037	8.128	10.855	8.583	2.342	6.451	2.525	3.866	4.075	6.67	9.19233	4.3215	-1.0889	1.63115e-05
ENSOARG00000004700	HEXB	2.507	2.79	1.976	2.612	5.082	2.28	0.386	1.394	0.714	1.184	1.737	1.332	2.8745	1.1245	-1.35403	1.65066e-05
ENSOARG00000018972	PRDM8	2.76	1.33	2.088	0.925	1.976	1.531	0.58	0.822	0	0.764	0.185	0.298	1.76833	0.4415	-2.0019	1.65066e-05
ENSOARG00000005526	MCFD2	23.045	28.005	25.763	49.092	99.268	39.382	19.268	19.296	27.952	27.951	15.689	20.447	44.0925	21.7672	-1.01838	1.65066e-05
MSTRG.60	--	4.391	5.377	5.485	8.129	5.374	8.599	12.001	19.536	23.088	16.214	17.762	18.419	6.22583	17.8367	1.51851	1.65162e-05
ENSOARG00000020004	SLC1A4	3.677	4.6	4.521	2.869	3.644	3.085	1.481	3.092	1.418	1.597	1.656	1.402	3.73267	1.77433	-1.07293	1.69306e-05
ENSOARG00000008968	SMS	29.579	25.518	26.038	27.438	46.176	12.847	10.989	18.572	10.62	20.128	8.972	14.295	27.9327	13.9293	-1.00383	1.82459e-05
ENSOARG00000013628	IL33	3.101	4.901	4.399	4.068	8.142	4.19	2.882	3.936	1.641	1.627	0.592	1.481	4.80017	2.0265	-1.24409	1.8321e-05
ENSOARG00000018901	PPIC	12.009	30.139	20.952	32.575	37.189	11.534	6.645	13.87	10.605	12.181	9.974	13.524	24.0663	11.1332	-1.11215	1.83308e-05
ENSOARG00000000409	CCDC51	3.954	5.064	3.552	3.391	4.006	3.843	2.375	1.53	0.576	0.973	2.55	1.452	3.96833	1.576	-1.33227	1.83729e-05
ENSOARG00000018736	BPI	1.404	0.748	0.938	0.161	1.193	0.381	0.072	0	0.175	0.074	0.081	0	0.804167	0.067	-3.58526	1.86037e-05
ENSOARG00000007399	SMC2	0.689	0.697	0.905	0.608	1.763	0.62	0.192	0.358	0.311	0.164	0.215	0.49	0.880333	0.288333	-1.61031	1.98614e-05
ENSOARG00000000810	NHSL1	1.043	0.766	1.012	0.937	1.054	0.739	0.199	0.685	0.322	0.113	0.173	0.596	0.925167	0.348	-1.41063	1.98614e-05
ENSOARG00000019630	ADORA3	4.15	1.832	3.54	1.906	4.029	0.859	0.488	0.756	1.036	0.625	0.41	1.098	2.71933	0.7355	-1.88646	1.98811e-05
ENSOARG00000004186	FAM13C	4.205	3.972	3.74	3.093	8.926	2.836	2.257	2.766	2.268	2.426	1.659	1.102	4.462	2.07967	-1.10134	1.99601e-05
ENSOARG00000012701	CA5B	1.085	1.727	1.671	1.193	1.529	0.917	0.217	0	0.713	0.107	0.233	0.211	1.35367	0.246833	-2.45526	2.06289e-05
ENSOARG00000002972	Zdhhc1	4.52	4.215	4.696	3.432	6.138	5.571	1.81	4.262	1.317	1.947	2.53	2.197	4.762	2.34383	-1.0227	2.06289e-05
ENSOARG00000019371	TMEM106C	6.679	7.555	6.755	7.102	6.548	6.282	3.105	4.426	4.708	3.977	1.563	2.095	6.82017	3.31233	-1.04196	2.07904e-05
ENSOARG00000020697	GNB4	1.467	2.089	1.418	1.858	3.817	2.479	0.448	1.429	1.088	0.525	1.146	0.749	2.188	0.8975	-1.28563	2.08322e-05
ENSOARG00000004721	CCL3	11.801	10.611	12.316	11.191	13.195	1.534	0.436	3.784	1.587	5.362	0.488	1.569	10.108	2.20433	-2.19708	2.12805e-05
ENSOARG00000020758	VPS45	2.554	3.499	2.196	4.778	8.958	3.944	2.008	2.406	1.786	1.234	1.497	2.347	4.3215	1.87967	-1.20106	2.14943e-05
ENSOARG00000016115	SYT9	4.759	2.175	3.076	2.679	0.943	2.64	0.858	1.382	0.728	0.615	1.439	0.771	2.712	0.9655	-1.49001	2.1681e-05
ENSOARG00000004730	STK4	1.722	1.677	2.119	1.502	2.815	1.443	1.01	1.251	0.612	0.69	0.565	1.022	1.87967	0.858333	-1.13087	2.1696e-05
ENSOARG00000012142	VARS1	5.553	4.557	4.989	5.208	5.748	7.274	1.734	3.803	1.78	3.553	2.387	2.879	5.55483	2.68933	-1.0465	2.23227e-05
ENSOARG00000004587	TOMM34	9.345	7.347	8.07	3.393	8.232	7.516	2.752	3.77	4.217	3.71	1.296	3.387	7.31717	3.18867	-1.19833	2.35565e-05
ENSOARG00000009728	PTN	6.733	4.425	5.643	11.599	7.202	6.503	2.542	5.155	3.924	1.894	2.067	2.909	7.0175	3.08183	-1.18717	2.35761e-05
ENSOARG00000011291	RPL13	46.353	41.522	51.339	31.432	34.272	36.739	31.593	7.796	15.466	19.91	9.296	22.117	40.2762	17.6963	-1.18648	2.37871e-05
MSTRG.11922	--	341.583	169.539	264.253	133.723	205.217	159.91	63.357	33.404	21.835	66.35	117.314	76.332	212.371	63.0987	-1.7509	2.43699e-05
ENSOARG00000014689	TPSB2	1.802	3.137	3.524	1.449	0.397	1.65	0.144	0	0	0.887	0	0.26	1.99317	0.215167	-3.21154	2.47632e-05
ENSOARG00000006992	DCTD	8.646	6.028	6.861	5.926	4.682	6.109	2.86	2.026	2.726	1.465	2.742	3.675	6.37533	2.58233	-1.30383	2.51759e-05
ENSOARG00000007541	CSF2RA	2.339	1.839	1.878	1.423	2.339	1.042	0.273	0.791	1.105	0.653	0.306	0.328	1.81	0.576	-1.65185	2.51831e-05
ENSOARG00000017552	DSP	0.559	0.344	0.464	0.693	0.363	0.373	0.099	0.315	0.206	0.203	0.19	0.229	0.466	0.207	-1.1707	2.53727e-05
MSTRG.4043	--	6.725	3.302	4.357	4.496	5.018	6.101	1.89	2.343	1.907	2.419	2.574	1.711	4.99983	2.14067	-1.22382	2.65433e-05
ENSOARG00000006030	AKNA	1.933	1.733	1.758	1.345	1.547	0.919	0.804	0.465	0.682	0.604	0.629	0.988	1.53917	0.695333	-1.14637	2.66031e-05
ENSOARG00000011014	RGS4	0.673	0.335	0.447	0.338	0.482	0.515	0.081	0.276	0.172	0.207	0.136	0.164	0.465	0.172667	-1.42924	2.7897e-05
ENSOARG00000014271	MOXD1	2.507	1.146	1.931	1.31	3.52	1.073	0.271	1.736	0.712	0.463	0.758	0.366	1.9145	0.717667	-1.41558	2.83601e-05
ENSOARG00000019332	CCDC80	154.689	153.965	155.905	129.439	169.9	110.271	46.439	126.019	40.191	27.95	88.528	98.332	145.695	71.2432	-1.03213	2.93596e-05
ENSOARG00000010907	PGFS	29.684	47.79	39.726	30.538	33.123	35.999	120.935	262.24	94.561	86.818	131.289	136.998	36.1433	138.807	1.94128	3.02327e-05
ENSOARG00000008384	PGGHG	1.132	1.599	1.646	1.3	1.603	0.974	0.466	0.722	0.424	0.537	0.326	0.629	1.37567	0.517333	-1.41096	3.03352e-05
ENSOARG00000015177	IFIT1	1.163	1.563	1.331	1.571	3.382	5.074	1.073	0.915	1.058	0.412	0.375	0.845	2.34733	0.779667	-1.59009	3.08239e-05
ENSOARG00000019357	CD200R1	0.136	0.476	0.334	0.294	0.975	0.288	0.105	0.108	0.159	0.045	0.049	0.119	0.417167	0.0975	-2.09715	3.08272e-05
ENSOARG00000019840	PTAFR	2.669	2.753	3.023	1.136	1.764	0.796	0.34	0.982	0.824	0.232	0.253	0.509	2.0235	0.523333	-1.95105	3.10405e-05
ENSOARG00000005282	ORC1	0.499	0.721	0.686	0.501	1.524	0.474	0.045	0.334	0.272	0	0.201	0.162	0.734167	0.169	-2.11908	3.1545e-05
ENSOARG00000008057	TLR3	1.012	0.955	1.015	1.005	1.651	1.283	0.601	0.372	0.572	0.571	0.336	0.463	1.1535	0.485833	-1.24748	3.1545e-05
ENSOARG00000017276	MAGEL2	1.106	1.591	1.607	1.143	1.565	1.051	0.114	0.917	0.345	0.117	0.7	0.461	1.34383	0.442333	-1.60315	3.22912e-05
ENSOARG00000000738	ADH2-2	2.037	5.656	3.983	4.913	3.588	2.582	0.163	2.021	0.594	1.504	1.277	1.32	3.79317	1.1465	-1.72617	3.23172e-05
ENSOARG00000014340	SLC39A10	2.37	2.034	2.021	3.192	6.813	2.592	1.494	1.588	1.45	1.882	1.719	1.344	3.17033	1.5795	-1.00517	3.26823e-05
ENSOARG00000016587	ESPL1	0.395	0.523	0.477	0.39	1.078	0.372	0.239	0.205	0.223	0.132	0.206	0.231	0.539167	0.206	-1.38809	3.33525e-05
MSTRG.23182	KCNH2	4.01	2.38	3.578	3.309	18.116	2.506	0.789	1.013	0.684	1.745	2.867	1.873	5.64983	1.49517	-1.9179	3.36517e-05
ENSOARG00000011628	GLIPR2	27.269	47.053	33.524	35.585	43.302	28.723	11.227	20.248	10.532	20.899	11.997	27.993	35.9093	17.1493	-1.06621	3.61536e-05
ENSOARG00000003465	RADIL	0.954	0.712	0.78	1.183	1.045	0.829	0.196	0.536	0.381	0.161	0.439	0.459	0.917167	0.362	-1.34119	3.65856e-05
ENSOARG00000016175	Spon2	1.668	4.217	2.65	1.639	1.959	0.94	0.134	1.159	0.486	0.274	0.747	0.36	2.17883	0.526667	-2.04859	3.73556e-05
ENSOARG00000017893	SHLD1	3.361	7.909	6.257	1.663	4.099	7.21	1.863	1.847	0.904	1.718	2.501	1.173	5.08317	1.66767	-1.6079	3.75302e-05
ENSOARG00000020125	CCDC58	15.642	31.402	27.32	36.561	75.007	20.443	18.828	12.388	10.714	13.812	14.819	20.486	34.3958	15.1745	-1.18058	3.76969e-05
ENSOARG00000005672	B4GALNT1	1.516	1.364	1.177	1.29	1.532	0.791	0.257	0.159	0.546	0.395	0.647	0.52	1.27833	0.420667	-1.60351	3.88678e-05
ENSOARG00000002625	ALPK1	0.641	1.375	1.014	1.224	1.483	0.737	0.549	0.609	0.561	0.296	0.388	0.494	1.079	0.482833	-1.1601	3.96981e-05
ENSOARG00000007864	LCP1	23.676	23.447	23.644	23.063	26.986	10.421	11.664	10.097	11.004	9.484	4.625	16.65	21.8728	10.5873	-1.0468	3.96981e-05
ENSOARG00000016771	irs1	0.605	0.779	0.967	0.265	1.598	1.184	0	0.491	0.096	0	0	0	0.899667	0.0978333	-3.20099	3.96981e-05
ENSOARG00000017020	CD36	2.499	2.23	2.255	1.001	14	0.791	0.09	0.223	0.551	0.645	0.599	0.485	3.796	0.432167	-3.13482	3.97013e-05
ENSOARG00000013390	GIPC2	4.538	2.169	3.031	0.782	0.791	1.192	0.246	0.458	0.299	0.838	0.413	0.443	2.08383	0.4495	-2.21285	4.0333e-05
ENSOARG00000014248	LAYN	9.711	5.56	7.453	6.718	13.802	4.294	1.709	2.723	4.047	4.002	5.006	4.83	7.923	3.7195	-1.09094	4.04192e-05
ENSOARG00000007878	NCOA7	0.858	1.088	1.132	1.149	1.889	1.015	0.659	0.664	0.8	0.296	0.23	0.296	1.1885	0.490833	-1.27584	4.0496e-05
ENSOARG00000001478	DRP2	1.653	1.652	2.22	0.451	0.852	0.746	0.162	0.701	0.441	0.248	0.678	0.291	1.26233	0.420167	-1.58706	4.0496e-05
ENSOARG00000007932	AIF1	12.009	17.785	13.812	10.826	14.667	8.304	6.819	9.102	5.408	3.224	2.347	6.605	12.9005	5.58417	-1.20801	4.0678e-05
ENSOARG00000003028	DOCK2	1.911	1.692	1.835	1.719	2.932	0.739	0.91	1.186	0.538	0.598	0.104	0.819	1.80467	0.6925	-1.38185	4.10024e-05
ENSOARG00000014842	COL6A5	0.439	0.72	0.656	0.149	1.265	0.129	0.162	0.109	0.268	0.075	0.149	0.185	0.559667	0.158	-1.82464	4.12381e-05
ENSOARG00000010944	HBA1	7.294	12.139	10.081	12.63	7.167	7.824	1.617	5.012	2.943	1.105	8.744	1.455	9.5225	3.47933	-1.45253	4.18307e-05
ENSOARG00000009827	VASH2	2.673	3.823	3.349	2.03	4.514	1.883	1.391	1.327	0.389	1.645	0.239	0.963	3.04533	0.992333	-1.6177	4.26915e-05
ENSOARG00000011880	UGDH	5.252	7.797	7.863	8.794	16.243	6.796	1.639	5.321	4.544	5.677	3.492	5.265	8.79083	4.323	-1.02397	4.37469e-05
ENSOARG00000000114	C3	39.491	17.544	26.296	13.114	19.212	8.026	1.686	9.971	5.289	9.303	3.611	5.069	20.6138	5.8215	-1.82415	4.4161e-05
MSTRG.4015	SLC39A11	4.544	3.202	3.414	2.29	4.301	3.61	1.33	1.632	1.152	0.377	1.898	0.993	3.56017	1.23033	-1.5329	4.49785e-05
ENSOARG00000007278	ANGPTL5	2.615	2.704	2.473	3.393	8.366	2.326	1.455	2.623	1.364	1.694	1.257	1.427	3.64617	1.63667	-1.15562	4.62523e-05
ENSOARG00000017897	PFKFB4	228.468	115.568	159.632	334.077	284.028	321.679	47.904	68.175	92.101	167.987	128.863	176.078	240.575	113.518	-1.08357	4.68916e-05
ENSOARG00000013610	MYO7A	0.295	0.22	0.23	0.316	1.04	0.468	0.124	0.132	0.064	0.054	0.198	0.159	0.428167	0.121833	-1.81326	4.68916e-05
ENSOARG00000020511	CAPG	12.142	9.11	11.417	5.127	9.053	5.934	3.911	4.605	3.795	5.409	2.406	5.276	8.79717	4.23367	-1.05513	4.69888e-05
ENSOARG00000011235	SIK1	22.468	16.045	18.453	28.58	31.315	16.095	41.203	99.179	110.246	90.559	43.664	38.401	22.1593	70.542	1.67057	4.79432e-05
ENSOARG00000020241	VNN2	5.396	3.607	4.572	2.836	1.816	2.563	0.254	0.63	0	2.079	0	0.457	3.465	0.57	-2.60382	4.8134e-05
ENSOARG00000011101	LPXN	2.853	3.686	2.832	3.021	3.126	1.5	1.103	1.989	1.582	0.822	0.561	0.902	2.83633	1.15983	-1.29011	4.82896e-05
ENSOARG00000010347	ZBED8	1.086	1.182	1.394	1.237	1.675	0.975	0.065	0.889	0.079	0.067	0.292	0.587	1.25817	0.329833	-1.93151	4.89283e-05
ENSOARG00000006930	PLEKHH2	0.42	0.572	0.485	0.49	1.166	0.24	0.303	0.188	0.184	0.171	0.254	0.218	0.562167	0.219667	-1.35568	4.96626e-05
MSTRG.6303	ZNF546	1.129	0.602	0.745	0.985	3.282	1.349	0.279	0.922	0.62	0.048	0.364	0.167	1.34867	0.4	-1.75346	5.0481e-05
ENSOARG00000016153	CPE	7.8	6.58	7.703	4.418	10.658	4.214	0.958	3.404	2.789	4.058	2.358	4.711	6.8955	3.04633	-1.17858	5.07364e-05
ENSOARG00000003261	CNTN2	0.196	0.274	0.27	0.789	0.194	0.777	0	0.219	0.043	0	0	0	0.416667	0.0436667	-3.25429	5.12304e-05
ENSOARG00000019750	KLHL33	4.954	8.088	7.069	8.676	2.852	6.032	29.344	32.863	45.37	5.94	25.86	31.794	6.2785	28.5285	2.18391	5.42295e-05
ENSOARG00000017498	PCK1	0.867	0.388	0.572	0.209	0.516	1.1	0	0	0.076	0	0	0.169	0.608667	0.0408333	-3.89783	5.59255e-05
MSTRG.22762	--	0.078	0.579	0.128	0.437	0.154	0.246	6.153	5.754	12.144	1.031	1.064	1.358	0.270333	4.584	4.0838	5.67357e-05
ENSOARG00000019328	EFS	2.266	2.705	2.244	1.336	1.298	2.25	0.599	1.282	0.858	0.167	1.279	0.734	2.0165	0.819833	-1.29845	5.8294e-05
ENSOARG00000009792	OSGIN1	2.195	1.416	1.892	1.717	1.489	1.504	3.249	11.706	4.874	7.687	5.068	8.283	1.70217	6.81117	2.00053	5.89212e-05
ENSOARG00000007755	ACVR1C	0.476	0.53	0.582	0.425	0.433	0	0	0	0	0	0	0	0.407667	0.001	-8.67125	6.19659e-05
ENSOARG00000016384	CDK14	0.598	0.675	0.732	0.577	0.984	0.455	0.077	0.546	0.07	0.255	0.086	0.345	0.670167	0.229833	-1.54393	6.19659e-05
ENSOARG00000014858	PBK	0.266	0.31	0.31	0.404	0.627	0.358	0.024	0.209	0.058	0.147	0.081	0.129	0.379167	0.108	-1.8118	6.30025e-05
ENSOARG00000018313	B9D1	8.449	8.667	9.44	7.429	10.641	11.547	3.425	2.123	4.385	5.263	4.044	7.016	9.36217	4.376	-1.09723	6.32126e-05
MSTRG.2186	--	13.462	3.503	7.626	19.759	9.509	13.28	6.761	4.363	2.717	5.179	9.644	3.145	11.1898	5.3015	-1.07772	6.36289e-05
ENSOARG00000018521	ZNF789	2.48	2.242	2.151	2.531	3.97	2.237	0.687	1.363	0.5	1.268	1.461	1.669	2.60183	1.158	-1.16789	6.37265e-05
ENSOARG00000011841	ANPEP	15.522	13.119	14.155	6.987	14.58	3.386	2.163	4.585	3.604	3.324	2.289	5.822	11.2915	3.63117	-1.63673	6.39807e-05
ENSOARG00000003284	FASTKD1	2.253	3.272	2.247	4.202	8.255	2.665	1.818	1.771	1.838	2.839	1.259	1.324	3.81567	1.80817	-1.07741	6.41577e-05
ENSOARG00000005878	CIDEC	42.611	30.436	35.876	27.864	14.715	18.439	1.72	16.748	4.669	3.272	7.511	11.195	28.3235	7.51917	-1.91335	6.4558e-05
ENSOARG00000019237	PCK2	5.237	4.102	4.045	2.867	3.092	3.626	0.589	3.053	2.143	1.371	1.317	2.456	3.82817	1.8215	-1.07153	6.4558e-05
ENSOARG00000016961	ANKRD50	1.224	1.307	1.066	1.941	3.977	1.293	0.784	0.881	1.011	0.979	0.603	0.97	1.80133	0.871333	-1.04777	6.55053e-05
ENSOARG00000017221	RBL1	0.415	0.883	0.693	1.023	1.897	0.639	0.441	0.296	0.387	0.26	0.223	0.358	0.925	0.3275	-1.49796	6.55531e-05
ENSOARG00000010450	REEP4	1.747	2.454	1.809	4.297	3.124	4.561	0.889	1.102	0.899	0.911	0.994	1.466	2.99867	1.0435	-1.52289	6.58529e-05
ENSOARG00000008304	GYG2	3.191	3.107	2.855	2.696	3.216	1.782	1.247	1.932	0.567	1.278	1.744	1.052	2.80783	1.30333	-1.10725	6.6589e-05
ENSOARG00000002260	MDFI	1.194	1.134	0.717	0.524	0.861	0.688	0	0.194	0	0	0	0	0.853	0.0323333	-4.72145	6.75317e-05
ENSOARG00000008430	JAML	5.159	4.991	4.615	3.555	6.967	1.581	1.88	2.633	0.793	2.177	1.188	2.352	4.478	1.83717	-1.28537	6.79931e-05
ENSOARG00000012879	SEMA4F	0.907	1.275	1.075	0.505	1.06	0.84	0.302	0.436	0.427	0.309	0.394	0.181	0.943667	0.3415	-1.46639	6.95082e-05
ENSOARG00000006008	KLHL14	0.686	0.478	0.604	0.956	0.544	1.043	0.066	0.163	0	0.135	0.369	0	0.7185	0.122167	-2.55614	6.95087e-05
MSTRG.14034	--	3.191	1.771	2.44	2.879	2.623	2.319	1.739	1.947	0.953	0.23	0.878	1.11	2.53717	1.14283	-1.1506	7.18569e-05
ENSOARG00000009918	DOCK5	0.658	1.206	0.874	1.211	1.086	0.59	0.296	0.538	0.431	0.263	0.663	0.533	0.9375	0.454	-1.04613	7.20627e-05
ENSOARG00000011948	TPRKB	1.49	3.386	2.973	3.51	5.31	2.02	1.598	1.485	1.514	1.791	1.173	1.662	3.11483	1.53717	-1.01888	7.24564e-05
ENSOARG00000016898	SLC41A2	0.622	0.613	0.684	0.677	1.696	0.636	0.405	0.251	0.245	0.118	0.388	0.416	0.821333	0.303833	-1.43469	7.3264e-05
ENSOARG00000013934	FREM1	0.517	0.533	0.474	0.376	0.911	0.484	0.284	0.352	0.215	0.145	0.198	0.271	0.549167	0.244167	-1.16938	7.39407e-05
ENSOARG00000016964	SEC24D	10.43	12.444	11.699	11.195	15.636	8.115	2.353	5.558	5.038	10.846	3.7	7.108	11.5865	5.76717	-1.00651	7.4321e-05
ENSOARG00000006944	LSM5	8.878	32.237	22.138	21.414	30.502	22.885	6.825	11.103	9.314	10.488	16.221	10.742	23.009	10.7822	-1.09355	7.47167e-05
ENSOARG00000001634	PHACTR2	2.457	3.923	3.244	3.369	7.719	4.382	1.488	2.107	1.843	3.237	1.171	1.97	4.18233	1.96933	-1.0866	7.55341e-05
ENSOARG00000010469	ATP6V0A4	1.121	0.645	0.881	0.155	2.244	1.503	0.092	0.401	0	0	0.103	0	1.0915	0.0993333	-3.45789	7.67532e-05
ENSOARG00000003703	AOAH	0.861	0.609	0.798	0.292	1.558	0.92	0.261	0.243	0	0	0	0.294	0.839667	0.133	-2.65839	7.68348e-05
ENSOARG00000011248	AMPD3	76.909	29.687	48.423	25.636	25.189	29.219	9.792	18.204	7.938	26.001	14.64	7.773	39.1772	14.058	-1.47862	7.705e-05
ENSOARG00000017407	HPS6	2.863	2.213	2.7	0.822	1.396	2.29	1.179	1.279	0.596	0.252	0.934	0.707	2.04733	0.8245	-1.31215	7.79945e-05
ENSOARG00000002241	CSRNP1	4.322	6.347	5.755	9.07	4.869	2.076	20.852	65.26	33.087	85.852	9.901	21.17	5.4065	39.3537	2.86373	7.79979e-05
ENSOARG00000019830	CDCA8	1.209	2.012	1.534	0.897	1.966	1.179	0.268	0.83	0.163	0.275	0.15	0.121	1.46617	0.301167	-2.28342	7.8454e-05
ENSOARG00000000638	CTDSPL	4.262	2.674	3.41	2.804	4.224	4.298	1.117	2.423	1.355	1.287	1.718	1.884	3.612	1.63067	-1.14734	7.96868e-05
ENSOARG00000007598	TMEFF1	5.339	10.35	7.341	8.159	12.233	9.542	4.322	7.781	2.493	3.581	4.321	3.949	8.82733	4.40783	-1.00191	8.06385e-05
ENSOARG00000003657	SURF2	3.966	11.682	9.186	5.371	9.241	7.94	4.664	4.848	4.015	1.85	3.366	3.518	7.89767	3.71017	-1.08994	8.11467e-05
ENSOARG00000018755	TNNI1	127.1	92.49	110.822	232.094	147.238	246.749	474.655	548.829	396.112	396.634	474.134	210.385	159.416	416.791	1.38653	8.12651e-05
ENSOARG00000017366	LDAH	2.143	1.599	2.267	1.193	2.288	1.15	0.594	0.736	0.577	0.487	0.399	0.534	1.77333	0.5545	-1.6772	8.5864e-05
ENSOARG00000014718	COL6A6	2.297	6.397	4.919	3.166	5.056	3.547	0.941	2.166	1.08	0.293	2.141	1.678	4.23033	1.38317	-1.6128	8.60988e-05
ENSOARG00000007024	ARSI	1.771	4.415	3.485	4.121	3.078	3.662	2.485	1.498	1.222	0.894	0.526	1.993	3.422	1.43633	-1.25245	8.88124e-05
ENSOARG00000004016	NCAPG	0.209	0.526	0.345	0.63	1.277	0.53	0.151	0.233	0	0.116	0.042	0.203	0.586167	0.124167	-2.23903	8.92178e-05
ENSOARG00000007935	PLA2G4A	0.682	1.201	1.081	0.965	1.875	0.623	0.118	0.634	0.334	0.403	0.22	0.601	1.07117	0.385	-1.47625	9.01772e-05
ENSOARG00000018165	Rab3d	9.135	6.55	6.395	5.532	4.076	6.768	3.078	2.755	2.282	2.628	2.486	4.306	6.40933	2.9225	-1.13297	9.02186e-05
ENSOARG00000011594	GNE	3.233	3.263	3.189	2.857	3.583	2.248	1.654	2.422	1.52	2.002	0.392	1.172	3.06217	1.527	-1.00385	9.16582e-05
ENSOARG00000017109	TMEM179B	7.501	4.587	7.711	5.141	8.125	5.612	5.14	2.856	1.935	1.998	2.974	3.029	6.44617	2.98867	-1.10894	9.4056e-05
ENSOARG00000008526	PIK3AP1	1.186	1.035	0.96	1.043	2.395	0.397	0.387	0.68	0.352	0.595	0.216	0.493	1.16933	0.453833	-1.36545	9.4056e-05
ENSOARG00000003438	CDH3	1.976	2.741	2.707	2.229	2.015	1.758	0.899	2.539	1.03	0.665	0.782	0.719	2.23767	1.10567	-1.01708	9.52129e-05
ENSOARG00000017050	Slc27a6	0.575	0.233	0.412	0.261	0.446	0.412	0.144	0.223	0.218	0.129	0.161	0.081	0.389833	0.159333	-1.29081	9.70207e-05
ENSOARG00000017725	SPC24	2.244	2.009	2.716	1.624	3.41	0.854	0.647	0.802	0	0.166	0.724	0.582	2.14283	0.486833	-2.13802	9.76565e-05
ENSOARG00000009262	CARD6	1.976	1.261	1.458	2.048	4.74	1.78	0.937	0.836	0.682	1.152	0.754	1.516	2.2105	0.9795	-1.17426	9.86336e-05
ENSOARG00000016766	P2RX6	3.022	1.754	1.625	2.376	2.662	2.214	6.583	10.678	5.519	6.942	10.177	5.311	2.2755	7.535	1.72742	9.93854e-05
ENSOARG00000020741	TNFSF10	2.282	3.474	3.414	3.083	6.273	5.671	2.105	2.936	2.075	0.809	0.883	1.538	4.03283	1.72433	-1.22576	0.000100856
ENSOARG00000010070	FCGR3A	5.308	4.666	3.92	4.326	6.822	1.567	0.734	2.209	1.78	2.577	0.469	2.357	4.43483	1.68767	-1.39385	0.00010243
ENSOARG00000005518	GPX7	5.516	5.689	5.354	5.739	7.503	5.347	1.403	1.739	1.986	2.875	3.923	3.155	5.858	2.5135	-1.22071	0.00010397
ENSOARG00000019296	ZFHX2	0.916	0.577	0.717	0.604	1.795	0.938	0.382	0.339	0.598	0.603	0.356	0.492	0.9245	0.461667	-1.00182	0.000105754
ENSOARG00000008173	KCNK2	0.958	1.92	1.317	0.385	0.712	0.835	0.086	0.641	0.105	0	0.096	0.233	1.02117	0.1935	-2.39981	0.00010742
ENSOARG00000001574	BTG2	8.096	24.161	17.267	21.784	5.676	5.027	131.221	277.454	63.839	161.026	40.753	73.033	13.6685	124.554	3.18785	0.00010742
ENSOARG00000009637	KIFC1	1.121	1.673	1.619	1.465	2.083	0.711	0.455	0.563	0.551	0.517	0.791	0.818	1.44533	0.615833	-1.23079	0.000111505
ENSOARG00000008583	CACNA1A	0.468	0.669	0.629	0.439	0.601	0.181	0.15	0.372	0.091	0.058	0.23	0.185	0.497833	0.181	-1.45967	0.000111656
ENSOARG00000018615	SAMD9	1.26	1.232	1.348	1.505	2.924	3.431	0.319	0.943	1.22	1.207	0.768	1.147	1.95	0.934	-1.06198	0.000111677
ENSOARG00000009195	PLCB1	0.733	0.511	0.546	0.76	1.343	0.899	0.272	0.507	0.372	0.349	0.152	0.337	0.798667	0.3315	-1.26858	0.000113028
ENSOARG00000002776	ZNF619	0.975	0.838	0.748	0.57	0.937	1.33	0.469	0.475	0.646	0.218	0.667	0.192	0.899667	0.4445	-1.01721	0.000113346
ENSOARG00000011446	Gm4952	22.445	9.073	13.93	5.152	4.275	7.807	2.353	6.379	3.751	2.723	4.45	2.726	10.447	3.73033	-1.48571	0.000119173
ENSOARG00000007357	PIGM	3.176	2.369	2.865	2.757	4.112	3.382	2.106	0.794	1.999	1.782	1.638	0.494	3.11017	1.46883	-1.08232	0.000120737
ENSOARG00000000714	SNCG	3.131	4.205	4.593	3.357	0.828	1.059	0.301	0.373	1.095	0.308	0	0.271	2.86217	0.391333	-2.87064	0.000120737
ENSOARG00000013084	ZWINT	2.892	3.968	3.387	4.65	3.822	3.193	1.748	1.833	0.979	1.515	1.203	2.419	3.652	1.61617	-1.17611	0.000126118
ENSOARG00000002410	IFRD1	6.388	6.702	6.517	5.603	8.237	3.469	9.041	31.311	16.472	40.213	16.728	27.17	6.15267	23.4892	1.93271	0.000126264
ENSOARG00000001822	SFXN2	0.743	1.294	1.181	1.063	1.528	0.628	0.238	0.295	0.289	0	0.133	0.107	1.07283	0.177	-2.5996	0.000128916
ENSOARG00000014463	WWC1	0.202	0.34	0.306	0.285	0.735	0.256	0.036	0.09	0.044	0.037	0.041	0.098	0.354	0.0576667	-2.61794	0.000128916
ENSOARG00000019298	CD200	3.306	7.27	7.032	6.528	7.639	6.794	3.862	1.596	2.697	0.959	2.225	4.947	6.42817	2.71433	-1.24381	0.000129187
ENSOARG00000010397	DLG4	1.148	2.058	1.356	2.061	1.812	0.966	0.775	1.142	0.712	0.548	0.858	0.476	1.56683	0.751833	-1.05937	0.00013013
ENSOARG00000013968	RP2	1.188	0.912	1.242	2.276	2.095	1.364	0.593	0.974	0.212	0.179	0.274	0.734	1.51283	0.494333	-1.6137	0.000131106
ENSOARG00000000538	TLR1	0.652	0.87	0.963	0.736	1.654	0.498	0.687	0.205	0.21	0.058	0	0.192	0.8955	0.225333	-1.99063	0.00013457
MSTRG.18842	--	0.471	0.527	0.518	0.379	1.867	0.896	8.828	4.208	8.236	4.174	6.076	3.053	0.776333	5.7625	2.89195	0.000135657
MSTRG.1761	--	3.884	3.13	3.589	0.25	1.642	2.561	0	0	0.543	0.918	0	0.604	2.50933	0.344167	-2.86612	0.000136576
MSTRG.15920	--	1.882	0.737	1.191	1.135	0.622	1.312	0.271	0.42	0.165	0.486	0.228	0.549	1.1465	0.353167	-1.69882	0.000137669
ENSOARG00000002722	C4	34.213	27.663	30.4	13.763	26.79	8.622	1.623	8.755	6.67	13.627	2.623	5.312	23.5752	6.435	-1.87326	0.000137858
ENSOARG00000002353	LRRC4	1.625	0.892	1.276	0.796	0.545	0.68	0.535	0.442	0.144	0.183	0.332	0.179	0.969	0.3025	-1.67956	0.000149023
MSTRG.5003	--	2.226	1.476	2.63	2.254	4.602	2.392	1.426	0.884	1.304	0.73	0.93	1.069	2.59667	1.05717	-1.29646	0.000150485
ENSOARG00000014305	BUB1	0.316	0.532	0.367	0.372	0.82	0.496	0.066	0.167	0.125	0.034	0.204	0.372	0.483833	0.161333	-1.58447	0.00015115
ENSOARG00000017235	KLHL4	0.788	0.504	0.701	0.603	3.023	0.713	0.162	0.469	0.197	0.166	0.06	0.486	1.05533	0.256667	-2.03973	0.000155475
ENSOARG00000014667	PITX1	12.277	12.213	11.763	7.854	9.245	19.413	3.045	4.717	4.616	12.476	3.192	0.685	12.1275	4.7885	-1.34064	0.000157924
ENSOARG00000001651	ZC2HC1C	1.303	1.234	1.434	0.806	1.854	1.652	0.722	0.358	0.438	0.592	0.727	0.39	1.3805	0.537833	-1.35996	0.000157961
ENSOARG00000018383	DHX58	0.932	1.47	1.492	0.818	1.008	1.961	0.672	0.984	0.408	0.282	0.786	0.549	1.28017	0.6135	-1.0612	0.000158668
ENSOARG00000004838	NIPSNAP1	2.835	1.481	2.183	1.367	1.124	1.078	0.136	0.844	0	0.419	0.762	0.245	1.678	0.401	-2.06507	0.000160502
ENSOARG00000007846	C4orf47	2.481	3.297	3.071	4.987	4.61	2.162	1.676	2.078	1.762	1.832	1	1.709	3.43467	1.67617	-1.035	0.000160543
ENSOARG00000021001	FGF7	0.763	0.832	0.775	0.66	2.093	0.521	0.254	0.419	0.103	0.26	0	0.076	0.940667	0.185333	-2.34356	0.000165098
ENSOARG00000015241	HMGB2	5.33	4.024	5.58	6.537	7.942	7.446	3.117	2.234	1.22	1.78	0	4.36	6.14317	2.1185	-1.53594	0.000165098
ENSOARG00000015547	SEC16B	0.158	0.214	0.269	0.184	0.226	0.09	0.02	0.025	0	0	0.046	0.074	0.190167	0.0275	-2.78976	0.000166107
ENSOARG00000006994	MTRF1	1.023	1.447	1.29	1.988	4.394	2.054	1.106	0.914	1.081	1.039	0.722	1.188	2.03267	1.00833	-1.0114	0.000170767
ENSOARG00000002673	Cbfb	14.026	13.256	13.99	8.721	26.195	7.824	2.426	6.348	6.213	8.009	5.126	9.455	14.002	6.26283	-1.16075	0.000172738
ENSOARG00000008411	SLC10A7	0.646	0.839	0.71	1.875	1.927	1.109	0.27	1.079	0.765	0.554	0.403	0.243	1.18433	0.552333	-1.10046	0.000172903
ENSOARG00000017382	GAL3ST4	2.24	3.381	2.961	2.324	2.413	1.625	0.909	2.74	1.074	0.48	1.398	0.796	2.49067	1.23283	-1.01455	0.00017304
ENSOARG00000016916	NPM3	17.056	9.377	12.344	6.014	15.618	7.018	0.647	3.207	0.785	0.221	2.894	5.43	11.2378	2.19733	-2.35454	0.00017699
ENSOARG00000012051	MTUS2	1.047	1.135	1.261	0.794	0.809	0.726	0.199	0.565	0.345	0.554	0.48	0.563	0.962	0.451	-1.09291	0.000181621
ENSOARG00000008368	CENPF	0.23	0.221	0.211	0.132	0.609	0.125	0.047	0.147	0.015	0.064	0.093	0.096	0.254667	0.077	-1.72568	0.000181888
ENSOARG00000015540	KRT23	1.748	1.835	1.282	0.208	0.428	1.149	0	0	0	0.287	0.104	0.504	1.10833	0.149167	-2.89339	0.000182549
ENSOARG00000004983	VAV1	2.271	1.408	1.865	1.131	2.071	0.851	0.277	0.971	0.671	0.945	0.413	0.912	1.5995	0.698167	-1.19598	0.000183273
ENSOARG00000003915	SRGAP1	1.296	1.282	1.466	0.867	1.867	1.085	0.464	0.789	0.274	0.479	0.33	1.083	1.3105	0.569833	-1.20151	0.000183599
ENSOARG00000009741	Wdr34	2.659	2.668	2.219	2.064	2.181	2.093	1.057	0.983	0	0.271	1.478	0.713	2.314	0.750333	-1.62479	0.000185657
ENSOARG00000011856	ALOX5AP	2.992	3.473	3.109	1.871	1.538	1.686	0.479	0.297	0.581	0.982	0	0.646	2.44483	0.4975	-2.29697	0.000185902
ENSOARG00000000718	TGDS	0.979	0.974	0.79	0.63	3.104	1.572	0.282	0.583	0.342	0.193	0.105	0.508	1.3415	0.3355	-1.99946	0.000185902
ENSOARG00000014236	Ccr2	1.089	0.975	1.038	0.817	1.247	0.46	0.105	0.13	0	0.322	0	0.282	0.937667	0.139833	-2.74537	0.00018748
ENSOARG00000010755	CYP39A1	0.974	1.368	1.261	2.395	2.347	1.671	0.165	0.819	0.2	0.931	1.109	0.297	1.66933	0.586833	-1.50825	0.00018748
ENSOARG00000019535	SLC11A1	0.302	0.553	0.363	0.663	4.792	0.139	0.04	0.049	0.096	0.243	0.044	0.107	1.13533	0.0965	-3.55644	0.000189875
ENSOARG00000013061	UBLCP1	2.502	4.878	3.729	4.542	10.452	4.093	2.559	2.74	2.399	2.622	1.301	2.511	5.03267	2.35533	-1.09539	0.000190883
ENSOARG00000002587	CLEC4G	0.164	0.507	0.387	0.339	0.062	0.178	0	0	0	0.035	0.076	0	0.272833	0.0185	-3.88242	0.00019158
ENSOARG00000013615	FSTL4	0.118	0.11	0.13	0.57	0.273	0.187	0.895	1.109	1.189	1.441	0.62	0.92	0.231333	1.029	2.1532	0.000193271
ENSOARG00000010631	DOK2	0.492	0.848	0.917	0.305	1.051	0.288	0.109	0.135	0.265	0.168	0	0.196	0.650167	0.1455	-2.15979	0.000193361
ENSOARG00000018775	CBLB	4.14	3.333	3.566	2.409	8.279	1.934	1.021	1.752	1.476	2.775	2.24	2.189	3.9435	1.90883	-1.04679	0.000195043
ENSOARG00000002548	UST	3.278	3.069	2.404	4.237	5.775	3.748	0.649	1.952	0.787	3.037	1.036	2.25	3.75183	1.6185	-1.21294	0.000200247
ENSOARG00000003578	FGF18	2.055	5.039	3.808	2.594	0.343	2.698	0.187	1.16	1.135	0.575	1.035	0.505	2.75617	0.766167	-1.84693	0.000200437
ENSOARG00000011116	B3GNT9	1.045	1.853	2.049	1.736	1.784	1.61	0.317	0.95	0.251	0.414	1.094	0.734	1.6795	0.626667	-1.42226	0.000204362
ENSOARG00000004504	AMZ1	0.529	0.362	0.436	0.708	0.815	0.447	0.127	0.079	0	0.13	0.071	0.114	0.5495	0.0868333	-2.6618	0.000212454
ENSOARG00000004602	HCAR1	1.763	1.017	0.705	0.516	1.059	0.508	0.116	0.286	0.14	0.118	0	0.104	0.928	0.127333	-2.86551	0.000213684
ENSOARG00000012851	CD37	3.672	2.911	2.693	2.583	5.56	2.522	0.772	2.597	0.936	1.017	0.863	2.281	3.3235	1.411	-1.23599	0.000216533
ENSOARG00000003206	CHORDC1	13.173	11.135	12.398	16.407	44.675	11.873	5.049	6.666	10.384	16.417	4.665	7.699	18.2768	8.48	-1.10788	0.000218584
ENSOARG00000000271	CLMP	5.054	4.04	4.607	1.857	3.53	3.844	0.624	2.193	1.767	2.452	0.931	2.246	3.822	1.70217	-1.16696	0.000219199
ENSOARG00000018284	ARSJ	0.583	0.469	0.642	0.866	1.245	0.626	0.194	0.16	0.235	0.133	0.289	0.175	0.7385	0.197667	-1.90153	0.000219259
ENSOARG00000020604	EEF1AKMT4-ECE2	0.883	1.182	1.072	1.127	3.261	1.583	0.966	0.327	0.479	0.675	0.982	0.197	1.518	0.604333	-1.32876	0.000221514
ENSOARG00000001507	SETD6	1.477	2.035	1.875	1.736	1.426	3.097	1.147	0.711	0.795	1.091	0.641	0.737	1.941	0.853667	-1.18506	0.00022216
ENSOARG00000007660	KIAA0408	3.857	2.551	2.898	4.886	2.03	2.53	9.697	12.078	12.938	9.04	4.862	6.686	3.12533	9.21683	1.56026	0.000222431
ENSOARG00000006444	MYH13	0.464	0.451	0.357	0.782	0.502	0.646	0.803	1.232	6.321	4.423	1.428	0.847	0.533667	2.509	2.2331	0.000222431
ENSOARG00000017774	PYCR2	5.461	6.112	6.538	3.487	6.049	7.738	4.283	1.148	3.37	2.135	3.237	3.331	5.8975	2.91733	-1.01545	0.000223723
ENSOARG00000011188	Myh7b	4.712	1.799	2.88	3.788	1.784	3.388	15.292	20.405	4.191	11.882	14.593	3.929	3.0585	11.7153	1.9375	0.000224506
ENSOARG00000020246	OSBPL11	7.567	4.594	5.444	7.171	25.321	6.529	3.898	4.369	3.622	6.798	5.01	4.065	9.43767	4.627	-1.02835	0.00022573
ENSOARG00000019563	CERK	3.174	3.478	3.983	1.435	2.621	2.075	0.786	1.595	0.954	1.245	1.279	1.929	2.79433	1.298	-1.10621	0.000227771
ENSOARG00000000438	GRID1	0.537	0.896	0.646	0.74	0.81	0.615	0.331	0.183	0.223	0.189	0.577	0.166	0.707333	0.278167	-1.34644	0.000228405
ENSOARG00000020506	ST6GAL1	3.34	3.66	4.134	3.86	5.862	3.308	1.128	1.026	3.011	1.31	1.599	3.518	4.02733	1.932	-1.05973	0.0002286
ENSOARG00000006194	Prg4	45.047	22.317	31.963	15.501	54.495	10.964	4.675	4.064	4.568	17.661	9.659	10.423	30.0478	8.50833	-1.82031	0.000229488
ENSOARG00000018292	ZNF385C	0.691	0.634	0.643	1.537	1.755	0.943	0.153	0.569	0.279	0.078	0.428	0.275	1.03383	0.297	-1.79947	0.000230077
ENSOARG00000010729	SLC1A3	0.891	0.588	0.566	1.764	2.219	0.652	0.148	0.429	0.36	0.253	0.884	0.178	1.11333	0.375333	-1.56864	0.000230446
ENSOARG00000018022	LMO2	6.733	5.816	7.212	7.977	10.067	5.391	2.043	5.697	3.407	2.093	3.428	4.593	7.19933	3.5435	-1.02269	0.000238198
ENSOARG00000009903	PRAG1	9.001	4.244	5.954	4.44	6.276	8.261	0.876	2.17	1.255	1.713	4.273	5.584	6.36267	2.64517	-1.26627	0.000238535
ENSOARG00000019845	pol	0.273	0.339	0.3	0.536	1.276	0	0	0	0.106	0.089	0	0.059	0.454	0.0423333	-3.42283	0.000239118
ENSOARG00000008084	WNK2	7.776	10.427	9.548	12.773	18.143	12.952	31.837	40.52	30.667	20.447	28.903	28.565	11.9365	30.1565	1.33709	0.000239176
ENSOARG00000003854	ZNF33B	0.713	0.601	0.716	0.747	0.942	0.864	0.268	0.498	0.108	0.275	0.35	0.321	0.763833	0.303333	-1.33235	0.000240768
ENSOARG00000016868	NYAP1	0.516	0.821	0.946	0.332	0.136	0.392	0.149	0.307	0	0	0.055	0.045	0.523833	0.0926667	-2.49899	0.000242928
ENSOARG00000008586	EBPL	5.844	5.967	6.316	6.1	3.793	5.459	2.217	5.495	3.764	1.665	0.826	2.525	5.57983	2.74867	-1.02149	0.000246677
ENSOARG00000017832	FAM228B	0.897	2.754	2.321	1.866	2.927	1.27	0.684	1.602	0.83	0.701	0.765	0.684	2.00583	0.877667	-1.19246	0.000248374
ENSOARG00000017992	TMEM119	1.134	4.371	3.846	2.127	2.997	1.557	0.272	2.532	0.165	0	0.762	0.612	2.672	0.723833	-1.88419	0.000250518
ENSOARG00000009513	CYB561D2	2.873	6.608	6.452	1.925	1.898	3.793	2.07	0.855	1.256	1.414	0.965	1.707	3.92483	1.37783	-1.51023	0.000251643
MSTRG.5284	CDH4	6.215	2.157	4.452	3.37	2.769	5.588	0.625	1.42	2.148	0.427	1.049	3.466	4.09183	1.5225	-1.42631	0.000255172
MSTRG.11924	--	2.593	0.998	1.472	0.672	0.995	1.378	0.241	0	0.146	0.865	0.27	0	1.35133	0.253667	-2.41338	0.000255307
ENSOARG00000012506	HDDC3	2.381	15.874	10.312	7.177	19.857	7.168	4.718	2.392	5.723	2.417	5.997	4.05	10.4615	4.21617	-1.31109	0.000255996
MSTRG.17608	--	2.008	5.927	3.873	2.247	4.055	5.163	1.166	1.202	1.352	2.503	1.269	3.323	3.87883	1.8025	-1.10562	0.00025678
ENSOARG00000019455	GTSE1	0.589	0.631	0.607	0.828	1.264	0.42	0.159	0.526	0	0.109	0.237	0.191	0.723167	0.203667	-1.82812	0.000257241
ENSOARG00000013819	Grb10	59.947	63.251	62.527	55.062	44.554	60.12	118.034	174.297	190.254	205.891	185.667	115.346	57.5768	164.915	1.51816	0.000259287
ENSOARG00000021191	SLC8A3	4.556	5.889	5.076	5.553	4.87	6.328	13.218	20.79	20.853	9.942	12.164	15.349	5.37867	15.386	1.5163	0.000259287
ENSOARG00000001774	ATP2B4	2.485	2.152	3.065	2.239	2.646	1.594	0.534	1.747	0.738	1.423	0.695	1.395	2.3635	1.08867	-1.11836	0.000259366
ENSOARG00000007591	NLRP3	0.839	0.702	0.503	0.491	0.773	0.129	0.183	0.318	0.222	0.188	0	0.066	0.572833	0.162833	-1.81472	0.00026199
ENSOARG00000018411	CALML4	4.488	4.567	3.741	5.249	5.212	6.035	1.372	4.617	2.14	2.41	1.754	2.116	4.882	2.4015	-1.02354	0.000262542
ENSOARG00000013291	IFI30	1.975	1.444	1.661	1.276	2.686	1.473	0.726	1.556	0.609	0.972	0.125	0.929	1.7525	0.8195	-1.0966	0.000263818
ENSOARG00000016098	HLA-DRB3	1.656	1.568	2.064	1.42	0.961	8.255	0.318	0.592	1.349	0.416	0.18	0.864	2.654	0.619833	-2.09822	0.000267553
ENSOARG00000009862	LYSMD4	2.588	2.293	2.402	1.691	1.496	2.461	0.816	1.011	0.99	0.717	0.913	1.048	2.15517	0.915833	-1.23464	0.000267929
ENSOARG00000019620	TTC30A	1.456	1.273	1.372	1.799	1.864	1.283	0.891	1.085	0.425	0.239	1.143	0.42	1.50783	0.7005	-1.10602	0.000268635
ENSOARG00000003819	ZNF135	1.483	0.766	1.213	1.162	1.357	0.916	3.783	1.767	5.985	8.931	3.005	3.106	1.1495	4.4295	1.94614	0.000275602
ENSOARG00000010273	SIX5	1.801	1.568	1.651	1.241	1.303	1.25	0.927	0.843	0.975	0.443	0.553	0.5	1.469	0.706833	-1.05539	0.000276136
ENSOARG00000000743	C3	5.428	4.588	3.758	1.099	4.033	1.516	0.246	1.999	0.299	0.757	0.551	1.329	3.40367	0.8635	-1.97882	0.000287685
ENSOARG00000018260	ST8SIA4	2.352	1.886	1.423	0.945	3.186	1.416	0.593	0.42	0.206	0.868	0.853	1.067	1.868	0.667833	-1.48393	0.000294118
ENSOARG00000000669	Slc25a35	1.074	1.602	2.067	1.582	1.892	2.495	0.645	0.799	0.469	0.396	0.721	0.696	1.78533	0.621	-1.52353	0.00029925
ENSOARG00000017578	SNX7	2.885	4.357	2.872	5.855	7.716	4.529	3.466	3.682	2.883	1.319	0.665	1.514	4.70233	2.25483	-1.06036	0.000299535
ENSOARG00000020387	TYRO3	2.472	2.263	2.357	2.491	1.524	1.755	1.568	1.296	0.576	0.925	0.585	1.453	2.14367	1.06717	-1.0063	0.000300698
ENSOARG00000013476	UHRF1BP1L	1.412	1.436	1.19	0.973	4.409	1.441	0.476	1.31	0.801	1.164	0.591	0.856	1.81017	0.866333	-1.06313	0.000301806
ENSOARG00000004207	MYO1F	1.512	1.893	1.691	1.373	2.708	0.928	0.985	1.002	0.597	0.829	0.393	1.138	1.68417	0.824	-1.03132	0.000306999
ENSOARG00000001878	C4A	17.246	7.972	12.755	6.112	8.844	2.953	1.452	3.976	2.184	6.618	1.982	1.926	9.31367	3.023	-1.62337	0.000308898
ENSOARG00000015962	TMEM192	2.277	3.989	2.069	4.139	5.887	3.765	1.998	2.123	1.212	1.316	1.915	1.669	3.68767	1.7055	-1.11251	0.000311947
ENSOARG00000005655	MMP28	3.226	2.971	2.939	3.809	7.193	3.897	2.325	2.161	1.41	0.372	1.544	3.071	4.00583	1.81383	-1.14306	0.000313467
ENSOARG00000001725	IMPA2	6.412	3.479	3.848	5.249	13.402	2.217	2.353	4.374	3.669	0.689	0.752	1.209	5.76783	2.17433	-1.40746	0.0003153
ENSOARG00000003268	NAALAD2	0.931	0.438	0.797	0.555	1.459	0.394	0.149	0.616	0.241	0.051	0.056	0.224	0.762333	0.222833	-1.77446	0.00031685
ENSOARG00000021089	DLGAP5	0.191	0.404	0.28	0.256	1.39	0.202	0.092	0.171	0.056	0	0.051	0.041	0.453833	0.0685	-2.72799	0.000330024
ENSOARG00000009276	EYA2	1.072	1.428	1.221	1.6	1.517	0.922	0.441	0.752	0.535	0.452	1.172	0.298	1.29333	0.608333	-1.08816	0.000334983
ENSOARG00000017919	SHTN1	0.649	1.123	1.028	1.127	1.063	0.592	0.299	0.881	0.499	0.307	0.042	0.303	0.930333	0.3885	-1.25983	0.000338562
ENSOARG00000013256	ERI2	0.503	0.607	0.468	0.251	1.536	0.441	0.169	0	0.408	0.058	0	0.101	0.634333	0.122667	-2.3705	0.000338562
ENSOARG00000013631	RIPOR3	0.96	1.042	1.024	1.076	0.922	0.664	0.168	0.312	0.559	0.73	0.328	0.415	0.948	0.418667	-1.17909	0.000341621
ENSOARG00000002701	SIGLEC5	1.067	0.547	0.733	0.965	0.881	0.254	0	0	0.117	0.295	0	0.086	0.741167	0.083	-3.15861	0.000350487
ENSOARG00000016031	SGO2	0.497	0.532	0.476	0.765	1.171	0.493	0.405	0.348	0.113	0.351	0.174	0.196	0.655667	0.2645	-1.30969	0.000350931
ENSOARG00000017826	CAMKK1	1.261	1.318	1.318	0.406	1.25	0.959	0.364	0	0.441	0.093	0.508	0.327	1.08533	0.288833	-1.90983	0.000356628
ENSOARG00000018703	APOL3	1.861	5.365	3.726	3.242	6.884	2.474	2.184	1.178	0.311	0	0.517	0.831	3.92533	0.836833	-2.2298	0.000358467
ENSOARG00000003605	Gpr137b	3.35	2.649	2.874	2.37	4.692	2.548	0.676	1.556	1.64	0.89	1.512	2.518	3.0805	1.46533	-1.07194	0.00036411
ENSOARG00000015405	CAMK1D	1.085	1.18	1.278	1.346	1.198	1.15	0.347	0.499	0.366	0.309	0.562	0.362	1.20617	0.4075	-1.56556	0.00036411
ENSOARG00000015329	GALNT15	3.678	0.443	1.305	2.861	3.449	1.278	0.342	0.954	0.83	1.402	0.574	0.308	2.169	0.735	-1.56121	0.00036536
ENSOARG00000009318	KIF24	0.42	0.313	0.378	0.276	0.429	0.314	0.137	0.136	0.233	0.028	0.031	0.124	0.355	0.114833	-1.62828	0.000374621
ENSOARG00000004617	HCAR2	1.702	0.718	1.221	0.119	0.489	0.563	0	0.264	0	0.109	0	0.096	0.802	0.0781667	-3.35898	0.000377545
ENSOARG00000017371	TNFRSF8	1.256	1.433	1.481	0.548	0.427	0.523	0.155	0.962	0.345	0.345	0.405	0.07	0.944667	0.380333	-1.31254	0.000379651
ENSOARG00000006166	MLKL	1.31	1.189	0.877	0.824	1.053	1.444	0.574	0.814	0.199	0.168	0.367	0.148	1.11617	0.378333	-1.56082	0.000380002
MSTRG.16863	--	1.269	2.04	1.557	1.884	2.322	1.361	1.337	0.959	0.512	0.505	0.866	0.696	1.73883	0.8125	-1.09768	0.000391048
ENSOARG00000002161	--	1.63	3.314	2.412	3.164	3.715	1.497	1.702	1.105	0.59	0.332	0.997	1.749	2.622	1.07917	-1.28075	0.000394043
ENSOARG00000017170	FDPS	2.162	1.907	2.162	1.896	2.208	3.364	0.567	1.58	1.375	0.435	0.792	0.892	2.28317	0.940167	-1.28005	0.000405953
ENSOARG00000010036	HHIP	0.569	0.447	0.659	0.963	0.316	0.455	0.216	0.267	0.105	0.088	0.241	0.194	0.568167	0.185167	-1.61749	0.000409634
ENSOARG00000018458	STX6	4.802	2.414	3.675	3.021	3.31	3.044	0.752	1.492	0.73	2.312	1.01	2.165	3.37767	1.41017	-1.26016	0.000414284
ENSOARG00000020509	ADIPOQ	363.443	222.722	283.654	302.454	126.69	185.372	27.517	207.959	55.537	39.041	50.645	112.845	247.389	82.2573	-1.58857	0.000416988
ENSOARG00000010664	MID1	1.686	1.405	1.812	1.703	3.317	0.945	0.509	1.682	0.343	0.753	0.885	0.864	1.81133	0.839333	-1.10974	0.000416988
MSTRG.2996	--	0.914	1.705	1.221	1.365	1.121	0.828	3.858	12.538	1.94	7.231	1.947	5.162	1.19233	5.446	2.19141	0.00041709
ENSOARG00000001004	RAB11FIP1	0.913	0.792	0.978	1.072	0.979	0.72	0.463	0.353	0.259	0.401	0.159	0.736	0.909	0.395167	-1.20182	0.000419166
MSTRG.18777	--	1.203	1.795	1.177	0.645	0.294	2.034	4.496	5.493	8.337	6.317	3.52	4.217	1.19133	5.39667	2.17949	0.000420703
ENSOARG00000011930	NRM	4.214	7.899	7.689	3.801	3.667	3.127	3.704	2.204	2.696	1.821	2.32	1.865	5.06617	2.435	-1.05697	0.000422316
ENSOARG00000019982	ARHGAP11A	0.422	0.315	0.407	0.085	1.221	0.268	0.076	0.189	0.092	0.117	0	0.103	0.453	0.0961667	-2.2359	0.000427158
ENSOARG00000005019	REST	0.951	2.005	1.486	0.937	3.094	1.7	1.071	0.677	0.929	0.83	0.587	0.929	1.6955	0.837167	-1.01812	0.000429461
ENSOARG00000018720	SNPH	2.26	0.965	1.732	1.989	1.201	1.568	0.729	0.603	0.983	0.713	0.725	0.729	1.61917	0.747	-1.11607	0.000437627
ENSOARG00000015706	MYLK3	0.241	0.411	0.454	1.88	2.227	1.526	4.164	5.407	11.907	1.625	3.881	1.962	1.12317	4.82433	2.10276	0.000449711
ENSOARG00000000226	STARD4	1.606	4.055	4.077	1.589	5.713	2.662	1.781	1.103	1.728	0.547	0.797	1.281	3.28367	1.20617	-1.44488	0.000467278
ENSOARG00000008875	SLC8B1	1.511	1.093	1.461	1.841	3.752	0.987	0.462	1.309	0.561	0.338	1.329	0.594	1.77417	0.7655	-1.21267	0.000468421
ENSOARG00000007382	SDS	5.809	4.409	5.091	2.029	3.547	1.625	0.722	0.895	0.806	3.136	0.807	0.961	3.75167	1.22117	-1.61927	0.000484909
ENSOARG00000002713	MSANTD4	1.819	1.961	1.705	2.817	4.541	1.708	0.486	1.204	0.471	1.592	0.978	1.398	2.42517	1.0215	-1.24739	0.000487326
ENSOARG00000013033	MFSD9	2.067	2.03	2.214	2.1	1.582	1.517	1.568	1.264	0.476	0.723	0.614	0.776	1.91833	0.9035	-1.08626	0.000487726
MSTRG.434	--	2.786	3.637	3.192	4.853	2.301	3.532	2.008	0.83	0.609	1.028	2.246	1.655	3.3835	1.396	-1.27722	0.000487726
ENSOARG00000020247	KNL1	0.126	0.094	0.101	0.074	0.424	0.102	0.017	0	0.08	0.034	0.018	0	0.1535	0.0248333	-2.62789	0.000488521
ENSOARG00000003700	Trabd2b	1.611	1.546	2.026	1.48	1.369	1.897	0	1.028	0.604	0.34	0.371	0.448	1.65483	0.465167	-1.83087	0.000493218
ENSOARG00000011794	SLC9B2	1.76	1.659	1.529	1.564	0.857	0.587	0.334	0.828	0.567	0.479	0.896	0.3	1.326	0.567333	-1.22481	0.00049925
ENSOARG00000000594	FAM199X	1.523	1.24	1.523	1.225	3.293	1.58	0.399	1.113	0.605	0.818	0.335	0.808	1.73067	0.679667	-1.34843	0.000500355
MSTRG.5664	--	1.626	0.738	1.322	0.455	2.709	1.613	0.204	0.379	0.371	0.104	1.14	0	1.4105	0.366333	-1.94498	0.000513636
ENSOARG00000002711	ADCK1	1.99	1.98	2.246	1.805	2.495	1.229	0.956	1.459	0.535	0.452	1.316	1.059	1.9575	0.962833	-1.02365	0.000524749
ENSOARG00000002819	ALOX5	0.213	0.573	0.516	0.206	0.677	0.433	0.123	0	0	0.063	0.138	0	0.436333	0.054	-3.0144	0.000537504
ENSOARG00000010934	HOGA1	2.709	1.654	2.077	0.528	0.868	0.937	0.237	0.587	0	0.606	0.529	0.426	1.46217	0.3975	-1.87908	0.000549422
ENSOARG00000005435	Nradd	3.333	2.786	3.016	1.833	2.297	1.544	0.831	1.399	0.464	0.363	0.692	1.198	2.46817	0.8245	-1.58185	0.000549422
ENSOARG00000020962	TMOD2	1.059	2.814	1.747	2.022	2.973	1.51	0.763	0.355	1.041	0.586	0.427	1.458	2.02083	0.771667	-1.3889	0.000549422
ENSOARG00000013367	ADA2	1.37	1.163	1.715	0.532	1.623	0.12	0.341	0.338	0.248	0.488	0.076	0.367	1.08717	0.309667	-1.81179	0.000554399
ENSOARG00000020017	Meis2	0.791	1.555	1.581	0.809	1.71	0.638	0.414	0.514	0.251	0.318	0	0.466	1.18067	0.327167	-1.8515	0.000576686
ENSOARG00000011908	RNF135	4.823	4.775	4.184	4.922	4.167	4.468	2.808	3.48	1.622	0.137	1.495	2.886	4.5565	2.07133	-1.13737	0.00057707
ENSOARG00000014018	PAPSS2	1.04	1.427	1.235	1.538	1.483	0.791	0.24	1.343	0.218	0.684	0.469	0.27	1.25233	0.537333	-1.22073	0.00057707
ENSOARG00000013816	PRKACB	2.895	2.798	2.934	4.076	7.796	2.109	1.969	3.396	1.977	1.287	0.894	1.746	3.768	1.87817	-1.00447	0.000578617
ENSOARG00000010993	ISM1	1.526	1.534	1.532	1.387	4.032	1.766	0.287	2.015	0.464	0.49	0.962	0.516	1.96283	0.789	-1.31484	0.000597308
ENSOARG00000004506	Otud1	51.346	70.598	66.744	54.424	11.908	4.517	427.76	269.2	334.175	1219.67	76.359	819.51	43.2562	524.446	3.59982	0.000601229
ENSOARG00000014745	PAPPA2	0.23	0.076	0.07	0.041	0.338	0.162	0	0.046	0.022	0	0.062	0	0.152833	0.0216667	-2.81841	0.000612146
MSTRG.16647	--	0	0.199	0.107	0	0	0.031	0.733	2.033	3.684	0.358	1.132	0.942	0.0561667	1.48033	4.72006	0.000621346
ENSOARG00000015778	STARD5	3.02	2.253	2.353	2.226	3.825	3.829	1.27	1.799	0.66	0.372	0.812	1.794	2.91767	1.11783	-1.38411	0.000625978
ENSOARG00000016436	Fam83h	0.547	0.338	0.477	0.152	0.473	0.263	0.054	0.269	0.066	0.223	0.091	0.024	0.375	0.121167	-1.6299	0.000635787
ENSOARG00000011782	SLC17A9	0.54	0.779	0.594	0.532	0.897	0.375	0.075	0.218	0.213	0.283	0.225	0.519	0.6195	0.2555	-1.27778	0.000644368
ENSOARG00000019551	Zdhhc23	1.155	0.896	1.045	0.574	0.858	0.576	0.282	0.211	0.454	0.288	0.531	0.547	0.850667	0.3855	-1.14186	0.000650731
ENSOARG00000001823	TNNT1	1113.46	602.63	797.642	1932.17	1203.55	1591.48	3990.93	3751.79	2394.71	2845.5	3765.17	1339.07	1206.82	3014.53	1.32072	0.000658449
MSTRG.13669	SETMAR	0.626	0.258	0.557	1.563	0.381	0.103	1.635	1.847	8.165	14.156	2.205	1.401	0.581333	4.9015	3.07579	0.000667664
ENSOARG00000006378	BMP5	2.663	4.858	3.972	3.045	3.754	2.701	2.901	3.278	1.035	0.612	0.954	1.458	3.49883	1.70633	-1.03597	0.000670507
ENSOARG00000014458	FBLN7	3.734	2.375	3.232	4.527	3.72	3.026	1.412	2.078	1.177	0.271	2.171	2.856	3.43567	1.66083	-1.04868	0.000677471
ENSOARG00000011542	KLB	0.722	0.313	0.538	0.299	0.83	0.207	0	0.291	0.122	0.069	0.15	0.241	0.484833	0.1455	-1.73647	0.000686275
ENSOARG00000009650	ALG6	1.645	2.314	2.12	1.965	4.844	1.609	1.084	1.259	1.397	1.249	0.606	1.645	2.41617	1.20667	-1.00169	0.000697871
ENSOARG00000006652	METTL23	2.977	10.681	7.64	7.293	5.057	7.726	3.269	5.318	1.735	3.558	3.199	3.491	6.89567	3.42833	-1.00818	0.000712819
ENSOARG00000020462	IL1RAP	1.226	0.352	0.985	0.303	3.114	0.837	0.204	0.505	0.33	0.139	0.456	0.367	1.13617	0.3335	-1.76842	0.00071553
ENSOARG00000003149	Unc5a	0.683	0.665	0.686	0.573	0.549	0.678	0.214	0.318	0.156	0.482	0.144	0.231	0.639	0.2575	-1.31124	0.000727012
ENSOARG00000010190	TCF19	1.364	1.638	1.631	1.812	3.135	2.181	0.171	0.954	0.415	0.438	0.478	1.845	1.96017	0.716833	-1.45127	0.000731001
ENSOARG00000015665	MAD2L1	2.032	2.654	1.956	2.86	6.882	2.899	1.282	1.816	0.222	1.126	1.434	1.317	3.21383	1.1995	-1.42186	0.000732527
ENSOARG00000006184	COL21A1	3.843	9.251	7.16	4.466	9.415	3.307	1.173	4.711	1.226	1.698	1.809	3.782	6.24033	2.39983	-1.37869	0.000732927
ENSOARG00000011661	SORCS2	1.063	1.023	0.924	0.315	0.777	0.497	0.121	0.35	0.587	0.083	0.271	0.399	0.7665	0.301833	-1.34453	0.000736467
ENSOARG00000016252	TLL1	0.532	0.757	0.824	0.661	1.086	0.582	0.244	0.82	0.169	0.286	0.273	0	0.740333	0.298667	-1.30964	0.0007503
ENSOARG00000005759	CCNB1	4.503	5.574	5.133	3.588	8.142	1.804	0.973	2.585	1.106	1.858	2.13	4.339	4.79067	2.16517	-1.14575	0.000751299
ENSOARG00000003427	RANBP17	0.539	0.515	0.515	0.912	1.412	0.53	0.28	0.22	0.302	0.291	0.477	0.384	0.737167	0.325667	-1.17859	0.000755752
ENSOARG00000012434	FMO2	1.158	0.488	1.163	1.619	3.725	2.042	0.58	0.719	0.528	0.818	0.325	0.914	1.69917	0.647333	-1.39225	0.000760116
ENSOARG00000007274	CYP2B11	2.163	0.961	1.31	0.664	0.385	0.647	0.07	0.955	0.255	0.179	0.588	0.346	1.02167	0.398833	-1.35707	0.000760787
MSTRG.16541	--	44.611	48.209	47.467	49.722	50.768	50.165	69.954	156.562	126.297	140.208	112.495	132.355	48.4903	122.978	1.34264	0.000768433
ENSOARG00000008347	GABRA3	0.258	0.851	0.526	0.769	0.486	0.326	0	0.197	0.064	0.054	0.237	0.238	0.536	0.131667	-2.02534	0.000773984
ENSOARG00000005103	CDH7	0.155	0.157	0.171	0.16	0.176	0.126	0.048	0.02	0.058	0.049	0.036	0.072	0.1575	0.0471667	-1.73951	0.000780767
ENSOARG00000000609	RPGR	0.319	0.516	0.351	0.385	1.335	0.303	0.153	0.285	0.139	0.236	0.171	0.069	0.534833	0.1755	-1.60762	0.000803301
ENSOARG00000020707	KCNMB3	0.889	0.332	1.173	0.143	0.47	0	0	0	0	0	0	0	0.501167	0.001	-8.96915	0.000820485
ENSOARG00000004807	ADGRE1	0.805	0.518	0.684	0.235	2.392	0.139	0	0.065	0	0.27	0	0.047	0.7955	0.0636667	-3.64325	0.00082621
ENSOARG00000015716	COMMD8	2.502	2.086	2.59	2.84	10.306	2.239	1.697	0.526	0.772	1.087	2.135	1.145	3.7605	1.227	-1.61579	0.000829673
MSTRG.22668	--	1.881	2.321	1.85	2.265	0.781	0.959	0.969	0.832	0.59	1.078	0.677	0.777	1.67617	0.8205	-1.03059	0.000840594
MSTRG.10664	--	0.551	1.989	0.607	0.887	0.972	2.913	0.132	0.657	0.161	0.543	0.296	0.119	1.31983	0.318	-2.05326	0.00086302
ENSOARG00000001947	CEFIP	117.691	59.82	85.116	72.707	61.272	92.023	245.011	329.781	181.623	154.763	239.719	172.037	81.4382	220.489	1.43693	0.000863505
ENSOARG00000014995	EDA	1.554	2.318	2.051	1.332	0.684	1.838	0.448	0.555	0.362	0.612	0.501	0.671	1.6295	0.524833	-1.6345	0.000865496
ENSOARG00000004254	TDRD12	0.321	0.33	0.375	0.327	0.424	0.255	0	0.073	0.035	0.09	0.327	0.079	0.338667	0.100667	-1.75028	0.000878276
ENSOARG00000004277	Sdk1	0.738	1.445	0.913	0.89	1.341	0.702	0	0.494	0.322	0.272	0.149	0.12	1.00483	0.226167	-2.1515	0.000898015
ENSOARG00000012400	EPHA2	1.98	2.448	2.118	3.489	2.652	2.613	7.349	7.655	9.057	13.537	3.017	5.133	2.55	7.62467	1.58018	0.000898263
ENSOARG00000020887	CKAP2L	0.35	0.626	0.616	0.9	1.294	0.443	0.101	0.312	0.183	0.258	0.338	0.317	0.704833	0.2515	-1.48672	0.000898509
ENSOARG00000000860	ENTPD5	0.768	0.661	1.104	1.14	1.951	0.524	0.17	0.211	0.31	0.436	0.19	0.536	1.02467	0.308833	-1.73025	0.000904463
ENSOARG00000015176	NUDT5	4.318	1.865	3	4.02	4.204	2.881	0.819	2.03	1.391	1.175	2.931	1.473	3.38133	1.6365	-1.04698	0.000916674
ENSOARG00000006686	PI4K2B	1.104	0.741	1.153	0.887	2.115	0.84	0.716	0.592	0.482	0.244	0.178	0.358	1.14	0.428333	-1.41223	0.000916674
ENSOARG00000020524	FMO5	1.387	1.656	1.781	1.487	2.811	1.231	1.267	0.826	0.081	0.546	0.522	1.079	1.7255	0.720167	-1.26061	0.000920546
ENSOARG00000008143	SMPDL3A	10.166	6.742	8.24	9.464	9.977	4.899	1.114	2.655	1.663	4.214	10.063	4.316	8.248	4.00417	-1.04254	0.000921811
ENSOARG00000000296	ENTPD2	1.365	3.339	2.086	2.074	1.203	1.25	0.109	0.678	0	0.784	1.59	0.59	1.88617	0.625167	-1.59314	0.000933549
ENSOARG00000017441	NOD2	1.7	1.07	1.198	4.868	2.702	4.209	0.766	0.617	1.3	1.451	1.884	1.687	2.6245	1.28417	-1.03121	0.000945669
ENSOARG00000012815	MS4A7	0.553	0.571	0.327	0.137	0.843	0.162	0	0.152	0.074	0.126	0	0.055	0.432167	0.0678333	-2.67152	0.000950036
ENSOARG00000002640	NLRP1	0.658	0.433	0.359	0.529	0.665	0.27	0.142	0.277	0.102	0.2	0	0.326	0.485667	0.1745	-1.47674	0.000953039
ENSOARG00000000647	KIF11	0.128	0.476	0.224	0.779	1.112	0.129	0.074	0.273	0.178	0	0	0.099	0.474667	0.104	-2.19033	0.000953039
ENSOARG00000015949	ATRNL1	0.273	0.422	0.3	0.627	0.747	0.148	0.112	0.174	0.068	0.173	0.094	0.228	0.4195	0.1415	-1.56787	0.00095382
ENSOARG00000007199	TENT5A	1.354	1.011	0.964	1.153	3.158	0.505	0.345	0.712	0.418	0.471	0.385	0.207	1.3575	0.423	-1.68222	0.000957442
ENSOARG00000010881	ANKRD2	1033.14	194.23	528.459	243.563	489.863	349.501	203.885	78.163	43.833	219.742	257.369	115.844	473.126	153.139	-1.62738	0.000957649
ENSOARG00000010041	POSTN	2.174	7.529	5.141	2.083	22.327	3.506	0.119	1.133	0.614	0.57	0.475	3.442	7.12667	1.05883	-2.75075	0.000960983
ENSOARG00000009911	PROM1	0.608	0.827	0.821	0.731	0.263	1.188	0.205	0.812	0.248	0	0	0.147	0.739667	0.235333	-1.65217	0.000973312
ENSOARG00000013304	ZNF41	0.699	0.251	0.427	1.333	1.883	0.493	0.187	0.509	0.226	0.344	0.501	0.168	0.847667	0.3225	-1.3942	0.000983161
ENSOARG00000003570	LGI1	0.309	0.663	0.51	1.18	1.123	1.322	3.952	4.623	1.891	3.422	3.051	1.001	0.851167	2.99	1.81263	0.000985712
ENSOARG00000002532	CD1B	0.633	0.859	1.014	0.278	0.989	0.073	0	0.103	0.302	0.17	0	0.075	0.641	0.108333	-2.56485	0.000998149
ENSOARG00000008161	FGD3	1.34	1.356	1.193	0.615	1.222	0.728	0.276	0.621	0.558	0.33	0.299	0.868	1.07567	0.492	-1.1285	0.000998149
ENSOARG00000007616	FANCF	1.454	0.514	1.347	1.353	1.516	0.873	0.441	0.137	0.134	0.565	0.493	0.298	1.17617	0.344667	-1.77082	0.00100792
ENSOARG00000018561	--	1.668	2.297	2.845	1.009	1.923	1.778	1.104	0.548	0.49	0.997	0.659	0.818	1.92	0.769333	-1.31943	0.00100931
ENSOARG00000002476	RGS10	5.61	4.545	4.761	3.609	5.931	2.642	2.773	1.432	2.242	2.13	2.326	2.078	4.51633	2.1635	-1.06178	0.00100937
ENSOARG00000012145	WAS	1.077	1.398	1.237	0.904	1.671	0.891	0.473	0.586	0.655	0.692	0.076	0.607	1.19633	0.514833	-1.21644	0.00100999
ENSOARG00000012417	CD300E	0.886	0.529	1.072	0.855	0.702	0.674	0	0	0	0.262	0	0.23	0.786333	0.082	-3.26145	0.00102735
ENSOARG00000020655	B3GNT5	0.798	1.469	1.23	1.369	2.11	1.08	0.307	0.666	0.651	0.314	0.343	1.035	1.34267	0.552667	-1.28062	0.00104218
ENSOARG00000003633	Tlcd1	1.412	2.431	3.225	2.968	8.896	1.514	1.096	1.94	0.38	0.962	1.926	1.267	3.40767	1.26183	-1.43326	0.0010519
MSTRG.16613	--	3.127	3.04	3.639	4.986	7.477	2.847	0.844	1.402	2.152	1.487	2.144	4.239	4.186	2.04467	-1.03371	0.00108183
ENSOARG00000007945	GALNT5	0.372	0.149	0.157	0.184	0.453	0.181	0	0.102	0	0	0.046	0	0.249333	0.0246667	-3.33744	0.0011129
MSTRG.4334	Pol	0.977	0.254	0.652	1.359	5.311	2.396	0.432	0.788	0.435	1.108	0.715	0.518	1.82483	0.666	-1.45417	0.00111295
ENSOARG00000016177	RALGPS2	0.596	0.547	0.605	0.59	1.454	0.465	0.397	0.246	0.241	0	0.074	0.238	0.7095	0.199333	-1.83162	0.00111719
ENSOARG00000011253	HAPLN3	1.328	1.817	1.867	1.898	1.657	2.245	0.532	0.923	1.161	0.981	0.833	0.861	1.802	0.881833	-1.03102	0.00112866
ENSOARG00000010277	CDC42BPG	0.255	0.393	0.43	0.465	0.651	0.302	0.221	0.243	0.149	0.201	0.192	0.154	0.416	0.193333	-1.10549	0.00114223
ENSOARG00000014560	CENPJ	0.304	0.27	0.206	0.256	0.627	0.329	0.124	0.155	0.126	0.064	0.139	0.205	0.332	0.1355	-1.29289	0.00114633
ENSOARG00000014221	TENM1	0.174	0.108	0.149	0.093	0.293	0.11	0.056	0	0.034	0.043	0.078	0.063	0.1545	0.0456667	-1.75839	0.00115889
ENSOARG00000011098	PDP2	1.316	0.906	1.504	0.488	1.07	1.54	0.511	0.904	0.177	0.449	0.49	0.328	1.13733	0.4765	-1.25511	0.00116143
ENSOARG00000002143	GIMAP4	0.537	1.512	1.322	0.734	1.609	0.397	0.504	0.586	0.573	0.323	0.044	0.496	1.0185	0.421	-1.27455	0.0011635
ENSOARG00000008120	FBXL19	1.622	0.828	1.315	0.824	0.79	1.028	0.431	0.534	0.597	0.63	0.55	0.332	1.06783	0.512333	-1.05953	0.00117422
ENSOARG00000011858	METTL11B	1.611	2.904	2.196	3.913	3.094	2.299	7.488	11.583	10.55	3.031	5.393	9.407	2.6695	7.90867	1.56686	0.00118306
ENSOARG00000015691	PLK4	0.512	0.832	0.895	0.775	2.149	0.955	0.261	0.538	0.053	0.578	0.68	0.43	1.01967	0.423333	-1.26823	0.00118587
ENSOARG00000002757	MMP23	1.039	1.112	1.456	0.975	2.655	1.347	0.25	0.951	0.606	0.128	0.14	0.674	1.43067	0.458167	-1.64274	0.00119597
ENSOARG00000006228	ADGRL1	0.508	0.577	0.537	0.687	0.537	0.696	0.352	0.218	0.32	0.27	0.098	0.422	0.590333	0.28	-1.0761	0.00120696
ENSOARG00000002516	CLEC4A	3.847	2.533	3.361	3.457	6.28	1.434	0.652	0.809	0.791	2.172	0	2.494	3.48533	1.153	-1.5959	0.00125093
ENSOARG00000003068	CASP4	2.577	3.09	2.846	2.467	5.333	1.326	0.765	1.878	0.816	2.524	0.65	2.162	2.93983	1.46583	-1.00401	0.00126311
ENSOARG00000003908	IRF5	2.478	2.492	3.318	2.512	1.637	2.185	1.242	1.347	0.659	0.954	0.26	2.234	2.437	1.116	-1.12677	0.00126906
ENSOARG00000020860	ALDH1A2	0.483	0.693	0.45	0.777	1.08	0.518	0.161	0.199	0.52	0.055	0.3	0.241	0.666833	0.246	-1.43867	0.00127256
ENSOARG00000007266	FKTN	1.837	1.175	1.328	1.266	2.844	1.065	0.832	0.75	0.459	0.698	1.185	0.681	1.58583	0.7675	-1.047	0.00127481
ENSOARG00000009692	CYB5R4	0.26	0.433	0.373	0.729	1.113	0.432	0.254	0.058	0.17	0.196	0.258	0.395	0.556667	0.221833	-1.32734	0.00127773
ENSOARG00000001229	--	0.125	1.002	0.584	0.351	0.33	0.475	0.315	0	0.218	0.046	0.05	0.081	0.477833	0.118333	-2.01365	0.00132532
ENSOARG00000007322	CD1A	0.403	1.241	1.053	0.324	1.598	0.256	0.218	0.72	0	0.074	0	0.131	0.8125	0.1905	-2.09258	0.00133869
ENSOARG00000012933	MAMDC2	0.549	1.039	0.836	1.154	1.562	2.033	0.061	1.282	0.664	0.125	0.34	0.383	1.1955	0.475833	-1.32909	0.0013456
ENSOARG00000013491	Gria3	0.448	0.847	0.624	0.912	0.671	0.568	0.258	0.213	0.366	0.265	0.578	0.155	0.678333	0.305833	-1.14925	0.00135993
ENSOARG00000020270	EPHA4	0.895	1.208	0.938	0.723	2.224	1.086	0.617	1.104	0.262	0.472	0.173	0.773	1.179	0.566833	-1.05657	0.00137504
ENSOARG00000015044	TLR2	1.441	1.049	1.245	2.151	3.627	1.044	0.643	1.287	1.32	0.811	0.221	0.978	1.7595	0.876667	-1.00507	0.00137504
ENSOARG00000016145	NPTXR	0.795	0.692	0.826	0.71	0.7	0.672	0.191	0.552	0.232	0.326	0.142	0.286	0.7325	0.288167	-1.34593	0.00140077
ENSOARG00000019691	PUS7L	0.267	0.511	0.293	0.857	2.264	1.255	0.165	0.408	0.399	0.281	0	0.345	0.907833	0.266333	-1.76919	0.00140429
ENSOARG00000012839	PM20D2	2.63	1.355	1.791	6.244	4.055	3.255	1.715	2.573	0.876	2.497	1.313	0.487	3.22167	1.57683	-1.03078	0.00140558
ENSOARG00000004566	Scgb2b2	5.804	5.196	6.64	6.719	1.534	7.063	0	2.074	0.406	4.114	2.994	1.505	5.49267	1.84883	-1.57089	0.00143308
ENSOARG00000004328	ELOVL6	1.552	2.026	1.814	0.98	4.101	0.902	0.14	1.559	0.339	0	0.492	0.88	1.89583	0.568333	-1.73802	0.00145781
ENSOARG00000007841	THUMPD2	0.907	1.432	1.584	1.458	2.184	0.608	0.461	1.143	0.186	0.157	0.688	0.691	1.36217	0.554333	-1.29708	0.0014675
ENSOARG00000011584	F2RL1	0.219	0.109	0.161	0.821	0.772	0.648	0	0	0.128	0	0	0	0.455	0.0213333	-4.41469	0.00148718
ENSOARG00000014761	ATP12A	0.243	0.091	0.054	0.979	0.257	0.154	0	0	0.085	0.036	0.039	0.063	0.296333	0.0371667	-2.99514	0.00151945
ENSOARG00000017114	ABCA4	0.189	0.062	0.104	0.285	0.172	0.15	0.034	0.042	0.062	0.035	0.057	0.046	0.160333	0.046	-1.80137	0.0015223
MSTRG.5517	--	1.848	5.228	2.864	11.966	8.417	5.382	19.99	31.112	19.293	14.196	25.79	10.149	5.95083	20.0883	1.75519	0.00154552
ENSOARG00000010953	XDH	0.639	0.039	0.228	0.028	0.297	0.175	0.124	0	0.03	0.051	0	0	0.234333	0.0341667	-2.7779	0.00155526
ENSOARG00000009289	CKAP2	0.699	0.957	1.069	1.937	4.622	0.788	0.224	0.694	0.747	0.459	0.188	1.259	1.67867	0.595167	-1.49595	0.00156762
ENSOARG00000019281	GSTM1	93.773	30.049	58.985	30.624	38.311	12.149	13.639	26.223	11.911	22.957	28.162	11.165	43.9818	19.0095	-1.21019	0.00156771
ENSOARG00000018242	VCAM1	2.028	3.59	2.956	2.709	3.539	1.789	0.963	2.591	0.381	0.109	0.234	0.941	2.7685	0.869833	-1.67029	0.00157038
ENSOARG00000002339	SLC14A2	0.663	0.344	0.38	0.324	0.114	0.329	0	0.051	0.151	0	0.279	0	0.359	0.0801667	-2.16291	0.00160597
ENSOARG00000005118	KCNK12	0.711	2.321	1.858	0.857	1.409	0.789	0	0.635	0.311	0.787	0.143	0.461	1.32417	0.3895	-1.76539	0.00160639
ENSOARG00000004285	CERS6	1.362	2.246	2.445	0.922	2.273	1.181	0.62	0.896	0.752	0.635	0.693	1.115	1.73817	0.785167	-1.1465	0.00161672
ENSOARG00000009719	SLC16A13	1.054	2.211	1.666	0.847	0.348	1.586	0.569	0.235	0.46	0.486	0.318	0.683	1.28533	0.4585	-1.48715	0.00163923
ENSOARG00000002358	BORCS7	4.573	8.909	6.987	6.536	8.729	8.374	4.395	2.723	3.554	1.501	5.325	4.281	7.35133	3.62983	-1.0181	0.00163923
ENSOARG00000001683	Kcnc1	0.454	0.235	0.269	0.562	1.847	0.886	0.201	0.125	0.183	0.052	0.338	0.317	0.708833	0.202667	-1.80634	0.00164856
ENSOARG00000005036	Khdrbs3	2.186	3.378	2.748	2.008	3.507	1.484	0.45	0.697	0.682	0.692	1.51	2.429	2.55183	1.07667	-1.24496	0.00166413
ENSOARG00000016226	ATP2A2	233.056	171.376	195.662	501.003	358.818	434.148	965.86	1042.93	1018.48	524.764	548.873	401.836	315.677	750.457	1.24932	0.00167695
MSTRG.10566	--	0.742	2.308	2.314	0.597	0.49	0.471	0.357	0	0	0	0.598	0	1.15367	0.159167	-2.85762	0.00167727
ENSOARG00000014168	ASB2	160.624	192.58	187.696	190.979	160.748	264.71	394.749	493.949	414.008	461.172	531.94	447.212	192.889	457.172	1.24496	0.00168587
ENSOARG00000009917	NECAB2	0.591	0.971	0.846	0.476	0.234	0.225	1.79	4.284	1.758	2.466	2.479	3.242	0.557167	2.66983	2.26057	0.00173837
ENSOARG00000014819	Clca3a1	0.354	0.066	0.227	0.047	0.195	0	0	0	0	0	0	0	0.148167	0.001	-7.21108	0.00174915
ENSOARG00000012750	MCRIP2	1.654	7.755	5.717	7.977	10.613	5.99	1.362	1.266	6.195	3.488	3.047	1.225	6.61767	2.76383	-1.25965	0.00174978
ENSOARG00000018891	TBC1D8B	0.504	0.538	0.581	0.811	1.492	0.7	0.416	0.73	0.21	0.248	0.503	0.187	0.771	0.382333	-1.0119	0.00177835
ENSOARG00000019612	SALL2	0.379	0.383	0.446	0.13	0.214	0.377	0.117	0.145	0.142	0	0.087	0.07	0.3215	0.0935	-1.78178	0.00178271
ENSOARG00000003456	TH	0.113	0.508	0.312	0.182	0.15	0.144	0	0	0	0	0	0	0.234833	0.001	-7.87549	0.00178396
ENSOARG00000014263	SYDE2	0.206	0.334	0.293	0.234	0.672	0.276	0.087	0.065	0.233	0.304	0.098	0.063	0.335833	0.141667	-1.24525	0.00178688
ENSOARG00000019121	ABHD1	1.087	1.432	1.126	1.954	1.691	3.447	1.199	0.343	0.112	1.039	0.825	0.782	1.7895	0.716667	-1.32018	0.00180883
ENSOARG00000011354	KLHL21	24.408	19.522	22.492	22.303	22.553	23.636	36.547	59.053	43.384	104.343	57.719	52.132	22.4857	58.863	1.38836	0.00180972
ENSOARG00000005570	IKBKE	0.746	1.03	0.862	0.54	0.838	0.426	0.161	0.733	0.196	0.275	0.06	0.338	0.740333	0.293833	-1.33318	0.00183496
ENSOARG00000010949	CCDC190	0.805	1.068	0.984	1.726	0.473	0.227	4.385	3.037	1.877	5.285	4.039	3.131	0.8805	3.62567	2.04185	0.00184334
ENSOARG00000008083	DYNLRB2	2.72	12.989	9.576	5.249	4.313	5.518	3.921	0.972	0.951	2.812	3.947	2.821	6.7275	2.57067	-1.38793	0.00184718
ENSOARG00000000616	ADGRG3	0.24	0.04	0.176	0.322	0.388	0.101	0.038	0.024	0.093	0.039	0.086	0.069	0.211167	0.0581667	-1.86012	0.00187564
ENSOARG00000020015	TMEM200A	0.602	0.653	0.241	1.232	1.374	0.763	0.079	0.293	0.574	0	0.265	0.213	0.810833	0.237333	-1.77249	0.00187564
ENSOARG00000012078	REEP6	1.314	1.292	1.248	0.768	0.868	0.908	0.775	0.533	0.418	0.088	0.578	0.155	1.06633	0.4245	-1.32882	0.00188404
ENSOARG00000020032	TUBA1D	278.473	303.83	303.867	124.912	142.686	210.577	143.052	77.351	135.493	69.557	28.061	133.695	227.391	97.8682	-1.21626	0.0019299
MSTRG.18822	--	6.065	0.056	3.048	0.963	0.396	0.285	0.432	0	0	0.111	0.121	0.097	1.80217	0.126833	-3.82873	0.00196369
ENSOARG00000011508	ENAM	1.032	0.359	0.505	0.443	0.546	0.116	0.132	0.123	0.16	0.339	0.037	0.238	0.500167	0.1715	-1.5442	0.00196464
ENSOARG00000012189	DGAT2	19.818	15.353	19.978	5.552	9.125	12.956	1.393	14.31	2.898	4.793	3.785	5.192	13.797	5.39517	-1.35462	0.00199189
ENSOARG00000009963	SAA1	7.841	4.61	6.07	2.038	9.42	2.209	0.495	0.755	1.616	4.25	2.384	0.787	5.36467	1.7145	-1.6457	0.00201035
ENSOARG00000001537	GIMAP4	0.279	0.388	0.387	1.009	1.24	0.142	0.417	0	0	0	0	0	0.574167	0.0695	-3.04638	0.00201337
ENSOARG00000007693	NUDT7	4.169	3.279	3.471	5.254	9.529	5.857	0.975	2.617	1.182	1.664	6.54	2.337	5.25983	2.5525	-1.04311	0.00201465
ENSOARG00000004466	MAPK4	0.091	0.546	0.403	0.294	0.04	0.193	1.363	3.433	2.879	0.54	1.524	0.356	0.261167	1.6825	2.68756	0.00202635
ENSOARG00000018726	PCDHA5	0.234	0.275	0.254	0.486	0.524	0.083	0	0.12	0	0.099	0.054	0.044	0.309333	0.0528333	-2.54964	0.00203076
ENSOARG00000010940	SKP2	1.186	1.98	2.174	1.997	2.089	1.074	1.058	1.109	0	0.917	0.637	0.951	1.75	0.778667	-1.16828	0.00204976
ENSOARG00000009860	ROR1	0.646	1.055	0.799	0.334	0.859	0.823	0.164	0.311	0.447	0.504	0.384	0.221	0.752667	0.3385	-1.15286	0.00208637
MSTRG.8295	--	3.588	3.079	3.109	4.725	8.048	2.715	0.884	1.065	2.874	1.067	3.209	3.195	4.21067	2.049	-1.03913	0.00209984
ENSOARG00000010842	ZC3HAV1L	1.104	0.659	0.971	1.242	2.917	0.979	0.477	0.789	0	0.163	0.356	0.143	1.312	0.321333	-2.02963	0.00210105
ENSOARG00000016709	NR2F1	1.096	1.227	1.658	0.661	0.815	0.782	0.198	0.612	0.12	0.506	0.221	0.533	1.03983	0.365	-1.51038	0.00210326
ENSOARG00000000441	BNIP3L	4.625	2.692	3.357	2.794	2.749	2.728	0.985	0.948	2.876	0.878	2.051	1.622	3.1575	1.56	-1.01724	0.0021033
ENSOARG00000012021	IL6	0	0	0	0	0	0	0.323	0.2	1.569	2.651	0	0.291	0.001	0.839	9.71253	0.00211311
ENSOARG00000004259	CALHM3	0.066	0.073	0.09	0.132	0.108	0.125	0.024	0	0.029	0	0	0	0.099	0.00883333	-3.4864	0.00211512
ENSOARG00000001744	TREM2	1.146	0.257	0.756	0.737	1.514	0.145	0.165	0	0.2	0	0	0	0.759167	0.0608333	-3.64148	0.00212301
ENSOARG00000002479	PIK3R5	1.092	0.652	0.755	0.552	0.99	0.554	0.36	0.279	0.436	0.415	0.252	0.485	0.765833	0.371167	-1.04496	0.00215178
MSTRG.4746	--	0.483	0.235	0.449	0.179	0.221	0.047	0.883	1.757	1.395	6.468	1.227	0.674	0.269	2.06733	2.94209	0.00215981
ENSOARG00000003120	TFAP4	2.388	0.983	1.54	1.324	2.612	1.984	0.95	0.883	1.008	1.095	0.133	0.641	1.80517	0.785	-1.20137	0.00216816
ENSOARG00000017192	GPC6	0.202	1.209	0.668	0.651	2.676	0.257	0	0	0	0	0	0	0.943833	0.001	-9.88239	0.00216816
ENSOARG00000010638	NLRC4	0.353	0.301	0.444	0.933	0.767	0.224	0.073	0.135	0.309	0.372	0.163	0.033	0.503667	0.180833	-1.47781	0.00217528
ENSOARG00000008468	EMB	0.312	0.349	0.6	0.251	0.618	0	0	0	0	0	0	0	0.355	0.001	-8.47168	0.00220313
ENSOARG00000012997	GNA15	1.508	1.393	1.975	0.808	1.329	0.455	0.207	1.026	0.628	0.636	0.116	0.186	1.24467	0.4665	-1.41581	0.00221894
MSTRG.20933	--	2.994	3.521	2.791	3.509	1.207	3.796	10.461	13.509	19.609	2.098	9.736	9.539	2.96967	10.8253	1.86604	0.00223028
ENSOARG00000018857	SLC1A2	0.172	0.177	0.166	0.484	0.426	0	0	0	0	0.032	0.069	0.084	0.2375	0.0308333	-2.94536	0.0022496
ENSOARG00000014299	Lhx6	0.957	1.263	0.971	1.656	1.847	1.492	0.212	1.183	0.386	0.217	0.949	0.477	1.36433	0.570667	-1.25748	0.00227211
ENSOARG00000008361	ARSD	0.711	3.316	1.955	2.858	2.055	1.465	0.577	0.635	1.243	0.656	2.508	0.346	2.06	0.994167	-1.05108	0.00231368
ENSOARG00000016722	OAF	2.814	4.498	3.095	4.955	4.426	1.868	0.966	1.436	0.937	3.561	2.16	0.868	3.60933	1.65467	-1.12519	0.00232402
ENSOARG00000020528	AHSG	0.056	0	0	0	0.368	0.141	0.161	2.785	0.487	0.247	2.603	0.289	0.0941667	1.09533	3.54001	0.0023442
ENSOARG00000014139	TUBD1	1.528	2.216	1.961	3.07	3.028	1.399	1.896	1.137	0.297	0.94	0.479	1.65	2.20033	1.0665	-1.04484	0.00235133
ENSOARG00000010742	AGBL1	0.54	0.871	0.618	0.764	0.314	0.685	1.931	2.123	4.156	1.308	3.066	0.98	0.632	2.26067	1.83875	0.00236379
ENSOARG00000001202	PLK3	3.527	4.303	3.926	6.272	3.838	4.156	18.063	9.415	17.049	11.581	6.221	7.961	4.337	11.715	1.43359	0.0023703
ENSOARG00000018099	TLR8	0.234	0.485	0.257	0.376	0.756	0	0	0.093	0.091	0.154	0	0.101	0.351333	0.0731667	-2.26358	0.00237263
MSTRG.2196	--	1.256	0.75	0.553	2.626	0.498	0.956	0.362	0.224	0.22	0.186	0	0	1.1065	0.165333	-2.74255	0.00238706
ENSOARG00000010924	Exosc6	1.243	2.628	2.963	1.332	1.916	1.576	0.597	1.11	0.362	0	0.668	0	1.943	0.456167	-2.09065	0.00240063
ENSOARG00000001456	GFPT2	35.85	20.298	26.229	36.904	34.815	29.182	3.363	6.68	6.238	33.436	6.692	12.319	30.5463	11.4547	-1.41506	0.00241059
ENSOARG00000004480	Ttc39a	0.362	0.44	0.386	0.464	0.556	0.305	0.277	0.086	0.147	0.302	0.099	0.312	0.418833	0.203833	-1.03899	0.0024311
ENSOARG00000004271	CLSTN3	0.368	0.22	0.27	0.079	0.195	0.249	0	0.175	0.043	0	0	0.064	0.230167	0.047	-2.29195	0.00244332
ENSOARG00000018137	TIMM10B	4.373	4.809	4.558	8.513	3.954	6.711	2.654	1.645	5.232	1.7	2.969	2.089	5.48633	2.71483	-1.01498	0.00245361
ENSOARG00000016584	FAM171B	0.527	0.025	0.217	0.371	0.522	0.25	0	0.059	0.058	0	0.159	0	0.318667	0.046	-2.79234	0.00249596
ENSOARG00000018642	FAM43B	0	0.571	0.505	0	0.202	1.746	3.75	2.187	5.351	1.808	5.18	2.182	0.504	3.40967	2.75814	0.00251318
ENSOARG00000018348	Extl2	0.392	0.634	0.935	1.051	2.418	0.331	0.094	0.35	0.457	0.097	0.422	0.254	0.960167	0.279	-1.78302	0.00252116
ENSOARG00000008878	CD84	0.154	0.919	0.931	0.866	2.338	0.195	0.111	0.275	0.269	0	0.124	0.299	0.9005	0.179667	-2.3254	0.00254815
ENSOARG00000020013	AMPD1	56.362	100.756	82.76	75.047	27.899	73.553	214.729	239.294	299.742	176.388	170.604	173.555	69.3962	212.385	1.61376	0.00255508
ENSOARG00000018233	H2BC4	6.633	6.413	6.818	0.642	4.725	6.259	1.178	2.72	0.334	4.231	2.463	1.733	5.24833	2.10983	-1.31473	0.00255905
ENSOARG00000018868	LBP	0.203	0.076	0.223	0.163	0	0.258	0	0	0	0	0	0	0.153833	0.001	-7.26522	0.0025864
MSTRG.21561	--	0.974	0.903	1.453	1.416	1.454	2.741	0.317	0.787	0.77	0.488	0.355	0.428	1.49017	0.524167	-1.50738	0.00259012
ENSOARG00000011624	FAM78B	0.872	1.446	1.172	2.336	2.176	3.07	0.157	0.346	0.169	0.715	1.093	1.256	1.84533	0.622667	-1.56735	0.00259143
ENSOARG00000006778	Musk	2.448	1.073	1.784	0.246	0.809	0.504	0.838	0.601	0.375	0.136	0.592	0.397	1.144	0.489833	-1.22372	0.00259351
ENSOARG00000018836	PCDHB7	0.148	0.355	0.32	0.189	0.524	0.383	0.058	0	0.128	0.109	0.057	0.088	0.319833	0.0733333	-2.12478	0.00259367
ENSOARG00000013402	PTGFR	0.418	0.208	0.307	0.112	1.29	0.353	0	0.125	0	0.103	0	0	0.448	0.038	-3.55943	0.00262826
MSTRG.13668	SETMAR	0.862	0.983	1.326	2.426	0.432	0.286	1.667	0.615	22.494	26.76	4.296	5.285	1.0525	10.1862	3.27472	0.00264142
ENSOARG00000009056	ATP7B	0.503	0.5	0.471	0.509	0.344	0.354	0.376	0.366	0.195	0.082	0.12	0.169	0.446833	0.218	-1.03541	0.00267283
MSTRG.20681	--	1.692	0	0.998	1.566	2.704	0	0	0	0	0	0	0	1.16	0.001	-10.1799	0.00268013
MSTRG.5164	SETMAR	0.863	0.93	1.054	2.466	1.013	1.944	0	1.027	0.168	0.708	0.309	0.373	1.37833	0.430833	-1.67772	0.00269998
ENSOARG00000011464	SYT17	4.917	8.575	7.045	1.379	5.969	0.87	0.742	2.86	0.6	0.338	2.95	0.667	4.7925	1.3595	-1.8177	0.00273647
ENSOARG00000005673	TK1	0.563	2.69	1.611	1.268	3.871	1.571	0.325	1.208	0	0.333	0.545	1.169	1.929	0.596667	-1.69286	0.00273689
ENSOARG00000016509	CTHRC1	1.58	4.617	3.183	2.714	6.796	2.988	1.931	3.015	0.468	0.237	0.691	1.354	3.64633	1.28267	-1.5073	0.00276419
ENSOARG00000011928	STEAP2	0.805	0.881	1.18	1.294	0.851	0.612	0.464	0.767	0.469	0.317	0.173	0.278	0.937167	0.411333	-1.188	0.00276419
ENSOARG00000014391	DDC	23.165	21.992	24.06	10.34	5.677	14.489	13.687	9.596	5.312	3.859	8.31	2.685	16.6205	7.2415	-1.1986	0.00279308
ENSOARG00000010208	RBM20	8.49	5.589	7.514	8.798	9.474	6.793	13.435	17.123	10.919	17.052	31.361	30.891	7.77633	20.1302	1.3722	0.00280096
ENSOARG00000000773	ASB15	8.918	8.64	8.639	9.987	7.797	8.662	21.935	27.028	32.347	13.496	16.308	19.324	8.77383	21.7397	1.30905	0.00280198
ENSOARG00000009553	ZDHHC12	2.592	2.942	2.727	2.355	2.382	4.428	0.812	0.805	1.182	0.499	3.815	0.876	2.90433	1.3315	-1.12515	0.00282304
ENSOARG00000007320	BLNK	0.937	0.743	0.902	0.377	1.47	0.594	0.253	0.105	0.102	0.605	0	0.379	0.837167	0.240667	-1.79848	0.00283827
ENSOARG00000007065	MAP1LC3C	0.403	1.022	0.886	0.389	0.745	1.225	0.348	0.432	0	0	0.26	0	0.778333	0.173333	-2.16684	0.0028785
ENSOARG00000009090	CYP1B1	0.712	0.299	0.392	0.286	0.882	0.113	0	0.159	0	0.197	0.143	0.058	0.447333	0.0928333	-2.26864	0.0028862
ENSOARG00000012909	HK2	5.63	5.393	5.33	13.517	19.483	4.681	1.661	9.31	3.297	4.254	1.478	0.781	9.00567	3.4635	-1.3786	0.00290774
ENSOARG00000016706	MEGF6	0.318	0.185	0.156	0.256	0.164	0.269	0.026	0.126	0.062	0.026	0.171	0.046	0.224667	0.0761667	-1.56055	0.00291975
ENSOARG00000019542	CLSPN	0.091	0.263	0.189	0.097	0.493	0.089	0.102	0.09	0.053	0.03	0.13	0.052	0.203667	0.0761667	-1.41898	0.00291975
ENSOARG00000001132	RELL2	0.999	0.924	0.973	0.955	1.05	1.256	0.536	0.442	0.979	0.272	0.3	0.285	1.02617	0.469	-1.12961	0.00294557
ENSOARG00000020856	LIPC	0.591	0.842	0.946	1.124	1.207	1.09	0.542	0.672	0.658	0.159	0.173	0.348	0.966667	0.425333	-1.18442	0.00294972
ENSOARG00000016816	SLC49A3	1.506	0.994	1.147	1.211	1.148	1.835	0.668	0.724	0.709	0.171	0.467	0.976	1.30683	0.619167	-1.07768	0.00295864
ENSOARG00000018984	CALR3	0.242	0.181	0.133	0.097	1.12	0.614	0.087	0	0	0	0	0.078	0.397833	0.0275	-3.85466	0.0029957
ENSOARG00000015194	CRYAB	14550.2	7126.76	10134.5	4375.07	4507.04	5673.09	1990.56	1380.48	2070.14	6461.27	2237.42	3826.25	7727.78	2994.35	-1.36781	0.00304814
ENSOARG00000013395	CEBPB	16.116	17.878	16.329	20.117	5.884	12.635	36.679	46.975	45.602	63.88	42.391	28.588	14.8265	44.0192	1.56995	0.00304995
MSTRG.9898	--	0.752	1.908	2.648	0.484	0.596	0.954	0	0	0	0	0	0.78	1.22367	0.13	-3.23463	0.00306969
ENSOARG00000011059	CENPE	0.131	0.062	0.078	0.076	0.361	0.12	0.051	0.042	0	0	0.019	0.062	0.138	0.029	-2.25054	0.00307723
ENSOARG00000009349	KNTC1	0.194	0.145	0.2	0.175	0.881	0.369	0	0.152	0.254	0.072	0.078	0.157	0.327333	0.118833	-1.46182	0.00309382
ENSOARG00000014214	CCR5	0.839	0.683	0.755	0.736	0.605	0.774	0	0.136	0	0.338	0.123	0.396	0.732	0.1655	-2.14501	0.00314111
ENSOARG00000015761	Htr7	0.479	0.536	0.527	0.385	0.791	0.152	0.259	0.107	0	0	0	0.078	0.478333	0.074	-2.69242	0.0031471
ENSOARG00000011429	BLOC1S3	1.367	1.122	1.955	0.659	0.542	1.906	0.394	0.488	0	0	0.441	0.354	1.2585	0.2795	-2.17079	0.00318595
ENSOARG00000017451	GDPGP1	0.907	1.874	1.689	1.458	2.581	1.15	0.503	0.872	0.732	0.412	0.9	1.176	1.60983	0.765833	-1.07181	0.00319473
MSTRG.2642	--	15.6	7.596	10.598	10.298	9.764	7.286	21.697	46.351	21.246	47.852	16.766	20.506	10.1903	29.0697	1.51231	0.00320872
ENSOARG00000001522	TAF7L	0.052	0.078	0	0.675	0.139	0.266	0.832	1.125	1.651	0.62	0.846	0.884	0.201667	0.993	2.29982	0.00325262
ENSOARG00000007933	GPR182	0.676	0.046	0.338	0.593	0.406	0.234	0	0	0.107	0	0.099	0	0.382167	0.0343333	-3.47652	0.00325272
ENSOARG00000005854	ADGRL3	0.425	0.166	0.267	0.39	0.882	0.103	0.146	0.181	0.071	0.149	0.065	0.157	0.372167	0.128167	-1.53793	0.00328171
ENSOARG00000005631	PHF19	1.526	1.021	1.36	1.058	2.086	1.334	0.076	0.564	1.012	0.816	0.382	1.33	1.3975	0.696667	-1.00431	0.0033105
ENSOARG00000018347	LY86	3.871	1.884	2.592	2.165	1.334	1.28	0.243	1.503	1.177	0.249	0.543	0.873	2.18767	0.764667	-1.51649	0.00335033
ENSOARG00000012634	TRPM6	0.013	0.05	0.029	0.043	0.123	0.151	0	0	0	0.02	0	0	0.0681667	0.00333333	-4.35403	0.00335572
ENSOARG00000013295	SDK2	0.149	0.223	0.205	0.14	0.197	0.095	0	0.022	0.022	0.018	0.1	0.129	0.168167	0.0485	-1.79384	0.00336476
MSTRG.9469	XIRP1	321.881	75.315	181.346	99.58	168.613	80.161	174.051	606.552	566.602	1577.35	689.439	1524.28	154.483	856.378	2.4708	0.00340291
ENSOARG00000013364	HHIPL2	0.273	0.029	0.143	0.147	0.086	0.116	0.019	0.093	0	0.038	0	0.017	0.132333	0.0278333	-2.24929	0.00342471
ENSOARG00000005574	KCNK6	0.344	1.412	1.42	0.83	1.364	0	0	0	0.451	0	0.139	0.335	0.895	0.154167	-2.5374	0.0034841
ENSOARG00000015857	METRNL	27.039	43.358	38.142	26.122	38.611	20.595	27.032	122.909	187.387	252.297	122.515	134.553	32.3112	141.115	2.12677	0.00352641
MSTRG.9470	XIRP1	313.694	54.661	161.176	111.599	184.187	71.938	144.976	546.506	641.142	1730.98	616.676	1533.26	149.542	868.924	2.53867	0.00353959
MSTRG.22189	--	2.998	2.787	3.633	5.3	1.564	2.579	1.358	1.861	2.351	1.428	1.486	0.43	3.1435	1.48567	-1.08126	0.003546
MSTRG.2974	--	0.933	2.657	1.585	1.636	1.456	1.505	0.611	0.909	0.741	0.25	0.957	0.989	1.62867	0.742833	-1.13258	0.00355005
ENSOARG00000004780	KIF15	0.058	0.145	0.234	0.093	0.561	0.074	0.056	0.034	0.102	0	0.031	0	0.194167	0.0371667	-2.38521	0.00355593
ENSOARG00000016559	Robo2	0.309	0.331	0.318	0.186	0.331	0.367	0	0	0.27	0.171	0.093	0.125	0.307	0.109833	-1.48292	0.00357176
ENSOARG00000002928	KCTD19	0.383	0.123	0.301	0.308	0.181	0.243	0.04	0.05	0.191	0.081	0	0	0.2565	0.0603333	-2.08793	0.00359932
ENSOARG00000020415	FAM124B	0.35	0.304	0.321	1.406	1.695	0.813	0	0	0.102	0.086	0.658	0.227	0.814833	0.178833	-2.18789	0.00363407
ENSOARG00000016285	MSTN	1.719	2.725	2.679	5.413	5.773	1.362	4.233	14.459	14.276	15.548	6.004	6.128	3.2785	10.108	1.62439	0.00364336
ENSOARG00000008288	NECAB3	1.03	0.946	0.61	0.637	0.419	1.908	0.571	0.283	0.415	0	0.128	0.205	0.925	0.267	-1.79261	0.00364985
ENSOARG00000021067	DDHD1	0.245	1.051	0.674	0.936	1.255	0.544	0.265	0.493	0.161	0.271	0.445	0.516	0.784167	0.3585	-1.12919	0.00366567
ENSOARG00000000876	PPFIA4	0.322	0.436	0.354	0.518	0.319	0.408	0.087	0.396	0.176	0.119	0.26	0.13	0.392833	0.194667	-1.01291	0.00369953
ENSOARG00000008807	E2F8	0.342	0.292	0.376	0.314	0.646	0.372	0.141	0	0.043	0.144	0.276	0.222	0.390333	0.137667	-1.50353	0.0037003
ENSOARG00000012255	TET3	0.207	0.237	0.289	0.356	0.457	0.281	0.08	0.148	0.193	0.143	0.134	0.215	0.3045	0.152167	-1.00079	0.0037268
ENSOARG00000019421	IGFBP5	22.164	47.323	38.259	44.836	45.078	49.268	89.881	252.814	69.645	62.217	90.73	151.867	41.1547	119.526	1.53819	0.0037268
MSTRG.19822	--	1.836	2.055	1.818	0.59	5.338	2.328	2.117	0	0	0	0.592	0	2.3275	0.4515	-2.36598	0.00374899
ENSOARG00000018955	NFAM1	0.741	0.673	0.461	0.518	0.809	0.327	0.279	0.173	0.169	0.381	0.052	0.376	0.588167	0.238333	-1.30324	0.00376747
MSTRG.3066	--	1.297	1.087	1.605	0.781	2.139	0.616	0	0	0	0.239	0.783	0.21	1.25417	0.205333	-2.61069	0.00379106
ENSOARG00000004731	CTNNA3	0.336	0.609	0.581	0.154	0.698	0.183	1.522	2.83	2.014	1.063	2.477	1.12	0.426833	1.83767	2.10613	0.00380873
ENSOARG00000017289	ANKLE1	0.396	0.066	0.242	0.283	0.349	0.167	0	0.079	0	0.065	0	0	0.2505	0.024	-3.3837	0.00380963
ENSOARG00000005159	SERPINB2	0.513	0.096	0.494	0.104	0.085	0.573	0	0	0	0	0	0.084	0.310833	0.014	-4.47264	0.00381035
ENSOARG00000006414	DIAPH3	0.24	0.143	0.079	0.232	1.143	0.213	0.035	0.172	0.084	0	0.155	0.062	0.341667	0.0846667	-2.01272	0.00381097
ENSOARG00000005994	TRPC1	0.456	0.472	0.541	0.859	1.425	0.719	0.253	0.69	0.307	0.259	0.17	0.41	0.745333	0.348167	-1.09811	0.00383572
ENSOARG00000016468	RASSF2	2.8	2.447	2.64	1.672	2.748	1.115	0.807	1.715	1.399	0.236	0.774	1.763	2.237	1.11567	-1.00366	0.00386312
ENSOARG00000001138	HERC6	0.378	0.504	0.475	0.608	1.285	1.13	0.156	0.627	0.331	0.479	0.174	0.35	0.73	0.352833	-1.04891	0.00386394
ENSOARG00000005466	Trim63	471.776	227.532	327.766	435.181	435.345	219.756	281.786	1037.04	1017.06	1228.69	1029.99	972.347	352.893	927.82	1.39462	0.00387084
ENSOARG00000019729	CSF3R	1.308	0.833	1.018	0.513	0.675	0.324	0	0	0.167	0.613	0.051	0.041	0.7785	0.145333	-2.42133	0.00387216
ENSOARG00000016178	NREP	1.206	4.798	3.537	5.17	3.718	7.643	13.326	22.979	11.244	8.31	19.44	19.279	4.34533	15.763	1.859	0.0039033
ENSOARG00000007850	ROR2	0.385	0.641	0.456	0.476	0.626	0.376	0	0.106	0.363	0.219	0.096	0.346	0.493333	0.188333	-1.38927	0.00394358
ENSOARG00000020713	ZMAT3	1.569	0.91	1.342	1.682	2.994	1.215	0.503	0.779	0.61	0.129	1.686	0	1.61867	0.617833	-1.38952	0.00394584
MSTRG.2836	--	1.179	1.065	1.092	2.195	2.788	1.888	1.163	0.998	0.434	0.183	0.6	1.287	1.70117	0.7775	-1.12961	0.00395985
MSTRG.18122	--	0.656	0.438	0.591	0.787	0.42	0.261	1.34	1.355	2.481	1.265	1.223	1.744	0.5255	1.568	1.57716	0.00396413
ENSOARG00000004403	ARID5B	18.539	14.559	16.121	8.405	9.795	5.892	35.776	88.61	30.019	82.596	24.729	46.545	12.2185	51.3792	2.07212	0.00399339
ENSOARG00000008909	TMEM132E	0.233	0.309	0.313	0.125	0.273	0.262	0.112	0.139	0.09	0.038	0.083	0	0.2525	0.077	-1.71335	0.00400962
ENSOARG00000004785	PIK3CG	0.837	0.428	0.421	0.654	1.643	0.637	0.414	0.214	0.042	0.424	0.039	0.589	0.77	0.287	-1.42381	0.00402708
MSTRG.19656	--	2.216	3.886	1.951	3.386	1.025	3.372	1.118	0.396	0.194	2.782	0.715	1.006	2.63933	1.03517	-1.35031	0.00406175
ENSOARG00000001558	RENBP	0.691	0.728	0.805	0.981	1.988	0.464	0.176	0.726	0.498	0.3	0.066	0.632	0.942833	0.399667	-1.23821	0.00407418
ENSOARG00000016193	IL18	0.644	1.121	1.18	1.035	2.694	0.544	0	0.192	0.188	0.317	0.173	0.835	1.203	0.284167	-2.08183	0.00410904
ENSOARG00000006674	GLI1	0.656	0.852	0.909	0.743	0.385	0.37	0.28	0.825	0.297	0.108	0.353	0.032	0.6525	0.315833	-1.04681	0.00415698
ENSOARG00000004386	FLRT3	0.244	0.546	0.313	1.112	1.29	0.206	0.176	0.509	0.142	0.12	0.066	0.158	0.6185	0.195167	-1.66407	0.00417384
MSTRG.16208	--	2.054	3.32	3.013	4.954	5.579	5.063	1.645	1.427	0.399	1.685	4.231	2.515	3.99717	1.98367	-1.01081	0.00425402
ENSOARG00000014346	HACD4	2.438	2.252	1.022	2.613	1.994	1.766	0.837	1.659	0.406	0.514	0.936	1.053	2.01417	0.900833	-1.16085	0.00427839
ENSOARG00000019796	OR11G2	0.187	0.232	0.342	0.1	0.493	0.71	0	0.111	0.109	0	0	0	0.344	0.0366667	-3.22987	0.00428176
ENSOARG00000003991	EVI2B	2.625	0.979	1.193	1.651	4.373	0.94	0.576	2.344	0.798	0.927	0.184	0.592	1.96017	0.9035	-1.11738	0.0043554
MSTRG.7935	--	0.94	2.289	1.687	1.114	2.027	0.878	0.856	1.061	0.952	0.511	0.08	0.962	1.48917	0.737	-1.01477	0.00437249
ENSOARG00000011541	MELK	0.082	0.207	0.09	0.131	0.646	0.062	0.047	0.087	0.057	0	0	0.085	0.203	0.046	-2.14177	0.00437249
ENSOARG00000006408	LGI2	0.483	0.54	0.341	0.277	0.182	0.218	0	0.062	0.121	0.153	0.222	0.045	0.340167	0.1005	-1.75905	0.00438599
ENSOARG00000015393	RASSF9	0.185	0.23	0.272	0.894	0.979	0.626	0	0	0.108	0	0.299	0.08	0.531	0.0811667	-2.70975	0.00438813
ENSOARG00000012927	DKKL1	0.813	0.541	0.383	0.98	2.758	1.325	0.753	0.674	0.406	0.557	0.702	0.263	1.13333	0.559167	-1.01922	0.00440619
ENSOARG00000019910	PPP3R1	60.389	75.213	69.715	88.669	75.029	63.38	178.949	230.901	186.349	115.682	131.723	139.912	72.0658	163.919	1.1856	0.00446589
MSTRG.10021	--	0.743	0.743	0.678	1.223	2.106	1.539	2.663	3.333	4.941	2.033	2.015	2.747	1.172	2.95533	1.33435	0.00451352
ENSOARG00000003127	Pgbd5	0.188	0.666	0.413	0.906	0.497	0.298	0.068	0.084	0	0.139	0.227	0.244	0.494667	0.127	-1.96163	0.00454792
ENSOARG00000019055	NPL	0.752	0.876	0.923	1.214	3.309	0.319	0.121	0.15	0	0.124	0	1.088	1.23217	0.247167	-2.31764	0.00457721
ENSOARG00000005303	ZNF567	0.804	0.686	0.716	0.554	1.063	0.437	0.331	0.411	0.067	0.396	0.247	0.447	0.71	0.3165	-1.16561	0.00460643
ENSOARG00000007537	CENPU	0.373	0.8	0.461	0.375	2.155	0.532	0.134	0.333	0.407	0.413	0.075	0.302	0.782667	0.277333	-1.49678	0.00465151
ENSOARG00000012621	SLCO4A1	0.212	1.449	1.035	0.634	1.123	0.192	0.962	14.423	9.392	8.605	2.398	1.967	0.774167	6.29117	3.02261	0.00473351
ENSOARG00000018616	MRM1	3.059	2.338	2.462	0.84	1.873	1.229	0.968	0.8	0.261	0.33	1.323	1.644	1.96683	0.887667	-1.14778	0.00479384
ENSOARG00000014010	CX3CR1	1.575	0.168	0.99	1.327	0.892	0.285	0.324	0.402	0	0.332	0	0.194	0.872833	0.208667	-2.06451	0.00484809
ENSOARG00000001731	CIDEA	2.815	2.101	3.097	0.787	0.809	2.328	0.706	1.531	0.214	0.181	0.592	1.269	1.9895	0.748833	-1.40969	0.00492015
ENSOARG00000005007	DACT2	0.467	0.383	0.462	0.6	0.432	0.473	0.336	0.167	0.163	0.069	0.075	0.061	0.4695	0.145167	-1.69341	0.00495127
ENSOARG00000002714	LILRA6	0.766	0.634	0.814	0.205	0.469	0.162	0	0.228	0	0	0	0	0.508333	0.038	-3.7417	0.00502611
ENSOARG00000013022	TMEM182	52.456	64.996	58.35	62.883	58.794	64.718	88.27	179.268	142.279	165.299	122.321	155.123	60.3662	142.093	1.23503	0.00504443
ENSOARG00000014713	ASPM	0.117	0.146	0.095	0.176	0.548	0.129	0.045	0.042	0.014	0.127	0.076	0.142	0.201833	0.0743333	-1.44108	0.00505239
ENSOARG00000010850	TM9SF2	0.404	0.513	0.623	0.52	0.214	0.308	0.233	0.289	0	0	0.065	0.157	0.430333	0.124	-1.79511	0.0050616
ENSOARG00000019241	Cyb561d1	1.516	1.566	1.411	1.312	2.157	0.887	0.84	0.417	0.204	0.689	0.752	0.453	1.47483	0.559167	-1.3992	0.00509097
ENSOARG00000001678	ERVK-11	0.231	0.322	0.474	0.136	0	0	0	0	0	0	0	0	0.193833	0.001	-7.59867	0.00510882
MSTRG.15116	--	1.496	2.679	1.975	1.443	1.054	2.276	1.438	1.96	0.174	0.442	0.161	0.259	1.8205	0.739	-1.30069	0.00512145
ENSOARG00000010714	USH2A	0.085	0.049	0.055	0.056	0.06	0.076	0.007	0	0.018	0.037	0.057	0.013	0.0635	0.022	-1.52925	0.0051757
ENSOARG00000000627	CIT	0.261	0.303	0.258	0.253	0.466	0.348	0.132	0.117	0	0.097	0.042	0.34	0.314833	0.121333	-1.37561	0.0052587
MSTRG.13941	--	2.472	3.112	2.889	3.974	0.816	2.546	0.668	2.76	0.54	0	1.743	0.601	2.63483	1.052	-1.32458	0.0052617
ENSOARG00000010206	MCTP2	0.179	0.133	0.164	0.479	0.236	0.227	0	0	0	0	0.144	0.077	0.236333	0.0368333	-2.68174	0.00533618
ENSOARG00000005477	--	0.855	1.412	0.565	5.086	1.62	0.441	1.25	4.062	8.549	18.497	2.86	7.254	1.66317	7.07867	2.08954	0.00535425
ENSOARG00000015416	PIBF1	0.557	0.805	0.612	1.287	2.253	0.662	0.401	0.373	0.365	0.873	0.112	0.631	1.02933	0.459167	-1.16462	0.00538398
ENSOARG00000020276	RIMS3	0.253	0.378	0.355	0.148	0.244	0.38	0.033	0.329	0	0.068	0.149	0.06	0.293	0.1065	-1.46005	0.00545326
MSTRG.300	--	0.135	0.906	0.742	1.518	1.604	1.026	0	0	0	0.398	0.217	0.175	0.9885	0.131667	-2.90835	0.00545326
ENSOARG00000015545	HSPE1	79.575	31.185	53.81	65.942	55.541	48.996	11.178	13.397	25.033	14.197	0	0	55.8415	10.6342	-2.39263	0.00549985
ENSOARG00000017480	ELL2	0.5	0.916	0.751	2.341	1.202	0.404	0.262	4.632	14.078	11.823	3.374	3.361	1.019	6.255	2.61786	0.00549985
ENSOARG00000012917	RECQL4	0.182	0.219	0.246	0.247	0.443	0.177	0.101	0.05	0.122	0.165	0.147	0.109	0.252333	0.115667	-1.12536	0.00551096
ENSOARG00000018232	CES1	35.303	33.756	35.52	48.462	12.212	21.157	69.755	187.064	113.958	34.396	91.881	73.954	31.0683	95.168	1.61503	0.00552589
ENSOARG00000002808	Wnt10b	0.087	0.036	0.032	0.171	0.134	0.159	0.019	0.024	0	0.041	0	0	0.103167	0.014	-2.88148	0.0055318
ENSOARG00000000042	CYP2E1	0.061	0.058	0.04	0.063	0.253	0	0.223	3.893	0.255	0.278	3.285	0.197	0.0791667	1.35517	4.09743	0.00553265
ENSOARG00000017131	KLF10	34.351	37.52	36.39	27.379	23.874	35.068	115.599	179.888	108.511	65.311	49.291	47.763	32.4303	94.3938	1.54135	0.00554932
ENSOARG00000010642	GFRA2	0.616	0.92	0.758	0.7	0.527	0.506	0.261	0.907	0.063	0.214	0.292	0.141	0.671167	0.313	-1.10051	0.00559093
MSTRG.11338	--	1.781	0.391	1.268	0.505	0.415	0.797	0	0.187	0.733	0	0	0.136	0.8595	0.176	-2.28792	0.00566538
ENSOARG00000005748	MYOM2	229.696	226.939	227.08	267.89	295.884	242.591	510.672	743.967	545.508	340.637	578.173	486.575	248.347	534.255	1.10517	0.00568945
ENSOARG00000013421	IFI44L	0.427	0.317	0.218	0.443	0.868	1.089	0.37	0.15	0.365	0.29	0.098	0.361	0.560333	0.272333	-1.04091	0.00572701
ENSOARG00000010016	GPR143	0.637	0.832	0.701	0.641	2.316	1.717	0.689	0.427	0.557	0.235	0.385	0.31	1.14067	0.433833	-1.39466	0.00575011
ENSOARG00000014523	PCDH10	0.078	0.175	0.201	0.21	0.276	0.165	0.038	0.047	0.091	0	0	0.034	0.184167	0.035	-2.39559	0.00578573
MSTRG.22433	--	1.16	1.911	1.508	3.222	1.883	1.337	0.863	1.215	0.922	0.937	0.85	0.684	1.83683	0.911833	-1.01038	0.00578573
ENSOARG00000020112	CD86	0.707	1.495	1.202	1.447	2.753	1.141	0.278	0.969	0.225	1.424	0.311	0.667	1.4575	0.645667	-1.17463	0.00578719
ENSOARG00000015273	BORA	0.434	0.874	0.811	0.628	2.006	0.99	0.375	0.465	0.227	0.448	0.559	0.618	0.957167	0.448667	-1.09313	0.00582795
ENSOARG00000003215	FFAR4	0.852	0.254	0.469	0.548	0.788	0.54	0.123	0.305	0	0	0.137	0	0.575167	0.0941667	-2.61069	0.00583068
ENSOARG00000016391	GLP1R	0.466	0.348	0.321	0.281	0.616	0.148	0.084	0	0	0	0.188	0	0.363333	0.0453333	-3.00265	0.00583746
ENSOARG00000012267	PRC1	1.15	1.381	1.085	1.515	4.603	1.184	0.449	1.085	0.091	0.23	0.586	1.71	1.81967	0.691833	-1.39518	0.00593911
ENSOARG00000014170	NABP1	0.382	0.363	0.287	0.615	0.849	0.176	0.451	1.427	1.67	4.44	0.564	1.193	0.445333	1.62417	1.86674	0.00599366
ENSOARG00000008693	CISH	12.145	8.116	9.411	12.736	2.931	9.64	48.535	23.755	113.348	18.559	20.431	19.988	9.16317	40.7693	2.15357	0.00603694
ENSOARG00000020344	RNFT1	2.003	5.707	4.816	4.174	6.607	0.714	2.055	2.849	2.102	0.491	2.473	1.935	4.0035	1.98417	-1.01273	0.00612153
ENSOARG00000010505	CDHR1	0.868	0.254	0.648	0.598	0.082	0.629	0.089	0.554	0.054	0.137	0	0.201	0.513167	0.1725	-1.57283	0.00615976
ENSOARG00000003352	NFIL3	43.74	50.167	47.926	63.224	34.048	30.601	105.976	140.698	182.238	215.678	38.54	88.972	44.951	128.684	1.5174	0.00618799
MSTRG.4029	--	0.078	0.176	0.115	0.084	0.017	0.1	1.226	0.257	0.16	3.593	0.527	0.119	0.095	0.980333	3.36727	0.00618799
ENSOARG00000004312	TNNC1	1906.64	1361.36	1544.16	3345.64	1746.84	3118.05	6219.65	6107.37	4254.11	4573.54	5788.74	2091.47	2170.45	4839.15	1.15676	0.0062665
ENSOARG00000020574	SLC19A3	2.047	1.073	1.765	1.335	3.144	0.982	1.436	1.878	0.677	0.327	0.446	0	1.72433	0.794	-1.11883	0.00631007
ENSOARG00000000634	DNAL1	1.683	1.099	1.852	1.184	3.058	0.934	0.607	1.503	0	0.777	0.678	0.409	1.635	0.662333	-1.30366	0.00631422
ENSOARG00000015190	TDH	0.709	0.071	0.375	0.307	0.09	0.191	0.02	0.268	0	0.04	0.044	0.177	0.2905	0.0915	-1.66669	0.00631428
ENSOARG00000019345	GPR34	0.714	0.799	0.629	0.689	1.133	0.272	0.103	0	0.874	0	0	0.093	0.706	0.178333	-1.98509	0.00632488
ENSOARG00000015236	MAFF	2.333	3.164	2.099	3.41	2.802	0	3.974	12.123	5.561	26.304	7.863	6.047	2.30133	10.312	2.16378	0.0063648
ENSOARG00000013634	DDT	3.696	5.122	3.485	2.547	6.978	1.674	2.283	2.83	0.923	0.78	2.554	0	3.917	1.56167	-1.32666	0.00636924
ENSOARG00000017584	GSTA1	32.1	54.961	47.716	35.483	35.099	33.22	121.342	84.739	92.424	148.658	75.932	125.993	39.7632	108.181	1.44395	0.00643484
MSTRG.9299	--	2.676	8.203	5.696	1.121	3.628	6.888	2.342	3.775	2.172	1.711	0.838	2.272	4.702	2.185	-1.10564	0.00658174
ENSOARG00000007998	DGKB	0.187	0.282	0.274	0.2	0.411	0.181	0	0.222	0	0.092	0	0	0.255833	0.0523333	-2.2894	0.00658869
ENSOARG00000012711	RBM47	0.08	0.179	0.206	0.171	0.529	0.135	0	0.143	0	0.039	0	0.069	0.216667	0.0418333	-2.37275	0.00660177
ENSOARG00000007763	ETV1	0.56	0.453	0.514	0.601	0.741	0.355	0.067	0.334	0.245	0.276	0.301	0	0.537333	0.203833	-1.39843	0.00660472
MSTRG.2197	--	0.262	2.74	1.443	0	0.347	0.665	0	0	0	0	0	0	0.9095	0.001	-9.82893	0.00664098
ENSOARG00000009575	MIS18BP1	0.098	0.131	0.151	0.063	0.413	0.099	0.056	0.07	0	0.03	0.031	0.025	0.159167	0.0353333	-2.17144	0.00670096
ENSOARG00000018647	KIF23	0.729	0.481	0.432	0.632	1.297	0.142	0.162	0.2	0.147	0.041	0.09	0.655	0.618833	0.215833	-1.51963	0.00681196
ENSOARG00000011012	C5AR2	0.871	0.768	0.784	1.146	0.209	0.201	0	0.142	0.277	0.234	0.128	0.205	0.663167	0.164333	-2.01275	0.00683708
ENSOARG00000017596	Cetn4	0.151	0.175	0.129	0.242	0.332	0.085	0.072	0.06	0	0.049	0.054	0.108	0.185667	0.0571667	-1.69947	0.00684341
MSTRG.18246	MINDY4	2.137	1.295	1.91	1.288	0.353	0.677	0.577	0.239	0	0	0	0.866	1.27667	0.280333	-2.18717	0.00685599
ENSOARG00000002700	LILRB3	0.166	0.418	0.262	0	0.177	0.158	0	0	0	0	0.067	0.054	0.196833	0.0201667	-3.28693	0.00691496
ENSOARG00000019112	LTB4R	0.597	0.39	0.492	0.48	0.79	0.567	0	0.133	0.262	0	0	0.29	0.552667	0.114167	-2.27527	0.00691908
ENSOARG00000020714	PTGDR	1.291	0.77	1.041	1.245	2.388	1.418	0.248	0.307	0.752	0.889	0.694	0.669	1.35883	0.593167	-1.19586	0.00697106
ENSOARG00000020966	SCG3	0.734	0.626	0.519	0.759	1.248	0.865	0.378	0	0.642	0.155	0.254	0.476	0.791833	0.3175	-1.31844	0.0070189
ENSOARG00000019901	KATNBL1	1.06	1.186	1.068	1.704	2.45	1.231	1.145	0	0.154	0.913	0.285	0.687	1.44983	0.530667	-1.45001	0.00719139
ENSOARG00000012438	TCN1	1.07	0.469	0.9	0	0.748	0	0	0.112	0	0.24	0	0.082	0.531167	0.0723333	-2.87643	0.00719442
ENSOARG00000007984	NR4A2	1.543	12.825	7.564	8.788	3.262	1.341	124.779	120.87	37.144	21.869	6.75	11.084	5.88717	53.7493	3.1906	0.00724072
ENSOARG00000010709	ARMC2	2.6	0.32	1.481	1.82	0.808	0.931	0.265	0.328	1.123	1.355	0.049	0.317	1.32667	0.572833	-1.21162	0.00725827
ENSOARG00000006568	SUSD1	0.092	0.283	0.158	0.181	0.434	0.195	0.059	0.165	0.09	0.136	0.05	0.146	0.223833	0.107667	-1.05585	0.0072663
MSTRG.21462	--	0.559	0.834	0.86	1.437	1.034	1.417	1.611	4.192	3.712	3.135	3.603	3.621	1.0235	3.31233	1.69434	0.00731018
ENSOARG00000021133	SLC38A6	1.414	0.484	0.843	1.042	1.869	1.419	0.34	0.842	0.206	0.087	0.665	0.917	1.1785	0.5095	-1.2098	0.00731888
ENSOARG00000008943	CPVL	0.207	0.248	0.274	0.2	0.164	0.053	0	0.074	0	0.061	0	0	0.191	0.0225	-3.08558	0.00733755
ENSOARG00000004209	P2RY13	0.832	0.508	0.749	0.851	0.9	0.479	0.218	0.541	0	0.223	0	0.294	0.719833	0.212667	-1.75907	0.00736442
ENSOARG00000016907	UNC5C	0.12	0.09	0.099	0.291	0.233	0.076	0	0	0.053	0	0.049	0	0.1515	0.017	-3.15571	0.00742418
MSTRG.11070	--	2.272	2.826	3.611	2.436	5.004	2.24	0	0.902	1.766	0	2.849	0.982	3.06483	1.08317	-1.50055	0.00746662
ENSOARG00000007534	LACC1	0.378	1.175	0.624	0.405	1.249	0.479	0.182	0.788	0.331	0.093	0.102	0.082	0.718333	0.263	-1.44959	0.00747143
ENSOARG00000012756	CDH10	0.292	0.048	0.285	0.052	0.043	0.082	0	0	0	0	0	0.042	0.133667	0.007	-4.25514	0.00760926
ENSOARG00000004495	HELLS	0.015	0.124	0.033	0.146	0.42	0.268	0.044	0.054	0.026	0	0.049	0.059	0.167667	0.0386667	-2.11643	0.00761213
ENSOARG00000018227	WSCD2	0.518	0.797	0.783	1.301	0.214	0.943	0.093	0.289	0.283	0.573	0.522	0.419	0.759333	0.363167	-1.0641	0.00768433
ENSOARG00000017973	AZGP1	1.291	1.22	0.757	1.383	0.455	0.654	0	1.23	0	0.254	0.139	0.223	0.96	0.307667	-1.64167	0.00770593
MSTRG.8722	CFDP2	2.955	2.492	3.098	1.97	4.613	3.378	3.991	5.178	16.991	12.072	4.924	8.281	3.08433	8.57283	1.47481	0.0077296
ENSOARG00000020258	CD101	0.22	0.128	0.242	0.118	0.162	0.186	0.106	0	0	0	0.079	0.032	0.176	0.0361667	-2.28284	0.00773025
ENSOARG00000018430	CFH	0.671	0.423	0.445	0.25	0.639	0.084	0	0.413	0	0	0	0.075	0.418667	0.0813333	-2.36388	0.00783792
ENSOARG00000002900	PLEKHG4	0.718	0.519	0.444	0.505	0.623	0.313	0.291	0.04	0.078	0.232	0.326	0.465	0.520333	0.238667	-1.12444	0.00788351
ENSOARG00000016867	ITGA4	0.442	0.641	0.458	0.753	0.963	0.033	0.188	0.465	0.364	0.077	0	0.202	0.548333	0.216	-1.34402	0.00795148
ENSOARG00000001881	Erg28	2.045	2.543	1.875	1.37	1.577	2.593	1.228	0.305	0.894	0.755	0.824	0.884	2.0005	0.815	-1.29549	0.00797042
ENSOARG00000017153	Epha3	0.738	0.388	0.571	0.835	1.048	0.451	0.039	0.83	0.621	0.04	0.22	0.177	0.671833	0.321167	-1.06478	0.0079803
ENSOARG00000003919	NEURL1B	0.101	0.563	0.388	0.324	0.599	0.511	0.145	0.18	0	0	0.243	0.065	0.414333	0.1055	-1.97355	0.00813923
ENSOARG00000001190	RBP3	0.167	0.062	0.092	0.034	0.028	0.027	0	0	0	0	0	0	0.0683333	0.001	-6.09452	0.00816788
MSTRG.12942	--	0.792	1.087	0.976	1.325	0.45	0.964	2.334	2.038	4.875	2.433	2.963	1.52	0.932333	2.69383	1.53074	0.00823867
ENSOARG00000017449	CACNA1S	59.372	72.604	68.354	77.311	55.046	85.171	147.933	179.425	168.623	120.938	155.437	132.013	69.643	150.728	1.1139	0.00834758
ENSOARG00000006553	SPI1	2.589	2.859	2.393	1.499	1.916	0.788	0.896	0.74	0.362	0.612	1.837	1.343	2.00733	0.965	-1.05668	0.00837005
ENSOARG00000008996	GLIPR2	2.796	2.599	3.058	1.143	0.928	1.789	0.511	0.63	0.911	1.314	0.28	1.153	2.05217	0.799833	-1.35938	0.00841204
ENSOARG00000000484	ALDOC	0.82	0.786	0.773	0.377	1.315	0.668	0.253	0.628	0.717	0.173	0.283	0.076	0.789833	0.355	-1.15373	0.00853331
ENSOARG00000014875	SIGLEC5	0.694	0.388	0.578	0.373	0.381	0.629	0.178	0.368	0.361	0.183	0	0.228	0.507167	0.219667	-1.20714	0.00860305
ENSOARG00000006261	LRP8	0.158	0.706	0.607	0.507	0.347	0.233	0.114	0.282	0.322	0.233	0.127	0.136	0.426333	0.202333	-1.07525	0.00872307
MSTRG.15194	--	1.234	0.225	0.629	1.065	0.557	0.343	0.043	0.054	0.105	0.8	0.194	0.273	0.6755	0.244833	-1.46416	0.00899762
MSTRG.17641	CFDP2	0.773	1.605	1.299	3.108	1.788	1.96	1.134	0.352	0.392	0.582	0.623	0	1.7555	0.513833	-1.77251	0.00901124
ENSOARG00000008683	CTSL	0.551	1.234	1.126	0.633	1.561	1.198	0	0.422	0.138	1.047	0.635	0.102	1.0505	0.390667	-1.42707	0.00922697
ENSOARG00000020406	RIMKLA	0.889	0.663	0.827	0.11	1.084	1.126	0.197	0.244	0.359	0.202	0.331	0.443	0.783167	0.296	-1.40372	0.00927454
ENSOARG00000018712	SGSM1	0.308	0.336	0.365	0.114	0.407	0.301	0.171	0.169	0.041	0.105	0.153	0.154	0.305167	0.132167	-1.20724	0.00928961
ENSOARG00000005067	VHL	1.885	2.813	2.666	1.299	1.779	1.707	0.776	0.962	0.471	0	1.302	0	2.02483	0.585167	-1.79088	0.00930368
ENSOARG00000012281	ELMOD2	0.213	0.219	0.323	0.086	0.282	0.101	0.058	0.095	0.21	0.099	0.086	0.035	0.204	0.0971667	-1.07004	0.00933849
ENSOARG00000008401	PARP8	0.454	0.867	0.811	0.593	1.312	0.359	0.368	0.557	0.099	0.293	0.183	0.662	0.732667	0.360333	-1.02382	0.00934844
ENSOARG00000013698	SIGLEC8	0.378	0.424	0.555	0.203	0.75	0	0	0	0	0.093	0	0.164	0.385	0.0428333	-3.16805	0.00944921
ENSOARG00000013573	TNFAIP8L2	2.62	0.977	1.601	0.936	2.308	1.107	1.469	0.26	0.509	0.43	0.469	0.189	1.5915	0.554333	-1.52156	0.00951437
ENSOARG00000006396	USP35	0.294	0.06	0.147	0.473	0.248	0.509	0.154	0.096	0	0.119	0.086	0.035	0.2885	0.0816667	-1.82075	0.00951437
MSTRG.7694	Foxd1	0.229	0.513	0.502	2.267	1.809	2.11	0.336	0	0	0.342	0.618	0	1.23833	0.216	-2.5193	0.00957316
ENSOARG00000021081	WDHD1	0.309	0.408	0.523	0.497	1.413	0.271	0.206	0.467	0.125	0.491	0.153	0.185	0.570167	0.271167	-1.0722	0.00959202
ENSOARG00000021075	Clec2d11	2.122	1.583	1.975	1.837	3.451	2.069	0.706	0.875	0.571	1.928	0.263	1.058	2.17283	0.900167	-1.27131	0.00959818
ENSOARG00000010002	ADAMDEC1	0.204	0.091	0.134	0.459	0.646	0.155	0	0.073	0.142	0	0.066	0	0.2815	0.0468333	-2.58753	0.00966851
ENSOARG00000006181	DPP6	0.425	0.317	0.374	0.752	0.281	0.378	0	0.152	0.223	0.251	0.137	0.11	0.421167	0.1455	-1.53337	0.00967962
ENSOARG00000016629	Fzd1	1.028	0.422	0.565	1.653	0.905	0.847	0.741	0.275	0.27	0.228	0.331	0.546	0.903333	0.3985	-1.18068	0.00971384
MSTRG.10589	CFDP2	0.143	0.213	0.079	0.747	0.567	0.362	0.618	0.575	1.562	2.322	0.806	1.204	0.351833	1.18117	1.74725	0.00978333
ENSOARG00000002761	SCAMP5	1.114	0.453	0.334	1.14	1.204	0.128	0.146	0.181	0.177	0.15	0.163	0.131	0.728833	0.158	-2.20566	0.00982059
ENSOARG00000017631	PRKCB	1.024	1.296	0.931	1.074	0.765	0.565	0.128	0.637	0.545	0.526	0.072	0.866	0.9425	0.462333	-1.02756	0.00988543
ENSOARG00000013884	DAP	6.02	5.91	6.622	4.076	4.187	1.205	0	5.094	2.77	0.468	2.043	1.643	4.67	2.003	-1.22126	0.00993989
ENSOARG00000012748	GPNMB	0.289	1.373	0.92	0.245	2.837	0.328	0.329	0.136	0.346	0.584	0.368	0.355	0.998667	0.353	-1.50034	0.0100161
MSTRG.11277	--	0.363	0.782	0.621	0.908	0.48	1.534	0.407	0.937	0.141	0.417	0.13	0.157	0.781333	0.364833	-1.0987	0.0100179
ENSOARG00000008038	BRD2	30.059	27.604	28.488	35.183	26.002	25.82	50.828	51.569	66.65	62.01	65.021	73.469	28.8593	61.5912	1.09369	0.0100317
ENSOARG00000005501	SCN3A	0.013	0.04	0.015	0.086	0.16	0.034	0	0.024	0	0	0	0	0.058	0.004	-3.85798	0.0101169
ENSOARG00000002443	TMED8	1.677	1.112	0.923	1.498	2.34	1.181	0.537	0.832	0.489	0.826	0.751	0.846	1.45517	0.7135	-1.0282	0.0101305
MSTRG.5002	--	0.36	1.343	1.287	1.881	1.07	1.597	0.519	0.482	0.472	0.664	0.725	0.467	1.25633	0.554833	-1.17909	0.010183
ENSOARG00000003385	FHDC1	0.455	0.575	0.578	0.676	0.74	0.4	0	0.501	0.551	0.052	0.339	0.182	0.570667	0.270833	-1.07524	0.0102135
ENSOARG00000019492	CXCR2	0.535	0.322	0.251	0.298	0.407	0.235	0	0	0	0.273	0	0	0.341333	0.0455	-2.90724	0.0102772
ENSOARG00000003004	MND1	0.144	0.238	0.105	0.103	0.253	0.121	0.069	0.086	0.056	0.047	0.026	0.083	0.160667	0.0611667	-1.39325	0.0102881
MSTRG.2586	--	0.885	0	0.417	0.61	0	1.282	0	0	0	0	0	0	0.532333	0.001	-9.05619	0.010363
ENSOARG00000008963	PTER	8.284	7.305	8.586	3.083	9.771	8.159	25.166	25.197	21.547	20.424	9.493	20.414	7.53133	20.3735	1.43572	0.0103899
ENSOARG00000004835	BRCA1	0.181	0.218	0.168	0.089	0.423	0.106	0	0.099	0.219	0.062	0	0.072	0.1975	0.0753333	-1.39049	0.0103983
ENSOARG00000013915	DENND11	0.342	0.765	0.677	0.55	1.084	0.087	0.099	0.122	0.239	0.101	0.441	0	0.584167	0.167	-1.80653	0.0104665
ENSOARG00000012740	ZFAND5	325.232	195.275	244.555	256.848	344.707	191.168	404.844	638.839	622.753	679.145	465.618	558.767	259.631	561.661	1.11324	0.0104705
ENSOARG00000002007	SIGLEC1	0.171	0.104	0.136	0.075	0.041	0.177	0.022	0.111	0	0	0	0.04	0.117333	0.0288333	-2.0248	0.0105558
ENSOARG00000009290	LRG1	1.826	1.192	1.423	0.489	1.005	1.543	0.11	0.544	0.266	0.899	0.981	0.69	1.24633	0.581667	-1.09943	0.0106436
ENSOARG00000012825	Cacna1s	1.362	1.372	1.499	1.753	0.45	0.605	3.339	3.651	4.049	4.527	4.283	2.031	1.1735	3.64667	1.63576	0.0106436
ENSOARG00000002474	SAMD15	0.217	0.486	0.358	0.93	1.004	1.054	0.417	0.517	0.379	0.16	0.292	0.188	0.674833	0.3255	-1.05187	0.0106902
ENSOARG00000013424	PLPP6	0.395	0.221	0.434	0.159	0.13	0.5	0	0	0	0	0	0	0.3065	0.001	-8.25974	0.0106974
ENSOARG00000017344	BIN2	2.9	2.241	2.621	1.915	3.627	0.788	0.075	0.925	0.724	0.918	0.083	1.947	2.34867	0.778667	-1.59276	0.0107731
ENSOARG00000015462	COQ10B	2.316	3.427	2.924	4.701	5.117	2.118	6.95	15.532	10.82	12.559	3.428	5.512	3.43383	9.1335	1.41135	0.0108019
ENSOARG00000020422	HES1	4.746	7.869	5.569	10.006	4.878	9.36	40.136	22.8	14.015	13.55	13.603	11.211	7.07133	19.2192	1.44249	0.0108119
ENSOARG00000017040	STBD1	28.497	80.809	60.329	51.334	54.608	48.914	204.539	149.758	200.496	107.592	97.568	113.744	54.0818	145.616	1.42895	0.0108561
ENSOARG00000003548	ENKUR	0.414	0.232	0.456	0.333	0.547	0.263	0	0.185	0	0	0	0	0.374167	0.0308333	-3.60112	0.011017
MSTRG.23093	--	8.358	13.794	8.358	11.403	4.351	11.558	10.587	23.98	27.454	48.246	47.363	23.638	9.637	30.2113	1.64843	0.0110316
ENSOARG00000011570	TRAIP	0.286	0.727	0.63	0.184	0.606	0.145	0	0.102	0.401	0	0	0.149	0.429667	0.108667	-1.98331	0.0110952
ENSOARG00000014004	PCDHB15	0.482	0.414	0.583	0.624	0.499	0.25	0.23	0.311	0.284	0.07	0.275	0.17	0.475333	0.223333	-1.08974	0.011108
ENSOARG00000002495	MYLK4	1.633	1.634	1.621	3.649	12.154	13.781	2.583	2.205	1.949	0.412	3.338	1.755	5.74533	2.04033	-1.49359	0.0111119
ENSOARG00000018592	CNTNAP2	0.598	0.521	0.439	0.802	0.395	0.632	0.144	0	0.174	0.147	0	0.129	0.5645	0.099	-2.51147	0.0111159
ENSOARG00000018800	SEPTIN3	0.9	1.567	1.65	0.241	0	0.666	0.216	0.402	0.393	0.222	0.484	0	0.837333	0.286167	-1.54895	0.0111194
ENSOARG00000010746	PMEL	0.38	0.851	0.753	0.428	0.754	0.482	0.384	0.34	0.2	0.281	0	0.444	0.608	0.274833	-1.14551	0.0111286
ENSOARG00000008206	CENPN	0.246	0.183	0.324	0.079	1.266	0.125	0	0.176	0.172	0.109	0.119	0.159	0.3705	0.1225	-1.59669	0.0111401
ENSOARG00000002986	HSD11B2	1.632	1.265	1.796	0.606	0.166	0.637	0.181	1.346	0.22	0	0.304	0.407	1.017	0.409667	-1.3118	0.0111618
ENSOARG00000001220	BTBD19	1.259	1.229	1.599	1.246	0.896	1.596	0	0	0.508	1.431	0.781	0.251	1.30417	0.495167	-1.39714	0.0111769
ENSOARG00000008348	ZNF484	0.528	0.394	0.683	0.25	0.575	0.315	0.224	0.111	0.38	0.138	0	0.322	0.4575	0.195833	-1.22415	0.0111831
ENSOARG00000002661	HELB	0.175	0.596	0.33	0.884	1.981	0.475	0.252	0.446	0.349	0.516	0.362	0.259	0.740167	0.364	-1.02391	0.011241
ENSOARG00000013556	APRT	2.263	1.688	3.236	2.482	7.775	4.303	1.305	2.021	0.791	1.203	1.751	2.347	3.6245	1.56967	-1.20732	0.011248
ENSOARG00000012153	CCDC160	0.226	0.787	0.829	0.242	0.996	0.669	0.217	0.269	0.395	0.111	0.122	0.098	0.624833	0.202	-1.62912	0.0112504
ENSOARG00000017769	CITED1	1.213	1.901	1.735	0.78	0.641	0.154	0	0.217	0	0.358	0.587	0.629	1.07067	0.2985	-1.84271	0.0113224
ENSOARG00000016321	KAZALD1	1.404	1.524	1.264	1.231	1.518	0.485	0.184	0.456	0.446	0.188	0.617	0.827	1.23767	0.453	-1.45004	0.0114297
ENSOARG00000016297	INTU	0.144	0.214	0.221	0.37	0.76	0.401	0.083	0.205	0.05	0.297	0	0.075	0.351667	0.118333	-1.57135	0.0115064
ENSOARG00000016498	SLC27A1	4.942	9.312	8.201	5.118	4.926	10.035	28.616	25.066	22.92	8.535	24.308	11.564	7.089	20.1682	1.50843	0.0115198
ENSOARG00000004971	IRAK2	2.468	4.199	3.477	2.646	2.517	3.129	2.559	11.37	12.415	11.764	7.818	7.802	3.07267	8.95467	1.54315	0.0119383
ENSOARG00000021054	Clec2d11	0	0.715	0.319	0.829	1.137	0.908	0.371	0	0	0	0	0	0.651333	0.0618333	-3.39694	0.0119517
ENSOARG00000007560	ARHGAP42	0.246	0.413	0.338	0.643	2.316	0.39	0.31	0.33	0.484	0.363	0.347	0.08	0.724333	0.319	-1.1831	0.0119597
ENSOARG00000009653	RGS2	6.365	4.952	5.566	4.899	4.098	2.345	62.737	20.508	18.263	12.613	8.069	5.572	4.70417	21.2937	2.17841	0.0119904
ENSOARG00000018259	H2BC15	2.377	1.59	1.396	3.259	2.821	2.181	0	1.049	2.71	0.286	0.937	0.502	2.27067	0.914	-1.31285	0.0121767
ENSOARG00000000546	SLC7A3	0.566	0.185	0.426	0.114	0.884	0.18	0.102	0.127	0	0.254	0.057	0.184	0.3925	0.120667	-1.70167	0.0122101
ENSOARG00000005669	C8orf37	0.542	1.271	0.682	1.619	2.457	1.473	0.782	1.107	1.219	0.229	0.25	0.201	1.34067	0.631333	-1.08648	0.0122177
MSTRG.10497	RPL23A	1.066	0.636	1.055	0.171	0.845	0.27	0.154	0	0.186	0	0	0.415	0.673833	0.125833	-2.42088	0.0122755
ENSOARG00000012346	ARMC12	7.359	3.154	3.617	7.805	6.621	2.878	0.226	0	1.506	4.046	0.252	2.03	5.239	1.34333	-1.96347	0.0123306
MSTRG.1851	--	0.103	0.386	0.342	0.61	0.274	1.093	1.442	1.972	1.086	1.936	2.503	0.447	0.468	1.56433	1.74097	0.0124873
ENSOARG00000019189	HJURP	0.19	0.738	0.544	0.551	1.81	0.096	0.055	0.272	0.399	0.393	0.245	0.197	0.654833	0.260167	-1.33169	0.0125053
ENSOARG00000015826	MASTL	0.091	0.159	0.168	0.147	0.684	0.154	0	0	0.053	0	0.049	0.158	0.233833	0.0433333	-2.43193	0.0126302
ENSOARG00000005642	PPP2R2C	0.401	0.94	0.945	0.737	0.908	0.871	0	0.614	0.501	0.254	0.462	0.445	0.800333	0.379333	-1.07713	0.0126471
ENSOARG00000005246	SAMD14	0.302	0.601	0.499	0.081	1.131	0.511	0.073	0.18	0.088	0.074	0.081	0.457	0.520833	0.158833	-1.71331	0.0126512
ENSOARG00000004062	Rab38	0.921	1.717	1.013	0.185	0	1.167	0.166	0.617	0.201	0	0.186	0.149	0.833833	0.219833	-1.92335	0.0126913
ENSOARG00000013455	Tsks	0.714	0.532	0.68	0.536	0.44	0.543	0.137	0.51	0.25	0.211	0.307	0.247	0.574167	0.277	-1.05158	0.0126998
ENSOARG00000003008	SESN2	1.023	0.509	1.063	0.731	0.3	0.144	0	0.102	0.497	0.084	0.092	0.442	0.628333	0.202833	-1.63124	0.0127023
ENSOARG00000006342	TTR	0	0	0	0	0.235	0.075	0.256	2.857	0	0.175	4.584	0.307	0.0516667	1.36317	4.72158	0.0127148
ENSOARG00000002513	LILRA6	0.454	0.496	0.255	0.446	0.282	0.32	0.155	0.188	0	0.309	0.058	0.131	0.3755	0.140167	-1.42167	0.0127538
MSTRG.11643	Ccdc28b	0.768	0.286	0.422	0.617	0.761	0.973	3.596	3.771	1.678	2.55	4.95	0.995	0.637833	2.92333	2.19636	0.0128008
ENSOARG00000021068	CLECL1	0.993	1.111	0.956	0.399	2.46	0.157	0.179	0.222	0.217	0.183	0.4	0.483	1.01267	0.280667	-1.85123	0.0128111
ENSOARG00000016359	ABCC1	0.021	0.031	0.023	0	0.383	0.052	0	0	0	0	0	0	0.085	0.001	-6.40939	0.0128212
ENSOARG00000018812	HSPB7	13.465	4.688	5.925	16.599	15.42	5.69	5.823	0.802	2.354	6.628	9.407	4.073	10.2978	4.84783	-1.08693	0.0128542
ENSOARG00000012044	TSPEAR	0.188	0.49	0.568	0.377	0.372	0	0.271	0	0	0	0.076	0	0.3325	0.0578333	-2.52338	0.0129005
ENSOARG00000014011	FADS3	13.892	14.001	14.076	16.263	12.962	14.985	22.834	29.716	43.463	41.118	25.932	25.985	14.3632	31.508	1.13334	0.0129134
ENSOARG00000016420	AOX2	0.08	0.089	0.109	0	0.026	0.05	0	0	0	0	0	0	0.059	0.001	-5.88264	0.0129134
ENSOARG00000006743	PCDH8	0.026	0	0	0.083	0	0	0.075	0.139	0.136	0.344	0.042	0.437	0.0181667	0.1955	3.4278	0.01305
MSTRG.24099	ERVW-1	0.329	0.285	0.362	0.656	0.27	0.195	0.806	0.045	7.734	3.873	0.989	0.788	0.3495	2.3725	2.76304	0.0132981
ENSOARG00000019007	CRYBB2	1.83	2.341	0.863	3.363	4.146	4.972	12.625	24.99	8.686	1.158	40.255	4.237	2.91917	15.3252	2.39227	0.0134621
ENSOARG00000020096	HPCAL4	0.277	0.619	0.761	2.002	3.108	2.806	0.798	0.741	0.242	0.409	0.223	0.538	1.5955	0.491833	-1.69777	0.0134621
ENSOARG00000001102	KIF2C	0.217	0.496	0.408	0.473	0.634	0.078	0.111	0.083	0.027	0.023	0.249	0.421	0.384333	0.152333	-1.33513	0.0138772
ENSOARG00000005911	INSC	0.416	0.543	0.4	0.084	0.206	0.461	0.824	1.393	1.273	2.303	1.844	0.944	0.351667	1.43017	2.0239	0.0140546
ENSOARG00000007634	SIRPA	0.652	0.984	0.857	1.273	4.025	1.485	1.229	0.914	0.709	0.815	0.559	0.39	1.546	0.769333	-1.00686	0.014071
ENSOARG00000011915	TBXAS1	0.297	0.702	0.49	0.716	0.654	0.502	0.357	0.354	0.087	0.292	0	0.257	0.560167	0.2245	-1.31914	0.0141645
MSTRG.5122	--	0	0	0	0	0	0	0.27	0	0.164	0.207	0.227	0.304	0.001	0.195333	7.60979	0.0141854
ENSOARG00000000137	HMGN4	0.664	1.321	1.055	1.78	1.267	1.029	1.276	0.132	0.129	0.327	0.357	0.765	1.186	0.497667	-1.25285	0.0141995
ENSOARG00000015337	Urah	0.357	0.798	0.981	0	1.178	0.452	0	0.319	0	0	0	0	0.627667	0.0531667	-3.5614	0.0142988
ENSOARG00000009938	KYNU	0.173	0.258	0.253	0	0.912	0.729	0	0.399	0	0	0.12	0	0.3875	0.0865	-2.16342	0.0143015
ENSOARG00000003279	Kcnip1	0.483	1.982	1.329	0.194	0.16	2.45	0	1.079	0	0	0.389	0.313	1.09967	0.296833	-1.88934	0.0143393
ENSOARG00000020566	MAP3K13	0.155	0.309	0.342	0.166	0.65	0.23	0.112	0.185	0.317	0	0.083	0.067	0.308667	0.127333	-1.27744	0.0144601
ENSOARG00000019162	SPP2	0	0	0	0	0.11	0.316	0.12	2.522	0	0.245	2.543	0.215	0.071	0.940833	3.72805	0.0144607
MSTRG.15642	--	1.021	1.082	1.182	0.518	0.639	1.294	1.084	0.288	0.47	0.079	0.433	0.487	0.956	0.4735	-1.01365	0.0144634
MSTRG.13602	--	0.117	0.392	0.257	1.173	0.193	0.185	3.365	0.886	0.816	0.819	1.693	0.492	0.386167	1.34517	1.80049	0.0145196
ENSOARG00000012485	VWCE	0.391	0.365	0.323	0.839	1.766	0.331	0	0.349	0.114	0.385	0.42	0.38	0.669167	0.274667	-1.28468	0.0145547
ENSOARG00000006852	NEIL3	0.235	0.456	0.466	0.378	0.87	0.119	0.271	0.168	0	0.069	0.076	0.183	0.420667	0.127833	-1.71841	0.0145725
ENSOARG00000012137	CENPQ	0.762	0.355	0.105	0.766	0.629	0.483	0.137	0.34	0	0	0	0	0.516667	0.0795	-2.70021	0.0147424
MSTRG.10237	--	0.194	0.688	0.494	0.486	0.086	0.301	1.433	1.789	1.851	1.006	0.853	0.855	0.374833	1.29783	1.79178	0.0150149
ENSOARG00000021090	OVOS2	0.421	0.232	0.282	0.059	0.073	0.232	0.106	0.098	0	0	0	0.19	0.2165	0.0656667	-1.72113	0.0150562
ENSOARG00000003036	Trpc2	0.184	0.583	0.354	0.222	0.182	0.32	0.232	0.246	0.121	0.068	0.185	0.06	0.3075	0.152	-1.01652	0.0150615
ENSOARG00000015860	KSR1	8.946	8.092	8.36	12.752	10.019	9.451	9.413	19.1	16.39	25.943	29.763	28.772	9.60333	21.5635	1.16698	0.0151496
ENSOARG00000004922	C16orf89	0.293	0.437	0.564	0.941	0.193	0.464	0.105	0.131	0.256	0	0	0.19	0.482	0.113667	-2.08422	0.0151999
ENSOARG00000006388	MBD6	2.977	0.846	2.183	1.823	2.248	3.234	1.022	0.506	1.487	0.837	2.057	0.735	2.2185	1.10733	-1.00249	0.015346
ENSOARG00000007055	RFX1	3.278	1.696	2.371	2.422	2.458	2.471	3.788	7.28	7.125	4.753	4.475	5.244	2.44933	5.44417	1.15232	0.0154507
ENSOARG00000018177	UBC	3056.9	1891.35	2360.82	2624.78	2368.87	1847.01	4616.36	4417.23	3470.92	7271.56	7287.26	4356.08	2358.29	5236.57	1.15088	0.0154734
ENSOARG00000019774	PLA1A	1.414	0.835	1.102	0.095	0.234	0.075	0	0.421	0.206	0.261	0.19	0.229	0.625833	0.217833	-1.52255	0.0156933
ENSOARG00000003909	Zbtb45	1.282	1.276	0.705	1.031	1.13	0.813	0.616	0	0.374	0	0	0	1.0395	0.165	-2.65535	0.0158876
ENSOARG00000011655	CHEK1	0.283	0.338	0.062	0.91	0.972	0.215	0.163	0	0.198	0.251	0	0	0.463333	0.102	-2.18348	0.0159051
ENSOARG00000004190	CHAC2	1.567	4.359	4.546	3.208	6.966	0.903	1.232	0.509	0.747	1.473	2.986	3.14	3.5915	1.68117	-1.09512	0.0159474
ENSOARG00000011324	Lmx1a	0.095	0.389	0.261	0.152	0.251	0.361	0	0.169	0.083	0.07	0	0	0.2515	0.0536667	-2.22846	0.0160675
ENSOARG00000001372	ABCC4	0.351	0.339	0.227	0.398	0.191	0.785	0.268	0.221	0.397	0.03	0.2	0.027	0.381833	0.1905	-1.00315	0.01621
ENSOARG00000014269	Slc7a13	0.242	0.171	0.198	0.436	0.186	0.246	0.616	0.407	0.592	0.812	0.647	0.672	0.2465	0.624333	1.34073	0.0163209
ENSOARG00000008015	Rassf10	0.387	0.192	0.496	0.207	0.085	0.163	0	0.115	0.113	0	0	0	0.255	0.038	-2.74643	0.0164177
ENSOARG00000012212	PRR11	0.295	0.165	0.325	0.119	1.072	0.468	0	0	0.129	0	0	0.191	0.407333	0.0533333	-2.9331	0.0165059
ENSOARG00000015960	KCTD12	0.587	1.127	1.108	1.484	1.441	1.064	0.363	0.899	0.44	0.496	0.135	0.87	1.13517	0.533833	-1.08844	0.0165257
ENSOARG00000006029	GMFG	0.488	0.296	0.402	0.294	0.685	0.348	0.352	0.109	0.213	0.36	0.049	0.04	0.418833	0.187167	-1.16205	0.0165924
ENSOARG00000012703	ZNF791	0.102	0.114	0.154	0.061	0.319	0.194	0.055	0.114	0.045	0.056	0.123	0.033	0.157333	0.071	-1.14793	0.0166389
ENSOARG00000017156	SHPK	0.558	0.874	0.613	0.448	1.326	0.778	0.321	0.498	0.487	0.082	0.27	0.578	0.766167	0.372667	-1.03977	0.0169741
ENSOARG00000006068	ZFP36	34.227	49.835	49.227	101.661	45.475	37.594	109.008	92.867	114.044	317.64	67.245	88.534	53.0032	131.556	1.31153	0.0170533
MSTRG.13734	--	1.492	0.655	0.874	0.942	2.536	1.103	0.717	0.444	0.217	0.551	0.601	0.806	1.267	0.556	-1.18826	0.0170662
ENSOARG00000011136	DPM2	6.02	5.437	4.88	5.094	5.861	3.615	0.913	0.566	2.216	4.211	2.043	4.929	5.15117	2.47967	-1.05475	0.0170824
ENSOARG00000014103	Noct	4.158	4.678	4.139	6.368	7.326	4.184	6.755	10.141	9.579	14.133	10.961	21.306	5.14217	12.1458	1.24001	0.0170854
ENSOARG00000001103	STAB1	1.405	0	0.446	0.372	0.369	0.371	0	0	0	0	0	0.271	0.493833	0.0451667	-3.45069	0.0172208
ENSOARG00000011918	ARHGEF39	0.561	0.957	0.529	0.258	0.53	0.406	0.231	0.143	0	0.237	0	0.312	0.540167	0.153833	-1.81204	0.017311
ENSOARG00000020971	DMXL2	0.167	0.138	0.174	0.142	0.407	0.045	0.051	0.205	0.185	0	0.014	0.023	0.178833	0.0796667	-1.16657	0.0174191
ENSOARG00000008335	COL11A2	0.075	0.39	0.295	0.144	0.276	0.246	0.538	0.959	0.991	0.485	0.625	1.083	0.237667	0.780167	1.71484	0.0174391
ENSOARG00000000303	Npdc1	1.049	2.609	2.693	3.374	1.849	1.774	0	0	0.611	0	1.692	0.907	2.22467	0.535	-2.05598	0.0177093
ENSOARG00000004234	SLC45A3	0.183	0.055	0.04	0.059	0.241	0.185	0	0	0	0	0	0.047	0.127167	0.00783333	-4.02095	0.0177139
ENSOARG00000006996	MYL3	55.464	30.471	39.326	46.508	74.878	70.34	98.963	107.216	59.94	139.526	297.484	71.915	52.8312	129.174	1.28985	0.0177334
ENSOARG00000001512	Scn5a	0.293	0.291	0.184	0.202	0.092	0.071	0.02	0.174	0.073	0.021	0.18	0.072	0.188833	0.09	-1.06912	0.0177579
ENSOARG00000018337	CPAMD8	0.347	0.148	0.2	0.372	0.305	0.063	0.048	0	0.231	0.073	0.133	0.128	0.239167	0.102167	-1.22709	0.0177634
ENSOARG00000015109	SEMA3D	0.238	0.152	0.225	0.219	0.405	0.216	0	0.061	0	0	0.055	0.221	0.2425	0.0561667	-2.1102	0.0177709
ENSOARG00000002147	PIK3R6	0.612	1.289	0.99	0.868	0.19	0.319	0.83	0.386	0.126	0.053	0.348	0.28	0.711333	0.337167	-1.07706	0.0177733
ENSOARG00000017524	MAGI2	0.93	0.327	0.737	0.372	0.347	0.704	0.08	0.198	0.356	0.129	0.178	0.414	0.5695	0.225833	-1.33444	0.0177783
ENSOARG00000020076	H2BC4	1.908	4.43	2.799	0.682	3.082	5.376	0.917	2.273	2.224	2.505	0.684	0.275	3.04617	1.47967	-1.04172	0.0179474
ENSOARG00000005076	DNA2	0.152	0.019	0.139	0.041	0.234	0.064	0	0	0	0.037	0.041	0	0.108167	0.013	-3.05667	0.0179942
ENSOARG00000020736	ECT2	0.13	0.174	0.086	0.459	0.686	0.263	0.037	0.139	0.136	0.115	0.042	0.168	0.299667	0.106167	-1.49703	0.0180756
ENSOARG00000015735	ACSL6	0.297	0.348	0.42	0.068	0.28	0.108	0.061	0	0	0.125	0.068	0.11	0.2535	0.0606667	-2.06301	0.018091
MSTRG.15965	--	0.734	0.685	0.525	0.768	2.523	0.559	0.582	0.459	0.385	0.488	0.118	0.857	0.965667	0.4815	-1.00399	0.0182916
ENSOARG00000002100	CYP4F3	0.805	0.08	0.295	0.086	0	0	0	0	0	0.079	0	0	0.211	0.0131667	-4.00228	0.0183211
ENSOARG00000017613	SLC12A2	2.449	5.094	4.216	3.702	5.328	2.328	9.419	17.688	16.52	6.112	6.436	6.09	3.85283	10.3775	1.42947	0.0183574
ENSOARG00000020667	FCGR1A	0.87	1.349	1.243	0.755	0.736	0.397	0.376	0.124	0.03	0.642	0.084	0.654	0.891667	0.318333	-1.48597	0.0184445
MSTRG.8721	--	10.483	9.877	10.23	9.163	8.005	8.198	14.91	21.818	43.039	20.67	16.832	17.545	9.326	22.469	1.26861	0.0184771
ENSOARG00000015861	ENOX2	2.015	2.178	1.99	3.041	3.423	2.762	5.156	7.786	7.764	6.193	5.038	2.612	2.56817	5.75817	1.16487	0.018757
MSTRG.2203	--	4.124	4.679	4.972	7.086	4.629	6.661	10.343	16.149	15.113	5.173	13.571	11.132	5.3585	11.9135	1.1527	0.0187572
MSTRG.13209	CFDP2	1.296	1.382	1.339	1.617	1.311	0.704	2.384	1.56	4.348	5.47	3.903	1.989	1.27483	3.27567	1.36148	0.0188718
ENSOARG00000011420	FAM174C	2.386	5.595	4.125	4.385	5.405	3.025	1.965	3.654	0.596	2.014	2.748	1.326	4.1535	2.0505	-1.01835	0.0189307
ENSOARG00000003133	EML6	0.082	0.082	0.06	0.242	0.09	0.121	0	0.024	0.096	0.02	0.044	0.035	0.112833	0.0365	-1.62822	0.0190302
ENSOARG00000006407	EPHA5	0.221	0.041	0.122	0.178	0.11	0.175	0	0	0	0.082	0	0.036	0.141167	0.0196667	-2.84358	0.0190333
ENSOARG00000001980	NLRC3	1.101	0.205	0.688	0.443	0.628	0.317	0.036	0.224	0.131	0.148	0.161	0.746	0.563667	0.241	-1.22581	0.0190702
ENSOARG00000012024	PTGER3	3.131	0.623	0.574	0.839	1.103	1.456	1.053	0.373	0.547	0.154	0.337	0.677	1.28767	0.5235	-1.2985	0.0192758
ENSOARG00000010370	SLX4IP	0.548	0.562	0.678	0.22	0.724	0.608	0.099	0.367	0.359	0.101	0.11	0.266	0.556667	0.217	-1.35912	0.0193531
ENSOARG00000016446	RBM11	0.153	0.456	0.448	0.328	0.606	0.258	0.441	0	0	0.075	0	0	0.374833	0.086	-2.12384	0.0194599
ENSOARG00000014032	CCDC171	0.236	0.308	0.173	0.284	0.363	0.124	0.085	0	0.343	0.087	0.127	0	0.248	0.107	-1.21273	0.0195089
ENSOARG00000014648	RSAD2	0.666	0.828	0.407	0.952	1.955	4.127	0.427	1.454	0.259	0.874	0.477	0.575	1.48917	0.677667	-1.13586	0.0197083
ENSOARG00000006007	NGFR	0.616	1.012	0.949	1.288	0.489	0.078	0.444	0.44	0.646	0.182	0.099	0.08	0.738667	0.315167	-1.22881	0.0198023
ENSOARG00000011783	MESP2	0.134	0.057	0.105	0.092	0.302	0.024	0	0.137	0	0	0	0	0.119	0.0228333	-2.38175	0.0199366
ENSOARG00000006807	Rab20	1.018	0.929	0.747	0.364	2.093	0.287	0.326	0.202	0.198	0.334	0	0.587	0.906333	0.2745	-1.72324	0.0201404
ENSOARG00000004376	FLRT1	0.136	0.203	0.1	0	0.42	0.23	0	0	0.079	0	0	0.059	0.1815	0.023	-2.98026	0.0202171
MSTRG.12215	GSTA1	2.56	7.079	5.361	5.298	3.332	1.063	10.286	11.464	15.286	24.03	8.872	12.344	4.1155	13.7137	1.73647	0.0202908
MSTRG.4665	--	0	0.117	0	0.252	0	0.198	0	2.517	1.862	0	2.253	0.757	0.0945	1.2315	3.70396	0.02042
ENSOARG00000020963	LYSMD2	2.12	1.86	1.372	2.205	1.153	1.739	0.899	0.445	0.872	0.736	0	1.778	1.7415	0.788333	-1.14345	0.0207178
ENSOARG00000015876	IL17RB	0	0.403	0.416	0.087	0.214	0.206	0	0.193	0	0	0	0	0.221	0.0321667	-2.78041	0.0207605
ENSOARG00000000299	ZNF479	0.916	0.38	0.56	0.818	0.672	0.903	0.147	0.545	0.356	0	0.328	0	0.708167	0.229333	-1.62664	0.0209062
ENSOARG00000012256	SERTAD4	0.6	0.149	0.22	0.536	1.145	0.254	0	0.238	0.117	0.098	0.322	0	0.484	0.129167	-1.90577	0.0209295
ENSOARG00000014933	HAS1	0.032	0.109	0.071	0.052	0.064	0.021	0.07	0.261	0.227	1.39	0	0.231	0.0581667	0.363167	2.64237	0.0209792
ENSOARG00000019892	C1orf122	1.298	0.726	1.428	0.522	1.715	1.645	0	0	0	0.479	0	0.421	1.22233	0.15	-3.0266	0.0211722
MSTRG.8720	--	5.07	5.177	5.029	4.124	4.526	5.191	8.2	10.098	23.16	11.06	7.642	9.871	4.85283	11.6718	1.26613	0.0212356
ENSOARG00000012375	MLXIPL	0.33	0.295	0.472	0.318	0.741	0.377	0	0.59	0.173	0.097	0.16	0.171	0.422167	0.1985	-1.08867	0.0212856
ENSOARG00000013419	SACS	6.172	3.104	4.276	5.248	7.889	4.19	4.02	9.616	18.074	12.83	15.843	10.347	5.1465	11.7883	1.1957	0.0215395
MSTRG.16948	--	0.097	3.2	2.273	0.904	1.833	0.613	0.325	0.923	0.508	0.095	0.106	0.962	1.48667	0.4865	-1.61157	0.0215395
ENSOARG00000000416	KSR1	11.716	12.288	11.759	14.185	12.585	9.503	14.407	22.32	19.8	41.819	42.544	31.83	12.006	28.7867	1.26165	0.0217549
ENSOARG00000002655	CES4A	0.036	0.055	0.079	0.12	0.253	0	0	0	0	0	0.026	0	0.0905	0.00433333	-4.38437	0.0217561
ENSOARG00000006657	MISP3	0.665	0.806	0.64	1.604	0.879	0.527	0.599	0.594	0.291	0.123	0.268	0.323	0.8535	0.366333	-1.22023	0.0217708
MSTRG.19928	--	0.205	0.712	0.375	0.329	19.459	2.939	0.295	0.731	0.358	0.403	0.769	1.591	4.00317	0.691167	-2.53404	0.0218599
ENSOARG00000009885	Igsf5	0.427	0.137	0.47	0.098	0	0	0	0	0	0	0	0	0.188667	0.001	-7.5597	0.0220626
ENSOARG00000000175	SOCS3	1.991	1.136	2.19	2.259	3.094	1.93	2.7	2.719	1.842	21.786	2.832	9.411	2.1	6.88167	1.71237	0.0222678
ENSOARG00000002422	ADAMTSL3	0.654	0.176	0.517	0.629	0.508	0.341	0.179	0.344	0.135	0.114	0.372	0.199	0.470833	0.223833	-1.07279	0.0225602
ENSOARG00000007002	Hoxb6	1.082	1.166	1.19	0.58	1.43	0.914	0.52	0.215	1.261	0.178	0.194	0.312	1.06033	0.446667	-1.24725	0.0226263
ENSOARG00000009895	PGM2L1	2.617	3.791	3.599	2.476	2.594	2.635	12.317	7.289	21.602	3.354	2.854	6.636	2.952	9.00867	1.60962	0.0226378
ENSOARG00000021156	GPX2	0.553	1.239	0.812	0	6.093	2.105	0	0.659	0	0	0.595	1.196	1.80033	0.408333	-2.14044	0.0227174
ENSOARG00000006557	AKAP6	6.088	8.552	7.691	9	6.512	10.375	17.936	19.063	26.239	10.702	17.993	13.008	8.03633	17.4902	1.12193	0.02272
ENSOARG00000016992	KRT15	0.043	0.074	0.047	0.092	0	0.072	0.021	0	0	0	0	0.018	0.0546667	0.0065	-3.07215	0.02311
ENSOARG00000011054	Foxm1	0.26	0.915	0.531	0.119	0.785	0.471	0.107	0.265	0.065	0	0.24	0.578	0.5135	0.209167	-1.29571	0.0232691
ENSOARG00000014073	EDN1	0.623	1.953	1.646	1.804	2.306	0.948	0.539	1.782	0.218	0.736	0.603	0.646	1.54667	0.754	-1.03653	0.0233144
ENSOARG00000007119	GBP6	0.165	0.074	0.218	0	0.131	0.042	0	0.059	0	0	0	0	0.105	0.00983333	-3.41656	0.0233558
ENSOARG00000021014	CEP152	0.121	0.115	0.086	0.299	0.359	0.254	0.135	0.14	0.164	0	0.101	0	0.205667	0.09	-1.19231	0.0233808
MSTRG.4886	--	0.564	0.421	0.355	0.715	0.764	0.46	0.901	1.152	1.339	3.154	0.78	1.88	0.5465	1.53433	1.48932	0.023415
ENSOARG00000002242	LURAP1	0.451	0.084	0.124	0	0.447	1	0	0	0	0	0	0	0.351	0.001	-8.45533	0.0235548
ENSOARG00000016405	PHKB	21.955	37.514	31.957	49.751	81.938	41.874	93.003	111.178	145.02	61.188	72.634	87.129	44.1648	95.0253	1.10541	0.023593
ENSOARG00000004598	KIF9	0.136	0.534	0.413	0.274	0.676	0.605	0.049	0.365	0.238	0.151	0.055	0.354	0.439667	0.202	-1.12205	0.0236169
MSTRG.2632	--	0	0	0	0	0	0.105	2.396	1.485	1.163	0	0	0.108	0.0175	0.858667	5.61667	0.0240366
MSTRG.21858	--	5.836	1.236	3.53	6.057	0.938	2.24	0.171	0.788	1.448	1.12	4.068	0.589	3.30617	1.364	-1.27732	0.0240891
ENSOARG00000018420	FAM172BP	0.307	0.523	0.723	0.282	0.579	0.389	0	0	0	0.712	0.141	0.057	0.467167	0.151667	-1.62303	0.0243277
ENSOARG00000001739	TUBB6	9.345	12.892	12.69	13.923	13.717	9.482	21.419	29.053	29.227	35.297	17.638	23.579	12.0082	26.0355	1.11646	0.0243321
ENSOARG00000011286	ABHD2	41.269	8.034	20.683	27.049	67.3	20.071	6.209	7.383	9.261	33.523	22.052	11.545	30.7343	14.9955	-1.03532	0.0245915
MSTRG.2214	--	2.687	0.535	1.774	0.288	1.184	0.454	0.258	0	0.94	0.265	0.289	0.232	1.15367	0.330667	-1.80278	0.0246581
ENSOARG00000012215	CPLANE2	0.446	1.332	1.309	0.957	0.786	0.566	0.429	0.532	0	0	0.24	0.386	0.899333	0.2645	-1.76559	0.0249787
MSTRG.4712	--	0.092	0	0	0	0	0	0.149	1.878	0	0.228	0.164	0	0.0153333	0.403167	4.71663	0.0250288
ENSOARG00000015473	PRDM5	0.435	0.162	0.287	0.466	0.459	0.165	0.07	0.233	0	0.071	0.21	0.056	0.329	0.106667	-1.62498	0.0251196
ENSOARG00000020436	SLCO1C1	0.075	0.223	0.164	0	0.049	0.142	0	0	0	0.055	0	0	0.108833	0.00916667	-3.56958	0.0251252
ENSOARG00000003963	DUSP1	28.545	50.04	41.896	140.764	44.7	37.582	205.516	158.755	120.343	109.12	77.487	90.367	57.2545	126.931	1.14859	0.0251627
ENSOARG00000004381	TMEM26	0.876	0.436	0.803	0.352	1.061	0.37	0.316	0.522	0	0	0.235	0.378	0.649667	0.241833	-1.42569	0.0252101
ENSOARG00000015873	KIF20A	1.473	2.377	2.116	1.885	4.448	1.41	0.26	1.557	0.053	0.488	0.775	2.221	2.28483	0.892333	-1.35643	0.0252733
ENSOARG00000020163	CASQ2	23.052	15.709	18.53	13.403	14.858	17.171	66.269	37.228	24.213	40.004	69.079	19.472	17.1205	42.7108	1.31888	0.02529
ENSOARG00000004726	PLG	0	0	0	0	0.087	0	0.048	0.883	0	0.195	0.319	0	0.0145	0.240833	4.05391	0.0255317
ENSOARG00000002488	PRORSD1	1.059	2.709	0.832	2.676	8.397	5.37	0.218	2.703	2.381	2.681	1.707	0.785	3.50717	1.74583	-1.00639	0.0256002
ENSOARG00000012915	CDH18	0.099	0.343	0.313	0.053	0.13	0.056	0.063	0.059	0	0.129	0.159	0.057	0.165667	0.0778333	-1.08982	0.0256029
ENSOARG00000014396	KLK10	2.27	0.706	1.769	0.152	0.625	0.48	0.409	1.183	0.496	0	0.305	0	1.00033	0.398833	-1.32662	0.0256029
ENSOARG00000001109	HMGN5	0.107	0.171	0.134	0.147	0.363	0.174	0.176	0.055	0.027	0.135	0	0.059	0.182667	0.0753333	-1.27785	0.0256356
ENSOARG00000008260	CCIN	0.411	0.273	0.704	0.147	0	0.29	0.198	0.163	0	0.068	0.074	0	0.304167	0.0838333	-1.85927	0.0258696
ENSOARG00000000094	Dclk3	0.384	0.767	0.573	0.953	0.38	0.834	2.055	2.278	2.589	0.972	2.277	0.444	0.6485	1.76917	1.44789	0.0259636
ENSOARG00000015713	Ift81	0.195	0.262	0.129	0.439	0.515	0.395	0.955	1.323	2.112	0.748	0.314	0.758	0.3225	1.035	1.68226	0.0259954
ENSOARG00000002833	LRRC29	0.28	0.084	0.185	0.18	0.074	0.213	0	0	0	0	0.09	0	0.169333	0.015	-3.49683	0.0260227
ENSOARG00000019325	IL25	0.317	0.355	0.349	0.764	0.209	1.004	0	0	0.277	0	0	0	0.499667	0.0461667	-3.43604	0.0260227
ENSOARG00000010807	SLC25A27	0.388	0.455	0.549	0.357	0.44	0	0.08	0.099	0.097	0.246	0.089	0.072	0.364833	0.113833	-1.68031	0.0261489
ENSOARG00000012476	PGFS	6.649	3.519	4.783	0.936	1.757	4.531	27.197	26.877	31.39	7.242	17.956	1.63	3.69583	18.7153	2.34025	0.0262112
ENSOARG00000006501	Pol	0	0	0	0.116	0.196	0.071	0.284	0.623	0.664	0.111	0.47	0	0.0638333	0.358667	2.49026	0.0262411
ENSOARG00000002407	LEP	0.525	1.372	0.723	0	0	0.333	0	0	0	0	0.424	0	0.492167	0.0706667	-2.80005	0.0262966
ENSOARG00000006201	PCDH20	0.113	0.148	0.187	0.137	0.337	0.215	0.041	0.101	0.149	0.084	0	0	0.1895	0.0625	-1.60027	0.0263463
ENSOARG00000018640	RASL11B	7.776	2.321	5.043	1.711	3.461	7.056	0.708	0.585	0.572	1.813	1.056	5.412	4.56133	1.691	-1.43158	0.0264014
ENSOARG00000003953	PPAT	0.249	0.966	0.712	0.48	0.592	0.461	0.15	0.372	0.364	0.23	0	0.516	0.576667	0.272	-1.08413	0.0264948
ENSOARG00000001985	OLFM1	2.986	18.079	11.433	9.787	26.86	13.03	0.828	3.385	4.819	14.415	6.202	6.476	13.6958	6.02083	-1.1857	0.0266426
ENSOARG00000010833	NTRK3	0.558	0.468	0.69	1.009	0.276	1.591	0.301	0.374	0.244	0.721	0.225	0.09	0.765333	0.325833	-1.23195	0.0266608
ENSOARG00000000234	NPY5R	0.422	0.405	0.464	0.194	0.557	0.306	0	0	0.211	0.089	0.097	0.312	0.391333	0.118167	-1.72757	0.0266608
ENSOARG00000002333	TMEM63C	0.22	0.164	0.277	0.202	0.333	0.399	0	0.169	0.22	0	0.203	0.041	0.265833	0.1055	-1.33328	0.0267747
ENSOARG00000020519	KNG1	0.37	0.484	0.419	0.495	0.453	0.501	0	0.55	0.108	0.322	0.099	0.08	0.453667	0.193167	-1.23179	0.0269947
ENSOARG00000006418	HMGCLL1	0.394	0.411	0.693	0.886	0.416	0.2	0	0.422	0.138	0	0.254	0.102	0.5	0.152667	-1.71154	0.026998
ENSOARG00000017957	GPD1	103.82	186.756	157.594	148.785	102.279	209.312	407.558	431.924	393.235	199.243	325.218	335.148	151.424	348.721	1.20348	0.0271508
ENSOARG00000005777	CCBE1	0.684	1.159	1.162	0.6	1.068	0.63	0	0.444	0	1.377	0.2	0.242	0.883833	0.377167	-1.22857	0.0273189
ENSOARG00000017000	TEC	0.398	0.149	0.263	0.384	1.21	0.151	0.057	0.071	0.139	0.294	0.321	0.052	0.425833	0.155667	-1.45183	0.0274226
ENSOARG00000009999	JUN	62.981	112.725	97.491	139.316	69.466	86.387	213.192	125.428	223.992	252.461	173.249	279.84	94.7277	211.36	1.15785	0.0274736
ENSOARG00000010465	CRACR2A	0.22	0.211	0.311	0.403	0.414	0	0.226	0.112	0.11	0	0	0	0.259833	0.0746667	-1.79905	0.0276998
ENSOARG00000005456	BIRC5	0.565	1.967	1.243	1.514	3.484	0.477	0.543	1.346	0	0.278	0.304	0.732	1.54167	0.533833	-1.53003	0.0277417
MSTRG.9379	IGHM	0	0	0	0	0	0	0.621	0.385	0.753	1.273	0	1.676	0.001	0.784667	9.61594	0.0278374
ENSOARG00000020126	BUB1B	0.47	0.503	0.495	0.559	2.107	0.155	0.147	0.365	0.036	0.06	0.099	0.663	0.714833	0.228333	-1.64647	0.0278414
ENSOARG00000014352	ADRB2	28.79	24.063	27.792	15.465	9.744	20.484	66.084	86.486	38.677	57.57	31.942	50.371	21.0563	55.1883	1.39011	0.0278761
ENSOARG00000003804	SEMA7A	13.728	13.188	13.462	10.438	8.752	13.178	15.869	25.466	36.196	55.119	24.183	21.492	12.1243	29.7208	1.29357	0.027983
ENSOARG00000003254	THEMIS2	0.862	0.804	0.948	0.462	1.708	0.364	0	0.77	0.377	0.53	0.116	0.559	0.858	0.392	-1.13012	0.0282025
ENSOARG00000009752	ADRA1A	0.065	0.23	0.107	0.107	0.278	0.144	0.094	0.087	0	0.096	0.079	0.042	0.155167	0.0663333	-1.22601	0.0282106
ENSOARG00000002327	ATG9B	0.479	0.343	0.42	0.408	0.441	0.466	0.503	0.924	1.116	2.599	0.706	0.801	0.426167	1.10817	1.37869	0.0282962
ENSOARG00000004729	NALCN	0.015	0.231	0.153	0.05	0.184	0.098	0	0.138	0	0.023	0.075	0.02	0.121833	0.0426667	-1.51373	0.028319
ENSOARG00000016284	Hoxc5	0.802	0.513	0.756	0.553	0.909	0.581	0.33	0.205	0.601	0	0.185	0	0.685667	0.220167	-1.63891	0.0285684
ENSOARG00000007334	E2F2	0.426	0.182	0.402	0.294	0.403	0.077	0	0.218	0.107	0	0	0.079	0.297333	0.0673333	-2.14269	0.0287761
ENSOARG00000003609	TRABD2B	1.032	0.578	1.136	1.245	0.568	0.436	0.248	0.154	0.15	0.889	0.277	0.335	0.8325	0.342167	-1.28275	0.0288917
MSTRG.8088	--	0.382	0.095	0.14	1.025	0	0.808	1.102	2.277	4.01	0.188	1.438	1.982	0.408333	1.83283	2.16626	0.0294554
ENSOARG00000001434	KCNH2	1.241	1.525	1.51	0.614	7.494	1.527	0.309	0.686	0.437	1.788	2.089	0.488	2.3185	0.966167	-1.26285	0.0295325
ENSOARG00000004300	DOK3	0.698	1.042	0.878	0	0.527	0	0	0	0	0	0.482	0.129	0.524167	0.101833	-2.36382	0.0295402
ENSOARG00000002369	PSMC3IP	0.988	1.198	1.223	0.596	0.816	0.626	0.356	0.662	0.216	0.365	0.199	0.48	0.907833	0.379667	-1.25769	0.0296633
ENSOARG00000019064	Wnt10b	0.437	0.475	0.328	0.427	0.86	0.307	0.147	0	0.624	0.151	0.247	0.066	0.472333	0.205833	-1.19833	0.0298646
ENSOARG00000005269	TMEM106A	1.028	0.387	0.565	0.331	0.407	1.433	0.148	0.551	0.18	0	0	0.4	0.691833	0.213167	-1.69844	0.0299031
ENSOARG00000009047	STEAP1	0	0.265	0	0.833	0.296	1.288	0	0	0	0	0	0	0.447	0.001	-8.80413	0.0299087
ENSOARG00000019760	ZC3H12A	1.45	1.894	1.662	2.04	1.198	0.996	5.052	3.131	2.219	8.923	3.507	2.663	1.54	4.24917	1.46425	0.0299444
MSTRG.12886	--	2.283	1.731	1.436	2.285	0.232	3.192	0.253	1.061	0	0.67	0.566	1.962	1.85983	0.752	-1.30637	0.029959
ENSOARG00000009915	SULT1B1	0.232	0.52	0.341	0	0.205	0.295	0	0.277	0	0	0	0	0.2655	0.0461667	-2.52379	0.029966
MSTRG.4762	--	1.197	0.888	1.168	1.202	0.411	0.395	0.404	0.278	0.245	0	0.251	0.385	0.876833	0.2605	-1.75102	0.0301604
ENSOARG00000002098	ARL10	2.149	3.113	2.086	0.61	0.835	0.481	1.093	1.355	0	0.373	1.223	0.492	1.54567	0.756	-1.03177	0.0302059
ENSOARG00000018182	EFR3B	0.449	0.455	0.529	0.413	0.17	0.203	0.185	0.286	0.056	0.047	0.155	0.333	0.369833	0.177	-1.06313	0.030247
ENSOARG00000007536	PTPRN2	0.108	0.241	0.297	0.087	0	0.068	0	0	0	0	0	0	0.1335	0.001	-7.0607	0.030247
ENSOARG00000018574	NXT2	0.785	0.626	0.909	0.797	2.183	1.047	0.714	0	0.289	0	0	0.643	1.05783	0.274333	-1.94711	0.0304242
ENSOARG00000004601	JMJD1C	2.711	2.808	2.625	3.697	5.417	3.286	2.705	7.518	11.245	9.914	8.62	5.371	3.424	7.56217	1.14312	0.0305698
ENSOARG00000007236	HROB	0.118	0.381	0.475	0.063	0.207	0.249	0.113	0.14	0	0	0.19	0.051	0.248833	0.0823333	-1.59563	0.0307546
ENSOARG00000019098	RND1	1.108	0.965	0.926	1.221	0.868	1.587	3.402	2.713	2.189	3.667	1.356	1.915	1.1125	2.54033	1.19121	0.0310023
MSTRG.1071	--	1.027	1.277	1.883	3.303	4.976	1.736	1.974	11.009	7.182	8.089	9.382	6.657	2.367	7.38217	1.64098	0.031595
ENSOARG00000013357	RAPGEFL1	0.233	0.313	0.257	0.375	0.123	0.296	0.135	0	0.082	0.138	0.075	0.061	0.266167	0.0818333	-1.70157	0.0316831
ENSOARG00000008446	SCNN1A	0.516	0.334	0.454	0.277	0.273	0.436	0.099	0.123	0.18	0.152	0.166	0.401	0.381667	0.186833	-1.03056	0.0316932
ENSOARG00000000269	RASGEF1B	4.15	2.89	3	4.068	4.387	1.754	4.501	25.28	6.772	11.615	2.485	6.354	3.37483	9.50117	1.49329	0.031817
ENSOARG00000008136	SUSD3	3.563	0.782	1.614	1.348	1.8	0.399	0.302	0.187	0.183	1.083	0.676	1.63	1.58433	0.676833	-1.227	0.0320643
ENSOARG00000012976	CBX1	1.1	0.166	0.707	0	0.325	0	0	0	0	0	0	0	0.383	0.001	-8.5812	0.0320789
ENSOARG00000007280	SEC14L2	0.405	0.043	0.127	0	0.687	0	0	0	0.101	0	0	0	0.210333	0.0168333	-3.64328	0.0322454
ENSOARG00000015491	KIF4B	0.257	0.144	0.306	0.241	0.877	0.136	0	0.229	0	0.253	0.138	0.194	0.326833	0.135667	-1.26849	0.0323839
ENSOARG00000019142	SHCBP1L	0.292	0.404	0.367	0.067	0.331	0	0.18	0	0.146	0	0.067	0	0.2435	0.0655	-1.89435	0.0324413
MSTRG.7365	--	2.664	4.575	3.766	3.063	2.891	3.566	15.984	9.094	23.863	5.055	3.383	9.763	3.42083	11.1903	1.70983	0.0324632
ENSOARG00000004074	RIN1	0.346	0.155	0.228	0.111	0.412	0.57	0	0	0.061	0.051	0.335	0.179	0.303667	0.104333	-1.54129	0.0326998
ENSOARG00000019313	PKP2	0.422	0.169	0.357	0	0.257	0.082	0.094	0.116	0.113	0	0.105	0	0.2145	0.0713333	-1.58833	0.0328438
ENSOARG00000005644	cuta	2.032	1.264	1.491	1.634	2.238	0.859	0.488	1.21	0.296	0.5	0.819	1.098	1.58633	0.735167	-1.10955	0.0329964
ENSOARG00000008872	C3orf18	0.165	0.863	0.545	0.531	1.31	1.257	2.858	2.952	2.022	0.976	3.995	4.283	0.7785	2.84767	1.87101	0.0329964
ENSOARG00000008849	AGTPBP1	2.262	4.097	3.866	3.144	4.209	3.397	8.581	13.617	12.136	4.087	5.701	6.008	3.49583	8.355	1.257	0.0333996
MSTRG.17295	--	3.097	0.68	1.303	0.146	0.361	1.732	0	0.651	0	0.404	1.175	0.708	1.21983	0.489667	-1.31681	0.0337037
ENSOARG00000000361	--	0.532	0.289	0.107	0.63	0.704	0.307	0.07	0.259	0.21	0.321	0.156	0.149	0.428167	0.194167	-1.14088	0.0337816
ENSOARG00000014962	Fam155b	0.384	0.717	0.581	0.232	1.079	0.183	0.277	0.429	0.084	0.355	0.232	0.187	0.529333	0.260667	-1.02197	0.0339472
ENSOARG00000002923	TIPARP	4.379	7.617	5.941	7.474	9.692	3.951	5.073	15.552	18.696	35.312	9.226	16.091	6.509	16.6583	1.35574	0.0341874
ENSOARG00000018103	EPHA1	0.029	0.171	0.158	0.046	0.076	0	0	0.051	0	0	0	0	0.08	0.0085	-3.23447	0.0343106
MSTRG.13204	--	0	0.832	0	0	0.97	0	1.623	3.997	3.927	8.371	7.364	2.906	0.300333	4.698	3.96741	0.0344959
ENSOARG00000005762	TMEM144	0.209	0.52	0.383	0.112	0.184	0	0	0	0	0	0.225	0	0.234667	0.0375	-2.64565	0.0345008
MSTRG.21567	--	3.181	2.848	3.033	0.682	2.522	0.269	0.611	0.379	0.371	1.879	1.709	0.55	2.08917	0.9165	-1.18872	0.0346389
ENSOARG00000010501	BBIP1	3.148	1.827	1.539	3.937	9.243	4.877	0.504	1.874	0.611	2.582	3.383	1.814	4.09517	1.79467	-1.19021	0.0347082
ENSOARG00000020676	RERG	1.609	0.686	0.885	0.739	0.456	1.311	0.331	1.443	0	0.398	0.217	0.298	0.947667	0.447833	-1.08142	0.0348321
ENSOARG00000011944	SIT1	1.714	1.37	1.885	0.787	0.647	0.776	0.176	1.093	0.214	0.362	0.395	1.111	1.1965	0.5585	-1.09919	0.0351895
ENSOARG00000018275	CASS4	0.31	0.439	0.136	1.097	0.492	0.275	0.223	0.498	0.163	0.183	0.05	0.241	0.458167	0.226333	-1.01742	0.0352152
ENSOARG00000009762	AKR1C1	0	0.226	0.094	0.548	0	0.23	1.918	0.914	0.94	0.378	0.956	0.442	0.183	0.924667	2.33709	0.0352422
ENSOARG00000003014	FAM71F1	0.053	0.04	0.058	0.256	0.281	0.202	0	0	0	0	0	0	0.148333	0.001	-7.2127	0.0353299
ENSOARG00000019133	UNC80	0.019	0.014	0.031	0.075	0.086	0.094	0.335	0.2	0.195	0.027	0.33	0.048	0.0531667	0.189167	1.83106	0.035338
ENSOARG00000013288	PKHD1	0.086	0.044	0.073	0.074	0.035	0.042	0	0	0	0.039	0.021	0.06	0.059	0.02	-1.56071	0.0355118
ENSOARG00000009100	XCL1	0.148	0.717	0.623	0.634	0.293	0.125	0.107	0.044	0.258	0.255	0.04	0.479	0.423333	0.197167	-1.10238	0.0356484
ENSOARG00000013654	SCML2	0.076	0.371	0.21	0.614	1.01	0.436	0.165	0.273	0.134	0.113	0.123	0.347	0.452833	0.1925	-1.23412	0.0357354
ENSOARG00000002811	CCNL1	4.845	7.345	5.891	10.99	12.334	7.048	21.615	19.135	15.784	22.897	9.785	12.166	8.0755	16.897	1.06514	0.0359015
ENSOARG00000008974	ADAM11	0.453	0.52	0.46	0.056	0.046	0.132	0	0.062	0.122	0.103	0.056	0.271	0.277833	0.102333	-1.44094	0.0364694
ENSOARG00000020878	MNS1	0.049	0.329	0.216	0.316	0.843	0.497	0	0.175	0.086	0.217	0.237	0.064	0.375	0.129833	-1.53023	0.0365303
ENSOARG00000006302	B4GALT6	0.175	0.261	0.384	0.281	0.616	0.443	0.084	0	0.204	0.086	0.188	0.151	0.36	0.118833	-1.59906	0.0365955
ENSOARG00000015724	EDIL3	0.501	0.042	0.245	0.268	1.25	0	0	0.199	0.195	0	0.09	0.072	0.384333	0.0926667	-2.05224	0.0366122
ENSOARG00000006333	PCBD1	1.448	1.296	1.593	0.931	1.913	0.367	0.209	1.035	1.013	0.855	0.233	0.188	1.258	0.588833	-1.0952	0.0366151
ENSOARG00000005607	MMP27	0.126	0.438	0.462	0.135	0.277	0.16	0	0.075	0.22	0.062	0.068	0.163	0.266333	0.098	-1.44238	0.0366408
ENSOARG00000010722	CREB3L3	0.236	0.132	0.065	0.095	0.389	0	0	0	0	0	0	0	0.152833	0.001	-7.25582	0.0368729
ENSOARG00000002342	SH3RF2	2.684	4.056	3.937	2.324	2.955	3.315	5.158	9.774	6.437	8.028	6.601	9.412	3.21183	7.56833	1.23658	0.0369416
ENSOARG00000015060	MINAR1	0.352	0.394	0.484	0.094	0.194	0.298	0	0.262	0.103	0.347	0.095	0.076	0.302667	0.147167	-1.04028	0.0370806
ENSOARG00000015783	SATB2	0.106	0.079	0.088	0.043	0.245	0	0	0.047	0	0	0.043	0	0.0935	0.015	-2.64	0.0373825
ENSOARG00000000467	LILRA6	0	1.207	1.148	0.541	0.89	0	0	0	0	0	0	0.436	0.631	0.0726667	-3.11827	0.0377481
MSTRG.14106	Cacna1h	1.261	0.784	1.04	0.169	0.972	0.932	0	0.563	0.367	0.465	0.339	0.545	0.859667	0.379833	-1.17841	0.0378428
ENSOARG00000007151	TTK	0.058	0.159	0.043	0.124	0.358	0	0	0	0.068	0	0.031	0.075	0.123667	0.029	-2.09233	0.0379999
MSTRG.4989	--	0.951	0.815	0.802	0.7	1.023	1.035	3.068	2.342	1.272	1.307	2.645	2.528	0.887667	2.19367	1.30525	0.0379999
MSTRG.9528	--	0.323	0.562	0.651	0.26	0.427	0.478	0.466	0.288	0.094	0.079	0.174	0.14	0.450167	0.206833	-1.12199	0.0381508
ENSOARG00000017414	DNAJC2	0.271	0.042	0.352	0.263	0.29	0.283	0	0	0	0.255	0	0	0.250167	0.0425	-2.55735	0.0382138
MSTRG.3136	--	0.749	2.46	1.649	0.723	1.783	0.57	1.512	0	0.262	0.443	0	0.777	1.32233	0.499	-1.40597	0.0382444
ENSOARG00000008183	TRIB1	30.156	57.375	47.255	35.07	14.748	22.652	76.014	156.134	184.312	202.018	40.032	88.935	34.5427	124.574	1.85055	0.0382467
ENSOARG00000000936	LMOD2	201.879	369.896	305.655	390.518	210.609	212.579	698.782	646.927	624.345	581.7	475.711	654.164	281.856	613.605	1.12235	0.0382773
ENSOARG00000014276	SLC24A2	0.1	0.112	0.092	0	0.088	0.042	0.024	0	0.029	0	0	0.043	0.0723333	0.016	-2.17659	0.0383923
ENSOARG00000014849	NEDD9	6.978	7.712	7.677	6.427	7.199	5.676	12.149	18.894	19.349	17.253	10.311	11.903	6.94483	14.9765	1.10869	0.0384772
ENSOARG00000019663	PTHLH	1.836	1.941	1.852	1.968	1.82	1.358	0	0.547	0.803	0.904	0.247	2.38	1.79583	0.8135	-1.14244	0.038519
ENSOARG00000001767	SYT5	0.419	0.573	0.921	0.337	0.277	0.354	0.101	0.499	0.244	0.206	0.112	0.09	0.480167	0.208667	-1.20234	0.0388599
ENSOARG00000013782	ALB	0.072	0.027	0.052	0	0.962	0.136	0.172	4.219	0.229	1.057	4.173	0.418	0.208167	1.71133	3.03931	0.0389327
ENSOARG00000017076	PVRIG	1.036	1.159	0.912	0	0.411	0.263	0.448	0.37	0	0	0.167	0.269	0.630167	0.209	-1.59223	0.0390145
ENSOARG00000007008	ABHD15	0.227	0.734	0.416	0.365	0	0.096	0	0.27	0	0	0	0.098	0.306333	0.0613333	-2.32036	0.0390267
ENSOARG00000019354	SLC7A8	14.278	1.364	6.129	4.83	22.778	10.926	2.447	3.188	2.283	10.671	4.14	5.248	10.0508	4.66283	-1.10804	0.0392851
ENSOARG00000017121	KIF21B	0.129	0.216	0.212	0.155	0.213	0.102	0.023	0.086	0.113	0.024	0.026	0.209	0.171167	0.0801667	-1.09433	0.0394159
ENSOARG00000006790	SLFN11	0.269	0.022	0.23	0.192	0.079	0.341	0	0	0.209	0	0	0.078	0.188833	0.0478333	-1.98103	0.039421
ENSOARG00000001400	GPR37	0.267	0.332	0.147	0.215	0.471	0.056	0.064	0.159	0.078	0	0.072	0.115	0.248	0.0813333	-1.60842	0.0395293
ENSOARG00000014153	DPEP1	0.192	0.112	0.105	0.11	0	0.035	0.079	0	0	0.04	0	0.036	0.0923333	0.0258333	-1.83762	0.0397722
ENSOARG00000017663	MYBL1	0.036	0.107	0.118	0	0.662	0.136	0.052	0	0	0	0	0.093	0.1765	0.0241667	-2.86858	0.0400663
MSTRG.4972	--	6.46	5.796	6.005	1.288	8.481	5.592	21.852	17.92	17.127	16.473	6.264	13.561	5.60367	15.5328	1.47088	0.0401304
ENSOARG00000014567	--	7.999	10.743	8.8	10.29	10.922	7.774	14.989	15.243	18.181	42.131	24.502	21.084	9.42133	22.6883	1.26795	0.0404111
ENSOARG00000005374	ZNF81	0.153	0.091	0.169	0.296	0.283	0.078	0	0.055	0	0.045	0.198	0	0.178333	0.0496667	-1.84423	0.0404529
ENSOARG00000002984	CFAP52	0.375	1.104	0.716	0.762	0.235	0.1	2.077	2.362	2.691	0.729	1.241	1.791	0.548667	1.81517	1.7261	0.0405491
ENSOARG00000013662	ITIH2	0	0.02	0	0	0.071	0.17	0	0.623	0.094	0.198	0.605	0.209	0.0435	0.288167	2.72782	0.0405625
ENSOARG00000020891	ANXA9	0.274	0.255	0.301	0.33	0.09	0.087	0	0	0	0	0.221	0	0.222833	0.0368333	-2.59688	0.0406606
ENSOARG00000014795	GLIPR1	1.085	0.662	0.76	0.476	0.652	0.875	0.569	0.176	0.517	0.437	0	0.256	0.751667	0.325833	-1.20596	0.040994
ENSOARG00000000586	UNC5D	0.092	0.092	0.136	0.198	0.285	0.117	0.044	0.055	0	0.046	0.099	0	0.153333	0.0406667	-1.91475	0.0414841
ENSOARG00000008597	SGMS2	0.736	0.604	0.567	1.301	1.167	0.933	1.273	1.577	1.158	7.606	1.186	2.575	0.884667	2.5625	1.53435	0.0418842
MSTRG.6757	--	0.304	0	0	0.827	0	0	0.876	2.067	0.531	0.897	2.979	2.163	0.1885	1.5855	3.0723	0.0420246
ENSOARG00000011774	WDR93	0.234	0.175	0.386	0	0.052	0.099	0	0	0	0.058	0.126	0	0.157667	0.0306667	-2.36213	0.0421923
ENSOARG00000002108	LILRB3	0.421	0.135	0.198	0.483	0.212	0.229	0	0	0.105	0.288	0	0	0.279667	0.0655	-2.09414	0.0423047
ENSOARG00000001225	ADORA1	0.227	0.452	0.499	0.309	0	0.479	0	0.27	0.132	0	0.122	0	0.327667	0.0873333	-1.90762	0.0426859
ENSOARG00000005238	ENO2	0.133	0.1	0.134	0.071	0.088	0.089	0.016	0.158	0.019	0.065	0.018	0.029	0.1025	0.0508333	-1.01178	0.0427384
ENSOARG00000015392	SHCBP1	0	0.328	0.132	0.321	1.109	0.152	0.058	0	0.07	0	0.064	0.311	0.340333	0.0838333	-2.02135	0.0428306
ENSOARG00000007230	ERICH4	1.253	0.35	0.689	0	0.414	0.397	0	0	0	0	0	0.406	0.517167	0.0676667	-2.93411	0.0429884
ENSOARG00000000914	MAFA	0.299	0.223	0	0.962	0.395	0.759	0.863	3.207	4.708	1.326	0.965	3.103	0.439667	2.362	2.42553	0.0429991
ENSOARG00000012813	ST6GALNAC3	0.788	0.294	0.723	1.056	0.521	1.166	0.189	0.235	0.689	0	0.212	0.17	0.758	0.249167	-1.60509	0.0430636
MSTRG.7938	RETREG1	1.119	2.133	1.914	0.6	0.164	0.473	0	1.11	0	0	0.601	0.806	1.06717	0.4195	-1.34704	0.0433498
ENSOARG00000003208	MYMK	0.127	1.137	0.838	0.204	1.679	0.483	0	0.454	0.666	0.188	0	0.165	0.744667	0.2455	-1.60087	0.0435219
ENSOARG00000019577	SFT2D3	1.007	1.972	2.077	0.405	0.333	0.957	0.181	0.674	0.44	0.372	0.609	0.979	1.12517	0.5425	-1.05244	0.043573
MSTRG.4776	--	0.734	0.705	0.923	0.169	0.555	0.665	0	0.375	0.367	0.31	0.169	0.272	0.625167	0.248833	-1.32906	0.0437441
ENSOARG00000017150	LHFPL2	1.967	0.452	0.499	1.946	0.8	1.726	0	0.811	0	0.223	0.244	1.177	1.23167	0.409167	-1.58985	0.0437649
ENSOARG00000000185	DPF3	2.282	4.419	4.026	5.427	4.131	6.171	6.043	12.961	12.183	2.728	10.081	20.972	4.40933	10.828	1.29613	0.0438036
ENSOARG00000014822	IKZF1	0.318	0.751	0.932	0.255	0.28	0.336	0.076	0.189	0.278	0	0.171	0.549	0.478667	0.2105	-1.1852	0.0442526
ENSOARG00000012910	RNF207	0.172	0.289	0.237	0.139	0.228	0.328	0.248	1.078	0.829	0.509	1.32	0.894	0.232167	0.813	1.80809	0.044556
ENSOARG00000005274	CPA3	0.064	0.192	0.283	0.207	0.17	0	0	0	0	0	0	0	0.152667	0.001	-7.25424	0.0449084
ENSOARG00000012846	TRPM3	0.324	0.06	0.089	0.156	0.129	0.164	0.047	0.058	0.028	0.048	0.105	0.126	0.153667	0.0686667	-1.16212	0.0449249
ENSOARG00000012688	ATP8B3	0.042	0.126	0.093	0.034	0.084	0.134	0.03	0.038	0.037	0	0	0.027	0.0855	0.022	-1.95842	0.0450307
ENSOARG00000006309	ZDHHC24	0.432	0.452	0.571	0	1.029	0.768	0.249	0.309	0	0	0.418	0.112	0.542	0.181333	-1.57965	0.045139
ENSOARG00000015522	MPPED2	1.461	2.929	2.812	3.229	1.809	2.199	3.948	6.361	4.15	3.101	9.566	9.586	2.4065	6.11867	1.34628	0.0452422
MSTRG.19711	--	0.244	0	0.27	0.471	0.621	0	0	0	0	0	0	0.037	0.267667	0.00616667	-5.4398	0.0460891
ENSOARG00000008961	Dkk2	0.311	3.014	2.393	2.332	0.958	1.576	5.823	13.878	5.252	1.683	10.186	1.208	1.764	6.33833	1.84525	0.046249
ENSOARG00000008332	CD27	0.783	1.023	0.646	0.787	0.776	0.124	0.282	0.175	0.342	0.578	0.158	0.254	0.689833	0.298167	-1.21013	0.0469735
ENSOARG00000001550	Obscn	2.032	2.185	2.68	6.605	7.172	3.06	7.122	8.436	7.61	4.662	8.937	11.402	3.95567	8.02817	1.02115	0.0471657
ENSOARG00000001374	HCRTR1	1.212	0.174	0.872	0.375	1.047	0.473	0.067	0	0.326	0.413	0.376	0.725	0.692167	0.317833	-1.12285	0.0473075
ENSOARG00000007285	FAIM	1.086	1.377	2.15	2.27	2.009	0.138	1.252	0.388	0.949	1.443	0.175	0.282	1.505	0.748167	-1.00833	0.0473677
ENSOARG00000004414	CEBPA	3.391	1.488	1.317	3.849	0.527	1.517	0.575	1.782	1.046	1.473	0.643	0.517	2.01483	1.006	-1.00203	0.0478821
ENSOARG00000001135	--	0.387	0.434	0.32	0.623	0.512	0	1.47	2.596	0.677	1.329	2.499	0.377	0.379333	1.49133	1.97506	0.0484245
ENSOARG00000016110	BRIP1	0.109	0.178	0.167	0.07	0.057	0.055	0	0	0	0.096	0.035	0.056	0.106	0.0311667	-1.76599	0.0484245
ENSOARG00000015391	ARNT2	0.251	0.374	0.315	0.23	0.331	0.136	0	0.384	0	0	0.173	0.139	0.272833	0.116	-1.2339	0.0486051
ENSOARG00000016976	Vgll3	1.019	0.57	0.28	1.093	1.123	1.077	0.122	0.911	0	0.502	0	0.661	0.860333	0.366	-1.23305	0.0486448
ENSOARG00000008716	CPEB2	5.826	5.966	6.046	7.512	13.29	5.226	5.783	20.128	16.528	38.348	8.373	14.32	7.311	17.2467	1.23818	0.0488706
ENSOARG00000009923	KLHL38	71.244	75.907	72.994	44.339	52.075	51.86	161.491	238.209	88.56	62.74	173.941	175.199	61.4032	150.023	1.2888	0.0490349
ENSOARG00000013116	CA3	2039.92	1657.73	1828.16	2525.97	2161.76	1609.63	6049.92	5762.83	1620.4	2718.57	6238.7	3086.97	1970.53	4246.23	1.1076	0.0490716
ENSOARG00000017314	GALNT6	0.295	0.22	0.284	0.059	0.292	0.047	0.106	0.066	0.064	0	0	0.143	0.1995	0.0631667	-1.65915	0.0490852
ENSOARG00000000744	LAMC2	0.13	0.162	0.167	0.279	0.086	0.193	0.125	0.039	0.076	0.064	0.07	0.084	0.1695	0.0763333	-1.1509	0.0494222
ENSOARG00000014051	ALDH3B1	0.339	0.543	0.32	0.546	0.192	0.307	0.14	0	0.17	0	0.391	0.251	0.3745	0.158667	-1.23897	0.0494893
ENSOARG00000019971	PLN	0	0	0	0.833	0.684	0	0.747	8.327	0	1.53	1.67	2.685	0.252833	2.49317	3.30172	0.0495008
ENSOARG00000010000	ASGR2	1.54	0.313	0.924	0.338	1.295	0.533	0	0.75	0.122	0.93	0.113	0.363	0.823833	0.379667	-1.11762	0.0499208

## Sheet: SFK-vs-HH
Supplementary Table S3. Differentially expressed genes in longissimus dorsi
id	Symbol	SFK	SFK	SFK	SFK	SFK	SFK	HH	HH	HH	HH	HH	HH	SFK_mean	HH_mean	log2(fc)	FDR
ENSOARG00000002744	APOL3	6.529	7.724	3.474	5.474	6.726	7.554	219.161	50.91	118.019	177.129	87.065	157.902	6.24683	135.031	4.43402	3.26207e-55
MSTRG.14594	--	12.866	15.205	16.735	17.048	27.246	2.006	0.195	0.399	0.268	0.626	0.45	0.308	15.1843	0.374333	-5.34212	4.4944e-28
MSTRG.13461	--	0.858	0.59	0.154	0.403	0.578	1.801	16.291	17.364	16.703	17.286	10.69	21.777	0.730667	16.6852	4.51321	1.66275e-27
ENSOARG00000005926	PCOLCE2	18.711	20.753	15.149	18.607	22.523	20.876	64.995	64.48	63.026	107.737	62.531	84.284	19.4365	74.5088	1.93864	1.82779e-25
ENSOARG00000005941	TNC	0.83	1.313	2.301	2.152	2.585	1.899	15.967	16.042	16.334	10.056	20	8.027	1.84667	14.4043	2.96351	3.35493e-23
ENSOARG00000001867	Flvcr2	4.083	4.017	3.959	4.081	4.133	4.025	0	0	0	0	0.262	0	4.04967	0.0436667	-6.53513	3.21668e-20
ENSOARG00000001456	GFPT2	8.322	9.172	9.271	10.9	12.175	9.948	35.85	20.298	26.229	36.904	34.815	29.182	9.96467	30.5463	1.61611	4.12709e-20
ENSOARG00000018445	F13A1	2.333	4.632	3.638	4.507	3.553	5.315	23.27	24.081	25.23	20.566	22.387	14.898	3.99633	21.7387	2.44351	4.03307e-19
ENSOARG00000001603	FABP3	48.463	58.909	137.8	154.738	81.111	158.599	779.127	604.398	651.938	641.36	857.07	609.035	106.603	690.488	2.69536	9.70875e-19
ENSOARG00000021018	FBN1	26.219	28.477	26.448	33.822	43.295	28.306	96.847	81.414	86.903	101.18	110.505	77.863	31.0945	92.452	1.57205	1.56489e-18
ENSOARG00000017492	METTL7A	3.269	3.462	3.485	1.176	2.583	3.351	14.399	11.423	12.333	18.382	15.556	11.463	2.88767	13.926	2.2698	6.02221e-16
ENSOARG00000015082	LIPA	6.17	12.545	6.798	6.279	12.907	8.944	32.943	32.698	32.068	28.103	52.856	28.051	8.9405	34.4532	1.94621	1.35792e-15
ENSOARG00000009000	ITGAM	0.393	0.934	0.294	0.426	0.611	0.263	3.864	2.586	2.808	2.636	5.379	2.078	0.486833	3.22517	2.72787	2.55614e-15
ENSOARG00000010288	MAP1A	1.983	1.759	1.954	2.081	1.368	1.631	6.317	5.06	5.848	5.919	8.524	5.097	1.796	6.1275	1.77051	3.31601e-15
ENSOARG00000001968	MFAP5	20.306	18.824	21.228	21.157	28.818	19.125	66.021	57.427	60.176	60.03	58.033	53.917	21.5763	59.2673	1.45779	3.70773e-15
MSTRG.11922	--	31.058	40.927	45.482	50.936	33.619	61.128	341.583	169.539	264.253	133.723	205.217	159.91	43.8583	212.371	2.27566	1.68085e-14
ENSOARG00000008140	AHNAK2	0.725	0.634	0.511	0.774	0.854	0.56	1.844	1.724	1.808	2.076	2.38	1.776	0.676333	1.93467	1.51628	5.92594e-14
ENSOARG00000006867	MYOM3	27.011	19.299	19.586	20.531	25.692	32.566	203.114	51.997	112.93	79.089	134.886	75.481	24.1142	109.583	2.18407	1.1906e-13
ENSOARG00000009659	EPHX2	1.439	2.429	2.598	1.866	2.718	2.075	9.096	4.406	6.536	7.158	8.399	5.144	2.1875	6.78983	1.63409	4.67735e-13
ENSOARG00000016697	ACOT9	14.598	18.238	14.474	16.181	16.686	13.602	44.884	40.372	42.883	42.71	47.901	36.634	15.6298	42.564	1.44533	4.67735e-13
ENSOARG00000010405	BMP1	4.072	4.053	5.153	7.555	6.104	5.644	16.321	14.045	15.591	15.615	22.25	15.001	5.43017	16.4705	1.60082	1.43225e-12
ENSOARG00000002676	FLVCR2	18.264	12.96	11.086	17.953	14.417	13.534	0	0	0	0	0.655	0	14.7023	0.109167	-7.07337	1.43225e-12
ENSOARG00000009230	DPT	34.577	43.98	43.084	51.415	89.985	61.154	279.169	236.836	268.832	129.051	190.436	162.926	54.0325	211.208	1.96677	1.43225e-12
ENSOARG00000003275	WFIKKN2	30.314	67.268	21.874	35.162	35.927	32.982	3.309	6.789	5.597	6.894	2.332	6.519	37.2545	5.24	-2.82978	2.40967e-12
ENSOARG00000002637	CD209L2	0.116	0.478	0.075	0.697	0.719	0.45	1.94	2.253	2.215	2.167	3.753	3.853	0.4225	2.69683	2.67424	4.02471e-12
MSTRG.10407	--	3.323	4.047	3.042	2.62	4.672	2.872	9.538	10.047	11.036	12.882	7.052	7.156	3.42933	9.6185	1.48788	5.07665e-12
ENSOARG00000011945	ELN	13.928	13.633	12.378	23.206	28.071	6.814	71.523	43.195	56.193	61.886	105.1	41.604	16.3383	63.2502	1.95281	6.01191e-12
ENSOARG00000013559	TMEM120A	8.743	11.479	16.457	21.141	14.004	17.373	40.019	44.29	41.986	52.988	56.248	45.814	14.8662	46.8908	1.65727	6.85954e-12
ENSOARG00000007382	SDS	0.465	0.56	0.391	0.85	0.836	0.776	5.809	4.409	5.091	2.029	3.547	1.625	0.646333	3.75167	2.53718	1.08912e-11
MSTRG.2572	ABCC4	0.026	0	0	0	0	0	0.82	9.144	6.268	2.867	0.731	2.442	0.00433333	3.712	9.7425	1.16095e-11
ENSOARG00000020577	Rnf115	14.644	16.376	17.417	12.52	15.504	13.464	101.245	27.269	56.853	42.375	50.413	45.52	14.9875	53.9458	1.84775	1.26266e-11
ENSOARG00000000742	DNAJA4	9.161	9.118	16.983	11.698	8.688	15.055	76.041	35.034	53.003	33.698	51.696	30.726	11.7838	46.6997	1.9866	2.00577e-11
MSTRG.5951	--	0	0	0	0	0	0	3.973	9.058	4.614	5.679	4.667	7.556	0.001	5.9245	12.5325	3.88699e-11
ENSOARG00000001254	TNXB	8.982	11.713	11.992	18.775	12.087	12.06	37.486	28.73	33.42	35.627	31.121	41.968	12.6015	34.7253	1.46239	6.63939e-11
ENSOARG00000007312	SCPEP1	20.798	29.423	20.173	27.066	48.401	23.184	56.44	59.834	60.615	71.773	74.055	104.244	28.1742	71.1602	1.3367	6.63939e-11
ENSOARG00000011663	PGFS	14.615	10.975	15.282	16.271	22.957	8.812	2.53	1.388	0.969	5.663	1.747	3.484	14.8187	2.63017	-2.49419	7.38552e-11
MSTRG.60	--	16.843	22.324	23.059	17.842	25.209	22.826	4.391	5.377	5.485	8.129	5.374	8.599	21.3505	6.22583	-1.77793	8.01137e-11
ENSOARG00000012366	MFSD12	3.278	5.107	5.112	4.587	5.795	5.504	12.477	10.784	11.304	13.254	18.576	11.809	4.89717	13.034	1.41226	8.01137e-11
ENSOARG00000013419	SACS	18.156	36.201	11.317	37.374	23.383	32.926	6.172	3.104	4.276	5.248	7.889	4.19	26.5595	5.1465	-2.36756	8.4875e-11
ENSOARG00000014877	ADAMTS5	0.418	0.383	0.2	0.582	1.189	0.165	2.338	1.843	2.098	2.121	4.976	1.475	0.4895	2.47517	2.33814	1.24776e-10
ENSOARG00000009458	AQP7	8.46	18.218	22.825	21.911	13.433	13.112	104.18	39.931	67.629	52.761	50.64	53.75	16.3265	61.4818	1.91294	1.26344e-10
ENSOARG00000000332	RPL23	0	0	0	0	0	0	0	13.542	21.154	0	0	0	0.001	5.78267	12.4975	1.9542e-10
ENSOARG00000019900	FSTL1	84.636	106.294	87.191	86.176	133.919	74.622	181.083	199.989	192.341	216.722	231.594	193.396	95.473	202.521	1.08491	2.94953e-10
ENSOARG00000006838	CFL2	123.783	112.898	118.678	87.244	162.669	126.947	282.841	236.368	253.912	296.42	342.615	201.909	122.037	269.011	1.14035	2.94953e-10
ENSOARG00000019329	FN1	19.033	24.663	26.447	38.952	32.462	20.541	78.076	89.518	85.591	59.959	99.624	65.517	27.0163	79.7142	1.561	3.73064e-10
ENSOARG00000012921	ACSM1	2.383	3.809	4.882	7.952	6.686	2.167	41.903	11.471	23.504	16.481	27.386	11.322	4.6465	22.0112	2.24402	4.238e-10
ENSOARG00000017875	COL8A1	1.372	1.365	1.532	2.089	4.591	3.345	14.039	5.005	8.146	11.494	17.292	4.879	2.38233	10.1425	2.08997	5.29395e-10
ENSOARG00000016918	F2RL2	1.559	3.592	3.365	3.447	3.832	4.885	17.409	7.74	11.256	17.481	13.521	7.296	3.44667	12.4505	1.85293	5.63955e-10
ENSOARG00000003744	HP	11.778	27.642	9.919	50.56	28.942	25.488	500.542	162.916	297.468	202.566	194.267	118.424	25.7215	246.03	3.25779	5.78197e-10
MSTRG.21544	FLVCR2	22.696	20.785	13.91	27.983	32.516	13.789	0	0	0	0	1.019	0.089	21.9465	0.184667	-6.89292	9.3561e-10
ENSOARG00000000791	HEBP2	1.557	2.057	1.515	1.896	2.631	1.359	5.08	4.209	4.617	4.016	5.321	4.416	1.83583	4.60983	1.32828	9.92479e-10
ENSOARG00000003830	ADAMTS2	9.721	8.965	10.571	14.054	11.2	11.3	24.191	29.659	29.294	27.004	27.006	28.514	10.9685	27.6113	1.33189	9.92479e-10
ENSOARG00000004647	ZNF385D	0.551	0.413	0.595	0.259	0.439	0.243	1.397	1.173	1.11	1.653	1.846	1.697	0.416667	1.47933	1.82798	1.0513e-09
ENSOARG00000002129	Col5a1	12.298	18.097	17.148	27.951	19.241	13.843	44.433	62.232	58.184	42.83	64.971	49.15	18.0963	53.6333	1.56743	1.10122e-09
ENSOARG00000004368	LOXL1	2.388	2.708	2.385	3.928	2.173	1.793	9.81	11.255	11.046	6.92	8.56	7.684	2.5625	9.2125	1.84604	1.10122e-09
ENSOARG00000019721	BRN	2.069	3.839	2.599	5.516	2.84	2.15	15.598	14.488	15.652	12.049	5.432	14.6	3.16883	12.9698	2.03314	1.1439e-09
ENSOARG00000014039	COL5A3	13.603	21.144	23.466	23.868	21.985	16.418	50.025	65.308	62.481	48.573	56.756	42.674	20.0807	54.3028	1.43522	1.29863e-09
ENSOARG00000010881	ANKRD2	39.028	33.671	106.793	82.679	61.057	37.198	1033.14	194.23	528.459	243.563	489.863	349.501	60.071	473.126	2.97748	1.30518e-09
ENSOARG00000015333	RRM2	0.387	0.621	1.3	0.728	1.102	0.292	2.868	3.707	3.558	2.681	5.948	1.86	0.738333	3.437	2.21881	1.42309e-09
ENSOARG00000002942	C4BPA	5.264	5.659	2.671	4.595	6.716	3.138	11.499	17.86	13.884	18.177	26.642	11.12	4.67383	16.5303	1.82244	1.44599e-09
ENSOARG00000011993	ADAMTS12	1.257	1.464	0.905	1.663	2.887	0.676	4.293	3.58	3.77	5.25	8.223	3.43	1.47533	4.75767	1.68921	1.85102e-09
ENSOARG00000014123	PI16	33.33	44.142	40.336	42.142	37.982	25.77	121.273	115.328	121.179	80.553	85.252	93.537	37.2837	102.854	1.46398	2.044e-09
ENSOARG00000015743	SELENOK	41.548	25.699	21.611	29.11	30.553	25.611	58.837	59.405	61.828	104.021	123.003	63.827	29.022	78.4868	1.4353	2.044e-09
ENSOARG00000012515	PCSK5	0.516	0.911	0.517	1.004	1.241	0.749	2.226	2.034	2.057	2.8	2.866	1.864	0.823	2.30783	1.48757	2.34073e-09
ENSOARG00000016476	COL3A1	352.131	458.582	412.784	535.287	622.989	288.374	1037.89	1600.5	1407.07	1003.46	1781.03	833.393	445.024	1277.22	1.52106	2.87663e-09
ENSOARG00000004493	FNDC1	2.117	2.514	1.857	3.625	3.084	2.088	5.07	6.789	6.028	6.832	8.48	6.538	2.5475	6.62283	1.37837	2.87663e-09
ENSOARG00000014667	PITX1	1.874	0.702	1.287	4.963	2.985	1.815	12.277	12.213	11.763	7.854	9.245	19.413	2.271	12.1275	2.41688	3.19771e-09
ENSOARG00000011854	EDEM2	6.002	7.796	4.924	6.43	6.392	6.395	15.07	14.714	15.862	13.537	18.623	15.39	6.32317	15.5327	1.29659	3.20088e-09
ENSOARG00000016285	MSTN	8.872	25.914	13.169	23.366	53.825	10.384	1.719	2.725	2.679	5.413	5.773	1.362	22.5883	3.2785	-2.78447	3.39798e-09
ENSOARG00000011383	WLS	10.194	11.236	9.205	9.099	9.767	9.067	22.508	16.645	19.35	22.131	24.621	19.527	9.76133	20.797	1.09123	3.65846e-09
ENSOARG00000014704	ABCA9	1.471	1.368	0.849	2.953	3.63	1.425	5.719	5.438	5.84	5.705	7.424	6.154	1.94933	6.04667	1.63316	5.87307e-09
ENSOARG00000002862	CD163	1.982	2.645	0.905	4.083	4.385	4.11	13.567	6.552	9.509	11.493	26.618	7.713	3.01833	12.5753	2.05877	7.17594e-09
MSTRG.10237	--	3.738	4.398	2.643	1.343	4.509	2.247	0.194	0.688	0.494	0.486	0.086	0.301	3.14633	0.374833	-3.06935	8.75539e-09
ENSOARG00000012075	CDON	2.261	2.464	2.219	2.391	3.395	2.788	6.213	6.092	5.718	6.5	6.973	4.544	2.58633	6.00667	1.21566	8.75539e-09
ENSOARG00000004015	CD248	4.286	4.751	10.249	7.753	5.219	5.223	17.287	21.505	20.903	14.473	17.982	19.832	6.24683	18.6637	1.57904	9.40819e-09
ENSOARG00000010141	CERCAM	4.446	3.244	3.766	5.85	4.611	3.18	9.648	10.481	10.206	12.19	11.138	10.417	4.18283	10.68	1.35236	9.40819e-09
ENSOARG00000013896	Homer2	119.644	62.485	92.499	78.053	109.707	86.919	212.92	236.637	231.081	232.959	156.487	246.674	91.5512	219.46	1.26131	1.07008e-08
ENSOARG00000011602	Uck2	8.122	3.157	6.324	8.509	5.923	1.548	83.68	33.565	50.171	21.403	49.629	24.199	5.59717	43.7745	2.96732	1.18349e-08
MSTRG.5284	CDH4	1.492	0.481	0.805	0.701	0.88	0.452	6.215	2.157	4.452	3.37	2.769	5.588	0.801833	4.09183	2.35137	1.26756e-08
ENSOARG00000009045	FRMD3	12.046	6.15	5.564	5.334	9.292	6.395	18.672	17.179	17.578	27.714	13.523	20.882	7.4635	19.258	1.36753	1.35749e-08
ENSOARG00000020580	CHRD	0.803	1.014	0.751	1.147	1.48	0.615	3.071	2.779	3.323	2.503	1.665	3.039	0.968333	2.73	1.49533	1.42839e-08
ENSOARG00000002356	RARRES1	2.346	1.843	3.136	2.94	2.26	2.056	6.148	7.882	7.716	7.658	21.054	6.367	2.43017	9.47083	1.96244	1.42839e-08
ENSOARG00000016225	SFXN3	1.619	2.002	2.912	2.637	1.746	1.673	5.604	8.486	6.624	7.934	7.736	6.149	2.09817	7.08883	1.75642	1.42839e-08
ENSOARG00000006251	CD109	2.021	2.908	2.325	2.544	4.472	1.625	5.747	6.525	6.143	6.271	6.578	5.843	2.64917	6.1845	1.22312	1.53506e-08
ENSOARG00000016068	SMPX	184.089	96.379	128.168	122.085	152.814	83.348	342.721	381.284	336.111	385.602	280.872	248.736	127.814	329.221	1.36501	1.59586e-08
ENSOARG00000014106	Sh3gl2	0.403	0.289	0.246	0.462	1.088	0.459	2.569	1.308	1.795	1.268	1.994	1.327	0.491167	1.71017	1.79985	1.66702e-08
ENSOARG00000016370	BCO2	1.689	1.617	2.345	1.134	1.952	1.461	5.751	2.407	3.755	8.495	4.572	4.742	1.69967	4.95367	1.54324	1.91798e-08
ENSOARG00000016916	NPM3	2.317	1.99	2.918	3.81	1.562	2.057	17.056	9.377	12.344	6.014	15.618	7.018	2.44233	11.2378	2.20203	2.43384e-08
ENSOARG00000014729	CD68	5.008	10.22	5.406	6.532	7.716	10.692	21.782	24.111	23.178	19.104	46.052	14.56	7.59567	24.7978	1.70697	2.4645e-08
ENSOARG00000016440	COL5A2	26.367	32.366	32.694	45.838	50.048	25.54	90.409	88.252	92.033	70.327	132.22	61.564	35.4755	89.1342	1.32916	2.51819e-08
ENSOARG00000016790	COL14A1	5.255	7.833	4.752	11.372	7.288	4.166	16.537	18.086	18.121	16.309	27.319	17.873	6.77767	19.0408	1.49024	2.88346e-08
ENSOARG00000012484	PRUNE2	0.214	0.151	0.146	0.18	0.485	0.207	0.863	1.392	1.122	0.757	0.726	0.498	0.2305	0.893	1.95389	3.70572e-08
ENSOARG00000015632	VCAN	1.248	1.417	2.516	4.325	4.325	1.624	8.758	6.912	8.03	7.254	16.804	5.163	2.57583	8.82017	1.77577	4.83317e-08
ENSOARG00000001170	LTBP2	0.744	1.242	0.459	0.649	0.86	0.48	1.524	2.007	1.857	2.648	3.355	1.636	0.739	2.17117	1.55482	5.2041e-08
ENSOARG00000010314	GUSB	0.868	2.181	1.639	2.294	2.559	1.261	4.33	4.924	4.116	4.731	8.387	5.276	1.80033	5.294	1.55609	6.7316e-08
ENSOARG00000012241	ADAM12	0.412	1.465	1.579	1.104	0.833	0.818	3.034	4.384	3.899	2.619	5.929	2.227	1.03517	3.682	1.83063	7.57608e-08
ENSOARG00000002600	C1orf21	73.232	78.454	52.704	49.125	96.019	42.005	179.165	110.593	125.114	161.76	171.458	111.449	65.2565	143.256	1.13441	7.63281e-08
ENSOARG00000014926	ADGRD1	1.572	1.267	1.326	1.016	1.656	1.943	6.522	3.374	4.618	3.895	3.182	2.787	1.46333	4.063	1.47329	8.16324e-08
ENSOARG00000017667	FKBP10	4.973	8.183	6.389	7.943	6.135	5.8	16.419	20.866	19.725	13.341	21.01	13.412	6.5705	17.4622	1.41016	8.74937e-08
MSTRG.1761	--	0	0	0	0	0	0	3.884	3.13	3.589	0.25	1.642	2.561	0.001	2.50933	11.2931	9.08056e-08
ENSOARG00000003894	THBS3	3.829	4.962	4.645	7.54	5.162	4.132	9.806	11.238	10.538	11.087	16.617	13.326	5.045	12.102	1.26232	9.63732e-08
ENSOARG00000015873	KIF20A	0.349	0.28	0.712	0.911	0.523	0.338	1.473	2.377	2.116	1.885	4.448	1.41	0.518833	2.28483	2.13875	9.65892e-08
ENSOARG00000008461	HABP4	3.923	5.489	7.059	5.092	6.801	4.615	15.203	14.367	14.176	12.106	14.445	10.554	5.4965	13.4752	1.29372	9.73828e-08
ENSOARG00000014664	CTSH	14.272	23.988	17.528	26.925	28.304	16.63	53.781	36.657	44.527	47.556	56.979	40.237	21.2745	46.6228	1.13191	9.73828e-08
ENSOARG00000000606	MUSTN1	174.546	90.997	85.805	123.507	89.388	49.136	471.126	360.746	389.902	429.047	111.665	397.517	102.23	360	1.81618	1.14987e-07
ENSOARG00000012346	ARMC12	0.909	1.354	0	0.095	1.634	1.37	7.359	3.154	3.617	7.805	6.621	2.878	0.893667	5.239	2.55148	1.18875e-07
MSTRG.12039	--	5.835	4.093	1.818	3.901	4.136	3.03	14.452	10.226	12.565	14.093	9.302	6.797	3.80217	11.2392	1.56364	1.21897e-07
ENSOARG00000001914	ABCG2	4.512	5.949	7.306	3.896	7.922	5.133	10.165	13.56	12.703	15.233	12.572	10.928	5.78633	12.5268	1.1143	1.26131e-07
ENSOARG00000009774	NABP2	17.6	17.446	18.269	22.268	23.12	19.016	47.74	46.318	43.862	34.867	42.518	58.304	19.6198	45.6015	1.21677	1.45445e-07
ENSOARG00000010939	Nr4a3	2.42	5.287	2.053	2.112	1.01	1.954	0.089	0.433	0.246	0.287	0.295	0.113	2.47267	0.243833	-3.3421	1.50008e-07
ENSOARG00000019993	ACTC1	51.246	34.643	92.546	114.859	61.986	27.912	2109.41	796.079	1320.16	263.299	252.505	180.608	63.8653	820.344	3.68312	1.66914e-07
ENSOARG00000000562	ACOT2	1.121	0.77	1.694	0.702	1.31	2.823	7.761	3.154	5.161	3.818	6.549	5.506	1.40333	5.32483	1.92388	1.77823e-07
ENSOARG00000000837	Hhipl1	0.975	1.257	1.448	2.12	1.068	1.772	5.103	5.076	5.977	3.191	6.93	3.354	1.44	4.9385	1.778	1.80124e-07
ENSOARG00000020606	ALG3	2.915	3.249	3.317	3.925	4.462	3.969	6.473	7.017	7.86	7.659	10.651	10.451	3.6395	8.35183	1.19835	1.84829e-07
MSTRG.453	--	4.389	8.668	3.558	4.837	11.818	8.762	14.746	14.69	15.758	18.57	38.499	15.274	7.00533	19.5895	1.48355	2.18677e-07
ENSOARG00000019080	COL6A3	32.587	42.342	40.867	62.203	49.838	34.585	93.809	91.544	94.11	88.685	120.519	82.282	43.737	95.1582	1.12147	2.20036e-07
ENSOARG00000017047	ALDH1L2	1.512	1.28	1.821	1.511	2.489	2.143	3.811	3.635	3.718	3.372	5.639	3.487	1.79267	3.94367	1.13743	2.23815e-07
ENSOARG00000001591	FUCA2	1.358	2.446	1.734	1.487	4.176	1.728	4.767	5.192	5.329	4.992	7.752	3.91	2.15483	5.32367	1.30484	2.38597e-07
ENSOARG00000014735	GADL1	63.581	63.062	94.561	26.904	51.486	80.05	10.452	16.83	15.194	15.949	16.912	21.701	63.274	16.173	-1.96803	2.39359e-07
ENSOARG00000005960	ACTR3B	81.445	80.136	53.652	79.674	50.837	67.237	175.393	137.425	148.75	175.08	134.518	157.843	68.8302	154.835	1.16962	2.49359e-07
ENSOARG00000021172	RDH11	2.019	2.148	3.163	2.326	3.95	4.037	7.065	5.836	6.384	6.654	8.202	7.421	2.9405	6.927	1.23617	2.75608e-07
ENSOARG00000009367	TYMS	0.44	0.907	1.543	1.964	2.076	0.32	5.028	5.595	5.063	3.7	6.869	4.105	1.20833	5.06	2.06612	2.78482e-07
ENSOARG00000008084	WNK2	34.966	35.547	28.589	39.756	32.333	35.145	7.776	10.427	9.548	12.773	18.143	12.952	34.3893	11.9365	-1.52658	3.02908e-07
ENSOARG00000011709	PLIN1	6.582	10.76	10.192	22.808	18.554	8.63	56.162	44.363	48.236	38.111	20.494	35.926	12.921	40.5487	1.64994	3.02908e-07
ENSOARG00000010271	TIGAR	3.975	4.494	7.752	5.544	9.681	4.844	11.428	15.051	14.868	15.02	19.303	11.842	6.04833	14.5853	1.26991	3.04915e-07
ENSOARG00000020582	MGST1	7.104	10.508	8.336	18.289	13.95	12.267	54.22	25.183	36.078	34.642	38.749	18.512	11.7423	34.564	1.55755	3.05941e-07
ENSOARG00000009626	MSR1	0.727	0.525	0.078	0.752	0.49	0.493	2.028	2.438	2.665	2.446	7.37	1.214	0.510833	3.02683	2.56688	3.13491e-07
ENSOARG00000013027	NR1D1	11.854	6.754	17.024	13.843	14.831	6.383	29.684	37.012	33.299	26.007	22.626	36.968	11.7815	30.9327	1.39261	3.45096e-07
ENSOARG00000016430	ACACB	26.966	41.453	24.204	19.105	44.721	29.993	76.13	42.08	56.984	63.619	124.932	58.836	31.0737	70.4302	1.1805	3.54092e-07
MSTRG.18434	HILPDA	2.429	1.402	3.461	4.018	2.62	2.447	10.165	7.584	9.029	5.085	9.949	8.4	2.7295	8.36867	1.61636	3.61142e-07
ENSOARG00000001508	COL1A2	221.022	299.648	262.808	363.899	303.225	153.011	560.289	712.226	662.467	564.239	851.891	465.207	267.269	636.053	1.25086	3.70706e-07
ENSOARG00000013202	FCGRT	80.364	108.577	95.736	115.643	103.594	104.203	177.892	217.115	207.38	206.146	173.016	306.011	101.353	214.593	1.08222	4.05669e-07
ENSOARG00000006212	CRABP2	2.25	3.093	3.778	3.994	4.381	1.453	67.035	34.548	50.513	11.527	16.641	6.386	3.15817	31.1083	3.30014	4.1956e-07
ENSOARG00000006394	LDHD	7.451	9.548	9.397	9.752	7.041	11.939	2.698	2.496	2.197	1.909	1.925	2.668	9.188	2.3155	-1.98843	4.27571e-07
ENSOARG00000011340	MMP16	1.361	2.171	2.046	1.736	2.359	1.491	3.992	4.365	4.143	3.614	3.6	4.218	1.86067	3.98867	1.10009	4.27571e-07
ENSOARG00000001232	ABCC4	0	0	0	0.031	0	0	0.462	0.843	0.65	0.413	0.034	0.358	0.00516667	0.46	6.47626	4.42754e-07
ENSOARG00000017538	P3H4	4.01	4.76	4.591	9.478	3.931	4.355	11.582	21.428	17.506	12.718	16.175	17.667	5.1875	16.1793	1.64104	4.86185e-07
ENSOARG00000007959	SPTBN2	0.015	0.015	0.032	0.098	0.04	0.058	0.577	0.293	0.508	0.223	0.32	0.176	0.043	0.3495	3.02288	5.34057e-07
ENSOARG00000013847	KCNJ2	1.624	1.172	1.315	1.145	1.204	2.202	5.034	4.601	5.468	2.732	4.573	5.663	1.44367	4.6785	1.69631	5.38191e-07
ENSOARG00000016657	PCSK6	6.039	9.22	6.818	16.094	8.305	9.578	30.554	19.53	25.46	31.64	14.878	29.052	9.34233	25.1857	1.43075	5.43845e-07
ENSOARG00000012784	Htra3	0.84	1.515	3.967	3.059	2.831	2.644	8.95	4.674	6.176	9.027	6.773	10.005	2.476	7.60083	1.61815	5.76362e-07
ENSOARG00000010607	CCDC8	6.732	6.099	8.662	5.88	6.234	4.611	15.178	15.846	16.813	14.067	9.749	18.373	6.36967	15.0043	1.23609	5.81636e-07
ENSOARG00000013535	ITIH5	15.697	22.208	19.01	26.114	22.378	21.112	47.624	38.621	41.931	45.551	36.916	43.287	21.0865	42.3217	1.00508	5.81636e-07
ENSOARG00000004871	COL1A1	126.347	187.224	153.535	232.471	156.806	74.85	334.338	465.825	422.534	336.823	610.963	290.434	155.206	410.153	1.40198	6.46463e-07
ENSOARG00000005232	POGLUT2	3.178	3.205	3.654	3.311	4.936	2.61	6.532	7.989	8.305	7.059	9.692	6.719	3.48233	7.716	1.1478	6.75097e-07
ENSOARG00000016258	RCN1	40.75	53.806	36.307	36.201	56.443	26.901	76.032	80.855	82.69	80.345	118.905	70.611	41.7347	84.9063	1.02463	7.43899e-07
MSTRG.10323	--	8.21	7.086	8.451	3.768	12.613	4.624	0.74	1.214	1.139	0.714	1.76	1.688	7.45867	1.20917	-2.6249	7.80697e-07
MSTRG.15970	--	1.569	1.176	1.54	0.804	0.229	0.414	7.882	6.175	6.648	4.225	3.472	5.355	0.955333	5.62617	2.55808	7.87386e-07
ENSOARG00000016870	Slc7a4	6.433	5.33	4.219	4.181	13.293	4.309	0.885	1.321	1.076	1.873	1.293	2.481	6.29417	1.48817	-2.08048	7.87386e-07
ENSOARG00000011552	DRD1	2.177	2.645	0.839	1.096	1.153	2.711	0	0.135	0.133	0	0.239	0.153	1.77017	0.11	-4.00831	8.31979e-07
ENSOARG00000007885	C4BPA	0.978	0.782	0.347	0.356	1.039	1.612	3.243	3.319	2.502	4.518	7.119	5.268	0.852333	4.32817	2.34427	8.61315e-07
ENSOARG00000006410	COL12A1	4.607	6.144	3.534	9.434	6.441	4.353	11.892	13.047	12.51	14.136	25.645	10.987	5.75217	14.7028	1.35392	8.7773e-07
ENSOARG00000003850	FITM2	6.363	7.568	8.586	10.925	8.248	8.771	18.775	13.513	16.795	16.162	21.427	24.403	8.41017	18.5125	1.13829	9.0318e-07
ENSOARG00000019298	CD200	1.362	1.188	1.018	1.772	5.226	1.218	3.306	7.27	7.032	6.528	7.639	6.794	1.964	6.42817	1.71061	9.27834e-07
ENSOARG00000020710	NID2	9.868	16.923	14.086	19.583	17.15	14.497	29.304	33.749	31.52	30.219	47.847	26.559	15.3512	33.1997	1.11282	1.01767e-06
ENSOARG00000016964	SEC24D	4.87	5.292	5.506	5.845	7.675	4.367	10.43	12.444	11.699	11.195	15.636	8.115	5.5925	11.5865	1.05088	1.03943e-06
ENSOARG00000020061	UGP2	171.972	173.271	147.176	127.688	354.535	158.182	291.578	345.169	324.079	468.675	871.044	305.451	188.804	434.333	1.20191	1.10471e-06
ENSOARG00000015857	METRNL	92.149	170.99	130.459	210.9	90.092	152.9	27.039	43.358	38.142	26.122	38.611	20.595	141.248	32.3112	-2.12813	1.13292e-06
ENSOARG00000020020	TUBA4A	1205.29	1123.76	1607.84	2022.65	1020.42	1118.26	4566.81	4370.56	4573.1	2961.31	2145.33	3119.14	1349.7	3622.71	1.42443	1.24204e-06
ENSOARG00000021088	LGALS3	15.151	37.828	36.162	34.881	28.296	25.716	71.419	73.861	70.272	55.947	102.629	55.58	29.6723	71.618	1.2712	1.44126e-06
MSTRG.1843	--	0.265	0.137	0.429	0.062	0.625	0.963	2.979	1.916	2.599	8.837	0.814	1.042	0.4135	3.03117	2.87391	1.46657e-06
ENSOARG00000018851	MORC4	1.301	1.533	1.605	1.397	1.904	1.296	3.283	3.438	3.359	3.01	3.616	3.104	1.506	3.30167	1.13247	1.65408e-06
ENSOARG00000017739	CAPN6	47.005	68.573	43.946	74.399	70.11	43.762	184.49	97.546	132.107	98.105	147.461	108.04	57.9658	127.958	1.1424	1.67832e-06
ENSOARG00000001747	SGSH	1.56	2.291	2.705	2.444	1.848	1.878	5.166	4.538	5.038	4.301	6.149	4.32	2.121	4.91867	1.21352	1.89519e-06
ENSOARG00000005600	DPP3	8.366	8.008	10.47	13.392	7.622	11.398	19.272	22.777	22.023	19.36	28.431	21.721	9.876	22.264	1.17271	1.90676e-06
ENSOARG00000002234	SLC2A3	5.959	5.067	4.681	6.385	8.471	5.907	13.064	6.811	9.588	25.109	11.611	9.682	6.07833	12.6442	1.05672	1.91512e-06
ENSOARG00000015642	CRTAP	6.413	10.273	7.952	8.552	8.295	6.128	20.013	16.084	17.805	13.606	19.523	15.665	7.9355	17.116	1.10895	1.92883e-06
ENSOARG00000016793	GGH	4.139	4.492	7.056	4.607	4.699	3.588	10.975	10.204	11.702	9.502	14.837	8.99	4.7635	11.035	1.21199	2.01991e-06
ENSOARG00000003470	KIF3B	1.591	1.968	1.374	1.409	2.022	1.365	2.888	2.706	2.944	4.474	3.49	4.018	1.6215	3.42	1.07667	2.05449e-06
ENSOARG00000016069	OLFML1	6.726	10.844	5.678	7.699	9.881	6.849	17.374	18.148	17.276	15.58	17.572	15.757	7.94617	16.9512	1.09305	2.07891e-06
ENSOARG00000017465	AMOT	19.256	24.513	24.57	13.567	18.532	19.262	25.785	46.616	37.277	45.567	45.573	45.193	19.95	41.0018	1.0393	2.25843e-06
ENSOARG00000014206	RAB3IL1	5.939	2.924	2.392	4.166	5.019	3.521	7.351	9.329	8.767	8.616	12.618	10.974	3.9935	9.60917	1.26676	2.65511e-06
ENSOARG00000016509	CTHRC1	0.622	1.995	1.157	0.715	1.351	0.335	1.58	4.617	3.183	2.714	6.796	2.988	1.02917	3.64633	1.82497	2.67137e-06
ENSOARG00000008849	AGTPBP1	9.098	16.538	14.014	9.43	21.246	6.754	2.262	4.097	3.866	3.144	4.209	3.397	12.8467	3.49583	-1.87769	2.68911e-06
ENSOARG00000006037	BMPER	1.876	1.883	2.131	1.438	1.863	2.199	5.126	7.221	5.891	3.752	7.178	2.667	1.89833	5.30583	1.48285	2.69276e-06
MSTRG.19026	Pol	0.641	1.346	1.346	0.78	2.62	1.524	3.483	3.097	3.14	3.617	5.166	3.351	1.37617	3.64233	1.40421	2.69957e-06
ENSOARG00000004807	ADGRE1	0	0.024	0	0.044	0.032	0.069	0.805	0.518	0.684	0.235	2.392	0.139	0.0281667	0.7955	4.8198	2.70441e-06
ENSOARG00000004687	XYLT2	2.005	1.504	2.007	2.879	2.409	1.554	5.256	4.385	4.663	3.817	4.78	5.015	2.05967	4.65267	1.17565	2.79241e-06
ENSOARG00000004848	ITGBL1	4.333	3.008	3.627	7.313	8.225	2.227	10.621	16.361	14.398	11.459	11.5	12.77	4.78883	12.8515	1.42419	2.88355e-06
MSTRG.22397	--	9.754	1.257	0.494	1.432	2.671	2.362	0	0	0	0	0.156	0.15	2.995	0.051	-5.87591	3.22025e-06
ENSOARG00000015655	Oca2	0.548	0.721	0.69	0.887	0.738	0.472	2.971	1.249	2.049	2.313	3.303	0.777	0.676	2.11033	1.64238	3.26982e-06
ENSOARG00000012814	ARHGAP36	0.542	0.283	0.699	0.032	0.323	0.166	1.661	0.512	1.103	2.121	4.175	1.108	0.340833	1.78	2.38474	3.33065e-06
MSTRG.21437	--	3.061	1.625	0.4	1.133	5.252	1.797	0.072	0.054	0.158	0.462	0.095	0.091	2.21133	0.155333	-3.83148	3.41993e-06
ENSOARG00000020282	RUBCN	1.078	0.778	1.009	0.946	1.26	1.079	2.089	2.597	2.972	1.926	3.165	2.189	1.025	2.48967	1.28033	3.46689e-06
ENSOARG00000009128	C7	1.101	5.077	1.381	2.629	3.17	2.349	20.584	7.537	12.28	9.828	24.472	4.24	2.61783	13.1568	2.32937	3.56162e-06
ENSOARG00000008198	AGMO	0.436	0.45	0.696	0.593	1.26	0.543	2.318	1.297	2.019	2.019	1.978	2.326	0.663	1.99283	1.58774	3.70147e-06
ENSOARG00000006202	CST3	195.968	273.42	185.266	332.374	205.876	302.252	544.835	521.728	550.999	539.961	753.834	402.25	249.193	552.268	1.14811	3.70346e-06
ENSOARG00000008760	MXRA5	2.403	3.923	3.622	6.083	3.493	4.426	8.411	8.512	8.922	8.408	10.281	8.584	3.99167	8.853	1.14918	3.73219e-06
ENSOARG00000017957	GPD1	499.692	580.249	523.796	547.598	410.113	498.264	103.82	186.756	157.594	148.785	102.279	209.312	509.952	151.424	-1.75176	3.73584e-06
ENSOARG00000019750	KLHL33	25.382	30.929	25.828	20.643	22.272	16.431	4.954	8.088	7.069	8.676	2.852	6.032	23.5808	6.2785	-1.90912	3.8107e-06
ENSOARG00000018483	ITGA11	1.256	1.596	1.482	1.922	2.048	1.783	2.242	5.44	4.21	4.26	2.753	8.554	1.68117	4.5765	1.44478	3.97384e-06
ENSOARG00000008208	CR2	0.258	0.218	0.051	0.11	0.032	0.091	0.874	0.421	0.641	0.293	1.444	0.646	0.126667	0.719833	2.50663	4.18319e-06
MSTRG.18469	--	1.05	1.786	2.931	1.042	1.857	2.052	3.512	3.521	3.782	4.402	6.496	3.792	1.78633	4.25083	1.25074	4.34771e-06
ENSOARG00000011867	Rflnb	2.644	4.672	4.893	3.017	3.565	2.378	4.391	15.506	11.754	14.827	17.599	6.309	3.52817	11.731	1.73334	4.43423e-06
ENSOARG00000002331	SLC35C1	0.435	0.576	0.871	1.145	0.697	0.88	2.033	1.97	1.919	1.648	2.137	1.948	0.767333	1.9425	1.33999	4.51911e-06
ENSOARG00000018923	PAMR1	0.594	1.007	0.733	0.678	1.946	1.193	2.435	2.627	2.932	4.762	1.435	2.712	1.02517	2.81717	1.45839	4.53649e-06
ENSOARG00000020177	PDIA5	4.466	5.424	3.963	5.75	4.371	4.445	9.53	12.31	11.996	10.292	13.908	6.972	4.7365	10.8347	1.19376	4.67863e-06
ENSOARG00000008499	ARSL	1.835	1.159	1.598	0.779	2.554	1.204	2.799	4.655	3.785	3.467	4.244	4.129	1.5215	3.8465	1.33805	4.89302e-06
ENSOARG00000012029	PRRX1	6.894	2.8	2.255	3.534	5.07	4.452	15.705	11.597	13.18	7.289	14.548	11.699	4.1675	12.3363	1.56566	4.91521e-06
ENSOARG00000010126	LOXL2	4.765	7.644	8.203	11.084	8.917	4.978	12.033	21.154	17.713	15.029	23.36	15.237	7.5985	17.421	1.19704	5.08233e-06
ENSOARG00000003389	SLC7A6	2.423	2.301	0.895	2.757	1.719	0.865	6.77	3.355	5.055	4.847	7.639	4.385	1.82667	5.34183	1.54812	5.2405e-06
ENSOARG00000013242	PRKCQ	23.948	40.458	33.239	21.314	24.577	30.867	85.033	61.804	70.585	54.266	47.097	61.558	29.0672	63.3905	1.12488	5.24915e-06
ENSOARG00000016653	SFXN1	4.436	5.846	3.347	3.838	8.495	3.711	11.779	7.71	8.746	11.464	14.196	6.463	4.9455	10.0597	1.02439	5.44727e-06
MSTRG.21438	--	5.179	3.946	3.16	2.963	5.919	1.963	0.785	0.456	0.672	1.263	0.576	0.885	3.855	0.772833	-2.3185	5.44727e-06
ENSOARG00000004601	JMJD1C	6.592	14.514	5.363	13.18	14.453	11.387	2.711	2.808	2.625	3.697	5.417	3.286	10.9148	3.424	-1.67254	5.66457e-06
ENSOARG00000008843	GALM	3.445	5.117	3.172	3.809	4.644	3.631	11.306	11.364	10.106	8.711	9.234	6.37	3.96967	9.51517	1.26121	5.66457e-06
ENSOARG00000017359	CKAP4	5.228	7.33	6.321	8.599	6.766	7.647	12.803	16.052	14.932	12.965	19.702	12.276	6.98183	14.7883	1.08278	5.7432e-06
ENSOARG00000006194	Prg4	6.045	3.475	7.561	9.724	11.402	4.42	45.047	22.317	31.963	15.501	54.495	10.964	7.1045	30.0478	2.08046	5.7432e-06
ENSOARG00000018980	IDH1	4.298	6.071	9.13	3.88	5.539	6.776	10.227	14.051	12.502	11.742	13.766	12.463	5.949	12.4585	1.06641	5.94356e-06
ENSOARG00000006122	GAS7	2.835	3.841	3.76	7.918	4.805	5.335	10.86	11.803	11.671	10.901	13.936	10.186	4.749	11.5595	1.28338	6.00878e-06
ENSOARG00000010944	HBA1	3.137	4.975	1.824	1.588	3.579	0.467	7.294	12.139	10.081	12.63	7.167	7.824	2.595	9.5225	1.87561	6.06289e-06
ENSOARG00000002263	SRPX2	5.45	9.805	7.21	11.3	7.636	7.505	20.332	24.501	24.144	14.582	16.963	16.116	8.151	19.4397	1.25395	6.17451e-06
ENSOARG00000018774	PCDHAC2	1.834	2.105	1.308	1.334	2.613	2.347	4.721	3.082	3.629	4.744	4.537	3.162	1.9235	3.97917	1.04873	6.7138e-06
ENSOARG00000012176	MRC1	1.281	2.848	1.254	2.917	3.968	1.862	4.779	4.827	4.694	5.863	11.03	3.914	2.355	5.85117	1.313	6.9138e-06
ENSOARG00000016253	SMS	51.911	57.372	44.784	41.21	60.422	48.488	100.595	90.769	89.18	93.013	174.214	63.477	50.6978	101.875	1.0068	7.13907e-06
ENSOARG00000002831	IMPDH1	3.266	5.454	3.949	5.955	5.196	3.67	11.542	12.124	11.861	9.035	10.636	7.444	4.58167	10.4403	1.18822	7.66504e-06
ENSOARG00000015394	P4HA2	9.502	12.459	9.063	15.607	11.318	8.043	20.627	23.658	22.062	19.831	29.76	20.892	10.9987	22.805	1.05202	7.81308e-06
ENSOARG00000012026	ABHD11	4.744	4.208	6.193	5.91	4.61	5.663	8.464	9.058	10.534	13.472	11.071	11.163	5.22133	10.627	1.02524	7.81308e-06
ENSOARG00000004127	FOLR1	0.235	1.213	0	1.216	0	1.368	20.973	9.457	13.241	8.064	10.724	4.393	0.672	11.142	4.0514	7.81308e-06
ENSOARG00000009827	VASH2	0.479	1.185	1.138	0.81	0.904	0.278	2.673	3.823	3.349	2.03	4.514	1.883	0.799	3.04533	1.93033	7.81308e-06
ENSOARG00000013226	MPV17L2	2.27	3.6	4.336	2.626	2.354	4.229	6.631	9.39	7.295	9.357	15.021	7.205	3.23583	9.14983	1.49961	8.4367e-06
ENSOARG00000000343	DOK4	2.767	3.864	4.528	6.291	4.212	1.816	7.816	6.348	7.609	20.131	12.613	7.366	3.913	10.3138	1.39823	8.44107e-06
ENSOARG00000010755	CYP39A1	0.222	0.229	0.16	0.347	0.299	0.788	0.974	1.368	1.261	2.395	2.347	1.671	0.340833	1.66933	2.29213	8.73949e-06
ENSOARG00000019729	CSF3R	0	0.042	0.089	0.077	0.278	0.199	1.308	0.833	1.018	0.513	0.675	0.324	0.114167	0.7785	2.76956	8.75053e-06
MSTRG.15920	--	0.243	0	0.066	0.285	0.409	0.118	1.882	0.737	1.191	1.135	0.622	1.312	0.186833	1.1465	2.61741	9.93389e-06
ENSOARG00000005539	MEST	4.567	6.419	6.578	8.38	7.235	4.06	29.026	9.236	16.232	10.422	14.491	11.382	6.2065	15.1315	1.2857	1.02725e-05
ENSOARG00000018943	CYBB	1	0.485	0.635	0.663	1.665	0.683	2.051	2.21	2.005	2.418	9.213	1.617	0.855167	3.25233	1.9272	1.08873e-05
ENSOARG00000013590	LIMCH1	32.243	34.1	22.832	32.189	55.046	38.612	8.934	13.331	11.736	12.158	16.321	10.045	35.837	12.0875	-1.56793	1.11442e-05
ENSOARG00000005582	C5	0.062	0	0.045	0.117	0	0.06	0.433	0.084	0.317	0.567	0.318	0.833	0.0473333	0.425333	3.16767	1.11555e-05
ENSOARG00000019421	IGFBP5	91.135	186.879	141.704	112.596	130.683	93.703	22.164	47.323	38.259	44.836	45.078	49.268	126.117	41.1547	-1.61563	1.15631e-05
ENSOARG00000010985	Trarg1	0.586	3.622	1.897	6.972	2.895	2.647	18.912	9.595	12.649	11.677	8.397	8.823	3.10317	11.6755	1.91167	1.18296e-05
ENSOARG00000000411	TIGD2	2.984	1.914	2.004	3.366	7.689	2.441	7.247	5.292	6.502	9.008	20.645	6.711	3.39967	9.23417	1.44159	1.20885e-05
ENSOARG00000012642	DARS2	1.51	1.557	1.686	0.783	1.193	1.765	2.26	2.981	2.708	3.828	5.013	3.683	1.41567	3.41217	1.26921	1.2449e-05
ENSOARG00000005759	CCNB1	0.974	1.841	1.928	1.625	1.532	1.605	4.503	5.574	5.133	3.588	8.142	1.804	1.58417	4.79067	1.5965	1.30429e-05
ENSOARG00000014718	COL6A6	1.986	1.225	2.55	1.343	1.034	1.514	2.297	6.397	4.919	3.166	5.056	3.547	1.60867	4.23033	1.39491	1.40178e-05
ENSOARG00000000317	LOX	1.56	2.16	1.894	1.695	5.979	1.888	6.836	3.382	4.861	5.466	16.121	5.028	2.52933	6.949	1.45805	1.43078e-05
ENSOARG00000006760	LPAR1	3.064	2.349	3.816	2.584	4.566	2.242	7.489	7.54	7.166	9.398	5.299	4.477	3.1035	6.89483	1.15162	1.43953e-05
ENSOARG00000020209	CHPF	3.806	4.893	3.626	7.197	4.89	3.904	12.771	7.82	10.079	8.538	8.254	14.65	4.71933	10.352	1.13325	1.54123e-05
ENSOARG00000002673	Cbfb	3.861	7.214	4.689	3.629	4.88	4.909	14.026	13.256	13.99	8.721	26.195	7.824	4.86367	14.002	1.52552	1.54123e-05
ENSOARG00000013168	IFNGR2	25.619	25.421	18.942	20.355	28.533	25.626	49.722	60.349	59.503	37.139	50.581	34.986	24.0827	48.7133	1.01632	1.62396e-05
ENSOARG00000011858	METTL11B	7.714	8.822	7.891	5.282	7.86	7.076	1.611	2.904	2.196	3.913	3.094	2.299	7.44083	2.6695	-1.47889	1.63987e-05
ENSOARG00000011562	Ybx2	1.855	1.509	1.686	1.835	0.921	1.229	6.279	3.33	4.244	3.771	4.098	3.74	1.50583	4.24367	1.49475	1.68178e-05
ENSOARG00000006519	HSDL2	7.501	9.175	8.986	8.761	23.208	10.819	15.606	16.582	15.456	28.034	52.411	23.817	11.4083	25.3177	1.15006	1.68178e-05
ENSOARG00000025180	CD14	2.335	6.259	2.521	6.936	5.289	6.515	10.425	10.587	10.831	13.736	18.654	10.279	4.97583	12.4187	1.3195	1.75402e-05
ENSOARG00000008530	UHRF1	0.364	0.29	0.535	0.45	0.602	0.304	0.961	1.108	1.019	0.638	1.422	1.023	0.424167	1.0285	1.27784	1.75402e-05
ENSOARG00000014458	FBLN7	1.343	1.628	0.767	1.485	0.852	1.606	3.734	2.375	3.232	4.527	3.72	3.026	1.28017	3.43567	1.42426	1.80969e-05
ENSOARG00000009930	PSPH	7.55	5.784	5.309	6.901	7.844	6.643	16.856	17.423	17.185	10.013	14.896	10.548	6.67183	14.4868	1.11859	1.80969e-05
ENSOARG00000011842	LAT2	0.157	0.486	0.17	0.443	0.636	0.762	2.925	2.364	3.351	2.547	2.737	1.39	0.442333	2.55233	2.52861	1.85342e-05
MSTRG.11676	--	4.806	5.383	6.918	4.796	6.719	5.69	2.575	1.544	1.518	2.218	2.187	1.399	5.71867	1.90683	-1.5845	1.87701e-05
ENSOARG00000015194	CRYAB	1804.6	1547.69	2523.58	2934	1277.94	2461.38	14550.2	7126.76	10134.5	4375.07	4507.04	5673.09	2091.53	7727.78	1.88549	2.02833e-05
ENSOARG00000010028	AKR1C1	315.054	357.926	340.666	236.956	314.547	279.155	93.072	129.879	117.034	112.439	100.93	111.057	307.384	110.735	-1.47293	2.09078e-05
ENSOARG00000018875	LRRC17	1.214	1.693	1.85	0.671	3.465	1.176	3.21	6.647	4.261	3.381	7.97	3.087	1.67817	4.75933	1.50387	2.10051e-05
ENSOARG00000005037	THBS2	1.35	2.47	1.785	2.696	1.046	1.635	4.263	3.454	3.827	6.056	3.041	5.637	1.83033	4.37967	1.25871	2.14e-05
MSTRG.23182	KCNH2	0.893	0.416	0.515	2.017	1.171	1.614	4.01	2.38	3.578	3.309	18.116	2.506	1.10433	5.64983	2.35503	2.1862e-05
ENSOARG00000002455	FAAH	2.876	2.779	2.846	2.59	2.908	2.031	5.618	5.127	5.312	3.957	5.706	7.417	2.67167	5.52283	1.04767	2.26999e-05
ENSOARG00000014562	MKI67	0.24	1.079	0.86	1.128	0.725	0.679	1.682	2.121	1.826	1.591	4.543	1.509	0.785167	2.212	1.49428	2.36842e-05
ENSOARG00000004710	SLC22A3	10.194	8.867	1.204	8.084	12.562	2.931	1.234	1.289	1.426	1.389	2.12	0.626	7.307	1.34733	-2.43917	2.48139e-05
ENSOARG00000003206	CHORDC1	3.144	6.584	7	7.942	11.259	5.996	13.173	11.135	12.398	16.407	44.675	11.873	6.9875	18.2768	1.38717	2.51886e-05
ENSOARG00000000810	NHSL1	0.297	0.143	0.256	0.483	0.694	0.23	1.043	0.766	1.012	0.937	1.054	0.739	0.3505	0.925167	1.4003	2.55529e-05
ENSOARG00000014444	PRSS23	20.517	28.105	32.424	39.348	29.28	18.799	38.891	80.264	61.379	48.14	80.257	58.111	28.0788	61.1737	1.12343	2.58808e-05
MSTRG.2632	--	2.145	0.774	1.042	1.21	0	1.974	0	0	0	0	0	0.105	1.19083	0.0175	-6.08847	2.71382e-05
ENSOARG00000019208	C1qtnf6	1.539	2.644	4.014	3.736	1.383	2.36	4.372	10.083	8.636	7.35	8.667	6.551	2.61267	7.60983	1.54234	2.72447e-05
ENSOARG00000007215	CPPED1	1.73	1.297	1.528	0.739	0.424	0.762	3.656	4.364	4.29	3.723	5.797	2.472	1.08	4.05033	1.90701	2.7714e-05
ENSOARG00000012032	MAMSTR	2.344	1.916	3.402	2.734	2.833	1.487	4.133	6.308	5.305	5.035	5.959	6.431	2.45267	5.5285	1.17254	2.81634e-05
ENSOARG00000012877	CFP	1.12	1.969	1.137	2.971	1.243	2.169	4.491	5.902	4.997	3.857	8.43	3.17	1.76817	5.14117	1.53984	2.84174e-05
ENSOARG00000014358	PCDH18	1.377	0.788	1.189	1.84	2.557	1.689	3.153	2.352	2.66	3.507	7.174	3.156	1.57333	3.667	1.22078	2.86769e-05
ENSOARG00000012354	PSAT1	0.788	1.173	0.756	0.823	0.472	0.339	4.613	2.48	3.88	1.854	2.151	1.462	0.725167	2.74	1.91779	2.88364e-05
ENSOARG00000006370	ASF1B	0.273	0.219	0.491	0.371	0.368	0.147	0.823	1.07	1.034	0.832	0.963	0.864	0.3115	0.931	1.57955	2.90944e-05
ENSOARG00000015828	FTCDNL1	2.787	2.586	1.906	1.397	2.129	2.61	4.176	4.405	4.594	6.947	5.614	4.473	2.23583	5.03483	1.17113	2.97039e-05
MSTRG.11716	FCN3	0.381	0.466	0.337	1.107	0.706	0.369	2.142	1.444	1.448	2.679	1.635	0.887	0.561	1.70583	1.6044	3.0122e-05
MSTRG.11924	--	0.108	0	0.116	0.101	0	0	2.593	0.998	1.472	0.672	0.995	1.378	0.0541667	1.35133	4.64083	3.10997e-05
ENSOARG00000008950	C9orf64	4.877	3.352	5.484	2.196	5.342	4.035	6.929	8.225	8.403	9.496	11.029	7.587	4.21433	8.6115	1.03096	3.12658e-05
ENSOARG00000002789	ZNF621	0.345	0.075	0.327	0.283	0.509	0.486	0.831	0.769	0.827	0.966	1.094	1.103	0.3375	0.931667	1.46493	3.13754e-05
ENSOARG00000007202	SPON1	1.175	1.29	1.432	1.069	1.738	1.102	2.938	1.622	2.004	3.071	4.154	2.272	1.301	2.67683	1.04091	3.16188e-05
ENSOARG00000017992	TMEM119	0.122	0.754	0.132	0.917	0.658	0.472	1.134	4.371	3.846	2.127	2.997	1.557	0.509167	2.672	2.39171	3.5372e-05
ENSOARG00000008408	MAN1A1	2.195	2.011	2.106	2.292	5.342	1.713	4.725	4.265	4.158	7.141	9.552	4.013	2.60983	5.64233	1.11233	3.59396e-05
ENSOARG00000014994	TMED3	5.387	7.902	8.05	12.262	8.798	7.183	15.153	19.19	17.966	13.373	18.052	16.414	8.26367	16.6913	1.01425	3.63183e-05
MSTRG.12265	--	42.176	31.361	16.503	15.451	41.635	31.998	83.232	35.092	54.034	100.902	82.133	39.625	29.854	65.8363	1.14096	3.66554e-05
MSTRG.19929	--	0.07	0.433	0	0	0	0.068	0.595	1.736	1.786	0.957	0.429	0.823	0.0951667	1.05433	3.46973	3.66554e-05
ENSOARG00000014611	ADTRP	0	0.413	0	0.251	1.622	0	2.797	1.546	2.393	2.498	1.232	4.596	0.381	2.51033	2.72002	3.75268e-05
ENSOARG00000016766	P2RX6	7.453	7.325	5.613	7.167	12.384	4.281	3.022	1.754	1.625	2.376	2.662	2.214	7.3705	2.2755	-1.69558	3.78757e-05
ENSOARG00000013390	GIPC2	0	0	0.595	0.393	0.297	0.427	4.538	2.169	3.031	0.782	0.791	1.192	0.285333	2.08383	2.86852	3.93281e-05
ENSOARG00000013823	EEF1AKMT1	6.889	4.734	5.619	8.489	9.906	4.152	16.609	11.595	14.095	10.683	18.185	13.085	6.6315	14.042	1.08234	4.04014e-05
ENSOARG00000000627	CIT	0.034	0.035	0.073	0.095	0.046	0.131	0.261	0.303	0.258	0.253	0.466	0.348	0.069	0.314833	2.18992	4.04614e-05
ENSOARG00000014391	DDC	5.111	2.334	2.205	5.494	5.524	4.476	23.165	21.992	24.06	10.34	5.677	14.489	4.19067	16.6205	1.98771	4.09848e-05
ENSOARG00000013610	MYO7A	0.127	0.082	0.103	0.089	0.171	0.077	0.295	0.22	0.23	0.316	1.04	0.468	0.108167	0.428167	1.98492	4.13776e-05
ENSOARG00000004070	CALHM2	1.105	2.563	1.392	3.116	4.966	2.676	5.71	5.911	6.595	6.656	7.733	4.795	2.63633	6.23333	1.24147	4.19753e-05
ENSOARG00000015860	KSR1	30.984	31.633	12.155	65.046	34.03	19.502	8.946	8.092	8.36	12.752	10.019	9.451	32.225	9.60333	-1.74657	4.29803e-05
ENSOARG00000012381	SLC37A4	46.079	80.499	65.22	60.309	37.784	52.35	10.998	17	13.684	16.039	33.16	18.964	57.0402	18.3075	-1.63954	4.40294e-05
ENSOARG00000018398	MMRN1	1.921	2.861	2.938	4.539	6.619	1.938	6.534	4.196	5.846	8.878	18.499	6.423	3.46933	8.396	1.27504	4.48833e-05
MSTRG.7365	--	8.239	9.998	13.476	6.661	20.999	10.381	2.664	4.575	3.766	3.063	2.891	3.566	11.6257	3.42083	-1.76489	4.51526e-05
ENSOARG00000008231	PRMT3	2.435	2.646	1.918	2.536	6.566	2.869	5.202	6.66	6.621	7.381	13.816	4.203	3.16167	7.31383	1.20994	4.52262e-05
ENSOARG00000005102	TMEM126B	7.221	7.599	6.658	3.676	9.329	9.326	11.542	16.527	15.005	17.809	15.405	13.006	7.3015	14.8823	1.02734	4.7779e-05
ENSOARG00000001169	ABCC4	0	0	0	0	0	0	1.687	2.148	1.747	3.032	0	1.51	0.001	1.68733	10.7205	4.87476e-05
ENSOARG00000021182	GALNT16	5.861	10.214	8.663	15.346	7.149	7.3	20.603	18.963	20.226	19.043	18.436	19.058	9.08883	19.3882	1.09301	5.15554e-05
ENSOARG00000008913	CSRP3	113.693	94.424	296.061	141.693	119.162	54.719	1078.46	223.287	560.914	323.106	442.904	597.365	136.625	537.672	1.9765	5.16706e-05
ENSOARG00000006246	FAP	1.013	1.218	2.05	2.102	5.633	0.654	4.35	5.345	5.649	4.786	14.047	3.11	2.11167	6.2145	1.55726	5.19253e-05
ENSOARG00000007971	CD55	1.334	0.393	1.029	0.836	2.141	0.369	2.905	2.461	2.383	1.979	4.944	2.621	1.017	2.88217	1.50283	5.19253e-05
ENSOARG00000013207	RCN3	5.515	8.229	6.562	11.071	6.129	5.877	13.847	21.136	18.674	12.686	23.076	11.391	7.2305	16.8017	1.21644	5.26914e-05
ENSOARG00000016405	PHKB	109.997	126.893	105.539	86.082	197.25	98.202	21.955	37.514	31.957	49.751	81.938	41.874	120.66	44.1648	-1.44998	5.26914e-05
ENSOARG00000014321	TOP2A	0.155	0.267	0.242	0.454	0.488	0.284	0.468	0.797	0.793	0.837	3.428	0.543	0.315	1.14433	1.86108	5.30718e-05
ENSOARG00000007684	LIPE	4.634	8.134	5.859	14.008	11.989	10.757	22.907	12.705	15.889	21.175	29.03	16.694	9.23017	19.7333	1.09621	5.45481e-05
ENSOARG00000002161	--	0.943	1.047	0.861	0.273	1.663	0.492	1.63	3.314	2.412	3.164	3.715	1.497	0.879833	2.622	1.57537	5.52626e-05
ENSOARG00000014305	BUB1	0.09	0.092	0.176	0.195	0.16	0.215	0.316	0.532	0.367	0.372	0.82	0.496	0.154667	0.483833	1.64535	5.55654e-05
MSTRG.15671	--	0	0.879	0	0	0	0	7.206	16.243	13.95	10.542	10.315	19.166	0.1465	12.9037	6.46074	5.55654e-05
ENSOARG00000003844	NOX4	1.205	1.059	0.918	1.399	2.532	1.407	4.559	1.864	2.961	2.87	8.128	1.845	1.42	3.7045	1.38339	5.55753e-05
ENSOARG00000015540	KRT23	0	0.086	0.09	0	0	0.324	1.748	1.835	1.282	0.208	0.428	1.149	0.0833333	1.10833	3.73335	5.90048e-05
ENSOARG00000019830	CDCA8	0.12	0.371	0.259	0	0.162	0.232	1.209	2.012	1.534	0.897	1.966	1.179	0.190667	1.46617	2.94292	5.90636e-05
ENSOARG00000009344	FABP4	59.832	85.92	45.974	112.959	160.27	50.869	265.861	133.398	170.849	163.444	254.718	126.806	85.9707	185.846	1.11219	5.91833e-05
ENSOARG00000009847	SAA1	0	0	0	0.189	0	0	1.245	0.697	1.199	0.25	8.094	0.789	0.0315	2.04567	6.02108	5.93327e-05
ENSOARG00000017584	GSTA1	202.002	136.448	104.403	98.07	154.237	99.594	32.1	54.961	47.716	35.483	35.099	33.22	132.459	39.7632	-1.73604	6.1754e-05
ENSOARG00000015904	FGFR3	2.77	4.902	1.579	3.438	3.522	3.391	1.336	0.786	0.668	0.716	0.749	0.513	3.267	0.794667	-2.03954	6.47373e-05
ENSOARG00000017189	FBN2	0.364	0.543	0.256	0.607	0.82	0.122	1.501	0.661	0.962	1.101	2.538	0.722	0.452	1.2475	1.46465	6.53602e-05
ENSOARG00000007965	GPX8	4.489	3.599	4.667	2.344	7.845	2.255	5.412	10.383	9.214	8.288	21.283	9.474	4.19983	10.6757	1.34592	6.68497e-05
ENSOARG00000000583	PER2	8.222	10.727	8.321	10.444	9.958	9.146	2.837	3.417	3.45	3.522	2.105	4.544	9.46967	3.3125	-1.51539	7.21076e-05
ENSOARG00000018118	OCIAD2	2.933	2.791	1.705	0.636	3.042	3.06	5.246	6.524	6.541	7.592	8.781	5.764	2.36117	6.74133	1.51353	7.35398e-05
ENSOARG00000003517	STAB1	1.694	1.969	1.004	2.357	1.612	1.207	2.909	2.833	2.761	3.001	4.695	3.639	1.6405	3.30633	1.0111	7.52971e-05
ENSOARG00000014405	CFH	0.038	0	0	0	0	0	0.03	0.155	0.195	0.333	1.368	0.188	0.00633333	0.378167	5.89991	7.65313e-05
ENSOARG00000001222	--	0.303	5.719	2.778	2.561	3.741	12.268	0.313	0.263	0.215	0.566	0.827	0.545	4.56167	0.454833	-3.32615	7.93921e-05
ENSOARG00000015835	SDF2L1	0.351	0.652	0.531	0.726	0.379	0.442	1.279	1.828	1.737	0.744	2.23	1.104	0.5135	1.487	1.53397	8.068e-05
ENSOARG00000007493	DHCR24	5.209	4.347	4.722	3.845	2.849	5.722	9.916	11.997	10.308	8.766	10.088	6.582	4.449	9.6095	1.11098	8.14986e-05
ENSOARG00000011880	UGDH	3.284	3.673	3.394	3.48	8.101	3.79	5.252	7.797	7.863	8.794	16.243	6.796	4.287	8.79083	1.03603	8.38881e-05
MSTRG.3067	Pol	1.458	0.784	0.684	0.774	2.819	0.368	3.094	1.869	2.647	3.08	4.348	2.802	1.14783	2.97333	1.37317	8.45851e-05
MSTRG.17877	--	2.001	2.332	1.033	1.636	1.76	1.264	2.967	3.321	2.745	5.856	4.545	3.933	1.671	3.8945	1.22073	9.37711e-05
ENSOARG00000014415	PARP4	2.103	1.24	2.122	3.153	4.282	1.183	3.9	4.966	4.841	5.192	6.151	3.587	2.34717	4.77283	1.02393	9.7351e-05
ENSOARG00000000535	Cib2	159.067	144.247	186.56	105.664	116.243	116.82	303.722	446.876	386.244	204.705	168.033	288.822	138.1	299.734	1.11797	9.75931e-05
ENSOARG00000010949	CCDC190	6.465	5.475	4.985	2.604	2.49	3.914	0.805	1.068	0.984	1.726	0.473	0.227	4.32217	0.8805	-2.29536	9.76658e-05
ENSOARG00000018041	LRRC39	130.903	147.462	117.248	47.875	312.675	213.996	21.392	48.376	38.414	83.099	54.884	30.102	161.693	46.0445	-1.81216	9.87549e-05
ENSOARG00000020593	Pid1	15.873	21.67	29.176	14.784	26.798	30.197	77.688	43.741	53.278	53.46	26.213	37.512	23.083	48.6487	1.07557	9.88072e-05
ENSOARG00000007797	ARRB2	2.288	3.145	2.196	2.868	3.314	2.463	5.714	5.489	5.853	5.492	5.902	4.163	2.71233	5.4355	1.00288	0.000103858
ENSOARG00000013403	C1QTNF2	0.946	3.534	4.083	2.111	1.593	1.946	6.137	8.269	8.364	6.186	4.357	5.342	2.36883	6.4425	1.44344	0.000103858
ENSOARG00000000185	DPF3	10.987	11.362	8.464	17.073	27.741	9.254	2.282	4.419	4.026	5.427	4.131	6.171	14.1468	4.40933	-1.68185	0.000105821
ENSOARG00000008664	IL5RA	0.889	0.687	0.24	0.766	1.099	0	0	0	0	0	0	0	0.6135	0.001	-9.26092	0.000107271
ENSOARG00000003385	FHDC1	0.136	0	0.146	0.127	0.122	0.044	0.455	0.575	0.578	0.676	0.74	0.4	0.0958333	0.570667	2.57405	0.000109544
ENSOARG00000018663	KIAA1755	1.097	0.54	0.807	0.633	1.949	0.966	3.014	1.47	2.146	2.081	2.451	1.518	0.998667	2.11333	1.08145	0.000111631
ENSOARG00000010473	EPB41L3	0.47	0.679	1.32	0.59	1.564	0.577	1.191	2.285	2.059	1.72	3.019	1.756	0.866667	2.005	1.21005	0.00011458
ENSOARG00000005197	CLIP3	1.023	2.165	1.918	1.417	1.815	1.46	4.006	2.989	3.81	3.087	3.143	3.068	1.633	3.3505	1.03685	0.000116419
ENSOARG00000004099	CDHR3	0.784	1.132	0.72	0.184	0.529	1.634	0.122	0.091	0.167	0.147	0	0	0.8305	0.0878333	-3.24114	0.000118
ENSOARG00000011705	MNCb-2990	4.894	5.045	3.698	3.22	6.268	1.896	7.965	8.207	10.849	8.844	12.53	9.136	4.17017	9.5885	1.2012	0.000119836
ENSOARG00000015131	CDH4	0.406	0.586	1.359	0.725	0.493	0.983	3.209	2.911	2.769	1.366	1.455	1.476	0.758667	2.19767	1.53443	0.000122721
MSTRG.17531	--	0.365	0.676	0.472	1.987	2.26	0.918	2.429	2.613	2.362	4.906	4.255	2.722	1.113	3.2145	1.53014	0.000123181
ENSOARG00000009525	MAL2	0.745	0.154	0.322	0.21	0.603	0.289	2.31	1.723	1.652	1.95	1.068	0.586	0.387167	1.54817	1.99953	0.000124319
ENSOARG00000009056	ATP7B	0.096	0.025	0.13	0.113	0.291	0.093	0.503	0.5	0.471	0.509	0.344	0.354	0.124667	0.446833	1.84166	0.000124425
ENSOARG00000004796	CD22	0.16	0	0	0.225	0.108	0.077	1.088	0.584	0.784	0.349	0.45	0.354	0.095	0.6015	2.66257	0.000124718
ENSOARG00000006358	CSF1R	3.32	8.742	2.727	5.596	4.135	7.061	13.423	10.495	12.89	10.972	14.486	8.296	5.2635	11.7603	1.15983	0.000125079
ENSOARG00000001560	ARHGAP22	0.47	1.351	0.907	0.726	0.634	1.237	2.188	2.682	2.464	1.759	1.48	2.608	0.8875	2.19683	1.30761	0.000128895
MSTRG.7637	--	0.251	0.581	0.338	0.353	0.676	0.85	3.739	0.471	1.656	7.104	0.834	1.046	0.508167	2.475	2.28405	0.000130289
ENSOARG00000010836	DNM1	1.282	2.467	1.43	2.973	2.42	2.898	3.776	7.068	6.049	4.474	3.852	5.417	2.245	5.106	1.18548	0.000135988
ENSOARG00000009250	ITGAD	0.569	1.018	1.583	0.703	0.686	0.551	0.116	0.19	0.23	0.186	0.031	0.176	0.851667	0.154833	-2.45957	0.00013612
ENSOARG00000011785	PPARD	26.476	30.705	12.802	40.436	30.488	22.44	10.045	8.492	8.994	8.334	11.862	7.722	27.2245	9.2415	-1.55871	0.000138241
ENSOARG00000017725	SPC24	0.145	0.597	0.469	0.408	0.39	0.561	2.244	2.009	2.716	1.624	3.41	0.854	0.428333	2.14283	2.32271	0.000140181
ENSOARG00000014693	INCENP	0.922	1.694	1.038	1.092	1.081	1.087	1.802	2.827	2.699	2.048	3.201	2.363	1.15233	2.49	1.11159	0.000140719
ENSOARG00000009895	PGM2L1	8.394	7.731	9.651	6.068	19.217	8.178	2.617	3.791	3.599	2.476	2.594	2.635	9.87317	2.952	-1.74182	0.000140719
ENSOARG00000011248	AMPD3	13.148	7.008	5.214	9.289	15.917	19.797	76.909	29.687	48.423	25.636	25.189	29.219	11.7288	39.1772	1.73995	0.000144289
ENSOARG00000005231	WDR62	0.503	0.778	0.247	0.71	0.524	0.488	1.489	1.164	1.521	0.969	1.242	1.259	0.541667	1.274	1.23389	0.000144714
ENSOARG00000012918	TRAF3IP3	10.363	10.043	8.306	18.721	16.648	10.879	3.511	4.7	4.126	5.799	3.05	4.511	12.4933	4.28283	-1.54452	0.000147114
ENSOARG00000015547	SEC16B	0	0	0	0.052	0.025	0.018	0.158	0.214	0.269	0.184	0.226	0.09	0.0158333	0.190167	3.58623	0.00014892
ENSOARG00000007495	MTFP1	3.329	5.792	5.391	9.583	3.366	5.24	7.579	15.521	12.595	10.631	30.472	14.106	5.45017	15.1507	1.47501	0.000153445
ENSOARG00000005211	FANCD2	0.024	0.32	0.155	0.202	0.419	0.278	0.296	0.815	0.59	0.744	1.688	0.704	0.233	0.806167	1.79075	0.000161141
MSTRG.235	SETMAR	1.786	1.996	2.86	1.58	0.611	4.159	0.357	0.373	0.236	0.23	0.283	0.589	2.16533	0.344667	-2.65132	0.000163211
ENSOARG00000004617	HCAR2	0	0	0	0.09	0.129	0	1.702	0.718	1.221	0.119	0.489	0.563	0.0365	0.802	4.45763	0.000164155
ENSOARG00000005537	PIGF	6.918	3.242	4.583	3.547	7.207	5.178	8.043	8.637	8.713	11.756	15.458	8.96	5.1125	10.2612	1.00509	0.000164155
ENSOARG00000005236	VSIG4	0.208	0.375	0.056	0.195	0.07	0.553	1.408	1.141	1.328	0.841	1.329	0.459	0.242833	1.08433	2.15877	0.000164155
ENSOARG00000005282	ORC1	0.04	0.083	0.13	0.151	0.488	0.156	0.499	0.721	0.686	0.501	1.524	0.474	0.174667	0.734167	2.0715	0.000164155
ENSOARG00000007977	C1QB	6.533	28.658	12.304	19.857	19.489	31.371	42.442	45.329	45.387	38.626	51.101	44.382	19.702	44.5445	1.17691	0.000164155
ENSOARG00000002590	SPP1	0.211	0.109	0	0.298	0.996	3.066	21.015	16.839	18.261	2.498	14.695	4.458	0.78	12.961	4.05456	0.00016747
MSTRG.20933	--	9.757	11.611	11.098	8.309	8.387	7.485	2.994	3.521	2.791	3.509	1.207	3.796	9.44117	2.96967	-1.66866	0.000169748
ENSOARG00000013615	FSTL4	1.907	0.393	0.329	5.449	5.142	1.182	0.118	0.11	0.13	0.57	0.273	0.187	2.40033	0.231333	-3.37519	0.000172822
ENSOARG00000001799	AOC1	0.072	0.896	0	1.294	0.586	1.123	3.874	5.487	5.003	6.229	1.929	10.392	0.661833	5.48567	3.05113	0.000172822
ENSOARG00000001001	SPAG5	0.465	0.48	0.439	0.984	0.902	0.761	1.487	1.799	1.512	1.558	2.025	1	0.671833	1.5635	1.2186	0.000172822
MSTRG.16541	--	101.76	185.554	106.168	104.808	112.727	111.439	44.611	48.209	47.467	49.722	50.768	50.165	120.409	48.4903	-1.31218	0.000172822
ENSOARG00000007645	--	2.668	2.554	1.714	3.344	3.854	2.831	4.825	7.053	6.716	5.146	5.66	4.806	2.8275	5.701	1.01169	0.000172822
ENSOARG00000018657	APOL6	0.446	1.027	0.707	2.381	1.972	0.952	6.735	2.936	4.548	5.12	2.18	1.85	1.2475	3.89483	1.64252	0.000172822
ENSOARG00000010714	USH2A	0	0.02	0	0	0.009	0	0.085	0.049	0.055	0.056	0.06	0.076	0.00483333	0.0635	3.71567	0.000175042
ENSOARG00000008255	HSD3B7	5.725	9.007	8.457	8.684	4.468	6.129	13.387	17.77	16.525	8.761	17.279	17.465	7.07833	15.1978	1.10238	0.000177203
ENSOARG00000019371	TMEM106C	2.641	4.299	4.351	1.698	2.998	2.827	6.679	7.555	6.755	7.102	6.548	6.282	3.13567	6.82017	1.12103	0.000178052
ENSOARG00000006601	ALG8	1.978	1.903	1.851	1.301	2.133	0.575	2.862	4.27	3.991	2.958	3.781	3.822	1.6235	3.614	1.15449	0.000180841
MSTRG.2475	--	6.563	10.43	4.354	9.637	8.202	9.072	2.066	2.727	2.331	2.641	3.99	2.619	8.043	2.729	-1.55936	0.00018511
ENSOARG00000002041	RCN3	2.507	3.173	1.259	1.981	2.774	0.991	5.882	5.83	7.246	4.061	4.6	5.34	2.11417	5.49317	1.37755	0.000189937
ENSOARG00000002228	Slc35e2a	1.717	1.711	1.112	1.453	1.544	1.553	3.682	2.615	3.221	2.568	3.166	3.262	1.515	3.08567	1.02626	0.000190354
ENSOARG00000013082	Pfkfb3	367.837	854.511	529.582	1022.39	360.613	988.654	267.482	81.658	157.723	155.721	105.87	101.206	687.265	144.943	-2.24538	0.00019194
ENSOARG00000012820	LOXL3	1.626	1.76	1.228	2.636	2.575	1.457	3.748	3.854	4.193	3.9	4.953	2.276	1.88033	3.82067	1.02284	0.000192517
ENSOARG00000010943	MMP19	1.099	1.79	2.093	3.127	2.145	1.401	3.543	4.049	3.922	3.425	6.193	3.098	1.9425	4.03833	1.05585	0.000194907
ENSOARG00000019754	GPR1	0.878	0.604	0.105	1.376	1.448	0.189	3.707	1.129	1.997	3.527	3.199	2.781	0.766667	2.72333	1.8287	0.000195089
ENSOARG00000005443	DNAJB1	19.108	30.469	35.963	30.061	21.251	33.512	34.27	55.959	47.037	102.043	76.208	32.82	28.394	58.0562	1.03186	0.000195527
ENSOARG00000009347	DSE	1.256	1.154	1.319	1.084	1.967	0.756	1.42	3.022	2.401	2.537	4.726	2	1.256	2.68433	1.09573	0.000195527
ENSOARG00000015942	USP2	160.012	256.201	121.241	223.216	158.206	204.237	63.913	72.515	70.119	49.396	63.641	71.012	187.185	65.0993	-1.52375	0.000200296
ENSOARG00000003717	Tmcc2	2.859	3.571	2.493	3.721	1.26	1.971	0.511	0.922	0.703	0.411	0.282	0.216	2.64583	0.5075	-2.38224	0.000200475
MSTRG.5164	SETMAR	0	0.382	0.267	0.116	0.167	0.12	0.863	0.93	1.054	2.466	1.013	1.944	0.175333	1.37833	2.97475	0.000201255
ENSOARG00000004870	NOVA1	0.074	0.304	0.477	0.83	0.397	0.214	1.769	1.064	1.569	1.009	2.337	1.157	0.382667	1.48417	1.95549	0.000202693
ENSOARG00000011235	SIK1	38.622	99.893	41.157	84.869	35.27	88.718	22.468	16.045	18.453	28.58	31.315	16.095	64.7548	22.1593	-1.54707	0.000202888
ENSOARG00000010190	TCF19	0.536	0.71	0.826	0.863	0.413	0.741	1.364	1.638	1.631	1.812	3.135	2.181	0.6815	1.96017	1.52419	0.000206813
ENSOARG00000018044	TMEM45A	3.493	2.4	4.931	4.798	4.105	2.516	5.691	9.062	7.406	6.696	8.163	8.183	3.70717	7.5335	1.023	0.000207783
ENSOARG00000020013	AMPD1	248.574	286.499	224.488	160.649	293.829	184.894	56.362	100.756	82.76	75.047	27.899	73.553	233.155	69.3962	-1.74836	0.000207783
MSTRG.9898	--	0.194	0	0	0	0	0	0.752	1.908	2.648	0.484	0.596	0.954	0.0323333	1.22367	5.24204	0.000209611
ENSOARG00000004779	HSD17B11	1.264	1.954	1.364	0.99	3.265	1.632	4.244	3.105	2.873	4.33	5.068	3.621	1.74483	3.8735	1.15055	0.000210183
MSTRG.16647	--	1.156	2.416	3.441	0.734	0.548	3.33	0	0.199	0.107	0	0	0.031	1.9375	0.0561667	-5.10834	0.000210884
ENSOARG00000020265	EXO5	1.444	1.675	1.559	1.697	1.947	1.399	3.707	3.288	2.693	2.812	5.084	3.724	1.62017	3.55133	1.13222	0.0002113
ENSOARG00000018142	LMNB1	1.426	3.034	3.013	1.939	3.15	3.056	4.162	6.473	5.277	5.558	7.83	2.683	2.603	5.3305	1.0341	0.000211374
ENSOARG00000018736	BPI	0	0.334	0	0.061	0.087	0.063	1.404	0.748	0.938	0.161	1.193	0.381	0.0908333	0.804167	3.1462	0.000212193
ENSOARG00000007846	C4orf47	1.401	1.444	1.188	1.128	2.293	1.357	2.481	3.297	3.071	4.987	4.61	2.162	1.4685	3.43467	1.22583	0.000213145
ENSOARG00000013628	IL33	0.79	2.063	1.932	0.445	4.259	2.244	3.101	4.901	4.399	4.068	8.142	4.19	1.9555	4.80017	1.29555	0.000213859
ENSOARG00000010490	DCLK1	0.297	0.153	0.481	1.396	2.202	0.144	2.359	2.619	2.722	2.128	4.41	1.97	0.778833	2.70133	1.79429	0.000223055
ENSOARG00000014939	CLDN15	0	1.063	0.636	1.107	0.596	0	2.967	2.469	2.762	1.835	3.016	2.315	0.567	2.56067	2.1751	0.000226899
ENSOARG00000011188	Myh7b	8.267	6.543	6.007	6.299	12.799	11.572	4.712	1.799	2.88	3.788	1.784	3.388	8.58117	3.0585	-1.48835	0.000231004
MSTRG.8295	--	1.667	1.357	1.7	1.085	0.359	2.021	3.588	3.079	3.109	4.725	8.048	2.715	1.36483	4.21067	1.62532	0.000232114
ENSOARG00000008586	EBPL	3.572	1.5	3.142	1.865	2.14	2.178	5.844	5.967	6.316	6.1	3.793	5.459	2.3995	5.57983	1.21749	0.000232114
ENSOARG00000003261	CNTN2	0.095	0	0.068	0.119	0	0	0.196	0.274	0.27	0.789	0.194	0.777	0.047	0.416667	3.14816	0.000239071
ENSOARG00000011794	SLC9B2	0.179	0.246	0.581	0	0.806	0.347	1.76	1.659	1.529	1.564	0.857	0.587	0.359833	1.326	1.88168	0.000242367
ENSOARG00000000117	HERC3	11.231	11.174	12.019	8.377	9.419	10.183	4.099	4.078	4.481	4.923	5.149	2.951	10.4005	4.28017	-1.28091	0.000245665
MSTRG.22762	--	0.901	3.2	3.622	1.788	0.945	5.529	0.078	0.579	0.128	0.437	0.154	0.246	2.66417	0.270333	-3.30087	0.000248162
ENSOARG00000020270	EPHA4	0.55	0.198	0.447	0.208	1.038	0.187	0.895	1.208	0.938	0.723	2.224	1.086	0.438	1.179	1.42856	0.000255287
ENSOARG00000007692	ASS1	39.328	49.672	37.108	65.602	48.062	83.168	5.584	21.785	17.276	17.677	18.139	19.54	53.8233	16.6668	-1.69125	0.000257311
ENSOARG00000019455	GTSE1	0.095	0.196	0.051	0.312	0.256	0.046	0.589	0.631	0.607	0.828	1.264	0.42	0.159333	0.723167	2.18228	0.000259399
ENSOARG00000013031	TMEM255A	1.386	1.648	0.805	0.801	1.868	1.136	3.387	3.821	2.908	3.586	2.401	2.828	1.274	3.15517	1.30835	0.000259627
ENSOARG00000004587	TOMM34	1.815	2.941	3.219	2.803	1.049	4.647	9.345	7.347	8.07	3.393	8.232	7.516	2.74567	7.31717	1.41413	0.000272486
ENSOARG00000004016	NCAPG	0.034	0.069	0.146	0.158	0.318	0.065	0.209	0.526	0.345	0.63	1.277	0.53	0.131667	0.586167	2.15442	0.000277659
ENSOARG00000017774	PYCR2	2.694	2.243	2.461	1.948	3.074	4.015	5.461	6.112	6.538	3.487	6.049	7.738	2.73917	5.8975	1.10637	0.000278936
MSTRG.22774	--	10.416	7.529	8.582	12.687	16.106	7.037	3.362	3.655	3.709	5.389	3.825	5.068	10.3928	4.168	-1.31816	0.000280264
ENSOARG00000017480	ELL2	2.818	14.462	5.133	3.365	2.058	13.418	0.5	0.916	0.751	2.341	1.202	0.404	6.87567	1.019	-2.75435	0.000281093
ENSOARG00000011586	BDH2	10.437	8.481	13.918	3.693	7.284	6.423	11.705	27.406	21.774	14.689	18.736	16.165	8.37267	18.4125	1.13693	0.000288623
ENSOARG00000013804	Cbr3	4	5.541	3.508	3.642	4.55	3.632	10.172	10.335	8.632	6.854	7.04	7.368	4.1455	8.40017	1.01887	0.000289713
MSTRG.11025	--	0	0	0	0	0	0	0.805	2.704	1.329	4.963	2.128	0	0.001	1.98817	10.9572	0.000290651
ENSOARG00000020971	DMXL2	0.023	0.012	0.037	0.032	0.077	0.044	0.167	0.138	0.174	0.142	0.407	0.045	0.0375	0.178833	2.25365	0.000304831
ENSOARG00000016868	NYAP1	0.044	0.092	0	0.083	0	0.172	0.516	0.821	0.946	0.332	0.136	0.392	0.0651667	0.523833	3.0069	0.000306122
ENSOARG00000005850	TYSND1	1.156	1.506	1.38	1.544	0.82	1.533	2.83	3.061	2.542	2.275	3.677	3.109	1.32317	2.91567	1.13983	0.000318932
ENSOARG00000000821	GPR180	1.33	0.887	0.507	1.765	2.005	1.061	2.487	2.444	2.469	2.731	3.847	3.691	1.25917	2.94483	1.22572	0.000319994
ENSOARG00000015203	DBNDD1	6.298	5.149	5.861	8.777	0.878	1.473	1.515	0.126	0.37	0.271	0.667	0.64	4.73933	0.598167	-2.98606	0.00032152
ENSOARG00000013551	ARHGAP20	0.332	0.093	0.098	0.17	0.163	0.117	0.234	0.873	0.669	0.188	1.422	0.712	0.162167	0.683	2.07441	0.000330489
ENSOARG00000013595	CPEB1	0.686	0.386	0.67	0.586	0.925	0.906	2.27	1.948	1.968	1.477	1.53	1.348	0.693167	1.75683	1.3417	0.00033098
ENSOARG00000003424	Crad	0.305	0.347	0.228	0.121	0.411	0.1	0.82	0.664	0.839	0.38	0.716	0.622	0.252	0.6735	1.41825	0.000338394
ENSOARG00000018232	CES1	97.032	78.017	69.673	86.297	91.689	194.986	35.303	33.756	35.52	48.462	12.212	21.157	102.949	31.0683	-1.72841	0.000339148
ENSOARG00000013376	ARHGAP32	0.518	0.551	0.379	0.377	0.833	0.291	0.984	1.168	1.139	0.895	1.265	0.607	0.4915	1.00967	1.03862	0.000339283
ENSOARG00000009911	PROM1	0	0.227	0.119	0.413	0.049	0.142	0.608	0.827	0.821	0.731	0.263	1.188	0.158333	0.739667	2.22391	0.000341278
ENSOARG00000007177	SLC35B4	3.245	3.021	2.486	1.279	2.399	1.419	4.786	4.418	4.105	5.087	5.466	5.039	2.30817	4.81683	1.06134	0.000345125
ENSOARG00000006184	COL21A1	2.389	3.284	3.282	2.381	4.734	1.823	3.843	9.251	7.16	4.466	9.415	3.307	2.98217	6.24033	1.06526	0.000349823
ENSOARG00000007087	--	1.726	1.305	1.863	1.406	2.637	1.226	2.586	3.46	3.63	3.298	5.656	4.07	1.69383	3.78333	1.15937	0.000351145
ENSOARG00000001102	KIF2C	0.12	0.021	0.065	0.131	0.135	0.077	0.217	0.496	0.408	0.473	0.634	0.078	0.0915	0.384333	2.07051	0.000352035
ENSOARG00000007154	DDIT4	167.1	186.744	248.236	160.033	152.562	299.573	74.937	82.817	79.99	66.461	63.59	65.608	202.375	72.2338	-1.48628	0.000352035
ENSOARG00000011446	Gm4952	1.603	3.439	5.328	4.578	4.523	3.726	22.445	9.073	13.93	5.152	4.275	7.807	3.86617	10.447	1.43411	0.000358981
ENSOARG00000002159	Lrrc15	0.178	0	0.385	0.056	0.08	0.173	0.46	1.271	0.962	0.444	0.608	0.992	0.145333	0.7895	2.44157	0.000361137
ENSOARG00000014486	VNN2	0.898	3.123	0.719	2.531	3.567	3.02	7.245	5.376	6.038	4.71	4.529	4.675	2.30967	5.42883	1.23296	0.000362929
ENSOARG00000007110	PLA2R1	0.308	0.049	0.128	0.58	0.608	0.161	0.882	0.494	0.748	1.448	1.19	0.746	0.305667	0.918	1.58653	0.000367574
ENSOARG00000002463	Lxn	0.927	1.751	0.667	0.726	0.833	1.795	3.71	2.768	3.292	2.887	4.587	2.883	1.1165	3.3545	1.58711	0.00037154
ENSOARG00000009789	HOXA4	4.935	4.663	3.551	4.058	5.544	5.776	7.171	11.533	9.992	7.687	11.371	11.717	4.7545	9.91183	1.05986	0.00037154
ENSOARG00000009984	PLAC9	1.303	3.134	2.813	5.307	1.757	2.104	4.376	12.558	9.258	7.578	10.676	11.949	2.73633	9.39917	1.78029	0.000373236
MSTRG.22787	--	4.744	5.671	1.033	2.248	3.252	2.22	0.232	0.392	0.357	0.447	1.47	0.117	3.19467	0.5025	-2.66847	0.00037499
ENSOARG00000006662	TMC2	0.307	0.04	0.456	0.253	0.259	0.112	0	0	0	0	0	0	0.237833	0.001	-7.89381	0.00037667
MSTRG.15896	--	0.116	0	0	0	0.157	0.113	0.541	0.572	0.546	1.233	0.119	0.629	0.0643333	0.606667	3.23727	0.00037667
MSTRG.2996	--	3.707	6.774	4.411	2.217	6.587	2.162	0.914	1.705	1.221	1.365	1.121	0.828	4.30967	1.19233	-1.85379	0.000379791
ENSOARG00000013937	CRYL1	3.631	4.456	2.333	7.962	6.176	5.777	10.384	12.196	11.791	7.971	11.508	9.597	5.05583	10.5745	1.06457	0.000395347
ENSOARG00000004566	Scgb2b2	1.498	0.926	0.323	1.689	2.827	1.741	5.804	5.196	6.64	6.719	1.534	7.063	1.50067	5.49267	1.8719	0.00039694
ENSOARG00000018233	H2BC4	2.218	1.616	0.072	0.232	1.728	1.432	6.633	6.413	6.818	0.642	4.725	6.259	1.21633	5.24833	2.10932	0.000401934
ENSOARG00000003547	MYBL2	0.215	0.273	0.304	0.544	0.758	0.337	0.603	0.957	0.846	0.866	1.034	0.845	0.405167	0.8585	1.0833	0.000405045
ENSOARG00000002124	Adgrb1	0.116	0.192	0.176	0.241	0.251	0.158	0.649	0.565	0.675	0.435	0.215	0.755	0.189	0.549	1.53842	0.000416755
ENSOARG00000006172	MEMO1	0.702	1.322	0.885	0.772	0.632	0.226	1.901	2.431	2.191	2.046	2.769	2.526	0.7565	2.31067	1.6109	0.00041758
ENSOARG00000013819	Grb10	170.583	123.544	141.023	187.037	154.637	113.404	59.947	63.251	62.527	55.062	44.554	60.12	148.371	57.5768	-1.36565	0.000430675
ENSOARG00000011291	RPL13	27.998	19.475	16.712	15.323	7.511	25.544	46.353	41.522	51.339	31.432	34.272	36.739	18.7605	40.2762	1.10223	0.000433404
ENSOARG00000018703	APOL3	2.393	1.147	0.588	0.875	2.867	0.601	1.861	5.365	3.726	3.242	6.884	2.474	1.41183	3.92533	1.47525	0.000439181
ENSOARG00000005117	THBD	33.562	51.479	30.631	36.537	24.182	29.059	15.451	12.287	13.747	12.461	10.945	13.017	34.2417	12.9847	-1.39894	0.000441042
ENSOARG00000014676	IL17RD	0.705	0.194	0.66	0.575	0.571	0.638	1.166	1.74	1.163	1.348	1.3	1.709	0.557167	1.40433	1.3337	0.000443852
ENSOARG00000015706	MYLK3	4.616	3.065	1.821	2.628	7.599	3.869	0.241	0.411	0.454	1.88	2.227	1.526	3.933	1.12317	-1.80806	0.000447899
ENSOARG00000001573	MYLK2	1088.76	1288.29	924.414	1032.09	1071.3	803.649	184.002	442.073	340.625	474.398	321.803	619.532	1034.75	397.072	-1.38181	0.000449955
ENSOARG00000012336	TLE4	33.142	35.808	8.451	45.232	54.829	37.279	11.719	7.481	10.082	12.631	20.676	10.121	35.7902	12.1183	-1.56237	0.000449955
ENSOARG00000004361	ANLN	0.092	0.254	0.133	0.374	0.456	0.119	0.238	0.711	0.655	0.69	2.33	0.662	0.238	0.881	1.88818	0.000450207
ENSOARG00000020191	HACD2	3.529	3.078	3.956	3.062	6.954	3.024	9.573	8.241	9.374	5.92	10.564	4.401	3.93383	8.01217	1.02626	0.000451058
MSTRG.5122	--	0.06	0.311	0.718	0.341	0.815	0.117	0	0	0	0	0	0	0.393667	0.001	-8.62083	0.000452321
ENSOARG00000003971	SPATA6	0.071	0.293	0.378	0.334	0.287	0.482	1.303	1.094	1.374	1.063	1.363	0.559	0.3075	1.126	1.87255	0.000455321
ENSOARG00000001985	OLFM1	3.408	4.277	3.279	6.267	4.295	1.579	2.986	18.079	11.433	9.787	26.86	13.03	3.85083	13.6958	1.83049	0.000456324
ENSOARG00000018812	HSPB7	2.317	4.776	3.751	1.633	2.342	0.561	13.465	4.688	5.925	16.599	15.42	5.69	2.56333	10.2978	2.00625	0.000475596
ENSOARG00000004186	FAM13C	0.462	0.714	1.309	1.356	5.058	1.566	4.205	3.972	3.74	3.093	8.926	2.836	1.74417	4.462	1.35515	0.000480401
MSTRG.9485	Pol	1.437	0	1.618	0.704	2.695	2.057	4.163	7.187	5.645	8.251	5.565	5.216	1.4185	6.0045	2.08168	0.000490374
ENSOARG00000017578	SNX7	3.28	2.102	1.818	1.083	3.227	1.374	2.885	4.357	2.872	5.855	7.716	4.529	2.14733	4.70233	1.13083	0.000493503
ENSOARG00000019968	BHLHE41	4.273	3.478	8.984	3.594	4.852	3.486	6.449	12.42	9.012	8.689	10.25	11.049	4.77783	9.64483	1.0134	0.000497476
ENSOARG00000009766	ADAMTS17	0.549	0.2	0.593	0.547	0.566	0.47	1.202	1.046	1.157	0.966	1.787	0.73	0.4875	1.148	1.23565	0.000500471
ENSOARG00000002194	BHLHB9	0.31	0.064	0.268	0.175	0.251	0.18	0.769	0.897	1.005	0.928	0.953	0.427	0.208	0.829833	1.99624	0.000523688
ENSOARG00000000920	PNPLA7	1.182	1.7	1.246	2.067	2.15	1.385	0.66	0.27	0.375	0.822	0.563	0.864	1.62167	0.592333	-1.453	0.000527742
ENSOARG00000001578	GUSB	0.368	1.137	1.686	1.08	1.549	0.801	2.136	2.603	2.429	2.176	3.905	1.49	1.1035	2.4565	1.15452	0.000534562
ENSOARG00000021191	SLC8A3	15.315	18.76	10.267	10.03	15.195	11.607	4.556	5.889	5.076	5.553	4.87	6.328	13.529	5.37867	-1.33073	0.000535077
ENSOARG00000011277	PRICKLE2	0.769	0.709	0.917	0.456	0.873	0.627	2.132	1.123	1.483	1.664	2.071	0.914	0.725167	1.5645	1.10932	0.000545909
MSTRG.12032	--	18.35	23.121	8.449	31.341	19.508	17.52	6.372	6.693	7.065	5.246	7.948	7.496	19.7148	6.80333	-1.53497	0.00055335
ENSOARG00000000950	A2M	3.901	12.355	6.85	7.907	7.192	8.673	23.148	11.944	16.589	21.495	14.993	7.111	7.813	15.88	1.02326	0.000562161
ENSOARG00000015044	TLR2	0.753	0.867	0.382	0.79	0.955	0.557	1.441	1.049	1.245	2.151	3.627	1.044	0.717333	1.7595	1.29445	0.000584741
ENSOARG00000008705	MICAL2	10.02	24.244	7.042	10.234	16.604	13.412	40.591	16.113	24.989	20.593	42.022	19.568	13.5927	27.3127	1.00674	0.000600848
ENSOARG00000017762	AGL	41.89	67.321	67.484	67.02	131.824	58.215	17.099	26.77	22.361	26.307	49.046	21.916	72.2923	27.2498	-1.4076	0.000606879
ENSOARG00000015482	NEK7	60.079	51.038	42.397	37.33	80.097	49.035	16.986	21.101	20.393	30.363	34.522	21.752	53.3293	24.1862	-1.14075	0.000649635
MSTRG.16095	--	6.762	3.834	3.528	5.508	8.812	3.821	7.773	10.622	10.665	6.32	19.851	9.965	5.3775	10.866	1.01481	0.000665982
ENSOARG00000002339	SLC14A2	0	0	0	0.07	0	0.144	0.663	0.344	0.38	0.324	0.114	0.329	0.0356667	0.359	3.33134	0.000687715
ENSOARG00000014103	Noct	13.147	17.56	4.873	22.939	15.616	14.641	4.158	4.678	4.139	6.368	7.326	4.184	14.796	5.14217	-1.52476	0.000696351
ENSOARG00000014260	CCR1	0.293	0.805	0.632	0.275	0.921	0.662	1.816	1.637	1.331	2.676	2.199	1.055	0.598	1.78567	1.57825	0.000702959
MSTRG.6094	--	6.782	2.966	2.891	0.742	0.567	1.018	0.138	0	0.152	0.667	0.183	0	2.49433	0.19	-3.71458	0.000704523
ENSOARG00000014016	TIAM1	0.153	0.248	0.095	0.185	0.236	0.042	0.255	0.583	0.411	0.846	0.628	0.258	0.159833	0.496833	1.63619	0.000708959
ENSOARG00000009835	MFSD4B	4.816	3.205	1.119	3.724	9.205	1.535	0.756	0.881	0.676	0.988	1.686	0.958	3.934	0.990833	-1.98928	0.000708959
ENSOARG00000020667	FCGR1A	0.247	0.601	0.412	0.337	0.333	0.174	0.87	1.349	1.243	0.755	0.736	0.397	0.350667	0.891667	1.3464	0.000716172
ENSOARG00000006378	BMP5	1.451	1.732	2.061	1.866	1.853	0.592	2.663	4.858	3.972	3.045	3.754	2.701	1.5925	3.49883	1.13558	0.000726118
ENSOARG00000004971	IRAK2	10.391	16.126	15.319	4.988	6.251	8.388	2.468	4.199	3.477	2.646	2.517	3.129	10.2438	3.07267	-1.73719	0.000745465
ENSOARG00000018901	PPIC	7.2	13.554	11.152	13.829	16.038	9.401	12.009	30.139	20.952	32.575	37.189	11.534	11.8623	24.0663	1.02063	0.000751154
ENSOARG00000010940	SKP2	0.728	0.15	0.786	0.89	0.884	0.282	1.186	1.98	2.174	1.997	2.089	1.074	0.62	1.75	1.49701	0.000752824
ENSOARG00000010729	SLC1A3	0.088	0.41	0.286	0.582	0.477	0.129	0.891	0.588	0.566	1.764	2.219	0.652	0.328667	1.11333	1.76019	0.000752824
ENSOARG00000000416	KSR1	34.212	42.654	15.082	89.868	44.675	17.35	11.716	12.288	11.759	14.185	12.585	9.503	40.6402	12.006	-1.75915	0.000754832
ENSOARG00000000909	THOC6	1.626	1.781	2.413	2.483	2.329	2.756	5.748	4.171	4.158	2.786	7.596	4.093	2.23133	4.75867	1.09265	0.000765571
ENSOARG00000009528	AFF2	0.128	0.079	0.028	0.193	0.345	0.174	0.516	0.37	0.502	0.83	0.288	0.453	0.157833	0.493167	1.64367	0.000775165
ENSOARG00000015861	ENOX2	7.64	7.438	4.925	4.388	8.654	4.265	2.015	2.178	1.99	3.041	3.423	2.762	6.21833	2.56817	-1.27579	0.000784466
ENSOARG00000009473	APOC2	0.997	1.485	1.435	0.521	1.195	1.288	0	0.064	0.094	0.138	0.329	0	1.1535	0.104167	-3.46905	0.000785891
ENSOARG00000014858	PBK	0.129	0.246	0.092	0.06	0.145	0.021	0.266	0.31	0.31	0.404	0.627	0.358	0.1155	0.379167	1.71494	0.000787405
ENSOARG00000000208	CLDN11	5.513	4.306	1.984	2.826	3.604	2.427	9.322	10.723	8.831	12.075	3.935	4.596	3.44333	8.247	1.26006	0.000800764
ENSOARG00000015545	HSPE1	28.191	46.267	5.186	22.282	29.628	16.294	79.575	31.185	53.81	65.942	55.541	48.996	24.6413	55.8415	1.18026	0.000800764
MSTRG.23313	--	0	0.144	0	0.131	0.188	0	0.758	0.404	0.953	0.871	2.147	2.059	0.0771667	1.19867	3.95731	0.000802652
ENSOARG00000010493	ATF3	180.046	368.988	405.167	208.653	60.247	363.833	35.858	67.797	54.392	70.64	45.911	15.529	264.489	48.3545	-2.45149	0.000834521
ENSOARG00000008908	PYCARD	1.764	0.909	1.904	1.326	0.713	1.538	4.101	4.386	4.662	3.077	3.613	2.773	1.359	3.76867	1.47151	0.000841175
ENSOARG00000005083	SGCA	78.142	102.599	73.39	131.477	96.459	74.828	42.881	37.146	37.982	44.635	34.764	41.231	92.8158	39.7732	-1.22258	0.000848062
ENSOARG00000001004	RAB11FIP1	0.191	0.394	0.516	0.509	0.258	0.432	0.913	0.792	0.978	1.072	0.979	0.72	0.383333	0.909	1.24568	0.00085034
ENSOARG00000006429	CYP2R1	0.884	0.561	0.44	0.575	2.017	0.593	1.845	1.101	1.681	1.356	7.591	1.871	0.845	2.57417	1.60708	0.000898242
ENSOARG00000011857	AKR1C1	64.1	75.693	85.94	43.731	121.355	86.051	21.605	37.972	30.044	32.416	32.67	31.247	79.4783	30.9923	-1.35865	0.000934327
ENSOARG00000009349	KNTC1	0.016	0.145	0.017	0.029	0.105	0.136	0.194	0.145	0.2	0.175	0.881	0.369	0.0746667	0.327333	2.13222	0.00095977
MSTRG.12550	--	3.285	3.03	4.759	2.6	1.748	2.679	4.823	11.946	9.212	5.925	7.701	2.718	3.01683	7.05417	1.22544	0.000966221
ENSOARG00000016485	PMP22	147.611	322.584	122.664	186.976	132.193	283.051	69.543	81.565	74.542	59.33	49.119	63.122	199.18	66.2035	-1.58909	0.000999955
ENSOARG00000017265	STING1	1.559	1.418	0.594	1.637	3.09	3.108	6.253	4.4	5.706	3.313	3.286	3.423	1.901	4.39683	1.20971	0.000999955
ENSOARG00000015715	KERA	4.751	5.762	4.827	3.065	12.434	5.775	7.581	11.366	10.802	6.617	29.194	11.166	6.10233	12.7877	1.06732	0.00100204
ENSOARG00000016587	ESPL1	0.016	0.085	0.124	0.356	0.177	0.255	0.395	0.523	0.477	0.39	1.078	0.372	0.168833	0.539167	1.67513	0.00103095
ENSOARG00000006994	MTRF1	0.66	1.219	0.713	0.439	1.928	0.613	1.023	1.447	1.29	1.988	4.394	2.054	0.928667	2.03267	1.13014	0.0010319
ENSOARG00000008740	VMA21	2.752	2.128	1.857	0.97	1.392	1.666	8.799	4.775	5.573	3.859	8.104	3.38	1.79417	5.74833	1.67983	0.0010441
ENSOARG00000021060	RORC	29.399	33.616	18.484	37.926	29.874	20.367	11.465	9.464	9.983	14.748	4.126	13.236	28.2777	10.5037	-1.42877	0.00104731
MSTRG.10563	--	0	0.183	0	0.499	1.075	0.257	1.785	1.178	1.51	0.662	2.721	0.783	0.335667	1.43983	2.1008	0.00104731
ENSOARG00000014543	FASTKD3	1.639	2.007	0.442	1.589	1.381	1.241	2.581	2.577	2.227	3.447	3.567	2.718	1.38317	2.85283	1.04442	0.00105738
ENSOARG00000013033	MFSD9	0.772	0.651	0.909	0.924	1.325	0.748	2.067	2.03	2.214	2.1	1.582	1.517	0.888167	1.91833	1.11095	0.00109521
ENSOARG00000006008	KLHL14	0.177	0.182	0	0.166	0.477	0	0.686	0.478	0.604	0.956	0.544	1.043	0.167	0.7185	2.10514	0.00110436
ENSOARG00000021089	DLGAP5	0	0.042	0	0.039	0.277	0	0.191	0.404	0.28	0.256	1.39	0.202	0.0596667	0.453833	2.92717	0.00111815
ENSOARG00000019683	Wnt2b	0.704	0.907	0.38	0.744	0.949	0.767	3.409	1.475	2.7	1.206	1.081	2.334	0.741833	2.03417	1.45527	0.00112685
ENSOARG00000007598	TMEFF1	6.684	3.716	3.06	2.654	6.972	2.547	5.339	10.35	7.341	8.159	12.233	9.542	4.27217	8.82733	1.04701	0.00112694
ENSOARG00000018820	PER2	5.545	9.273	7.582	7.296	7.143	3.7	1.432	2.636	1.786	3.071	1.893	2.784	6.7565	2.267	-1.57549	0.0011344
ENSOARG00000005490	Slc30a2	0.058	0.04	0.084	0.419	0.131	0.075	0.451	0.572	0.529	0.556	0.238	0.477	0.1345	0.4705	1.80659	0.00113484
ENSOARG00000006800	--	1.595	2.701	0.861	2.677	4.454	2.207	5.651	4.414	4.662	4.543	6.067	4.254	2.41583	4.93183	1.0296	0.00115082
ENSOARG00000005685	PLOD2	1.94	2.34	2.094	4.383	5.953	2.039	6.237	5.011	5.137	5.503	13.059	3.325	3.12483	6.37867	1.02948	0.00116701
ENSOARG00000001822	SFXN2	0.107	0.22	0.46	0.1	0	0.31	0.743	1.294	1.181	1.063	1.528	0.628	0.1995	1.07283	2.42697	0.00117332
MSTRG.11944	DST	39.678	39.805	27.414	42.66	54.616	35.572	14.37	18.676	17.731	19.064	19.855	18.742	39.9575	18.073	-1.14463	0.00118136
ENSOARG00000012267	PRC1	0.402	0.069	0.604	0.448	1.083	0.852	1.15	1.381	1.085	1.515	4.603	1.184	0.576333	1.81967	1.6587	0.00118784
MSTRG.4044	--	1.525	1.684	0.711	2.252	4.404	1.794	2.786	3.905	3.993	4.34	4.868	6.52	2.06167	4.402	1.09435	0.00119359
ENSOARG00000007011	TRIM25	1.375	1.417	0.831	1.912	1.483	1.118	2.429	2.416	2.016	1.918	4.167	3.673	1.356	2.76983	1.03044	0.00120768
ENSOARG00000010347	ZBED8	0.526	0.542	0.126	0.384	1.024	0.396	1.086	1.182	1.394	1.237	1.675	0.975	0.499667	1.25817	1.33229	0.00123118
ENSOARG00000020032	TUBA1D	88.092	72.97	57.331	144.341	35.485	67.406	278.473	303.83	303.867	124.912	142.686	210.577	77.6042	227.391	1.55097	0.00125107
ENSOARG00000020887	CKAP2L	0.316	0	0.195	0.085	0.426	0.131	0.35	0.626	0.616	0.9	1.294	0.443	0.192167	0.704833	1.87492	0.00130138
ENSOARG00000011990	MMS22L	0.215	0.305	0.174	0.379	0.761	0.13	0.729	0.901	0.664	0.603	1.156	0.607	0.327333	0.776667	1.24654	0.00130138
ENSOARG00000001620	BTK	0.438	0.761	0.386	0.505	0.43	0.366	1.187	1.069	1.102	0.72	1.183	0.646	0.481	0.9845	1.03335	0.00132318
ENSOARG00000000333	ADAMTS7	0.283	0.292	0.47	0.45	0.293	0.548	0.506	0.667	0.723	1.003	1.203	0.876	0.389333	0.829667	1.09153	0.0013233
ENSOARG00000020357	FOXO6	3.517	6.129	4.972	7.476	8.015	2.677	0.13	2.324	1.428	1.461	0.772	1.399	5.46433	1.25233	-2.12543	0.00135556
ENSOARG00000001656	TMEM52	50.613	78.848	80.938	76.679	47.357	34.026	5.708	28.938	20.287	14.827	14.118	23.75	61.4102	17.938	-1.77546	0.00135687
MSTRG.19106	--	0.279	0.026	0.411	0.143	0.239	1.13	1.631	0.938	1.124	5.467	4.311	0.947	0.371333	2.403	2.69405	0.00137006
ENSOARG00000017449	CACNA1S	123.059	198.623	156.084	184.021	157.018	130.607	59.372	72.604	68.354	77.311	55.046	85.171	158.235	69.643	-1.18402	0.0013763
ENSOARG00000004602	HCAR1	0.207	0.32	0.112	0	0	0.2	1.763	1.017	0.705	0.516	1.059	0.508	0.139833	0.928	2.73042	0.00139175
ENSOARG00000008304	GYG2	0.768	1.726	0.829	1.705	0.376	1.487	3.191	3.107	2.855	2.696	3.216	1.782	1.1485	2.80783	1.28971	0.00145455
ENSOARG00000019389	--	3.041	1.668	1.537	0.426	1.396	1.504	2.006	3.742	3.476	4.032	4.771	3.242	1.59533	3.54483	1.15186	0.00147215
ENSOARG00000002587	CLEC4G	0	0	0	0.085	0	0.088	0.164	0.507	0.387	0.339	0.062	0.178	0.0288333	0.272833	3.24221	0.00147436
MSTRG.18842	--	3.951	6.266	5.25	5.999	2.458	2.355	0.471	0.527	0.518	0.379	1.867	0.896	4.37983	0.776333	-2.49613	0.00147436
ENSOARG00000003466	SLX1A	3.148	3.894	2.854	5.562	4.413	2.805	6.05	9.828	8.695	4.236	8.639	7.917	3.77933	7.56083	1.00041	0.00147642
ENSOARG00000004145	TSPAN33	2.993	4.159	2.529	3.058	6.492	4.286	5.951	11.138	8.433	10.38	2.666	10.869	3.9195	8.2395	1.07189	0.00148686
ENSOARG00000003465	RADIL	0.457	0.508	0.19	0.331	0.379	0.545	0.954	0.712	0.78	1.183	1.045	0.829	0.401667	0.917167	1.19119	0.00150477
ENSOARG00000014870	MILR1	0.502	0.932	0.867	0.661	0	0.292	2.491	1.684	1.798	2.002	3.394	0.493	0.542333	1.977	1.86606	0.00152049
ENSOARG00000000538	TLR1	0.045	0.36	0.102	0.443	0.473	0.356	0.652	0.87	0.963	0.736	1.654	0.498	0.2965	0.8955	1.59466	0.00152265
ENSOARG00000011394	PPP1R1B	2.175	4.14	1.264	7.392	5.64	2.107	16.469	7.16	10.129	7.507	8.054	5.918	3.78633	9.20617	1.2818	0.00157611
ENSOARG00000006352	POC1A	0.996	0.66	0.614	0.668	0.74	0.207	0.772	2.837	2.304	1.241	1.311	2.096	0.6475	1.76017	1.44276	0.00169443
ENSOARG00000009658	ASB7	0.924	1.27	0.798	0.694	1.826	0.418	1.527	2.706	2.362	1.458	2.522	1.996	0.988333	2.09517	1.084	0.00170261
ENSOARG00000017276	MAGEL2	0.357	0.473	0.11	0.862	0.206	0.79	1.106	1.591	1.607	1.143	1.565	1.051	0.466333	1.34383	1.52692	0.00172603
ENSOARG00000011217	SLC37A2	0.208	1.57	0.673	0.781	0.56	0.805	2.521	1.041	1.888	2.157	3.19	1.36	0.766167	2.02617	1.40302	0.00172744
ENSOARG00000018677	EHF	0.188	0.242	0.152	0.309	0.063	0.137	0.547	0.381	0.481	1.758	0.77	0.416	0.181833	0.7255	1.99636	0.00174565
ENSOARG00000013696	KCT2	59.664	74.213	34.681	55.953	77.432	52.84	23.069	23.429	25.042	27.616	36.526	24.736	59.1305	26.7363	-1.1451	0.00174881
ENSOARG00000016771	irs1	0	0.292	0.383	0.333	0.096	0.069	0.605	0.779	0.967	0.265	1.598	1.184	0.1955	0.899667	2.20222	0.00177409
ENSOARG00000007175	AIF1L	2.92	3.01	4.098	6.312	5.118	1.131	9.731	13.001	11.95	10.917	3.289	8.033	3.76483	9.48683	1.33334	0.00177916
ENSOARG00000004700	HEXB	0.384	0.776	1.494	1.558	2.484	1.321	2.507	2.79	1.976	2.612	5.082	2.28	1.33617	2.8745	1.10521	0.00178412
ENSOARG00000009289	CKAP2	0.251	0.31	0.271	0.943	0.541	0.729	0.699	0.957	1.069	1.937	4.622	0.788	0.5075	1.67867	1.72584	0.00178721
ENSOARG00000018260	ST8SIA4	0.379	0.469	0.246	0.57	2.148	0.367	2.352	1.886	1.423	0.945	3.186	1.416	0.6965	1.868	1.4233	0.00178721
ENSOARG00000019328	EFS	0.682	0.603	1.105	1.237	1.38	0.85	2.266	2.705	2.244	1.336	1.298	2.25	0.976167	2.0165	1.04665	0.00180887
MSTRG.11943	DST	14.085	14.657	14.526	20.761	29.154	16.292	7.654	7.962	7.841	9.912	9.758	7.766	18.2458	8.48217	-1.10506	0.00180967
MSTRG.21794	--	6.377	5.711	2.154	5.056	13.017	1.518	0.345	1.277	0.714	0.844	1.897	1.593	5.63883	1.11167	-2.34267	0.00180967
ENSOARG00000004049	MFSD4A	0.187	0.902	0.472	0.646	0.758	0.061	0.823	1.626	1.439	1.168	2.24	1.228	0.504333	1.42067	1.49412	0.00185326
ENSOARG00000019542	CLSPN	0.026	0.013	0.056	0.073	0.123	0.025	0.091	0.263	0.189	0.097	0.493	0.089	0.0526667	0.203667	1.95125	0.0018914
ENSOARG00000013291	IFI30	0.5	1.648	0.566	0.986	0.539	0.726	1.975	1.444	1.661	1.276	2.686	1.473	0.8275	1.7525	1.08258	0.0018973
ENSOARG00000005466	Trim63	551.097	904.93	459.441	1552.1	823.377	1232.78	471.776	227.532	327.766	435.181	435.345	219.756	920.62	352.893	-1.38338	0.00191954
ENSOARG00000005518	GPX7	3.349	2.59	3.39	3.148	2.822	1.622	5.516	5.689	5.354	5.739	7.503	5.347	2.82017	5.858	1.05463	0.00196977
ENSOARG00000013486	TMEM251	7.675	7.472	5.293	4.007	14.658	5.989	12.391	21.325	16.903	12.22	24.233	5.446	7.51567	15.4197	1.0368	0.00197128
ENSOARG00000005647	RASGRP4	0.322	0.456	0.13	0.454	0.325	0.74	1.247	0.977	0.892	0.752	1.03	1.225	0.4045	1.0205	1.33506	0.00198418
MSTRG.23048	ADH2-1	2.802	6.067	3.025	2.107	1.889	4.886	7.571	9.389	10.751	17.789	6.299	3.282	3.46267	9.18017	1.40664	0.00202502
ENSOARG00000015273	BORA	0.392	0.461	0.181	0.158	0.302	0.325	0.434	0.874	0.811	0.628	2.006	0.99	0.303167	0.957167	1.65866	0.00205537
ENSOARG00000004298	FOLR2	1.58	5.021	1.989	3.959	1.775	2.04	5.304	6.393	5.274	6.069	7.009	5.173	2.72733	5.87033	1.10595	0.00215723
ENSOARG00000014301	KCTD16	0.936	1.327	1.642	0.44	1.42	1.133	0	0.068	0.1	0.437	0	0.23	1.14967	0.139167	-3.04633	0.00217893
ENSOARG00000020415	FAM124B	0.075	0.078	0	0.141	0.406	0.146	0.35	0.304	0.321	1.406	1.695	0.813	0.141	0.814833	2.53081	0.00218987
MSTRG.11673	--	1.076	0.991	1.12	1.084	3.42	1.75	0.298	0.445	0.328	0.671	0.827	0.264	1.5735	0.472167	-1.73661	0.00226888
ENSOARG00000000669	Slc25a35	0.462	1.071	0.125	0.868	0.623	0.112	1.074	1.602	2.067	1.582	1.892	2.495	0.5435	1.78533	1.71584	0.00229577
ENSOARG00000020836	CCNB2	0.784	1.436	0.658	0.819	1.057	0.422	1.485	1.964	1.931	2.605	2.943	1.283	0.862667	2.03517	1.23827	0.00229577
ENSOARG00000008961	Dkk2	3.609	6.476	3.463	8.667	11.892	9.839	0.311	3.014	2.393	2.332	0.958	1.576	7.32433	1.764	-2.05385	0.00240565
ENSOARG00000009233	Ceacam16	0.436	0.321	0.941	0.644	0.588	0.603	0.869	2.016	1.911	1.242	1.148	1.407	0.588833	1.43217	1.28227	0.00240954
ENSOARG00000007945	GALNT5	0	0.038	0.04	0.035	0	0	0.372	0.149	0.157	0.184	0.453	0.181	0.0188333	0.249333	3.72672	0.00242151
ENSOARG00000017826	CAMKK1	0.081	0.168	0.615	0.229	0.768	0.079	1.261	1.318	1.318	0.406	1.25	0.959	0.323333	1.08533	1.74704	0.0024248
ENSOARG00000006992	DCTD	3.475	4.525	2.567	2.578	4.438	0.886	8.646	6.028	6.861	5.926	4.682	6.109	3.07817	6.37533	1.05043	0.00257995
ENSOARG00000018284	ARSJ	0	0.06	0.125	0.327	0.468	0.224	0.583	0.469	0.642	0.866	1.245	0.626	0.200667	0.7385	1.8798	0.0025941
ENSOARG00000009637	KIFC1	0.452	0.513	0.732	0.977	0.853	0.482	1.121	1.673	1.619	1.465	2.083	0.711	0.668167	1.44533	1.11312	0.00259994
ENSOARG00000020808	EMP1	87.304	194.689	102.173	104.061	92.553	87.948	54.483	39.63	46.574	58.546	57.323	49.57	111.455	51.021	-1.12729	0.00263122
ENSOARG00000010450	REEP4	1.194	1.094	0.573	1.87	0.358	1.285	1.747	2.454	1.809	4.297	3.124	4.561	1.06233	2.99867	1.49708	0.00265821
ENSOARG00000006050	ORM1	0	0	0	0	0.231	0	0.531	0.693	1.022	0	2.279	0.505	0.0385	0.838333	4.44459	0.0026645
ENSOARG00000013964	Mybpc2	3789.12	4245.6	3437.94	4368.77	3355.03	3537.65	1454.97	1835.98	1695.08	2274.56	1896.14	2028.78	3789.02	1864.25	-1.02323	0.00267212
ENSOARG00000009200	SLC2A10	0.129	0.333	0.349	0.304	0.261	0.25	0.551	1.12	0.771	1.207	0.529	0.952	0.271	0.855	1.65763	0.00269287
MSTRG.17641	CFDP2	0.249	0.257	0	0	0.672	0	0.773	1.605	1.299	3.108	1.788	1.96	0.196333	1.7555	3.1605	0.00272473
ENSOARG00000008206	CENPN	0	0.033	0.068	0.03	0.214	0.031	0.246	0.183	0.324	0.079	1.266	0.125	0.0626667	0.3705	2.5637	0.00273659
ENSOARG00000014018	PAPSS2	0.429	0.94	0.753	0.202	0.579	0.208	1.04	1.427	1.235	1.538	1.483	0.791	0.5185	1.25233	1.2722	0.00277646
ENSOARG00000005699	UFC1	0	0.433	0	0	0	0.407	7.978	7.839	7.777	8.642	0.222	0	0.14	5.40967	5.27204	0.00279059
ENSOARG00000002353	LRRC4	0.213	0.11	0.23	0.75	0.143	0.361	1.625	0.892	1.276	0.796	0.545	0.68	0.301167	0.969	1.68593	0.00289063
ENSOARG00000002188	METTL8	0.915	0.605	0.81	0.661	0.759	0.432	0.454	1.967	1.44	0.965	2.883	1.314	0.697	1.50383	1.10941	0.00290288
MSTRG.10664	--	0.712	0.122	0.256	0	0	0.345	0.551	1.989	0.607	0.887	0.972	2.913	0.239167	1.31983	2.46427	0.00291729
ENSOARG00000016498	SLC27A1	17.294	23.343	20.594	17.066	15.3	21.044	4.942	9.312	8.201	5.118	4.926	10.035	19.1068	7.089	-1.43043	0.00295209
ENSOARG00000007591	NLRP3	0.164	0.237	0.071	0.185	0.177	0.286	0.839	0.702	0.503	0.491	0.773	0.129	0.186667	0.572833	1.61765	0.00297631
ENSOARG00000017221	RBL1	0.325	0.25	0.316	0.336	0.745	0.346	0.415	0.883	0.693	1.023	1.897	0.639	0.386333	0.925	1.25961	0.00297631
ENSOARG00000003004	MND1	0	0.021	0.044	0.019	0.056	0.04	0.144	0.238	0.105	0.103	0.253	0.121	0.03	0.160667	2.42104	0.00297631
MSTRG.658	--	4.151	4.517	15.686	3.468	6.53	10.5	1.609	1.334	0.393	2.299	1.417	4.305	7.47533	1.89283	-1.98159	0.0030233
ENSOARG00000011661	SORCS2	0.397	0.261	0.234	0.407	0.292	0.21	1.063	1.023	0.924	0.315	0.777	0.497	0.300167	0.7665	1.35252	0.00304004
ENSOARG00000013022	TMEM182	114.22	201.54	121.019	131.491	115.694	129.956	52.456	64.996	58.35	62.883	58.794	64.718	135.653	60.3662	-1.16811	0.00308424
ENSOARG00000014271	MOXD1	1.375	0.792	1.091	0.76	0.981	0.392	2.507	1.146	1.931	1.31	3.52	1.073	0.8985	1.9145	1.09138	0.00309109
ENSOARG00000015349	MS4A8	0.469	1.69	0.506	0.881	2.527	1.702	5.265	2.912	3.495	1.46	5.038	1.611	1.29583	3.29683	1.3472	0.00309219
ENSOARG00000014761	ATP12A	0.031	0	0	0.089	0.042	0	0.243	0.091	0.054	0.979	0.257	0.154	0.027	0.296333	3.45619	0.00310281
MSTRG.7117	--	151.671	267.614	147.77	180.974	146.331	196.019	69.808	87.108	79.641	56.973	64.194	77.987	181.73	72.6185	-1.32339	0.00313042
MSTRG.434	--	1.498	1.235	1.779	1.267	2.827	0.29	2.786	3.637	3.192	4.853	2.301	3.532	1.48267	3.3835	1.19032	0.00313304
ENSOARG00000004466	MAPK4	1.574	0.933	1.105	0.444	1.486	2.554	0.091	0.546	0.403	0.294	0.04	0.193	1.34933	0.261167	-2.3692	0.00313304
ENSOARG00000003977	IGSF10	0.155	0.186	0.516	0.388	0.662	0.2	0.54	0.717	0.65	0.708	1.269	0.393	0.351167	0.712833	1.02141	0.00314611
ENSOARG00000011005	C5AR1	0.394	0.507	0.744	1.018	1.725	2.861	3.509	3.131	2.937	2.208	6.049	1.547	1.20817	3.23017	1.41879	0.00314799
ENSOARG00000013856	Patr-A	53.988	37.498	34.571	19.734	48.131	15.142	134.297	28.532	72.099	110.786	45.779	34.077	34.844	70.9283	1.02545	0.00318709
ENSOARG00000011782	SLC17A9	0.09	0.301	0.242	0.38	0.212	0.348	0.54	0.779	0.594	0.532	0.897	0.375	0.262167	0.6195	1.24062	0.00321015
MSTRG.22773	--	0.458	0.5	0.67	0.38	0.327	2.272	0.063	0.234	0.23	0.067	0.147	0.132	0.767833	0.1455	-2.39977	0.00323259
ENSOARG00000008750	PAQR8	0.779	0.602	1.051	1.098	1.706	0.754	4.979	2.589	3.734	1.334	0.997	1.434	0.998333	2.51117	1.33076	0.0033913
ENSOARG00000015190	TDH	0	0.073	0.133	0.033	0.096	0.102	0.709	0.071	0.375	0.307	0.09	0.191	0.0728333	0.2905	1.99587	0.00348392
ENSOARG00000015665	MAD2L1	1.967	0.845	1.062	0.462	1.768	1.111	2.032	2.654	1.956	2.86	6.882	2.899	1.2025	3.21383	1.41826	0.00348829
ENSOARG00000009879	HPDL	0.178	0.641	1.823	0.251	0.479	0.43	1.033	3.751	2.955	1.329	0.819	1.834	0.633667	1.9535	1.62427	0.00353535
MSTRG.7670	--	0.334	0.517	0.451	0.157	0.45	0.243	0.842	1.594	1.211	0.661	1.112	0.985	0.358667	1.0675	1.57352	0.00358667
ENSOARG00000001960	EPM2A	31.289	35.971	33.154	19.244	36.351	36.174	10.839	14.757	14.137	13.835	15.947	16.858	32.0305	14.3955	-1.15383	0.003592
ENSOARG00000008374	GCNT1	0.081	0.585	0	0.076	1.092	0.235	0.502	1.452	1.036	1.11	3.152	0.637	0.344833	1.31483	1.93091	0.00362407
ENSOARG00000011978	MIEN1	5.392	3.397	5.174	6.194	2.423	7.254	8.59	10.22	9.96	8.213	12.271	13.244	4.97233	10.4163	1.06685	0.00369546
MSTRG.16948	--	0.125	0	0.407	0	0.224	0.282	0.097	3.2	2.273	0.904	1.833	0.613	0.173	1.48667	3.10324	0.00370334
ENSOARG00000016635	PPIL3	4.032	1.781	1.658	1.083	5.435	3.719	3.422	6.106	5.401	5.742	14.352	5.659	2.95133	6.78033	1.19999	0.00372273
ENSOARG00000010208	RBM20	27.827	19.225	7.569	19.999	22.713	12.098	8.49	5.589	7.514	8.798	9.474	6.793	18.2385	7.77633	-1.22983	0.00374683
ENSOARG00000019663	PTHLH	0	0.611	0.639	0.371	0.799	0.382	1.836	1.941	1.852	1.968	1.82	1.358	0.467	1.79583	1.94316	0.00382528
ENSOARG00000004271	CLSTN3	0.032	0.033	0	0.089	0.043	0.031	0.368	0.22	0.27	0.079	0.195	0.249	0.038	0.230167	2.59861	0.00383922
ENSOARG00000000603	FLT4	0.266	0.824	0.978	1.678	0.431	1.11	1.714	1.479	1.636	2.524	2.292	1.754	0.881167	1.89983	1.10839	0.00391132
ENSOARG00000009513	CYB561D2	1.544	2.229	1	2.032	1.041	1.346	2.873	6.608	6.452	1.925	1.898	3.793	1.532	3.92483	1.35722	0.00400394
MSTRG.15670	--	75.623	103.601	69.18	72.798	71.374	83.854	37.137	37.43	37.403	39.068	41.303	27.798	79.405	36.6898	-1.11385	0.00402314
ENSOARG00000020126	BUB1B	0.132	0.272	0.085	0.223	0.391	0.307	0.47	0.503	0.495	0.559	2.107	0.155	0.235	0.714833	1.60495	0.00402813
ENSOARG00000001314	Znf628	1.688	1.74	0.683	0.661	0.854	0.818	0	0.122	0.12	0.438	0.576	0.138	1.074	0.232333	-2.20873	0.00411365
MSTRG.236	SETMAR	0.997	1.551	1.506	0.249	2.047	1.812	0	0	0	0.188	0	0.666	1.36033	0.142333	-3.25661	0.00411365
ENSOARG00000003804	SEMA7A	20.204	53.967	28.165	42.66	17.32	34.592	13.728	13.188	13.462	10.438	8.752	13.178	32.818	12.1243	-1.43658	0.00416204
ENSOARG00000001683	Kcnc1	0.271	0.232	0.243	0.127	0.243	0	0.454	0.235	0.269	0.562	1.847	0.886	0.186	0.708833	1.93014	0.00437456
ENSOARG00000010284	SLC38A3	1.22	0.603	1.106	0.825	2.368	0.095	2.76	2.031	2.329	2.006	1.399	2.588	1.03617	2.1855	1.07671	0.00444726
ENSOARG00000005248	PCYOX1L	0.485	0.5	0.524	0.684	0.736	0.529	0.94	1.543	1.551	0.907	1.304	1.251	0.576333	1.24933	1.11618	0.00450277
ENSOARG00000013084	ZWINT	1.324	1.365	2.729	2.602	2.11	0.816	2.892	3.968	3.387	4.65	3.822	3.193	1.82433	3.652	1.00132	0.00458916
ENSOARG00000011286	ABHD2	14.646	18.582	4.459	16.024	16.91	14.55	41.269	8.034	20.683	27.049	67.3	20.071	14.1952	30.7343	1.11445	0.00471074
ENSOARG00000015964	TACC3	0.228	0.705	1.083	1.243	0.922	0.663	1.025	2.347	1.711	1.478	2.382	1.344	0.807333	1.7145	1.08655	0.00472013
ENSOARG00000005185	SH3YL1	1.216	1.044	2.078	0.476	1.093	3.925	3.69	3.398	2.85	4.04	3.942	4.778	1.63867	3.783	1.20701	0.00472013
ENSOARG00000019535	SLC11A1	0.177	0.146	0.038	0.167	0.239	0.24	0.302	0.553	0.363	0.663	4.792	0.139	0.167833	1.13533	2.75801	0.00480555
ENSOARG00000015327	KRT10	0.064	0.197	0	0	0	0	1.087	0.111	0.054	2.304	0.261	0.063	0.0435	0.646667	3.89393	0.00481872
ENSOARG00000009692	CYB5R4	0.227	0.179	0.178	0.236	0.402	0.28	0.26	0.433	0.373	0.729	1.113	0.432	0.250333	0.556667	1.15296	0.00491932
ENSOARG00000006249	TBX3	15.064	19.946	8.762	12.005	12.694	9.423	6.462	5.331	6.33	7.111	5.586	4.445	12.9823	5.8775	-1.14328	0.00492496
ENSOARG00000020383	BDH1	0.522	1.21	1.079	2.329	0.938	1.727	3.538	1.709	2.372	2.709	5.164	1.538	1.30083	2.83833	1.12561	0.00496733
ENSOARG00000010002	ADAMDEC1	0	0	0	0.049	0	0.051	0.204	0.091	0.134	0.459	0.646	0.155	0.0166667	0.2815	4.0781	0.00509403
ENSOARG00000011878	ILDR2	0.327	0.471	0.282	0.061	0.44	0.127	0.658	0.718	1.002	0.895	1.204	0.513	0.284667	0.831667	1.54673	0.00509994
ENSOARG00000004259	CALHM3	0.021	0	0	0.02	0	0	0.066	0.073	0.09	0.132	0.108	0.125	0.00683333	0.099	3.85677	0.00510911
ENSOARG00000009762	AKR1C1	1.54	0.66	0.712	1.344	1.862	0.959	0	0.226	0.094	0.548	0	0.23	1.1795	0.183	-2.68826	0.00512407
MSTRG.21567	--	0.821	0	0	0.257	0.369	0.53	3.181	2.848	3.033	0.682	2.522	0.269	0.3295	2.08917	2.66458	0.00516628
ENSOARG00000009792	OSGIN1	5.036	3.444	2.066	5.036	5.366	6.802	2.195	1.416	1.892	1.717	1.489	1.504	4.625	1.70217	-1.44208	0.00520202
ENSOARG00000007114	ELOVL7	3.491	3.856	1.747	1.769	3.756	2.358	1.102	1.159	0.834	1.46	1.85	0.962	2.8295	1.22783	-1.20443	0.0052116
MSTRG.11070	--	0.652	0	0.703	1.837	0.878	0.316	2.272	2.826	3.611	2.436	5.004	2.24	0.731	3.06483	2.06787	0.00523752
ENSOARG00000010572	HLA-B	1.225	15.83	14.421	32.61	3.956	18.154	0.392	1.499	0.56	1.56	5.356	0.122	14.366	1.5815	-3.18329	0.00533153
ENSOARG00000002373	CDC25A	0	0.068	0.284	0.062	0.089	0	0.612	0.419	0.617	0.41	0.607	0.194	0.0838333	0.4765	2.50688	0.00540162
ENSOARG00000017028	DEPDC7	0.141	0.291	0.228	0.132	0.285	0.341	0.437	1.06	0.901	0.703	1.66	0.208	0.236333	0.828167	1.8091	0.00555061
ENSOARG00000014283	TPCN2	1.822	1.709	1.016	1.545	2.135	1.129	0.377	0.812	0.688	0.276	0.459	0.424	1.55933	0.506	-1.62372	0.00565555
MSTRG.8997	--	20.49	12.6	7.539	8.736	15.647	13.63	3.582	6.533	5.604	6.783	4.733	4.389	13.107	5.27067	-1.31428	0.00591155
ENSOARG00000003244	CCDC136	0.263	0.247	0.44	0.293	0.323	0.116	1.205	0.913	1.002	0.508	0.417	0.118	0.280333	0.693833	1.30745	0.00593768
ENSOARG00000006309	ZDHHC24	0	0	0	0	0.15	0.108	0.432	0.452	0.571	0	1.029	0.768	0.043	0.542	3.65588	0.00599688
ENSOARG00000011018	PADI4	0.41	0.803	0.133	0.231	0.055	0.278	0.032	0.047	0	0.051	0	0	0.318333	0.0216667	-3.87699	0.00602246
ENSOARG00000017235	KLHL4	0.097	0.249	0.261	0.455	0.718	0.422	0.788	0.504	0.701	0.603	3.023	0.713	0.367	1.05533	1.52385	0.00613643
ENSOARG00000018868	LBP	0	0	0	0	0	0	0.203	0.076	0.223	0.163	0	0.258	0.001	0.153833	7.26522	0.00617738
ENSOARG00000019492	CXCR2	0	0	0	0	0.107	0.077	0.535	0.322	0.251	0.298	0.407	0.235	0.0306667	0.341333	3.47644	0.00621194
MSTRG.9258	--	0.824	2.496	1.779	0.629	1.458	2.445	0.239	0.208	0.22	1.091	0.211	0.961	1.60517	0.488333	-1.71678	0.00633735
MSTRG.12370	--	3.943	1.281	1.633	0.761	1.748	1.988	4.688	5.622	4.789	1.548	1.936	5.625	1.89233	4.03467	1.09228	0.00634535
ENSOARG00000015329	GALNT15	0.765	1.105	0.413	0.791	1.651	0.297	3.678	0.443	1.305	2.861	3.449	1.278	0.837	2.169	1.37373	0.00639612
MSTRG.23557	--	2.03	2.541	1.722	0.954	1.173	4.354	0.562	0.084	0.247	1.084	0.297	0.712	2.129	0.497667	-2.09692	0.00640975
ENSOARG00000017832	FAM228B	0.817	0.491	0.588	0.32	2.018	1.252	0.897	2.754	2.321	1.866	2.927	1.27	0.914333	2.00583	1.13341	0.00642475
ENSOARG00000005969	DST	8.814	10.482	9.777	17.116	23.38	12.577	5.08	5.854	5.734	6.861	7.906	6.942	13.691	6.39617	-1.09795	0.00646557
ENSOARG00000011411	ATCAY	0.901	0.186	1.07	0.339	0.85	0.436	1.187	1.042	1.229	2.133	3.137	1.062	0.630333	1.63167	1.37216	0.00666397
ENSOARG00000016561	SLC9A3R2	104.112	121.131	42.316	170.032	103.688	62.487	50.863	31.852	40.358	33.274	39.21	48.487	100.628	40.674	-1.30685	0.00683367
ENSOARG00000014713	ASPM	0.03	0.104	0.033	0.114	0.095	0.029	0.117	0.146	0.095	0.176	0.548	0.129	0.0675	0.201833	1.58021	0.00696014
ENSOARG00000014176	CCNA2	0.088	0.362	0.568	0.247	0.828	0.51	0.612	1.167	0.673	1.312	4.134	0.603	0.433833	1.41683	1.70746	0.00715949
MSTRG.21462	--	3.461	4.311	2.957	1.897	2.721	3.352	0.559	0.834	0.86	1.437	1.034	1.417	3.1165	1.0235	-1.60642	0.00731136
ENSOARG00000010850	TM9SF2	0.104	0.269	0.056	0.098	0.07	0	0.404	0.513	0.623	0.52	0.214	0.308	0.0995	0.430333	2.11269	0.00732674
ENSOARG00000014168	ASB2	345.793	431.531	336.511	453.331	380.855	449.315	160.624	192.58	187.696	190.979	160.748	264.71	399.556	192.889	-1.05062	0.00732948
ENSOARG00000000714	SNCG	0	0.555	0	1.772	1.453	0	3.131	4.205	4.593	3.357	0.828	1.059	0.63	2.86217	2.18368	0.00736335
ENSOARG00000008817	HSPA1A	26.976	26.005	19.789	35.573	8.034	23.725	22.031	15.645	19.438	310.579	971.664	21.721	23.3503	226.846	3.2802	0.0074582
ENSOARG00000001395	TINAGL1	53.277	108.389	55.279	87.788	48.645	72.75	39.612	26.277	31.384	27.289	31.097	32.792	71.0213	31.4085	-1.1771	0.007459
ENSOARG00000019357	CD200R1	0.098	0.302	0.105	0.037	0.285	0.095	0.136	0.476	0.334	0.294	0.975	0.288	0.153667	0.417167	1.44082	0.0074935
ENSOARG00000000371	BEX2	35.181	81.212	32.853	26.777	26.77	20.698	13.549	14.851	16.561	15.869	11.715	11.875	37.2485	14.07	-1.40456	0.00749545
ENSOARG00000012825	Cacna1s	4.219	5.437	3.416	2.891	3.674	2.129	1.362	1.372	1.499	1.753	0.45	0.605	3.62767	1.1735	-1.62822	0.00749545
ENSOARG00000002147	PIK3R6	0.279	0.192	0.15	0.349	0.376	0.18	0.612	1.289	0.99	0.868	0.19	0.319	0.254333	0.711333	1.48381	0.0075071
ENSOARG00000016365	DEPTOR	0.62	0.248	0.037	0.226	0.835	0.067	0	0.04	0.059	0	0.07	0	0.338833	0.0281667	-3.58852	0.00755855
ENSOARG00000020462	IL1RAP	0.365	0.188	0.197	0.457	0.82	0.177	1.226	0.352	0.985	0.303	3.114	0.837	0.367333	1.13617	1.62901	0.00766364
ENSOARG00000010353	HNMT	1.341	1.958	0.724	0.315	5.574	1.515	4.849	3.941	3.906	3.202	10.527	1.208	1.9045	4.6055	1.27395	0.00769909
MSTRG.8171	--	0	2.287	0.532	0.927	2.99	0.955	0	0	0	0	0	0.242	1.28183	0.0403333	-4.99009	0.00771162
ENSOARG00000012681	ACSM5	20.463	15.198	20.699	13.629	25.524	19.704	7.742	9.666	9.925	12.7	8.786	7.678	19.2028	9.41617	-1.02811	0.00781271
ENSOARG00000010101	PGPEP1L	9.303	7.475	1.772	3.086	3.32	2.783	0.53	1.819	1.75	1.364	0.14	0.403	4.62317	1.001	-2.20744	0.00783148
ENSOARG00000001979	NOS3	10.701	16.875	5.919	14.25	9.034	9.129	4.255	4.529	4.869	4.194	6.04	4.822	10.9847	4.78483	-1.19895	0.00785914
ENSOARG00000010467	RPL17	0	0	0	0.32	0	0	1.211	1.074	1.031	0.405	0.421	0.612	0.0533333	0.792333	3.893	0.00785914
ENSOARG00000005878	CIDEC	3.519	13.377	11.871	21.498	14.232	7.456	42.611	30.436	35.876	27.864	14.715	18.439	11.9922	28.3235	1.23991	0.00790702
MSTRG.15116	--	0.772	0.929	0.834	0.726	0.174	0.623	1.496	2.679	1.975	1.443	1.054	2.276	0.676333	1.8205	1.42853	0.00790702
MSTRG.5909	--	0	0	0	0.104	1.497	0	0.774	1.412	1.041	0.83	1.933	0.873	0.266833	1.14383	2.09987	0.00790702
ENSOARG00000016252	TLL1	0.312	0.643	0.303	0.264	0.42	0.03	0.532	0.757	0.824	0.661	1.086	0.582	0.328667	0.740333	1.17155	0.00790702
MSTRG.9936	--	34.167	43.74	21.787	33.755	43.706	36.79	17.242	17.367	14.226	19.011	15.948	11.554	35.6575	15.8913	-1.16597	0.00806022
ENSOARG00000010273	SIX5	1.328	0.456	0.418	0.78	0.97	0.429	1.801	1.568	1.651	1.241	1.303	1.25	0.730167	1.469	1.00854	0.00821163
MSTRG.5748	--	11.597	15.371	5.365	16.41	11.34	7.901	4.642	3.39	4.129	5.4	5.351	6.26	11.3307	4.862	-1.22061	0.00826739
ENSOARG00000004838	NIPSNAP1	0.488	0.377	0.132	1.261	0.986	0.118	2.835	1.481	2.183	1.367	1.124	1.078	0.560333	1.678	1.58239	0.00832459
ENSOARG00000009553	ZDHHC12	1.599	1.499	0.942	1.64	1.372	1.268	2.592	2.942	2.727	2.355	2.382	4.428	1.38667	2.90433	1.06659	0.00852835
ENSOARG00000011029	N4BP2L1	1.511	1.246	1.305	0.568	1.222	1.024	2.225	1.572	1.803	2.824	4.177	3.117	1.146	2.61967	1.19278	0.00853309
ENSOARG00000006012	FOXO1	77.602	101.363	29.438	82.162	62.499	92.15	35.142	17.975	25.042	59.517	31.357	41.183	74.2023	35.036	-1.08263	0.00865944
ENSOARG00000012745	Rnf123	31.814	41.656	31.974	44.491	35.51	31.406	16.457	18.38	17.812	19.608	16.249	18.551	36.1418	17.8428	-1.01832	0.00873429
MSTRG.8088	--	3.124	2.882	1.065	1.082	1.773	1.752	0.382	0.095	0.14	1.025	0	0.808	1.94633	0.408333	-2.25294	0.0088004
ENSOARG00000008994	IGHE	3.278	2.559	1.264	0.836	1.452	2.858	0	0.027	0	0	0.719	0	2.04117	0.124333	-4.03711	0.00882304
ENSOARG00000000025	ND3	1973.49	1812.96	2264.42	2259.47	3702.48	2421.18	1484.83	995.985	1235.55	1065.55	1082.69	942.802	2405.67	1134.57	-1.0843	0.00885226
ENSOARG00000020241	VNN2	0.854	2.323	1.086	1.123	1.227	1.874	5.396	3.607	4.572	2.836	1.816	2.563	1.4145	3.465	1.29256	0.0088705
ENSOARG00000020015	TMEM200A	0.141	0.146	0.457	0.066	0.571	0.137	0.602	0.653	0.241	1.232	1.374	0.763	0.253	0.810833	1.68027	0.00890015
ENSOARG00000006557	AKAP6	13.596	15.988	14.195	13.671	22.829	18.827	6.088	8.552	7.691	9	6.512	10.375	16.5177	8.03633	-1.0394	0.00904753
ENSOARG00000004290	SYNJ2BP	3.251	3.435	2.312	2.237	3.132	3.458	4.96	7.213	7.23	4.295	10.615	2.876	2.97083	6.19817	1.06097	0.00909428
ENSOARG00000013148	Zscan2	0.384	0.792	0.652	0.877	0.962	1.276	3.021	1.111	2.059	1.11	1.293	1.979	0.823833	1.76217	1.09693	0.00911035
ENSOARG00000016231	Aox4	0.39	0.617	0.618	0.538	0.421	0.554	0.242	0.075	0.067	0.097	0.186	0.281	0.523	0.158	-1.72689	0.00918477
ENSOARG00000015713	Ift81	0.855	1.141	0.869	0.803	1.424	0.877	0.195	0.262	0.129	0.439	0.515	0.395	0.994833	0.3225	-1.62516	0.009198
ENSOARG00000005587	EXTL1	0.262	0.487	0.907	1.085	0.708	0.305	0.732	1.943	1.566	1.504	1.183	1.186	0.625667	1.35233	1.11198	0.00923127
ENSOARG00000011542	KLB	0.18	0.124	0	0.141	0.526	0.029	0.722	0.313	0.538	0.299	0.83	0.207	0.166667	0.484833	1.54052	0.00937323
ENSOARG00000010150	PHKG1	153.573	184.884	197.733	195.708	134.314	158.572	83.89	84.174	78.876	96.463	61.069	90.109	170.797	82.4302	-1.05104	0.00937408
ENSOARG00000002900	PLEKHG4	0.058	0.418	0.156	0.299	0.234	0.14	0.718	0.519	0.444	0.505	0.623	0.313	0.2175	0.520333	1.25842	0.00937408
ENSOARG00000001401	EXD3	1.492	1.87	2.002	1.212	2.228	1.601	0.875	0.676	0.447	0.854	0.619	0.673	1.73417	0.690667	-1.32818	0.00938253
ENSOARG00000017020	CD36	1.05	1.414	0.349	0.231	1.625	0.31	2.499	2.23	2.255	1.001	14	0.791	0.829833	3.796	2.19359	0.00957133
ENSOARG00000001154	EML1	28.841	34.715	31.045	19.728	30.359	24.735	10.727	15.243	12.823	17.043	13.963	14.533	28.2372	14.0553	-1.00648	0.00970578
ENSOARG00000010709	ARMC2	0.395	0.61	0.639	0.668	0.851	0.497	2.6	0.32	1.481	1.82	0.808	0.931	0.61	1.32667	1.12092	0.00974628
ENSOARG00000003432	USP29	0	0	0.045	0	0	0	0.228	0.146	0.108	0.157	0.043	0.165	0.0075	0.141167	4.23437	0.00982564
MSTRG.6748	--	0.204	0.701	0.661	1.15	1.008	0.856	1.476	1.416	1.391	1.61	2.507	1.136	0.763333	1.58933	1.05804	0.00998196
ENSOARG00000018561	--	1.284	1.016	0.632	0.767	0.778	0.646	1.668	2.297	2.845	1.009	1.923	1.778	0.853833	1.92	1.16908	0.00998506
ENSOARG00000004450	RSPH3	1.059	0.364	0.457	0.73	1.143	0.753	1.861	0.613	1.445	2.112	1.953	1.527	0.751	1.58517	1.07775	0.0101141
ENSOARG00000000803	MTCL1	2.152	1.627	0.594	2.562	2.676	1.251	0.537	0.857	0.489	0.864	0.563	0.54	1.81033	0.641667	-1.49636	0.0101141
ENSOARG00000002495	MYLK4	2.158	1.218	1.553	2.463	1.385	1.244	1.633	1.634	1.621	3.649	12.154	13.781	1.67017	5.74533	1.7824	0.0102448
ENSOARG00000009719	SLC16A13	0.425	0.526	0.55	0.479	0.344	0.658	1.054	2.211	1.666	0.847	0.348	1.586	0.497	1.28533	1.37082	0.0104582
ENSOARG00000005607	MMP27	0	0.056	0	0.051	0	0.052	0.126	0.438	0.462	0.135	0.277	0.16	0.0265	0.266333	3.32917	0.010468
ENSOARG00000001172	NXPE4	0.05	0.223	0.018	0.078	0.112	0.097	0.76	0.134	0.354	0.166	1.752	0.049	0.0963333	0.535833	2.47568	0.010589
MSTRG.8320	Mlxip	79.658	101.502	57.092	67.443	74.508	54.682	35.436	33.134	34.625	42.959	25.939	39.897	72.4808	35.3317	-1.03664	0.0105972
ENSOARG00000014047	Syt3	0	0.057	0	0	0.074	0	0.043	0.255	0.141	0.481	0.17	0.38	0.0218333	0.245	3.48818	0.0107706
ENSOARG00000007274	CYP2B11	0.188	0.549	0.102	0.766	0.761	0.091	2.163	0.961	1.31	0.664	0.385	0.647	0.4095	1.02167	1.31899	0.0108422
ENSOARG00000000308	THBS2	0	0.58	0	1.057	0	0	2.616	0.325	1.758	2.804	1.344	1.289	0.272833	1.68933	2.63036	0.0108626
ENSOARG00000015778	STARD5	0.974	1.004	1.052	2.137	1.751	1.258	3.02	2.253	2.353	2.226	3.825	3.829	1.36267	2.91767	1.09838	0.0108788
ENSOARG00000002986	HSD11B2	0.243	0.084	0.087	0.305	0.546	0.628	1.632	1.265	1.796	0.606	0.166	0.637	0.3155	1.017	1.68861	0.0108811
ENSOARG00000000573	GPC6	0.7	0.481	0.504	1.425	2.044	1.017	2.621	1.82	2.187	1.308	2.747	2.52	1.0285	2.2005	1.09729	0.0109418
ENSOARG00000013809	Lurap1l	1.096	0.282	0.739	0.644	1.108	0.133	1.805	2.455	2.219	0.683	2.245	1.211	0.667	1.76967	1.40772	0.0109425
ENSOARG00000018095	ABCA3	0.13	0.29	0.094	0.428	0.35	0.896	0.771	0.752	0.699	0.616	1.198	0.914	0.364667	0.825	1.17782	0.0109425
ENSOARG00000003570	LGI1	2.292	1.592	1.183	1.124	4.501	3.717	0.309	0.663	0.51	1.18	1.123	1.322	2.4015	0.851167	-1.49642	0.0109425
ENSOARG00000012044	TSPEAR	0.061	0	0	0	0.163	0	0.188	0.49	0.568	0.377	0.372	0	0.0373333	0.3325	3.15482	0.0109591
ENSOARG00000012750	MCRIP2	1.829	4.085	3.291	4.011	0.822	1.476	1.654	7.755	5.717	7.977	10.613	5.99	2.58567	6.61767	1.35579	0.0109802
ENSOARG00000001376	CASP14	0.467	3.373	2.271	0.879	2.311	2.566	0.785	0.18	0.531	1.068	0.08	0.612	1.97783	0.542667	-1.86578	0.0110899
ENSOARG00000001807	Kcnh2	0.15	0	0.108	0.236	0.068	0.146	0.311	0.464	0.257	0.25	1.695	0.197	0.118	0.529	2.16448	0.0110899
ENSOARG00000001881	Erg28	0.44	0	1.187	0.413	0.89	0.852	2.045	2.543	1.875	1.37	1.577	2.593	0.630333	2.0005	1.66617	0.0111402
ENSOARG00000008347	GABRA3	0.237	0.245	0.256	0.089	0.256	0	0.258	0.851	0.526	0.769	0.486	0.326	0.1805	0.536	1.57023	0.0111503
MSTRG.5725	--	12.778	17.348	9.578	8.928	16.902	8.314	4.447	6.524	5.139	6.369	3.753	5.685	12.308	5.3195	-1.21023	0.01124
ENSOARG00000007942	RUBCNL	0.563	0.348	0.405	0.317	0.709	0.545	0.378	1.736	1.664	1.216	0.641	0.516	0.481167	1.02517	1.09125	0.0113356
ENSOARG00000002488	PRORSD1	2.147	1.409	0.421	0.917	1.316	0.567	1.059	2.709	0.832	2.676	8.397	5.37	1.1295	3.50717	1.63462	0.0113718
ENSOARG00000008249	ASPN	1.686	2.607	0.607	5.546	7.071	2.631	5.734	4.983	5.43	5.719	13.429	5.429	3.358	6.78733	1.01524	0.011497
ENSOARG00000008963	PTER	13.075	13.024	23.08	15.278	29.419	18.998	8.284	7.305	8.586	3.083	9.771	8.159	18.8123	7.53133	-1.3207	0.0115103
ENSOARG00000005118	KCNK12	0.459	0.236	0.99	0.216	0.618	0.333	0.711	2.321	1.858	0.857	1.409	0.789	0.475333	1.32417	1.47807	0.0115105
ENSOARG00000020076	H2BC4	0.547	1.41	0.295	0	2.951	0.53	1.908	4.43	2.799	0.682	3.082	5.376	0.9555	3.04617	1.67267	0.0115306
ENSOARG00000021081	WDHD1	0.153	0.221	0.199	0.202	0.372	0.267	0.309	0.408	0.523	0.497	1.413	0.271	0.235667	0.570167	1.27464	0.0115437
ENSOARG00000010469	ATP6V0A4	0.62	0.469	0.402	0.194	0.167	0.641	1.121	0.645	0.881	0.155	2.244	1.503	0.4155	1.0915	1.39339	0.011622
ENSOARG00000003548	ENKUR	0	0	0	0	0	0	0.414	0.232	0.456	0.333	0.547	0.263	0.001	0.374167	8.54754	0.0116382
MSTRG.6303	ZNF546	0.957	0.386	0.27	0.43	1.29	0.242	1.129	0.602	0.745	0.985	3.282	1.349	0.595833	1.34867	1.17855	0.0116644
ENSOARG00000009963	SAA1	0.749	1.967	1.949	3.138	1.056	2.904	7.841	4.61	6.07	2.038	9.42	2.209	1.9605	5.36467	1.45227	0.0117743
ENSOARG00000019628	TTC30B	0.109	0.162	0.056	0.272	0.443	0.421	0.772	0.359	0.589	0.416	1.188	0.771	0.243833	0.6825	1.48493	0.0118005
ENSOARG00000011466	NEK2	0.316	0.326	0.256	0.148	0.426	0.229	0.367	0.913	0.606	1.083	2.103	0.31	0.2835	0.897	1.66176	0.0118606
ENSOARG00000020707	KCNMB3	0.115	0	0	0.108	0	0	0.889	0.332	1.173	0.143	0.47	0	0.0371667	0.501167	3.75321	0.0123363
ENSOARG00000015051	BCAS1	0.476	0.58	0.093	0.529	0.641	0.084	0.872	0.925	1.069	0.916	0.93	0.595	0.4005	0.8845	1.14306	0.0123518
ENSOARG00000004020	COMMD7	6.265	2.875	4.776	17.206	7.507	22.726	35.505	47.483	39.501	8.393	45.323	23.767	10.2258	33.3287	1.70455	0.0126618
MSTRG.14070	--	15.596	12.814	12.912	15.76	12.647	16.584	5.544	6.441	7.298	3.507	8.286	6.336	14.3855	6.23533	-1.20608	0.0126748
ENSOARG00000006553	SPI1	0.668	0.827	0.866	1.507	0.541	0.388	2.589	2.859	2.393	1.499	1.916	0.788	0.7995	2.00733	1.32811	0.0127101
ENSOARG00000019648	INKA2	4.5	9.535	7.152	8.811	6.404	4.964	3.487	2.602	3.09	3.115	2.176	1.105	6.89433	2.59583	-1.40921	0.0128772
ENSOARG00000020474	PLA2G4D	0.067	0.121	0.054	0.047	0.158	0	0.208	0.019	0.114	1.127	0.36	0.099	0.0745	0.321167	2.10801	0.0131429
ENSOARG00000002499	MLF1	47.823	57.14	61.629	32.493	91.562	51.342	11.273	30.187	22.708	32.57	31.323	27.44	56.9982	25.9168	-1.13703	0.0131768
ENSOARG00000020239	OBSL1	14.762	14.968	14.002	16.681	17.813	13.576	5.8	8.989	8.019	5.047	4.988	5.886	15.3003	6.45483	-1.24511	0.013314
MSTRG.2028	--	3.94	2.369	4.608	5.246	2.435	4.135	0.382	1.709	1.12	2.046	1.009	0.484	3.78883	1.125	-1.75183	0.0133161
ENSOARG00000006334	DYRK1B	58.117	48.522	47.858	69.676	50.844	66.269	24.174	27.817	28.193	28.221	23.547	36.685	56.881	28.1062	-1.01706	0.0133205
MSTRG.13668	SETMAR	3.417	4.927	1.635	2.785	2.448	10.832	0.862	0.983	1.326	2.426	0.432	0.286	4.34067	1.0525	-2.0441	0.0135604
ENSOARG00000006659	PTGR1	58.259	44.995	56.319	28.786	104.935	89.82	16.26	36.99	27.15	16.457	19.759	19.785	63.8523	22.7335	-1.48992	0.0137413
ENSOARG00000007298	ASB16	26.186	37.86	30.046	24.147	17.096	24.726	9.062	13.808	12.707	12.827	6.493	13.996	26.6768	11.4822	-1.21619	0.0139518
ENSOARG00000013545	Olfm2	1.596	1.197	2.349	2.045	1.174	1.124	0.562	0.294	0.433	0.904	0.149	0.855	1.58083	0.532833	-1.56893	0.0140588
ENSOARG00000011054	Foxm1	0	0.198	0.155	0.36	0.129	0.046	0.26	0.915	0.531	0.119	0.785	0.471	0.148	0.5135	1.79477	0.01421
ENSOARG00000006501	Pol	0.012	0.845	0.269	0.308	0.803	0.221	0	0	0	0.116	0.196	0.071	0.409667	0.0638333	-2.68207	0.0142709
MSTRG.9469	XIRP1	313.668	479.652	267.98	1073.38	410.672	886.062	321.881	75.315	181.346	99.58	168.613	80.161	571.903	154.483	-1.88832	0.0142957
ENSOARG00000018292	ZNF385C	0.206	0.636	0.37	0.322	0.832	0.266	0.691	0.634	0.643	1.537	1.755	0.943	0.438667	1.03383	1.23681	0.0144652
ENSOARG00000012621	SLCO4A1	1.841	5.45	4.016	5.006	1.478	5.007	0.212	1.449	1.035	0.634	1.123	0.192	3.79967	0.774167	-2.29516	0.0145824
ENSOARG00000008290	CLBA1	0	0.149	0.233	0.677	0.389	0.349	0.838	1.125	0.921	0.898	0.443	0.92	0.2995	0.8575	1.51758	0.0145828
ENSOARG00000015069	MTFR2	0.094	0.097	0.304	0	0.38	0	0.655	0.597	0.56	0.936	0.673	0.277	0.145833	0.616333	2.07939	0.0146696
ENSOARG00000010175	ETFA	147.755	215.606	174.553	83.291	131.166	206.18	53.115	66.386	56.25	80.878	125.135	81.392	159.758	77.1927	-1.04936	0.0146803
ENSOARG00000008055	Cspg4	1.789	2.136	1.786	2.578	3.055	1.126	0.786	1.095	0.979	0.687	0.824	0.63	2.07833	0.8335	-1.31817	0.0147286
ENSOARG00000006771	KLF15	16.038	23.477	11.542	21.505	17.586	29.517	8.701	5.502	6.381	8.661	18.505	6.408	19.9442	9.02633	-1.14375	0.0147574
ENSOARG00000011624	FAM78B	0.625	0.773	0.607	0.822	0.674	1.09	0.872	1.446	1.172	2.336	2.176	3.07	0.765167	1.84533	1.27004	0.0147921
ENSOARG00000007055	RFX1	3.429	7.974	3.291	5.873	5.445	6.237	3.278	1.696	2.371	2.422	2.458	2.471	5.37483	2.44933	-1.13383	0.0149341
ENSOARG00000002539	MYRIP	0.163	0.506	0.441	0.307	0.11	0.317	0.665	0.851	0.836	0.407	0.795	0.602	0.307333	0.692667	1.17236	0.0149746
ENSOARG00000008034	MAF	16.819	20.347	5.852	10.712	12.743	11.31	4.524	5.787	5.214	5.37	5.694	6.009	12.9638	5.433	-1.25467	0.0151077
MSTRG.13338	--	0.727	0.055	2.384	0.12	0.258	0.361	1.009	6.137	4.086	0.995	2.188	4.107	0.650833	3.087	2.24585	0.0152365
ENSOARG00000012212	PRR11	0	0	0.206	0	0	0	0.295	0.165	0.325	0.119	1.072	0.468	0.0343333	0.407333	3.56853	0.0152873
ENSOARG00000002342	SH3RF2	7.859	10.985	5.08	9.639	9.577	4.516	2.684	4.056	3.937	2.324	2.955	3.315	7.94267	3.21183	-1.30623	0.0153244
MSTRG.2197	--	0	0	0	0	0	0	0.262	2.74	1.443	0	0.347	0.665	0.001	0.9095	9.82893	0.0153423
MSTRG.10097	gag	3.406	2.857	2.594	3.577	6.144	2.253	1.547	1.385	1.442	1.903	2.333	1.477	3.47183	1.68117	-1.04623	0.0157024
MSTRG.21858	--	1.049	0.682	0.355	0	2.195	0.96	5.836	1.236	3.53	6.057	0.938	2.24	0.8735	3.30617	1.92028	0.0158201
ENSOARG00000010638	NLRC4	0	0.201	0.176	0.184	0.307	0.284	0.353	0.301	0.444	0.933	0.767	0.224	0.192	0.503667	1.39136	0.0159678
ENSOARG00000019133	UNC80	0.048	0.149	0.078	0.248	0.421	0.268	0.019	0.014	0.031	0.075	0.086	0.094	0.202	0.0531667	-1.92576	0.0159838
ENSOARG00000005886	PFKFB1	22.099	18.379	12.823	14.387	21.403	17.336	4.506	10.309	7.319	11.463	8.28	8.881	17.7378	8.45967	-1.06816	0.0160481
ENSOARG00000012740	ZFAND5	458.108	554.401	325.643	484.551	621.247	683.744	325.232	195.275	244.555	256.848	344.707	191.168	521.282	259.631	-1.0056	0.0162224
MSTRG.7694	Foxd1	0	0.617	0.217	0.232	0	0.283	0.229	0.513	0.502	2.267	1.809	2.11	0.224833	1.23833	2.46147	0.0162224
ENSOARG00000013368	NR6A1	1.038	1.894	0.259	2.553	3.985	0.542	0.867	0	0.477	0.199	0.082	0.314	1.71183	0.323167	-2.40519	0.0162459
ENSOARG00000018337	CPAMD8	0.107	0.022	0.092	0.04	0.057	0.144	0.347	0.148	0.2	0.372	0.305	0.063	0.077	0.239167	1.63509	0.016287
ENSOARG00000010336	EOGT	0.262	0.135	0.779	0.555	1.149	0.127	0.762	1.062	1.006	1.471	1.813	0.709	0.501167	1.13717	1.18208	0.0163014
ENSOARG00000000985	PAPSS2	0	0.793	0	0.289	0.415	0.149	1.549	0.622	1.049	2.682	0.63	0.755	0.274333	1.2145	2.14636	0.0163062
ENSOARG00000006444	MYH13	0.231	0.342	0.194	0.042	0.039	0.484	0.464	0.451	0.357	0.782	0.502	0.646	0.222	0.533667	1.26538	0.0166706
ENSOARG00000003149	Unc5a	0.038	0.197	0.414	0.504	0.241	0.297	0.683	0.665	0.686	0.573	0.549	0.678	0.281833	0.639	1.18097	0.0169704
MSTRG.3066	--	0.418	0	0.226	0	0.282	0.607	1.297	1.087	1.605	0.781	2.139	0.616	0.2555	1.25417	2.29533	0.0169936
ENSOARG00000016175	Spon2	0.478	0.493	0.516	2.36	0.806	0	1.668	4.217	2.65	1.639	1.959	0.94	0.7755	2.17883	1.49036	0.0171631
ENSOARG00000011098	PDP2	0.131	1.077	0.564	0.553	0.264	0.253	1.316	0.906	1.504	0.488	1.07	1.54	0.473667	1.13733	1.26371	0.0171779
MSTRG.3739	--	0.908	0.187	0.196	1.024	0.979	0.352	0.985	2.088	1.668	0.453	4.464	1.884	0.607667	1.92367	1.66251	0.0173125
ENSOARG00000000226	STARD4	1.753	1.15	1.549	1.648	2.579	1.081	1.606	4.055	4.077	1.589	5.713	2.662	1.62667	3.28367	1.01339	0.0174965
ENSOARG00000013288	PKHD1	0.043	0	0.028	0	0	0	0.086	0.044	0.073	0.074	0.035	0.042	0.0118333	0.059	2.31786	0.0175258
ENSOARG00000011987	SIRT4	0.375	0.869	1.011	0.88	0.379	1.179	1.597	1.516	1.517	1.284	1.822	2.209	0.782167	1.6575	1.08346	0.0177196
ENSOARG00000006506	SLC29A3	5.077	5.16	3.396	5.981	7.037	3.601	2.66	1.819	2.499	2.228	2.416	2.318	5.042	2.32333	-1.1178	0.0177565
ENSOARG00000017498	PCK1	0	0.346	0.06	0.21	0	0.379	0.867	0.388	0.572	0.209	0.516	1.1	0.165833	0.608667	1.87592	0.0177565
ENSOARG00000006852	NEIL3	0.182	0.063	0	0	0	0.235	0.235	0.456	0.466	0.378	0.87	0.119	0.08	0.420667	2.39461	0.0182767
MSTRG.2706	--	2.016	3.167	4.56	2.616	1.424	1.86	0.372	1.277	1.146	0.598	0.197	0.66	2.60717	0.708333	-1.87998	0.0183688
ENSOARG00000015795	SLC7A3	3.971	2.616	0.774	0.363	1.487	0.267	0.641	0.096	0.235	0.206	0.508	0.65	1.57967	0.389333	-2.02054	0.0184762
MSTRG.18777	--	3.22	4.149	5.09	4.54	1.705	3.732	1.203	1.795	1.177	0.645	0.294	2.034	3.73933	1.19133	-1.6502	0.0184842
ENSOARG00000000267	Abtb1	12.524	8.989	9.551	7.767	7.925	8.56	3.859	3.512	3.007	3.756	5.169	5.3	9.21933	4.1005	-1.16886	0.01866
ENSOARG00000020651	PTPRO	0.028	0.029	0.061	0.027	0.077	0	0.286	0.082	0.218	0.071	0.233	0.112	0.037	0.167	2.17425	0.0186797
ENSOARG00000017463	CDK15	0	0	0.172	0	0	0	0.371	0.138	0.272	0.298	0.408	0.313	0.0286667	0.3	3.38752	0.0187965
MSTRG.12215	GSTA1	33.838	13.712	10.402	10.032	14.364	5.424	2.56	7.079	5.361	5.298	3.332	1.063	14.6287	4.1155	-1.82966	0.0187965
MSTRG.19656	--	2.002	0.737	1.544	0.941	1.735	0.554	2.216	3.886	1.951	3.386	1.025	3.372	1.25217	2.63933	1.07575	0.0188811
ENSOARG00000016744	NOS2	0.148	0.244	0.159	0.333	0.398	0.086	0.298	0.308	0.252	0.957	0.787	0.552	0.228	0.525667	1.20511	0.0191569
ENSOARG00000012285	VPS37D	0	0.137	0	0	0	0	0.411	0.46	0.339	0	0.679	0.521	0.0228333	0.401667	4.13679	0.0192245
ENSOARG00000012438	TCN1	0.081	0.167	0	0.153	0	0.079	1.07	0.469	0.9	0	0.748	0	0.08	0.531167	2.73109	0.0192911
ENSOARG00000002260	MDFI	0.28	0.289	0	0.263	0.378	0.136	1.194	1.134	0.717	0.524	0.861	0.688	0.224333	0.853	1.9269	0.0192935
MSTRG.2685	--	0.519	0.412	0.517	0.563	0.377	0.426	1.764	0.508	1.294	0.498	0.941	0.667	0.469	0.945333	1.01124	0.019332
ENSOARG00000002327	ATG9B	1.351	1.88	0.432	1.328	1.146	0.417	0.479	0.343	0.42	0.408	0.441	0.466	1.09233	0.426167	-1.35792	0.0193457
ENSOARG00000003036	Trpc2	0.03	0.214	0.032	0.139	0.08	0.144	0.184	0.583	0.354	0.222	0.182	0.32	0.1065	0.3075	1.52973	0.0193666
ENSOARG00000012506	HDDC3	2.88	5.739	6.01	8.3	4.141	4.091	2.381	15.874	10.312	7.177	19.857	7.168	5.1935	10.4615	1.01031	0.0193666
ENSOARG00000014032	CCDC171	0.025	0.104	0.027	0	0.307	0.049	0.236	0.308	0.173	0.284	0.363	0.124	0.0853333	0.248	1.53916	0.019398
ENSOARG00000002757	MMP23	0.112	0.356	0.965	0.945	0.458	0.433	1.039	1.112	1.456	0.975	2.655	1.347	0.544833	1.43067	1.3928	0.019398
ENSOARG00000015023	Gsta4	0	0	0.165	0.144	0	0	1.424	0.266	0.914	0.382	0	0.602	0.0515	0.598	3.5375	0.0194464
MSTRG.21680	--	1.572	1.864	0.764	0.961	0.954	1.98	0	0	0	0	0	0.695	1.34917	0.115833	-3.54195	0.01945
ENSOARG00000018990	RAMP1	12.722	14.877	17.629	11.422	15.36	14.899	7.211	5.051	3.723	7.572	5.834	11.753	14.4848	6.85733	-1.07882	0.0196709
MSTRG.490	--	17.512	8.18	24.221	21.087	13.28	16.962	4.029	8.543	6.532	9.206	6.164	6.989	16.8737	6.9105	-1.28791	0.0200414
ENSOARG00000011508	ENAM	0.355	0.092	0.128	0.028	0.519	0.029	1.032	0.359	0.505	0.443	0.546	0.116	0.191833	0.500167	1.38256	0.0200919
ENSOARG00000000094	Dclk3	1.61	2.097	1.299	1.363	1.383	1.114	0.384	0.767	0.573	0.953	0.38	0.834	1.47767	0.6485	-1.18814	0.0201063
ENSOARG00000015279	GAS8	0.394	0.474	0.638	0.185	0.354	0.191	0.712	1.063	1.287	0.409	1.21	0.516	0.372667	0.866167	1.21676	0.0202628
ENSOARG00000007007	KCTD1	0.665	1.959	0.513	1.34	0.897	0.552	1.399	2.088	1.782	2.25	2.141	2.241	0.987667	1.9835	1.00595	0.0202628
ENSOARG00000018726	PCDHA5	0	0	0.185	0	0.115	0.126	0.234	0.275	0.254	0.486	0.524	0.083	0.071	0.309333	2.12327	0.020322
ENSOARG00000002839	APOL3	1.63	1.827	2.036	2.024	2.395	0.573	0.246	0.489	0.45	0	0.649	0.935	1.7475	0.4615	-1.92089	0.02054
ENSOARG00000005108	DLL1	1.695	2.971	1.586	1.434	1.219	1.642	0.35	0.817	0.578	0.986	0.289	0.777	1.75783	0.632833	-1.4739	0.0207279
ENSOARG00000003578	FGF18	0.828	0.691	0.905	1.786	0.678	1.948	2.055	5.039	3.808	2.594	0.343	2.698	1.13933	2.75617	1.27447	0.0207312
ENSOARG00000012933	MAMDC2	0.218	0.561	0.412	0.717	0.514	0.95	0.549	1.039	0.836	1.154	1.562	2.033	0.562	1.1955	1.08897	0.0207643
ENSOARG00000005669	C8orf37	0.2	0.618	0.432	0.564	1.213	0.29	0.542	1.271	0.682	1.619	2.457	1.473	0.552833	1.34067	1.27803	0.0208335
ENSOARG00000019370	FAM118A	3.061	6.311	3.013	6.092	5.097	3.314	1.605	1.718	2.149	1.683	2.397	1.857	4.48133	1.9015	-1.23679	0.0208335
ENSOARG00000011059	CENPE	0.046	0.047	0	0.014	0.041	0.074	0.131	0.062	0.078	0.076	0.361	0.12	0.037	0.138	1.89907	0.0208394
ENSOARG00000008693	CISH	25.21	10.817	39.719	38.423	13.779	49.209	12.145	8.116	9.411	12.736	2.931	9.64	29.5262	9.16317	-1.68808	0.0211272
ENSOARG00000003127	Pgbd5	0.182	0	0.065	0.057	0.245	0.294	0.188	0.666	0.413	0.906	0.497	0.298	0.1405	0.494667	1.81589	0.0212725
MSTRG.12137	--	1.431	1.37	0.221	1.057	1.102	0.495	1.822	1.655	1.917	3.311	1.151	2.109	0.946	1.99417	1.07587	0.0212763
ENSOARG00000004328	ELOVL6	0.262	0.516	0.946	1.176	1.518	0.381	1.552	2.026	1.814	0.98	4.101	0.902	0.799833	1.89583	1.24506	0.0218881
ENSOARG00000000738	ADH2-2	1.46	3.763	0.788	0	2.756	1.556	2.037	5.656	3.983	4.913	3.588	2.582	1.7205	3.79317	1.14057	0.0219151
ENSOARG00000016754	CD7	1.405	3.424	1.655	2.522	1.378	2.475	0.396	0.665	0.436	1.751	0.392	0.502	2.14317	0.690333	-1.63438	0.021955
MSTRG.118	TMEM35B	0.232	0.637	0.334	0.581	0.625	0.973	0.719	1.296	0.922	1.156	1.899	1.367	0.563667	1.2265	1.12163	0.0223415
ENSOARG00000014495	--	0.399	1.647	1.294	1.689	2.154	0.774	2.631	2.425	2.384	2.986	3.272	2.943	1.32617	2.7735	1.06445	0.0225044
MSTRG.11032	--	1.677	1.441	0.603	1.051	1.884	2.166	0	0	0	0.697	0	0.275	1.47033	0.162	-3.18208	0.0225442
ENSOARG00000001434	KCNH2	0.745	0.665	0.163	1.288	1.143	0.468	1.241	1.525	1.51	0.614	7.494	1.527	0.745333	2.3185	1.63723	0.0225548
ENSOARG00000011541	MELK	0.021	0.087	0.045	0.059	0.113	0.02	0.082	0.207	0.09	0.131	0.646	0.062	0.0575	0.203	1.81985	0.0225667
MSTRG.4029	--	0.203	0.905	0.164	0.222	0.182	0.752	0.078	0.176	0.115	0.084	0.017	0.1	0.404667	0.095	-2.09073	0.0229789
ENSOARG00000019181	MRPL13	1.254	0	2.249	4.242	2.622	1.894	3.773	4.007	4.075	3.755	5.845	4.789	2.0435	4.374	1.09791	0.0230454
ENSOARG00000003346	CYP1A2	0.632	2.281	0.739	0.396	0.568	2.194	0.612	0.244	0.314	0.131	0.216	0.207	1.135	0.287333	-1.9819	0.0230454
ENSOARG00000005673	TK1	1.309	0.6	0.785	0.82	0.784	0.282	0.563	2.69	1.611	1.268	3.871	1.571	0.763333	1.929	1.33747	0.0230454
ENSOARG00000001980	NLRC3	0	0.4	0	0.182	0.305	0.313	1.101	0.205	0.688	0.443	0.628	0.317	0.2	0.563667	1.49484	0.0230454
ENSOARG00000018800	SEPTIN3	0.194	0.1	0.418	0.364	0.261	0.094	0.9	1.567	1.65	0.241	0	0.666	0.2385	0.837333	1.81181	0.0230454
ENSOARG00000011856	ALOX5AP	0.215	1.548	0.926	0.605	1.446	1.454	2.992	3.473	3.109	1.871	1.538	1.686	1.03233	2.44483	1.24383	0.0230495
MSTRG.18122	--	2.494	1.172	0.716	0.593	2.511	1.223	0.656	0.438	0.591	0.787	0.42	0.261	1.4515	0.5255	-1.46578	0.023065
ENSOARG00000006414	DIAPH3	0.093	0.096	0.167	0.087	0.084	0.06	0.24	0.143	0.079	0.232	1.143	0.213	0.0978333	0.341667	1.80419	0.023348
MSTRG.5002	--	0.464	0.479	0.376	0.436	1.096	0	0.36	1.343	1.287	1.881	1.07	1.597	0.475167	1.25633	1.40271	0.0236358
ENSOARG00000015761	Htr7	0	0	0.25	0.145	0.312	0	0.479	0.536	0.527	0.385	0.791	0.152	0.117833	0.478333	2.02127	0.0239753
ENSOARG00000011014	RGS4	0.181	0.149	0.469	0.34	0.171	0.018	0.673	0.335	0.447	0.338	0.482	0.515	0.221333	0.465	1.07101	0.0240553
ENSOARG00000014221	TENM1	0.025	0.077	0.054	0.094	0.117	0	0.174	0.108	0.149	0.093	0.293	0.11	0.0611667	0.1545	1.33679	0.0241849
MSTRG.7266	--	8.495	12.751	7.137	7.115	8.482	7.437	3.636	4.686	4.576	4.606	3.057	3.806	8.5695	4.06117	-1.07732	0.0242426
ENSOARG00000018568	GRIP2	3.952	6.251	5.517	3.49	4.869	3.993	1.03	2.896	2.265	0.849	1.012	1.975	4.67867	1.67117	-1.48524	0.0245159
ENSOARG00000013256	ERI2	0.1	0.206	0.377	0	0.339	0.39	0.503	0.607	0.468	0.251	1.536	0.441	0.235333	0.634333	1.43054	0.024598
ENSOARG00000019630	ADORA3	0.437	1.802	1.062	2.157	0.589	1.27	4.15	1.832	3.54	1.906	4.029	0.859	1.2195	2.71933	1.15696	0.0247363
ENSOARG00000004598	KIF9	0.176	0.091	0.142	0.083	0	0.341	0.136	0.534	0.413	0.274	0.676	0.605	0.138833	0.439667	1.66306	0.0249607
ENSOARG00000021072	THEM4	19.881	23.595	26.151	10.991	22.523	18.61	6.474	9.08	8.261	19.986	8.212	8.699	20.2918	10.1187	-1.00388	0.0250402
ENSOARG00000005159	SERPINB2	0.167	0	0	0	0	0	0.513	0.096	0.494	0.104	0.085	0.573	0.0278333	0.310833	3.48126	0.0250608
ENSOARG00000020784	CA12	3.195	1.502	0.726	1.317	3.249	2.66	3.475	13.32	8.744	1.816	3.96	2.148	2.10817	5.57717	1.40354	0.0252071
ENSOARG00000012214	LRRIQ3	0.056	0	0	0	0.076	0.109	0.261	0.292	0.239	0.21	0.23	0.221	0.0401667	0.242167	2.59193	0.0253203
ENSOARG00000004375	AHCYL2	54.857	70.092	44.665	45.53	66.668	77.299	23.845	27.893	26.38	22.005	50.1	28.275	59.8518	29.7497	-1.00852	0.0257994
ENSOARG00000014970	FAM20A	8.415	15.211	3.982	10.546	11.293	7.295	5.956	2.8	3.833	4.549	4.761	4.908	9.457	4.46783	-1.08181	0.0259372
MSTRG.4692	--	0.457	0.413	0.123	0.215	0.231	0.111	1.817	0.364	0.78	0.428	0.644	0.225	0.258333	0.709667	1.45791	0.0260056
ENSOARG00000016969	CCDC141	0.045	0.094	0.196	0.128	0.582	0.044	0.159	0.618	0.388	0.312	0.768	0.201	0.1815	0.407667	1.16742	0.0260056
ENSOARG00000017880	CA4	13.65	29.043	11.454	19.681	9.638	24.427	8.398	8.56	8.806	5.226	5.591	8.24	17.9822	7.47017	-1.26735	0.0260337
ENSOARG00000000647	KIF11	0.033	0.17	0.036	0.247	0.222	0.223	0.128	0.476	0.224	0.779	1.112	0.129	0.155167	0.474667	1.6131	0.0260353
ENSOARG00000013453	FGF9	0	0.163	0	0	0	0.153	0.734	0.582	0.736	0.358	0.629	0	0.0526667	0.5065	3.2656	0.0261332
ENSOARG00000009878	MEF2A	8.928	9.832	7.503	10.871	24.347	7.42	3.42	5.368	4.801	5.879	7.637	4.286	11.4835	5.23183	-1.13417	0.0263283
ENSOARG00000010883	OSTM1	0.533	0.33	1.151	0.801	4.167	0.516	1.57	1.664	1.908	3.055	4.694	2.304	1.24967	2.5325	1.01902	0.026369
ENSOARG00000019796	OR11G2	0.08	0	0	0.075	0.108	0	0.187	0.232	0.342	0.1	0.493	0.71	0.0438333	0.344	2.97231	0.0266188
ENSOARG00000007693	NUDT7	6.252	2.398	0.471	1.503	2.156	2.394	4.169	3.279	3.471	5.254	9.529	5.857	2.529	5.25983	1.05645	0.0267968
ENSOARG00000020542	CDC20	0.069	0.638	0.743	0.453	0.464	0.267	0.48	1.194	0.821	0.943	2.325	0.541	0.439	1.05067	1.25901	0.0268533
ENSOARG00000002714	LILRA6	0.165	0	0	0	0.222	0	0.766	0.634	0.814	0.205	0.469	0.162	0.0645	0.508333	2.9784	0.0270649
ENSOARG00000002984	CFAP52	4.227	3.99	5.443	0.885	0.618	2.689	0.375	1.104	0.716	0.762	0.235	0.1	2.97533	0.548667	-2.43905	0.027121
ENSOARG00000001111	ID1	24.302	40.739	31.138	28.391	16.841	32.56	16.017	13.92	13.554	13.868	11.397	8.926	28.9952	12.947	-1.16319	0.0271432
ENSOARG00000010851	C9orf16	0	0	0	0	0	0	1.382	0.914	0	0.521	2.406	1.024	0.001	1.04117	10.024	0.02715
MSTRG.4414	--	22.617	27.905	14.781	26.302	20.928	20.532	8.739	11.924	11.663	13.465	9.088	11.284	22.1775	11.0272	-1.00803	0.0274715
MSTRG.11643	Ccdc28b	3.714	3.829	1.871	3.956	1.002	0.959	0.768	0.286	0.422	0.617	0.761	0.973	2.55517	0.637833	-2.00217	0.0276623
MSTRG.1361	SETMAR	3.21	3.677	2.09	2.347	5.667	1.777	0.829	1.296	1.173	1.968	2.4	1.076	3.128	1.457	-1.10224	0.0278677
ENSOARG00000012752	RNASE6	0.673	1.849	1.694	1.054	2.418	0.434	3.127	3.111	2.102	2.794	3.903	1.982	1.35367	2.8365	1.06724	0.0281206
MSTRG.10154	--	1.773	2.742	0.957	2.833	0.478	0.343	0.55	0.205	0.453	0.221	0	0	1.521	0.238167	-2.67498	0.02813
ENSOARG00000003423	CYP1A1	3.844	16.247	3.403	1.662	2.177	7	2.681	0.711	1.835	0.958	0.787	1.209	5.72217	1.3635	-2.06925	0.0282108
ENSOARG00000013878	DOP1B	6.43	7.788	3.692	6.572	5.697	3.004	1.861	2.962	2.54	2.955	2.397	3.017	5.5305	2.622	-1.07674	0.0282108
ENSOARG00000001748	Rasd1	171.975	621.531	261.036	535.444	173.414	385.064	69.049	165.751	127.285	58.89	67.301	32.727	358.077	86.8338	-2.04394	0.0282108
ENSOARG00000004106	CNK3/IPCEF1	7.081	17.118	10.843	8.091	6.786	9.886	4.124	4.078	4.82	4.18	6.332	4.949	9.9675	4.74717	-1.07016	0.0282555
ENSOARG00000014292	ALDH3B1	0.376	0.678	0.811	0.794	0.253	0.182	0.946	1.466	1.201	1.521	0.385	1.938	0.515667	1.24283	1.26912	0.028856
ENSOARG00000013395	CEBPB	29.003	51.336	32.196	50.918	23.608	26.769	16.116	17.878	16.329	20.117	5.884	12.635	35.6383	14.8265	-1.26525	0.0290528
ENSOARG00000002701	SIGLEC5	0	0.355	0.279	0.323	0.348	0.25	1.067	0.547	0.733	0.965	0.881	0.254	0.259167	0.741167	1.51592	0.0291705
ENSOARG00000013454	MIS12	0.353	0.346	0.544	0.473	1.132	0.207	0	0	0	0	0	0	0.509167	0.001	-8.99199	0.0293513
ENSOARG00000019163	HBB	0.427	2.422	3.574	2.008	0.288	0.414	3.973	6.3	5.1	1.597	3.828	6.611	1.52217	4.56817	1.58549	0.0296605
ENSOARG00000003279	Kcnip1	0	0	0	0.439	0	0.755	0.483	1.982	1.329	0.194	0.16	2.45	0.199	1.09967	2.46623	0.0296691
ENSOARG00000017973	AZGP1	0	0.114	0.599	0.73	0.15	0.215	1.291	1.22	0.757	1.383	0.455	0.654	0.301333	0.96	1.67167	0.0296717
ENSOARG00000017041	ITGB1BP2	90.369	100.365	112.647	109.501	87.823	124.532	23.083	63.793	47.418	46.585	65.258	50.066	104.206	49.3672	-1.07782	0.0299613
ENSOARG00000004504	AMZ1	0.114	0.059	0.123	0.321	0.383	0.275	0.529	0.362	0.436	0.708	0.815	0.447	0.2125	0.5495	1.37066	0.0299808
ENSOARG00000012580	ENTPD7	0.203	0.588	0.083	0.305	0.451	0.307	0.757	0.446	0.672	0.731	1.187	0.623	0.322833	0.736	1.18892	0.0300548
ENSOARG00000008614	PHLDB3	0.253	0.217	0.205	0.139	0.085	0.143	0.294	0.378	0.234	0.551	0.367	0.269	0.173667	0.348833	1.00622	0.0303694
ENSOARG00000017349	SHROOM3	1.583	0.89	0.249	0.46	0.427	0.669	0.201	0.25	0.196	0.143	0.383	0.198	0.713	0.2285	-1.64171	0.03039
ENSOARG00000006709	IFNLR1	0.133	0	0.143	0.125	0.09	0.129	0.669	0	0.057	0.414	1.565	0.587	0.103333	0.548667	2.40862	0.0310924
ENSOARG00000016297	INTU	0.074	0.115	0.08	0.174	0.15	0.144	0.144	0.214	0.221	0.37	0.76	0.401	0.122833	0.351667	1.51751	0.0314516
ENSOARG00000004190	CHAC2	0.919	1.516	1.389	1.21	4.71	0.534	1.567	4.359	4.546	3.208	6.966	0.903	1.713	3.5915	1.06806	0.0315448
ENSOARG00000018955	NFAM1	0.208	0.3	0.135	0.391	0.224	0.403	0.741	0.673	0.461	0.518	0.809	0.327	0.276833	0.588167	1.08721	0.0315448
ENSOARG00000007660	KIAA0408	5.526	6.816	6.072	3.386	6.397	9.865	3.857	2.551	2.898	4.886	2.03	2.53	6.34367	3.12533	-1.02131	0.031642
ENSOARG00000010928	SMG1	7.667	15.537	6.002	20.42	24.722	13.192	6.522	4.2	5.065	6.835	12.989	5.154	14.59	6.79417	-1.10261	0.0319727
ENSOARG00000000623	S100A5	0	0.317	0	0	0	0	0.477	1.245	0.787	0.383	1.575	0.302	0.0528333	0.794833	3.91113	0.0324689
MSTRG.5494	--	1.877	1.032	1.216	2	3.712	1.576	0.388	0.941	0.427	0.156	0.513	0.369	1.90217	0.465667	-2.03027	0.0326606
ENSOARG00000010541	CACNB1	185.252	231.979	213.348	239.48	187.102	223.813	91.623	128.571	115.291	101.2	55.099	105.717	213.496	99.5835	-1.10023	0.0326606
ENSOARG00000009070	RPL7L1	0.154	0	0	0	0	0	11.752	0	3.316	0	32.891	0	0.0256667	7.99317	8.28273	0.032772
ENSOARG00000009075	Snurf	5.186	1.604	2.24	5.362	6.293	1.507	8.843	6.298	6.633	7.756	6.905	8.153	3.69867	7.43133	1.00662	0.0327997
ENSOARG00000017134	Pde7a	36.386	65.628	29.975	52.092	59.645	54.638	32.68	20.282	25.905	17.879	27.15	12.809	49.7273	22.7842	-1.12601	0.0329682
ENSOARG00000012917	RECQL4	0.037	0.056	0.156	0.186	0.146	0.122	0.182	0.219	0.246	0.247	0.443	0.177	0.117167	0.252333	1.10677	0.0330008
ENSOARG00000007687	ACKR1	2.808	7.029	6.675	5.623	1.983	6.799	1.865	2.86	2.422	1.874	1.854	1.281	5.15283	2.026	-1.34673	0.0332094
ENSOARG00000019613	TEKT2	0	0	0	0	0	0	0.247	0.276	0.068	0.198	0.081	0.156	0.001	0.171	7.41785	0.0333112
ENSOARG00000002004	FCN2	0.104	0	0	0	0	0	0.566	0.181	0.356	0	0.534	0.103	0.0173333	0.29	4.06443	0.0333112
ENSOARG00000001109	HMGN5	0.079	0.081	0.043	0.056	0.159	0.019	0.107	0.171	0.134	0.147	0.363	0.174	0.0728333	0.182667	1.32654	0.0333176
ENSOARG00000021075	Clec2d11	1.053	1.086	0.682	0.792	1.136	1.02	2.122	1.583	1.975	1.837	3.451	2.069	0.9615	2.17283	1.17622	0.0335128
ENSOARG00000003612	ABCC8	1.198	0.932	0.854	2.019	2.377	0.679	0.561	0.366	0.482	0.451	0.764	0.866	1.34317	0.581667	-1.20737	0.0335548
ENSOARG00000000417	S100A9	0	0.808	0.564	0.737	0.352	1.012	3.847	0.755	2.45	1.628	2.408	0.77	0.578833	1.97633	1.77161	0.0336023
ENSOARG00000013350	--	0	0	0	0	0.068	0	0.094	0.045	0.103	0.199	0.198	0.052	0.0113333	0.115167	3.34508	0.0337284
ENSOARG00000000558	RANBP2	25.827	31.334	21.961	53.563	56.042	30.274	18.729	13.087	15.031	15.878	31.478	14.487	36.5002	18.115	-1.01072	0.0338911
ENSOARG00000005574	KCNK6	0.333	0.458	0.24	0.209	0.299	0.108	0.344	1.412	1.42	0.83	1.364	0	0.2745	0.895	1.70508	0.0339526
ENSOARG00000019774	PLA1A	0.228	0	0.246	0.214	0.41	0	1.414	0.835	1.102	0.095	0.234	0.075	0.183	0.625833	1.77393	0.0341254
ENSOARG00000008368	CENPF	0.034	0.035	0.092	0.18	0.288	0.093	0.23	0.221	0.211	0.132	0.609	0.125	0.120333	0.254667	1.08157	0.0341598
ENSOARG00000014063	CDC6	0.165	0.057	0.06	0.259	0.074	0.321	0.299	0.287	0.282	0.344	1.751	0.325	0.156	0.548	1.81263	0.0345256
ENSOARG00000002847	CEP128	0.058	0.211	0.126	0.11	0.236	0.255	0.385	0.338	0.299	0.146	0.837	0.258	0.166	0.377167	1.18402	0.034684
ENSOARG00000017596	Cetn4	0.043	0.023	0.076	0.061	0.204	0.021	0.151	0.175	0.129	0.242	0.332	0.085	0.0713333	0.185667	1.38007	0.0347374
MSTRG.8047	--	0.28	1.27	0.595	1.931	0.465	1.28	0.108	0.404	0.358	0.353	0.127	0	0.970167	0.225	-2.10831	0.0347834
ENSOARG00000009277	AKR1C1	8.752	7.952	9.265	5.972	9.096	8.352	2.898	5.393	4.426	4.042	1.996	2.567	8.2315	3.55367	-1.21185	0.0350272
ENSOARG00000020017	Meis2	0	0.574	0.1	0.523	1.5	0.359	0.791	1.555	1.581	0.809	1.71	0.638	0.509333	1.18067	1.21292	0.0351122
ENSOARG00000020874	TMEM54	0.612	1.42	2.148	1.151	1.032	2.224	1.542	2.744	2.871	3.434	1.411	5.565	1.43117	2.92783	1.03264	0.0351731
ENSOARG00000009483	ASIP	97.91	8.18	77.727	101.696	132.52	65.343	318.409	136.517	201.862	244.248	84.853	114.706	80.5627	183.433	1.18707	0.0351731
MSTRG.21643	Pol	0.733	0.372	0.204	0.276	0.481	1.158	0.276	0.17	0.232	0.026	0.064	0.062	0.537333	0.138333	-1.95767	0.0353163
ENSOARG00000001190	RBP3	0	0	0	0	0.036	0	0.167	0.062	0.092	0.034	0.028	0.027	0.006	0.0683333	3.50956	0.0353293
ENSOARG00000004785	PIK3CG	0.154	0.509	0.2	0.783	0.25	0.239	0.837	0.428	0.421	0.654	1.643	0.637	0.355833	0.77	1.11366	0.0353359
ENSOARG00000011237	HIBADH	0	0	0	0.152	0	0.135	0.113	0.89	0.499	0.193	0.332	0.145	0.0478333	0.362	2.9199	0.0353877
ENSOARG00000004519	CARD9	0	0.084	0.088	0.077	0	0	0.316	0.33	0.348	0.203	0.585	0.08	0.0415	0.310333	2.90264	0.0354932
ENSOARG00000004318	CDK1	0	0.064	0.202	0.165	0.452	0.12	0.144	0.56	0.285	0.545	1.641	0.207	0.167167	0.563667	1.75356	0.0359406
ENSOARG00000018894	IL21R	0.06	0.683	0.455	0.34	0.244	0.933	0.047	0.139	0.051	0.15	0.062	0	0.4525	0.0748333	-2.59616	0.0361892
ENSOARG00000017114	ABCA4	0.03	0	0.049	0.072	0.144	0.074	0.189	0.062	0.104	0.285	0.172	0.15	0.0615	0.160333	1.38242	0.0362009
MSTRG.9470	XIRP1	252.543	360.197	220.909	1229.21	358.868	680.334	313.694	54.661	161.176	111.599	184.187	71.938	517.01	149.542	-1.78964	0.0363196
MSTRG.23038	Ppp6r2	9.542	12.211	7.138	7.783	11.223	6.538	5.514	2.529	4.025	3.674	3.23	4.704	9.0725	3.946	-1.20111	0.0366976
ENSOARG00000006003	IQGAP3	0.02	0.334	0.066	0.324	0.191	0.157	0.361	0.199	0.328	0.53	0.789	0.279	0.182	0.414333	1.18685	0.0368333
ENSOARG00000004780	KIF15	0.05	0.026	0.081	0.047	0.067	0.073	0.058	0.145	0.234	0.093	0.561	0.074	0.0573333	0.194167	1.75985	0.0369748
ENSOARG00000013770	Slc39a11	0	0.356	0.187	0	0.233	0	0.67	1	0.59	0.646	0.885	0.34	0.129333	0.6885	2.41236	0.0371232
MSTRG.19396	--	0.97	1.699	1.047	1.003	0.654	2.912	0.301	0.224	0.248	0.846	0.794	0.381	1.38083	0.465667	-1.56817	0.0371539
ENSOARG00000010041	POSTN	0.427	0.55	0.576	3.16	6.572	0.448	2.174	7.529	5.141	2.083	22.327	3.506	1.9555	7.12667	1.86569	0.0372048
MSTRG.5270	--	5.836	11.828	3.832	7.766	7.99	6.804	1.721	3.346	2.745	1.985	0.566	3.503	7.34267	2.311	-1.66779	0.0374112
ENSOARG00000020347	FBXO45	0.241	0.746	0	0.68	0.813	0.467	1.029	1.256	1.029	1.053	2.842	0.474	0.491167	1.2805	1.38242	0.0374986
MSTRG.5517	--	23.063	40.485	25.935	16.561	6.93	3.813	1.848	5.228	2.864	11.966	8.417	5.382	19.4645	5.95083	-1.70968	0.0376143
ENSOARG00000020393	LYZ	0.073	0.605	0.638	0.364	0.122	0	0.749	0.659	1.012	1.153	0.988	1.354	0.300333	0.985833	1.71478	0.038198
ENSOARG00000008996	GLIPR2	0.686	1.213	0.489	1.073	1.224	0.651	2.796	2.599	3.058	1.143	0.928	1.789	0.889333	2.05217	1.20635	0.0382292
ENSOARG00000019388	CSMD2	0	0	0	0.009	0	0	0.039	0.035	0.026	0.025	0.01	0.01	0.0015	0.0241667	4.00998	0.0383869
MSTRG.17699	KCNJ4	1.17	3.826	2.262	2.846	1.144	1.572	0.07	0.544	0.181	0.136	2.001	0.517	2.13667	0.574833	-1.89415	0.0384081
ENSOARG00000010067	BAK1	1.147	1.014	0.354	0.924	0.221	1.429	1.778	2.464	2.795	2.247	2.182	0.644	0.848167	2.01833	1.25074	0.0384081
ENSOARG00000011801	C3orf14	0	0	0.293	0	0	0.526	0.421	0.471	0.463	1.353	2.224	2.134	0.1365	1.17767	3.10896	0.0384171
ENSOARG00000005549	RPS3A	5.328	3.297	4.537	699.512	4.241	2.487	695.512	1756.52	1313.82	1701.56	583.583	1796.77	119.9	1307.96	3.44741	0.0386508
ENSOARG00000012452	ADARB1	14.576	15.846	3.301	11.534	9.43	10.508	5.129	4.359	5.178	5.376	5.619	5.226	10.8658	5.14783	-1.07776	0.0387247
MSTRG.9379	IGHM	0.278	0.86	0.9	1.045	1.124	0.269	0	0	0	0	0	0	0.746	0.001	-9.54303	0.0387316
MSTRG.12069	--	3.889	4.009	2.867	1.248	3.197	0.827	0.588	1.316	1.132	1.064	0.486	0.559	2.67283	0.8575	-1.64016	0.0392
MSTRG.4746	--	0.455	1.136	0.776	0.36	1.517	0.835	0.483	0.235	0.449	0.179	0.221	0.047	0.8465	0.269	-1.6539	0.0395615
ENSOARG00000019055	NPL	0.974	0.112	0.117	0.509	0	0.524	0.752	0.876	0.923	1.214	3.309	0.319	0.372667	1.23217	1.72524	0.0399248
ENSOARG00000004062	Rab38	0.149	0.306	0.641	0	0	0	0.921	1.717	1.013	0.185	0	1.167	0.182667	0.833833	2.19055	0.0399341
ENSOARG00000011904	CA9	0.074	0	0	0	0	0	0.461	0.172	0.444	0	0.152	0	0.0123333	0.204833	4.05382	0.0400018
ENSOARG00000010934	HOGA1	0.318	1.092	0.915	0.498	0.857	0.616	2.709	1.654	2.077	0.528	0.868	0.937	0.716	1.46217	1.03008	0.040203
ENSOARG00000002333	TMEM63C	0.244	0.084	0.088	0	0	0	0.22	0.164	0.277	0.202	0.333	0.399	0.0693333	0.265833	1.9389	0.0402191
ENSOARG00000009318	KIF24	0.074	0.355	0.106	0.254	0.166	0.095	0.42	0.313	0.378	0.276	0.429	0.314	0.175	0.355	1.02046	0.0403512
ENSOARG00000002761	SCAMP5	0.131	0.404	0	0.246	0.176	0	1.114	0.453	0.334	1.14	1.204	0.128	0.1595	0.728833	2.19203	0.0404404
ENSOARG00000012153	CCDC160	0.389	0.2	0.105	0.274	0.131	0	0.226	0.787	0.829	0.242	0.996	0.669	0.183167	0.624833	1.77031	0.040542
ENSOARG00000015577	TMEM167A	1.468	0.505	0	0	1.32	0	0	3.396	1.669	5.489	1.504	4.808	0.548833	2.811	2.35664	0.0405451
ENSOARG00000009923	KLHL38	144.97	161.201	120.121	77.12	131.76	174.594	71.244	75.907	72.994	44.339	52.075	51.86	134.961	61.4032	-1.13616	0.040853
ENSOARG00000013364	HHIPL2	0	0.017	0.073	0.047	0.113	0	0.273	0.029	0.143	0.147	0.086	0.116	0.0416667	0.132333	1.66721	0.0409122
ENSOARG00000017321	PRKRA	7.193	8.1	5.257	3.64	6.863	5.038	1.63	3.327	3.397	2.069	2.72	1.957	6.01517	2.51667	-1.25709	0.0409252
ENSOARG00000001135	--	0.875	1.289	0.54	3.289	1.685	1.09	0.387	0.434	0.32	0.623	0.512	0	1.46133	0.379333	-1.94575	0.0409259
ENSOARG00000004414	CEBPA	0.515	1.061	0.278	1.21	0.694	0	3.391	1.488	1.317	3.849	0.527	1.517	0.626333	2.01483	1.68566	0.0410124
ENSOARG00000015775	GPT2	81.339	148.133	167.747	114.056	104.599	180.064	57.085	80.59	72.21	55.194	44.821	53.504	132.656	60.5673	-1.13108	0.0415641
ENSOARG00000010016	GPR143	0.72	0.424	0.333	0.387	0.554	0.498	0.637	0.832	0.701	0.641	2.316	1.717	0.486	1.14067	1.23085	0.0419329
MSTRG.2884	--	0.816	0	0.976	0.575	0.305	0	1.847	1.768	1.323	0.808	1.776	1.111	0.445333	1.43883	1.69194	0.0419753
ENSOARG00000012796	Fzd9	5.681	5.324	7.487	4.646	5.073	3.359	1.601	2.304	1.887	2.207	4.307	3.044	5.26167	2.55833	-1.04032	0.0420992
ENSOARG00000007285	FAIM	0.841	0.578	0.454	0.79	0.756	0.136	1.086	1.377	2.15	2.27	2.009	0.138	0.5925	1.505	1.34488	0.0424723
ENSOARG00000018366	CCDC151	0	0	0	0.052	0	0	0.086	0.355	0.238	0.07	0.057	0	0.00866667	0.134333	3.9542	0.0424949
ENSOARG00000005377	DUSP8	5.493	8.956	6.068	9.366	7.234	6.187	3.168	3.25	3.703	4.935	3.532	3.012	7.21733	3.6	-1.00347	0.0425821
ENSOARG00000021090	OVOS2	0.024	0.146	0.077	0.022	0.096	0.137	0.421	0.232	0.282	0.059	0.073	0.232	0.0836667	0.2165	1.37164	0.042697
ENSOARG00000010946	COMP	0.047	0	0.203	0	0	0	0.073	0.082	0.04	0.469	0.337	0.647	0.0416667	0.274667	2.72072	0.042903
ENSOARG00000020002	env	0	0	0	0	0.149	0	0	0.576	0.356	0.744	0.944	0	0.0248333	0.436667	4.13618	0.0430368
ENSOARG00000014263	SYDE2	0.016	0.258	0.051	0.073	0.484	0.121	0.206	0.334	0.293	0.234	0.672	0.276	0.167167	0.335833	1.00646	0.0431627
ENSOARG00000000432	S100A12	0.747	1.541	1.21	0	0.504	0	6.66	1.944	3.823	0	1.531	1.101	0.667	2.50983	1.91183	0.0437447
ENSOARG00000004257	ME3	7.121	4.933	7.687	10.655	6.374	9.601	2.605	4.216	4.274	3.975	3.792	3.862	7.7285	3.78733	-1.02901	0.0437447
ENSOARG00000007065	MAP1LC3C	0	0	0.785	0	0.42	0.302	0.403	1.022	0.886	0.389	0.745	1.225	0.251167	0.778333	1.63174	0.0440693
ENSOARG00000000718	TGDS	0.589	0.347	0.636	0.475	1.703	0.245	0.979	0.974	0.79	0.63	3.104	1.572	0.665833	1.3415	1.01061	0.0443485
ENSOARG00000013573	TNFAIP8L2	0.751	0.968	0.406	0.883	0.506	0.182	2.62	0.977	1.601	0.936	2.308	1.107	0.616	1.5915	1.36938	0.0444079
ENSOARG00000016872	LRRC75A	0	0.182	0	0	0.238	0.343	0.548	0.767	0.528	0.331	0.091	0.608	0.127167	0.478833	1.9128	0.0444844
ENSOARG00000015491	KIF4B	0	0.057	0.119	0.13	0.41	0.027	0.257	0.144	0.306	0.241	0.877	0.136	0.123833	0.326833	1.40016	0.0446288
MSTRG.12401	--	0.342	0.352	0	0	0	0	0	2.372	2.331	0.426	0.35	0.672	0.115667	1.02517	3.14781	0.0449114
ENSOARG00000020254	RAD51	0.302	0.311	0.217	0.473	1.085	0.097	0.156	1.455	1.201	0.502	2.061	0.791	0.414167	1.02767	1.31109	0.0449301
ENSOARG00000006333	PCBD1	0.187	0	0.202	1.054	0.756	0.181	1.448	1.296	1.593	0.931	1.913	0.367	0.396667	1.258	1.66513	0.0449689
ENSOARG00000012215	CPLANE2	0	0	0	0.18	0.259	0.744	0.446	1.332	1.309	0.957	0.786	0.566	0.197167	0.899333	2.18944	0.0453324
ENSOARG00000003939	LRRC30	21.007	21.655	18.438	35.059	31.497	13.312	7.151	13.849	12.051	11.499	6.233	11.38	23.4947	10.3605	-1.18124	0.0454867
ENSOARG00000002887	SLC45A4	0.223	0.092	0.241	0.252	0.361	0.432	0.311	0.825	0.57	0.5	0.32	0.745	0.266833	0.545167	1.03076	0.0456565
ENSOARG00000004663	KIAA1143	5.533	0.913	1.673	1.664	4.774	1.072	2.573	2.944	3.397	7.171	10.2	5.001	2.60483	5.21433	1.00129	0.0456633
ENSOARG00000008395	DCUN1D2	0.133	0	0	0	0	0	0.103	0.46	0.226	0.496	0.136	0.521	0.0221667	0.323667	3.86805	0.0457546
ENSOARG00000016193	IL18	0.138	0.143	0.299	0.911	0.747	0.402	0.644	1.121	1.18	1.035	2.694	0.544	0.44	1.203	1.45106	0.0459276
ENSOARG00000001220	BTBD19	0.5	0.773	0	0.587	1.18	0.605	1.259	1.229	1.599	1.246	0.896	1.596	0.6075	1.30417	1.10217	0.0461769
ENSOARG00000014463	WWC1	0.228	0.202	0.176	0.031	0	0.19	0.202	0.34	0.306	0.285	0.735	0.256	0.137833	0.354	1.36082	0.0465512
ENSOARG00000007119	GBP6	0	0	0	0	0.057	0	0.165	0.074	0.218	0	0.131	0.042	0.0095	0.105	3.46632	0.047064
ENSOARG00000015292	SERPINA3-8	0	0	0	0	0	0	0	0.24	0.071	0	0.851	0.163	0.001	0.220833	7.78681	0.0474675
ENSOARG00000004964	CCL5	0	2.336	2.039	0	1.018	1.463	0	0	0	0	0	0	1.14267	0.001	-10.1582	0.0476132
ENSOARG00000003959	RASGEF1A	6.095	6.644	3.101	9.745	8.595	2.715	3.366	2.593	3.166	1.571	2.583	1.652	6.14917	2.4885	-1.30511	0.0476132
MSTRG.13209	CFDP2	2.834	3.713	1.548	1.332	5.477	2.365	1.296	1.382	1.339	1.617	1.311	0.704	2.87817	1.27483	-1.17484	0.0476977
ENSOARG00000001229	--	0.04	0.376	0.217	0.151	0.434	0.117	0.125	1.002	0.584	0.351	0.33	0.475	0.2225	0.477833	1.1027	0.0477076
ENSOARG00000014801	Chmp4c	3.975	6.519	2.633	1.613	1.34	3.5	0.91	1.097	1.078	1.463	2.498	0.976	3.26333	1.337	-1.28735	0.0477377
ENSOARG00000016420	AOX2	0	0	0	0.024	0	0	0.08	0.089	0.109	0	0.026	0.05	0.004	0.059	3.88264	0.0480918
ENSOARG00000014962	Fam155b	0.31	0.192	0.067	0.058	0.585	0	0.384	0.717	0.581	0.232	1.079	0.183	0.202	0.529333	1.38982	0.0481106
ENSOARG00000004689	HPN	0.398	0.984	0.773	0.523	1.93	1.001	0.431	0	0.136	0.595	0.163	0.312	0.934833	0.272833	-1.77669	0.04875
ENSOARG00000005911	INSC	1.073	1.037	0.507	2.207	1.447	0.91	0.416	0.543	0.4	0.084	0.206	0.461	1.19683	0.351667	-1.76694	0.0489842
MSTRG.11406	BICD1	0	0.138	0.29	1.135	0.904	0.13	0.416	1.319	1.029	1.505	1.786	1.186	0.432833	1.20683	1.47934	0.0491092
ENSOARG00000006396	USP35	0.104	0.071	0.075	0.162	0.047	0.1	0.294	0.06	0.147	0.473	0.248	0.509	0.0931667	0.2885	1.63069	0.0494799
ENSOARG00000018574	NXT2	0.426	0.22	0.389	0	0.575	0	0.785	0.626	0.909	0.797	2.183	1.047	0.268333	1.05783	1.97901	0.0498349
