# Supplementary material for: Integrated Transcriptomic and Metabolomic Analysis Reveals the Meat Production Features in Hybrid Sheep
Source: Animals (Basel). 2026 Jan 3;16(1):137. doi: 10.3390/ani16010137 (PMC12784912; doi:10.3390/ani16010137)
Supplement: Supplementary file 1 [file animals-16-00137-s001.zip › Table S4.xlsx]

## Sheet: SFK-vs-SH
Supplementary Table S4. GO Enrichment Analysis of Differentially Expressed Genes Among SFK, SH, and HH Groups
GO ID (level1)	GO Term (level1)	GO ID (level2)	GO Term (level2)	Gene Number(up)	Gene Number(down)	Gene List(up)	Gene List(down)
GO:0003674	Molecular Function	GO:0003774	cytoskeletal motor activity	1	2	ENSOARG00000006444(MYH13)	ENSOARG00000004207(MYO1F),ENSOARG00000014216(MYO1G)
GO:0003674	Molecular Function	GO:0003824	catalytic activity	5	32	ENSOARG00000010907(PGFS),ENSOARG00000011490(AKR1C3),ENSOARG00000015032(ADAMTS8),ENSOARG00000017492(METTL7A),ENSOARG00000019285(GSTM1)	ENSOARG00000000118(ARL4D),ENSOARG00000000454(PTPRF),ENSOARG00000000638(CTDSPL),ENSOARG00000000776(NRK),ENSOARG00000002461(CHEK2),ENSOARG00000002970(GZMH),ENSOARG00000003370(Mme),ENSOARG00000003612(ABCC8),ENSOARG00000003815(AADAC),ENSOARG00000004515(C1R),ENSOARG00000004658(C1S),ENSOARG00000005032(PTPN6),ENSOARG00000006358(CSF1R),ENSOARG00000007987(GZMK),ENSOARG00000008361(ARSD),ENSOARG00000008384(…
GO:0003674	Molecular Function	GO:0005198	structural molecule activity	1	0	ENSOARG00000019007(CRYBB2)	--
GO:0003674	Molecular Function	GO:0005215	transporter activity	0	9	--	ENSOARG00000001130(CHRNA3),ENSOARG00000003612(ABCC8),ENSOARG00000004123(KCNG2),ENSOARG00000004195(SLC16A9),ENSOARG00000006506(SLC29A3),ENSOARG00000009835(MFSD4B),ENSOARG00000010469(ATP6V0A4),ENSOARG00000011962(TRPM2),ENSOARG00000019354(SLC7A8)
GO:0003674	Molecular Function	GO:0005488	binding	12	57	ENSOARG00000002744(APOL3),ENSOARG00000006444(MYH13),ENSOARG00000008817(HSPA1A),ENSOARG00000010157(GDNF),ENSOARG00000010444(CHRDL2),ENSOARG00000010939(Nr4a3),ENSOARG00000012021(IL6),ENSOARG00000014170(NABP1),ENSOARG00000015032(ADAMTS8),ENSOARG00000017964(Irx3),ENSOARG00000018677(EHF),ENSOARG00000019163(HBB)	ENSOARG00000000118(ARL4D),ENSOARG00000000454(PTPRF),ENSOARG00000000776(NRK),ENSOARG00000001478(DRP2),ENSOARG00000001650(PSTPIP1),ENSOARG00000001878(C4A),ENSOARG00000002053(EFEMP1),ENSOARG00000002143(GIMAP4),ENSOARG00000002461(CHEK2),ENSOARG00000002833(LRRC29),ENSOARG00000003028(DOCK2),ENSOARG00000003275(WFIKKN2),ENSOARG00000003612(ABCC8),ENSOARG00000004099(CDHR3),ENSOARG00000004207(MYO1F),ENSOARG…
GO:0003674	Molecular Function	GO:0016209	antioxidant activity	0	1	--	ENSOARG00000019012(SRXN1)
GO:0003674	Molecular Function	GO:0044183	protein folding chaperone	1	0	ENSOARG00000008817(HSPA1A)	--
GO:0003674	Molecular Function	GO:0060089	molecular transducer activity	1	15	ENSOARG00000010939(Nr4a3)	ENSOARG00000001130(CHRNA3),ENSOARG00000003612(ABCC8),ENSOARG00000005724(Spn),ENSOARG00000006358(CSF1R),ENSOARG00000007533(ADCYAP1R1),ENSOARG00000007541(CSF2RA),ENSOARG00000008664(IL5RA),ENSOARG00000008891(NTRK2),ENSOARG00000008984(CD3E),ENSOARG00000014023(CCR8),ENSOARG00000014203(CCRL2),ENSOARG00000015904(FGFR3),ENSOARG00000016391(GLP1R),ENSOARG00000019197(IL2RB),ENSOARG00000020341(C3AR1)
GO:0003674	Molecular Function	GO:0098772	molecular function regulator	2	12	ENSOARG00000010157(GDNF),ENSOARG00000012021(IL6)	ENSOARG00000000751(C3),ENSOARG00000001568(C4A),ENSOARG00000001878(C4A),ENSOARG00000002771(C3),ENSOARG00000003028(DOCK2),ENSOARG00000003275(WFIKKN2),ENSOARG00000003959(RASGEF1A),ENSOARG00000009100(XCL1),ENSOARG00000016285(MSTN),ENSOARG00000018712(SGSM1),ENSOARG00000019218(CYTH4),ENSOARG00000021001(FGF7)
GO:0003674	Molecular Function	GO:0140104	molecular carrier activity	1	0	ENSOARG00000019163(HBB)	--
GO:0003674	Molecular Function	GO:0140110	transcription regulator activity	3	2	ENSOARG00000010939(Nr4a3),ENSOARG00000017964(Irx3),ENSOARG00000018677(EHF)	ENSOARG00000020357(FOXO6),MSTRG.14984(MRLN)
GO:0003674	Molecular Function	GO:0140657	ATP-dependent activity	1	3	ENSOARG00000008817(HSPA1A)	ENSOARG00000003612(ABCC8),ENSOARG00000010469(ATP6V0A4),ENSOARG00000014996(NAV3)
GO:0005575	Cellular Component	GO:0032991	protein-containing complex	2	7	ENSOARG00000006444(MYH13),ENSOARG00000019163(HBB)	ENSOARG00000004123(KCNG2),ENSOARG00000004207(MYO1F),ENSOARG00000006423(ITGAL),ENSOARG00000008984(CD3E),ENSOARG00000010469(ATP6V0A4),ENSOARG00000014216(MYO1G),ENSOARG00000015707(HLA-DQA2)
GO:0005575	Cellular Component	GO:0110165	cellular anatomical entity	13	67	ENSOARG00000002744(APOL3),ENSOARG00000006444(MYH13),ENSOARG00000010157(GDNF),ENSOARG00000010444(CHRDL2),ENSOARG00000010939(Nr4a3),ENSOARG00000012021(IL6),ENSOARG00000014170(NABP1),ENSOARG00000015032(ADAMTS8),ENSOARG00000016103(GREB1),ENSOARG00000016900(KRT1),ENSOARG00000017964(Irx3),ENSOARG00000019162(SPP2),ENSOARG00000019163(HBB)	ENSOARG00000000114(C3),ENSOARG00000001130(CHRNA3),ENSOARG00000001568(C4A),ENSOARG00000001755(C4),ENSOARG00000001878(C4A),ENSOARG00000001976(C4),ENSOARG00000002722(C4),ENSOARG00000002771(C3),ENSOARG00000003028(DOCK2),ENSOARG00000003268(NAALAD2),ENSOARG00000003275(WFIKKN2),ENSOARG00000003612(ABCC8),ENSOARG00000003792(ANGPTL4),ENSOARG00000003815(AADAC),ENSOARG00000004099(CDHR3),ENSOARG00000004123(KC…
GO:0008150	Biological Process	GO:0000003	reproduction	0	1	--	ENSOARG00000009747(HYAL3)
GO:0008150	Biological Process	GO:0002376	immune system process	1	13	ENSOARG00000012021(IL6)	ENSOARG00000001878(C4A),ENSOARG00000002771(C3),ENSOARG00000004658(C1S),ENSOARG00000005724(Spn),ENSOARG00000008984(CD3E),ENSOARG00000009100(XCL1),ENSOARG00000011171(ITK),ENSOARG00000011944(SIT1),ENSOARG00000013646(Zap70),ENSOARG00000014023(CCR8),ENSOARG00000015707(HLA-DQA2),ENSOARG00000015718(PTPRC),ENSOARG00000025182(BST-2A)
GO:0008150	Biological Process	GO:0008152	metabolic process	5	29	ENSOARG00000002744(APOL3),ENSOARG00000010939(Nr4a3),ENSOARG00000015032(ADAMTS8),ENSOARG00000017964(Irx3),ENSOARG00000018677(EHF)	ENSOARG00000000454(PTPRF),ENSOARG00000000776(NRK),ENSOARG00000001482(ZNF200),ENSOARG00000002461(CHEK2),ENSOARG00000002970(GZMH),ENSOARG00000003370(Mme),ENSOARG00000004515(C1R),ENSOARG00000004658(C1S),ENSOARG00000005032(PTPN6),ENSOARG00000005724(Spn),ENSOARG00000006358(CSF1R),ENSOARG00000007987(GZMK),ENSOARG00000008384(PGGHG),ENSOARG00000008891(NTRK2),ENSOARG00000009747(HYAL3),ENSOARG00000011171(I…
GO:0008150	Biological Process	GO:0009987	cellular process	6	50	ENSOARG00000010157(GDNF),ENSOARG00000010939(Nr4a3),ENSOARG00000012021(IL6),ENSOARG00000015032(ADAMTS8),ENSOARG00000017964(Irx3),ENSOARG00000018677(EHF)	ENSOARG00000000454(PTPRF),ENSOARG00000000776(NRK),ENSOARG00000001130(CHRNA3),ENSOARG00000001482(ZNF200),ENSOARG00000002461(CHEK2),ENSOARG00000003028(DOCK2),ENSOARG00000003612(ABCC8),ENSOARG00000003959(RASGEF1A),ENSOARG00000004099(CDHR3),ENSOARG00000004123(KCNG2),ENSOARG00000004195(SLC16A9),ENSOARG00000005032(PTPN6),ENSOARG00000005724(Spn),ENSOARG00000006069(TENM4),ENSOARG00000006358(CSF1R),ENSOAR…
GO:0008150	Biological Process	GO:0022414	reproductive process	0	1	--	ENSOARG00000009747(HYAL3)
GO:0008150	Biological Process	GO:0022610	biological adhesion	0	4	--	ENSOARG00000004099(CDHR3),ENSOARG00000006423(ITGAL),ENSOARG00000015786(ICAM5),ENSOARG00000018275(CASS4)
GO:0008150	Biological Process	GO:0023052	signaling	2	23	ENSOARG00000010157(GDNF),ENSOARG00000012021(IL6)	ENSOARG00000003028(DOCK2),ENSOARG00000003959(RASGEF1A),ENSOARG00000006069(TENM4),ENSOARG00000006358(CSF1R),ENSOARG00000006423(ITGAL),ENSOARG00000007533(ADCYAP1R1),ENSOARG00000008891(NTRK2),ENSOARG00000008984(CD3E),ENSOARG00000009100(XCL1),ENSOARG00000011171(ITK),ENSOARG00000011944(SIT1),ENSOARG00000012184(GPC3),ENSOARG00000013646(Zap70),ENSOARG00000014023(CCR8),ENSOARG00000014203(CCRL2),ENSOARG00…
GO:0008150	Biological Process	GO:0032501	multicellular organismal process	3	7	ENSOARG00000010157(GDNF),ENSOARG00000012021(IL6),ENSOARG00000019162(SPP2)	ENSOARG00000005724(Spn),ENSOARG00000008891(NTRK2),ENSOARG00000009747(HYAL3),ENSOARG00000010469(ATP6V0A4),ENSOARG00000014996(NAV3),ENSOARG00000015400(WNT5A),ENSOARG00000021001(FGF7)
GO:0008150	Biological Process	GO:0032502	developmental process	2	6	ENSOARG00000010157(GDNF),ENSOARG00000012021(IL6)	ENSOARG00000008891(NTRK2),ENSOARG00000009747(HYAL3),ENSOARG00000010469(ATP6V0A4),ENSOARG00000014996(NAV3),ENSOARG00000015400(WNT5A),ENSOARG00000021001(FGF7)
GO:0008150	Biological Process	GO:0040007	growth	0	1	--	ENSOARG00000021001(FGF7)
GO:0008150	Biological Process	GO:0040011	locomotion	0	6	--	ENSOARG00000005724(Spn),ENSOARG00000009100(XCL1),ENSOARG00000014023(CCR8),ENSOARG00000014203(CCRL2),ENSOARG00000020341(C3AR1),ENSOARG00000021001(FGF7)
GO:0008150	Biological Process	GO:0044419	biological process involved in interspecies interaction between organisms	0	3	--	ENSOARG00000002771(C3),ENSOARG00000009747(HYAL3),ENSOARG00000025182(BST-2A),
GO:0008150	Biological Process	GO:0048518	positive regulation of biological process	1	7	ENSOARG00000012021(IL6)	ENSOARG00000001878(C4A),ENSOARG00000002771(C3),ENSOARG00000004658(C1S),ENSOARG00000009747(HYAL3),ENSOARG00000015718(PTPRC),ENSOARG00000015904(FGFR3),ENSOARG00000021001(FGF7)
GO:0008150	Biological Process	GO:0048519	negative regulation of biological process	0	1	--	ENSOARG00000009747(HYAL3)
GO:0008150	Biological Process	GO:0050789	regulation of biological process	5	32	ENSOARG00000010157(GDNF),ENSOARG00000010939(Nr4a3),ENSOARG00000012021(IL6),ENSOARG00000017964(Irx3),ENSOARG00000018677(EHF)	ENSOARG00000001482(ZNF200),ENSOARG00000001878(C4A),ENSOARG00000002771(C3),ENSOARG00000003028(DOCK2),ENSOARG00000003959(RASGEF1A),ENSOARG00000004658(C1S),ENSOARG00000005724(Spn),ENSOARG00000006069(TENM4),ENSOARG00000006358(CSF1R),ENSOARG00000006423(ITGAL),ENSOARG00000007533(ADCYAP1R1),ENSOARG00000008891(NTRK2),ENSOARG00000008984(CD3E),ENSOARG00000009085(SESN3),ENSOARG00000009100(XCL1),ENSOARG00000…
GO:0008150	Biological Process	GO:0050896	response to stimulus	2	31	ENSOARG00000010157(GDNF),ENSOARG00000012021(IL6)	ENSOARG00000001878(C4A),ENSOARG00000002771(C3),ENSOARG00000003028(DOCK2),ENSOARG00000003959(RASGEF1A),ENSOARG00000004658(C1S),ENSOARG00000005032(PTPN6),ENSOARG00000006069(TENM4),ENSOARG00000006358(CSF1R),ENSOARG00000006423(ITGAL),ENSOARG00000007533(ADCYAP1R1),ENSOARG00000008891(NTRK2),ENSOARG00000008984(CD3E),ENSOARG00000009085(SESN3),ENSOARG00000009100(XCL1),ENSOARG00000009747(HYAL3),ENSOARG0000…
GO:0008150	Biological Process	GO:0051179	localization	2	14	ENSOARG00000002744(APOL3),ENSOARG00000019163(HBB)	ENSOARG00000001130(CHRNA3),ENSOARG00000003612(ABCC8),ENSOARG00000004123(KCNG2),ENSOARG00000004195(SLC16A9),ENSOARG00000005724(Spn),ENSOARG00000006506(SLC29A3),ENSOARG00000009100(XCL1),ENSOARG00000009747(HYAL3),ENSOARG00000009835(MFSD4B),ENSOARG00000010469(ATP6V0A4),ENSOARG00000011962(TRPM2),ENSOARG00000019354(SLC7A8),ENSOARG00000020215(APOL2),ENSOARG00000021001(FGF7)
GO:0008150	Biological Process	GO:0051704	multi-organism process	0	1	--	ENSOARG00000009747(HYAL3)
GO:0008150	Biological Process	GO:0065007	biological regulation	5	35	ENSOARG00000010157(GDNF),ENSOARG00000010939(Nr4a3),ENSOARG00000012021(IL6),ENSOARG00000017964(Irx3),ENSOARG00000018677(EHF)	ENSOARG00000001482(ZNF200),ENSOARG00000001878(C4A),ENSOARG00000002771(C3),ENSOARG00000003028(DOCK2),ENSOARG00000003959(RASGEF1A),ENSOARG00000004658(C1S),ENSOARG00000005724(Spn),ENSOARG00000006069(TENM4),ENSOARG00000006358(CSF1R),ENSOARG00000006423(ITGAL),ENSOARG00000007533(ADCYAP1R1),ENSOARG00000008891(NTRK2),ENSOARG00000008984(CD3E),ENSOARG00000009085(SESN3),ENSOARG00000009100(XCL1),ENSOARG00000…

## Sheet: HH-vs-SH
Supplementary Table S4. GO Enrichment Analysis of Differentially Expressed Genes Among SFK, SH, and HH Groups
GO ID (level1)	GO Term (level1)	GO ID (level2)	GO Term (level2)	Gene Number(up)	Gene Number(down)	Gene List(up)	Gene List(down)
GO:0003674	Molecular Function	GO:0003774	cytoskeletal motor activity	3	13	ENSOARG00000006444(MYH13),ENSOARG00000011188(Myh7b),ENSOARG00000019316(MYH7)	ENSOARG00000000647(KIF11),ENSOARG00000001102(KIF2C),ENSOARG00000003470(KIF3B),ENSOARG00000004207(MYO1F),ENSOARG00000004598(KIF9),ENSOARG00000004780(KIF15),ENSOARG00000009318(KIF24),ENSOARG00000009637(KIFC1),ENSOARG00000013610(MYO7A),ENSOARG00000015491(KIF4B),ENSOARG00000015873(KIF20A),ENSOARG00000017121(KIF21B),ENSOARG00000018647(KIF23)
GO:0003674	Molecular Function	GO:0003824	catalytic activity	45	393	ENSOARG00000000042(CYP2E1),ENSOARG00000000094(Dclk3),ENSOARG00000000416(KSR1),ENSOARG00000001202(PLK3),ENSOARG00000001739(TUBB6),ENSOARG00000002923(TIPARP),ENSOARG00000003963(DUSP1),ENSOARG00000004466(MAPK4),ENSOARG00000004506(Otud1),ENSOARG00000004601(JMJD1C),ENSOARG00000004726(PLG),ENSOARG00000004971(IRAK2),ENSOARG00000008084(WNK2),ENSOARG00000008183(TRIB1),ENSOARG00000008597(SGMS2),ENSOARG0000…	ENSOARG00000000191(SULT1C4),ENSOARG00000000296(ENTPD2),ENSOARG00000000307(Smox),ENSOARG00000000317(LOX),ENSOARG00000000465(RELN),ENSOARG00000000484(ALDOC),ENSOARG00000000603(FLT4),ENSOARG00000000627(CIT),ENSOARG00000000638(CTDSPL),ENSOARG00000000718(TGDS),ENSOARG00000000776(NRK),ENSOARG00000000860(ENTPD5),ENSOARG00000001138(HERC6),ENSOARG00000001190(RBP3),ENSOARG00000001274(CDC25B),ENSOARG0000000…
GO:0003674	Molecular Function	GO:0005198	structural molecule activity	3	28	ENSOARG00000001739(TUBB6),ENSOARG00000008335(COL11A2),ENSOARG00000019007(CRYBB2)	ENSOARG00000000208(CLDN11),ENSOARG00000000332(RPL23),ENSOARG00000001508(COL1A2),ENSOARG00000002129(Col5a1),ENSOARG00000004871(COL1A1),ENSOARG00000006115(COL4A1),ENSOARG00000006515(COL4A2),ENSOARG00000007959(SPTBN2),ENSOARG00000009230(DPT),ENSOARG00000010473(EPB41L3),ENSOARG00000011291(RPL13),ENSOARG00000011945(ELN),ENSOARG00000014039(COL5A3),ENSOARG00000014139(TUBD1),ENSOARG00000014939(CLDN15),EN…
GO:0003674	Molecular Function	GO:0005215	transporter activity	11	75	ENSOARG00000001867(Flvcr2),ENSOARG00000002676(FLVCR2),ENSOARG00000012621(SLCO4A1),ENSOARG00000012825(Cacna1s),ENSOARG00000014269(Slc7a13),ENSOARG00000016226(ATP2A2),ENSOARG00000016766(P2RX6),ENSOARG00000016870(Slc7a4),ENSOARG00000017449(CACNA1S),ENSOARG00000017613(SLC12A2),ENSOARG00000021191(SLC8A3)	ENSOARG00000000239(TIMM17A),ENSOARG00000000438(GRID1),ENSOARG00000000546(SLC7A3),ENSOARG00000001372(ABCC4),ENSOARG00000001434(KCNH2),ENSOARG00000001512(Scn5a),ENSOARG00000001534(Piezo2),ENSOARG00000001683(Kcnc1),ENSOARG00000001774(ATP2B4),ENSOARG00000001822(SFXN2),ENSOARG00000001914(ABCG2),ENSOARG00000002333(TMEM63C),ENSOARG00000002339(SLC14A2),ENSOARG00000003036(Trpc2),ENSOARG00000003236(RBP4),E…
GO:0003674	Molecular Function	GO:0005488	binding	82	650	ENSOARG00000000042(CYP2E1),ENSOARG00000000094(Dclk3),ENSOARG00000000185(DPF3),ENSOARG00000000416(KSR1),ENSOARG00000000773(ASB15),ENSOARG00000000936(LMOD2),ENSOARG00000001202(PLK3),ENSOARG00000001739(TUBB6),ENSOARG00000002342(SH3RF2),ENSOARG00000002923(TIPARP),ENSOARG00000002984(CFAP52),ENSOARG00000003352(NFIL3),ENSOARG00000003570(LGI1),ENSOARG00000003804(SEMA7A),ENSOARG00000004312(TNNC1),ENSOARG0…	ENSOARG00000000137(HMGN4),ENSOARG00000000205(CIAPIN1),ENSOARG00000000226(STARD4),ENSOARG00000000296(ENTPD2),ENSOARG00000000304(ACKR3),ENSOARG00000000317(LOX),ENSOARG00000000405(PPP1R16B),ENSOARG00000000411(TIGD2),ENSOARG00000000441(BNIP3L),ENSOARG00000000465(RELN),ENSOARG00000000519(PCDHGC3),ENSOARG00000000538(TLR1),ENSOARG00000000586(UNC5D),ENSOARG00000000603(FLT4),ENSOARG00000000627(CIT),ENSOAR…
GO:0003674	Molecular Function	GO:0016209	antioxidant activity	0	5	--	ENSOARG00000005518(GPX7),ENSOARG00000007929(GPX3),ENSOARG00000007965(GPX8),ENSOARG00000014116(PTGS1),ENSOARG00000021156(GPX2)
GO:0003674	Molecular Function	GO:0038024	cargo receptor activity	0	7	--	ENSOARG00000000304(ACKR3),ENSOARG00000002862(CD163),ENSOARG00000006194(Prg4),ENSOARG00000009626(MSR1),ENSOARG00000010126(LOXL2),ENSOARG00000012820(LOXL3),ENSOARG00000014874(SCARA5)
GO:0003674	Molecular Function	GO:0044183	protein folding chaperone	0	1	--	ENSOARG00000015545(HSPE1)
GO:0003674	Molecular Function	GO:0045182	translation regulator activity	1	2	ENSOARG00000008716(CPEB2)	ENSOARG00000006994(MTRF1),ENSOARG00000013595(CPEB1)
GO:0003674	Molecular Function	GO:0060089	molecular transducer activity	6	84	ENSOARG00000007984(NR4A2),ENSOARG00000010939(Nr4a3),ENSOARG00000011552(DRD1),ENSOARG00000012400(EPHA2),ENSOARG00000014352(ADRB2),ENSOARG00000016766(P2RX6)	ENSOARG00000000234(NPY5R),ENSOARG00000000304(ACKR3),ENSOARG00000000438(GRID1),ENSOARG00000000538(TLR1),ENSOARG00000000586(UNC5D),ENSOARG00000000603(FLT4),ENSOARG00000000616(ADGRG3),ENSOARG00000000851(ADGRA2),ENSOARG00000001225(ADORA1),ENSOARG00000001374(HCRTR1),ENSOARG00000001400(GPR37),ENSOARG00000003149(Unc5a),ENSOARG00000003215(FFAR4),ENSOARG00000004209(P2RY13),ENSOARG00000004602(HCAR1),ENSOAR…
GO:0003674	Molecular Function	GO:0060090	molecular adaptor activity	0	3	--	ENSOARG00000001508(COL1A2),ENSOARG00000018458(STX6),MSTRG.22778(COL14A1)
GO:0003674	Molecular Function	GO:0098772	molecular function regulator	9	69	ENSOARG00000000269(RASGEF1B),ENSOARG00000002811(CCNL1),ENSOARG00000006342(TTR),ENSOARG00000012021(IL6),ENSOARG00000013662(ITIH2),ENSOARG00000016285(MSTN),ENSOARG00000019910(PPP3R1),ENSOARG00000019971(PLN),ENSOARG00000020528(AHSG)	ENSOARG00000000405(PPP1R16B),ENSOARG00000000751(C3),ENSOARG00000000950(A2M),ENSOARG00000001560(ARHGAP22),ENSOARG00000001568(C4A),ENSOARG00000001634(PHACTR2),ENSOARG00000001878(C4A),ENSOARG00000002147(PIK3R6),ENSOARG00000002407(LEP),ENSOARG00000002476(RGS10),ENSOARG00000002479(PIK3R5),ENSOARG00000002771(C3),ENSOARG00000002900(PLEKHG4),ENSOARG00000003028(DOCK2),ENSOARG00000003293(PDGFD),ENSOARG0000…
GO:0003674	Molecular Function	GO:0140104	molecular carrier activity	0	1	--	ENSOARG00000003427(RANBP17)
GO:0003674	Molecular Function	GO:0140110	transcription regulator activity	9	24	ENSOARG00000000914(MAFA),ENSOARG00000003352(NFIL3),ENSOARG00000007055(RFX1),ENSOARG00000007984(NR4A2),ENSOARG00000009999(JUN),ENSOARG00000010493(ATF3),ENSOARG00000010939(Nr4a3),ENSOARG00000013395(CEBPB),ENSOARG00000015236(MAFF)	ENSOARG00000002673(Cbfb),ENSOARG00000003908(IRF5),ENSOARG00000004414(CEBPA),ENSOARG00000006553(SPI1),ENSOARG00000007002(Hoxb6),ENSOARG00000007763(ETV1),ENSOARG00000009825(EBF2),ENSOARG00000010722(CREB3L3),ENSOARG00000011054(Foxm1),ENSOARG00000011324(Lmx1a),ENSOARG00000011342(ARRB1),ENSOARG00000011783(MESP2),ENSOARG00000012029(PRRX1),ENSOARG00000012836(EBF1),ENSOARG00000014667(PITX1),ENSOARG000000…
GO:0003674	Molecular Function	GO:0140299	small molecule sensor activity	0	1	--	MSTRG.23182(KCNH2)
GO:0003674	Molecular Function	GO:0140313	molecular sequestering activity	1	0	ENSOARG00000020163(CASQ2)	--
GO:0003674	Molecular Function	GO:0140657	ATP-dependent activity	1	38	ENSOARG00000016226(ATP2A2)	ENSOARG00000000647(KIF11),ENSOARG00000001102(KIF2C),ENSOARG00000001372(ABCC4),ENSOARG00000001774(ATP2B4),ENSOARG00000001914(ABCG2),ENSOARG00000003470(KIF3B),ENSOARG00000004495(HELLS),ENSOARG00000004598(KIF9),ENSOARG00000004780(KIF15),ENSOARG00000005076(DNA2),ENSOARG00000005180(HLTF),ENSOARG00000005282(ORC1),ENSOARG00000007399(SMC2),ENSOARG00000009056(ATP7B),ENSOARG00000009318(KIF24),ENSOARG000000…
GO:0005575	Cellular Component	GO:0032991	protein-containing complex	16	56	ENSOARG00000001522(TAF7L),ENSOARG00000001823(TNNT1),ENSOARG00000004312(TNNC1),ENSOARG00000006068(ZFP36),ENSOARG00000006444(MYH13),ENSOARG00000011188(Myh7b),ENSOARG00000015713(Ift81),ENSOARG00000017449(CACNA1S),ENSOARG00000017480(ELL2),ENSOARG00000017957(GPD1),ENSOARG00000018755(TNNI1),ENSOARG00000019316(MYH7)	ENSOARG00000000239(TIMM17A),ENSOARG00000000332(RPL23),ENSOARG00000001508(COL1A2),ENSOARG00000001512(Scn5a),ENSOARG00000001683(Kcnc1),ENSOARG00000002065(IFT43),ENSOARG00000002147(PIK3R6),ENSOARG00000002479(PIK3R5),ENSOARG00000002640(NLRP1),ENSOARG00000004016(NCAPG),ENSOARG00000004207(MYO1F),ENSOARG00000005238(ENO2),ENSOARG00000005356(MVP),ENSOARG00000005501(SCN3A),ENSOARG00000005642(PPP2R2C),ENSOA…
GO:0005575	Cellular Component	GO:0110165	cellular anatomical entity	66	656	ENSOARG00000000042(CYP2E1),ENSOARG00000000185(DPF3),ENSOARG00000001522(TAF7L),ENSOARG00000001739(TUBB6),ENSOARG00000001823(TNNT1),ENSOARG00000001867(Flvcr2),ENSOARG00000002676(FLVCR2),ENSOARG00000003352(NFIL3),ENSOARG00000003804(SEMA7A),ENSOARG00000004312(TNNC1),ENSOARG00000004726(PLG),ENSOARG00000004731(CTNNA3),ENSOARG00000006068(ZFP36),ENSOARG00000006342(TTR),ENSOARG00000006444(MYH13),ENSOARG00…	ENSOARG00000000114(C3),ENSOARG00000000137(HMGN4),ENSOARG00000000205(CIAPIN1),ENSOARG00000000208(CLDN11),ENSOARG00000000234(NPY5R),ENSOARG00000000239(TIMM17A),ENSOARG00000000271(CLMP),ENSOARG00000000303(Npdc1),ENSOARG00000000304(ACKR3),ENSOARG00000000317(LOX),ENSOARG00000000332(RPL23),ENSOARG00000000405(PPP1R16B),ENSOARG00000000411(TIGD2),ENSOARG00000000438(GRID1),ENSOARG00000000441(BNIP3L),ENSOAR…
GO:0008150	Biological Process	GO:0000003	reproduction	0	7	--	ENSOARG00000003004(MND1),ENSOARG00000003548(ENKUR),ENSOARG00000004254(TDRD12),ENSOARG00000009747(HYAL3),ENSOARG00000009827(VASH2),ENSOARG00000014232(SERPINF1),MSTRG.14106(Cacna1h)
GO:0008150	Biological Process	GO:0002376	immune system process	2	44	ENSOARG00000003352(NFIL3),ENSOARG00000012021(IL6)	ENSOARG00000000538(TLR1),ENSOARG00000000743(C3),ENSOARG00000001229(--),ENSOARG00000001620(BTK),ENSOARG00000001878(C4A),ENSOARG00000002640(NLRP1),ENSOARG00000002771(C3),ENSOARG00000002820(HCK),ENSOARG00000004658(C1S),ENSOARG00000004721(CCL3),ENSOARG00000005236(VSIG4),ENSOARG00000005792(TLR4),ENSOARG00000006194(Prg4),ENSOARG00000007814(SYK),ENSOARG00000008057(TLR3),ENSOARG00000008332(CD27),ENSOARG0…
GO:0008150	Biological Process	GO:0007610	behavior	0	2	--	ENSOARG00000001374(HCRTR1),ENSOARG00000011324(Lmx1a)
GO:0008150	Biological Process	GO:0008152	metabolic process	55	259	ENSOARG00000000042(CYP2E1),ENSOARG00000000094(Dclk3),ENSOARG00000000175(SOCS3),ENSOARG00000000416(KSR1),ENSOARG00000000773(ASB15),ENSOARG00000000914(MAFA),ENSOARG00000001202(PLK3),ENSOARG00000001522(TAF7L),ENSOARG00000002327(ATG9B),ENSOARG00000002811(CCNL1),ENSOARG00000003352(NFIL3),ENSOARG00000003819(ZNF135),ENSOARG00000003963(DUSP1),ENSOARG00000004466(MAPK4),ENSOARG00000004601(JMJD1C),ENSOARG00…	ENSOARG00000000205(CIAPIN1),ENSOARG00000000299(ZNF479),ENSOARG00000000304(ACKR3),ENSOARG00000000317(LOX),ENSOARG00000000332(RPL23),ENSOARG00000000441(BNIP3L),ENSOARG00000000484(ALDOC),ENSOARG00000000603(FLT4),ENSOARG00000000627(CIT),ENSOARG00000000718(TGDS),ENSOARG00000000776(NRK),ENSOARG00000000950(A2M),ENSOARG00000001190(RBP3),ENSOARG00000001274(CDC25B),ENSOARG00000001370(CHI3L1),ENSOARG0000000…
GO:0008150	Biological Process	GO:0009987	cellular process	81	608	ENSOARG00000000042(CYP2E1),ENSOARG00000000094(Dclk3),ENSOARG00000000175(SOCS3),ENSOARG00000000269(RASGEF1B),ENSOARG00000000416(KSR1),ENSOARG00000000773(ASB15),ENSOARG00000000914(MAFA),ENSOARG00000000936(LMOD2),ENSOARG00000001202(PLK3),ENSOARG00000001522(TAF7L),ENSOARG00000001739(TUBB6),ENSOARG00000001867(Flvcr2),ENSOARG00000002327(ATG9B),ENSOARG00000002676(FLVCR2),ENSOARG00000002811(CCNL1),ENSOAR…	ENSOARG00000000205(CIAPIN1),ENSOARG00000000226(STARD4),ENSOARG00000000234(NPY5R),ENSOARG00000000239(TIMM17A),ENSOARG00000000299(ZNF479),ENSOARG00000000304(ACKR3),ENSOARG00000000317(LOX),ENSOARG00000000332(RPL23),ENSOARG00000000438(GRID1),ENSOARG00000000441(BNIP3L),ENSOARG00000000465(RELN),ENSOARG00000000484(ALDOC),ENSOARG00000000519(PCDHGC3),ENSOARG00000000538(TLR1),ENSOARG00000000546(SLC7A3),ENS…
GO:0008150	Biological Process	GO:0022414	reproductive process	0	7	--	ENSOARG00000003004(MND1),ENSOARG00000003548(ENKUR),ENSOARG00000004254(TDRD12),ENSOARG00000009747(HYAL3),ENSOARG00000009827(VASH2),ENSOARG00000014232(SERPINF1),MSTRG.14106(Cacna1h)
GO:0008150	Biological Process	GO:0022610	biological adhesion	2	51	ENSOARG00000004731(CTNNA3),ENSOARG00000019098(RND1)	ENSOARG00000000519(PCDHGC3),ENSOARG00000001829(CDH11),ENSOARG00000002590(SPP1),ENSOARG00000003438(CDH3),ENSOARG00000003517(STAB1),ENSOARG00000003598(NID1),ENSOARG00000003894(THBS3),ENSOARG00000003922(MXRA8),ENSOARG00000004271(CLSTN3),ENSOARG00000005103(CDH7),ENSOARG00000005236(VSIG4),ENSOARG00000006201(PCDH20),ENSOARG00000007202(SPON1),ENSOARG00000007872(HMCN2),ENSOARG00000008332(CD27),ENSOARG000…
GO:0008150	Biological Process	GO:0023052	signaling	20	174	ENSOARG00000000094(Dclk3),ENSOARG00000000175(SOCS3),ENSOARG00000000269(RASGEF1B),ENSOARG00000000773(ASB15),ENSOARG00000004466(MAPK4),ENSOARG00000004971(IRAK2),ENSOARG00000006342(TTR),ENSOARG00000007984(NR4A2),ENSOARG00000008693(CISH),ENSOARG00000008961(Dkk2),ENSOARG00000011552(DRD1),ENSOARG00000012021(IL6),ENSOARG00000012400(EPHA2),ENSOARG00000013819(Grb10),ENSOARG00000014168(ASB2),ENSOARG0000001…	ENSOARG00000000234(NPY5R),ENSOARG00000000304(ACKR3),ENSOARG00000000438(GRID1),ENSOARG00000000538(TLR1),ENSOARG00000000573(GPC6),ENSOARG00000000586(UNC5D),ENSOARG00000000603(FLT4),ENSOARG00000000616(ADGRG3),ENSOARG00000000851(ADGRA2),ENSOARG00000001132(RELL2),ENSOARG00000001225(ADORA1),ENSOARG00000001374(HCRTR1),ENSOARG00000001400(GPR37),ENSOARG00000001508(COL1A2),ENSOARG00000001560(ARHGAP22),ENSO…
GO:0008150	Biological Process	GO:0032501	multicellular organismal process	13	67	ENSOARG00000001823(TNNT1),ENSOARG00000003804(SEMA7A),ENSOARG00000004312(TNNC1),ENSOARG00000004726(PLG),ENSOARG00000008961(Dkk2),ENSOARG00000011552(DRD1),ENSOARG00000012021(IL6),ENSOARG00000014352(ADRB2),ENSOARG00000019098(RND1),ENSOARG00000019162(SPP2),ENSOARG00000020163(CASQ2),MSTRG.9469(XIRP1),MSTRG.9470(XIRP1)	ENSOARG00000000304(ACKR3),ENSOARG00000000465(RELN),ENSOARG00000000606(MUSTN1),ENSOARG00000001508(COL1A2),ENSOARG00000002590(SPP1),ENSOARG00000002808(Wnt10b),ENSOARG00000003329(SULF1),ENSOARG00000003548(ENKUR),ENSOARG00000003764(AGPAT2),ENSOARG00000004254(TDRD12),ENSOARG00000005236(VSIG4),ENSOARG00000005574(KCNK6),ENSOARG00000006302(B4GALT6),ENSOARG00000006378(BMP5),ENSOARG00000006408(LGI2),ENSOAR…
GO:0008150	Biological Process	GO:0032502	developmental process	8	55	ENSOARG00000003804(SEMA7A),ENSOARG00000004312(TNNC1),ENSOARG00000008961(Dkk2),ENSOARG00000012021(IL6),ENSOARG00000019098(RND1),MSTRG.24099(ERVW-1),MSTRG.9469(XIRP1),MSTRG.9470(XIRP1)	ENSOARG00000000304(ACKR3),ENSOARG00000000465(RELN),ENSOARG00000000606(MUSTN1),ENSOARG00000001508(COL1A2),ENSOARG00000001603(FABP3),ENSOARG00000002808(Wnt10b),ENSOARG00000003329(SULF1),ENSOARG00000003548(ENKUR),ENSOARG00000003850(FITM2),ENSOARG00000004254(TDRD12),ENSOARG00000005036(Khdrbs3),ENSOARG00000006302(B4GALT6),ENSOARG00000006378(BMP5),ENSOARG00000006408(LGI2),ENSOARG00000007872(HMCN2),ENSO…
GO:0008150	Biological Process	GO:0040007	growth	0	6	--	ENSOARG00000000606(MUSTN1),ENSOARG00000011324(Lmx1a),ENSOARG00000016321(KAZALD1),ENSOARG00000016476(COL3A1),ENSOARG00000021001(FGF7),MSTRG.22778(COL14A1)
GO:0008150	Biological Process	GO:0040011	locomotion	0	26	--	ENSOARG00000000304(ACKR3),ENSOARG00000000465(RELN),ENSOARG00000003548(ENKUR),ENSOARG00000007872(HMCN2),ENSOARG00000008468(EMB),ENSOARG00000009090(CYP1B1),ENSOARG00000009100(XCL1),ENSOARG00000009107(CCL21),ENSOARG00000009918(DOCK5),ENSOARG00000011005(C5AR1),ENSOARG00000011324(Lmx1a),ENSOARG00000011918(ARHGEF39),ENSOARG00000011978(MIEN1),ENSOARG00000013616(LAMA2),ENSOARG00000014010(CX3CR1),ENSOARG0…
GO:0008150	Biological Process	GO:0044419	biological process involved in interspecies interaction between organisms	0	16	--	ENSOARG00000000743(C3),ENSOARG00000002640(NLRP1),ENSOARG00000002771(C3),ENSOARG00000006944(LSM5),ENSOARG00000008057(TLR3),ENSOARG00000008908(PYCARD),ENSOARG00000009747(HYAL3),ENSOARG00000009938(KYNU),ENSOARG00000014010(CX3CR1),ENSOARG00000017265(STING1),ENSOARG00000018099(TLR8),ENSOARG00000018383(DHX58),ENSOARG00000018736(BPI),ENSOARG00000018868(LBP),MSTRG.23048(ADH2-1),MSTRG.2813(Wfdc21)
GO:0008150	Biological Process	GO:0048511	rhythmic process	3	2	ENSOARG00000003352(NFIL3),ENSOARG00000014103(Noct),ENSOARG00000015861(ENOX2)	ENSOARG00000009234(AHR),ENSOARG00000015761(Htr7)
GO:0008150	Biological Process	GO:0048518	positive regulation of biological process	3	44	ENSOARG00000006068(ZFP36),ENSOARG00000012021(IL6),ENSOARG00000020163(CASQ2)	ENSOARG00000000304(ACKR3),ENSOARG00000000441(BNIP3L),ENSOARG00000000743(C3),ENSOARG00000001132(RELL2),ENSOARG00000001274(CDC25B),ENSOARG00000001603(FABP3),ENSOARG00000001878(C4A),ENSOARG00000002242(LURAP1),ENSOARG00000002673(Cbfb),ENSOARG00000002771(C3),ENSOARG00000003329(SULF1),ENSOARG00000003764(AGPAT2),ENSOARG00000003850(FITM2),ENSOARG00000004658(C1S),ENSOARG00000006378(BMP5),ENSOARG0000000833…
GO:0008150	Biological Process	GO:0048519	negative regulation of biological process	10	44	ENSOARG00000000175(SOCS3),ENSOARG00000000936(LMOD2),ENSOARG00000004726(PLG),ENSOARG00000006068(ZFP36),ENSOARG00000008693(CISH),ENSOARG00000008961(Dkk2),ENSOARG00000019098(RND1),ENSOARG00000020163(CASQ2),MSTRG.9469(XIRP1),MSTRG.9470(XIRP1)	ENSOARG00000000304(ACKR3),ENSOARG00000000950(A2M),ENSOARG00000003284(FASTKD1),ENSOARG00000003329(SULF1),ENSOARG00000003609(TRABD2B),ENSOARG00000003700(Trabd2b),ENSOARG00000004254(TDRD12),ENSOARG00000005159(SERPINB2),ENSOARG00000005236(VSIG4),ENSOARG00000006251(CD109),ENSOARG00000006378(BMP5),ENSOARG00000007285(FAIM),ENSOARG00000008332(CD27),ENSOARG00000008899(Sfrp4),ENSOARG00000009090(CYP1B1),ENS…
GO:0008150	Biological Process	GO:0050789	regulation of biological process	38	273	ENSOARG00000000094(Dclk3),ENSOARG00000000175(SOCS3),ENSOARG00000000269(RASGEF1B),ENSOARG00000000773(ASB15),ENSOARG00000000914(MAFA),ENSOARG00000000936(LMOD2),ENSOARG00000001823(TNNT1),ENSOARG00000002811(CCNL1),ENSOARG00000003352(NFIL3),ENSOARG00000003819(ZNF135),ENSOARG00000004312(TNNC1),ENSOARG00000004466(MAPK4),ENSOARG00000004726(PLG),ENSOARG00000004971(IRAK2),ENSOARG00000006068(ZFP36),ENSOARG0…	ENSOARG00000000234(NPY5R),ENSOARG00000000299(ZNF479),ENSOARG00000000304(ACKR3),ENSOARG00000000438(GRID1),ENSOARG00000000441(BNIP3L),ENSOARG00000000538(TLR1),ENSOARG00000000573(GPC6),ENSOARG00000000586(UNC5D),ENSOARG00000000603(FLT4),ENSOARG00000000616(ADGRG3),ENSOARG00000000743(C3),ENSOARG00000000851(ADGRA2),ENSOARG00000000950(A2M),ENSOARG00000001132(RELL2),ENSOARG00000001225(ADORA1),ENSOARG00000…
GO:0008150	Biological Process	GO:0050896	response to stimulus	27	235	ENSOARG00000000094(Dclk3),ENSOARG00000000175(SOCS3),ENSOARG00000000269(RASGEF1B),ENSOARG00000000773(ASB15),ENSOARG00000003352(NFIL3),ENSOARG00000004312(TNNC1),ENSOARG00000004466(MAPK4),ENSOARG00000004726(PLG),ENSOARG00000004971(IRAK2),ENSOARG00000006342(TTR),ENSOARG00000007984(NR4A2),ENSOARG00000008693(CISH),ENSOARG00000008961(Dkk2),ENSOARG00000011552(DRD1),ENSOARG00000012021(IL6),ENSOARG00000012…	ENSOARG00000000234(NPY5R),ENSOARG00000000304(ACKR3),ENSOARG00000000438(GRID1),ENSOARG00000000538(TLR1),ENSOARG00000000573(GPC6),ENSOARG00000000586(UNC5D),ENSOARG00000000603(FLT4),ENSOARG00000000616(ADGRG3),ENSOARG00000000742(DNAJA4),ENSOARG00000000743(C3),ENSOARG00000000851(ADGRA2),ENSOARG00000001132(RELL2),ENSOARG00000001225(ADORA1),ENSOARG00000001229(--),ENSOARG00000001374(HCRTR1),ENSOARG000000…
GO:0008150	Biological Process	GO:0051179	localization	15	136	ENSOARG00000001867(Flvcr2),ENSOARG00000002676(FLVCR2),ENSOARG00000004312(TNNC1),ENSOARG00000012621(SLCO4A1),ENSOARG00000012825(Cacna1s),ENSOARG00000014269(Slc7a13),ENSOARG00000015713(Ift81),ENSOARG00000016226(ATP2A2),ENSOARG00000016766(P2RX6),ENSOARG00000016870(Slc7a4),ENSOARG00000017449(CACNA1S),ENSOARG00000017613(SLC12A2),ENSOARG00000019971(PLN),ENSOARG00000020163(CASQ2),ENSOARG00000021191(SLC8…	ENSOARG00000000226(STARD4),ENSOARG00000000239(TIMM17A),ENSOARG00000000304(ACKR3),ENSOARG00000000438(GRID1),ENSOARG00000000465(RELN),ENSOARG00000000546(SLC7A3),ENSOARG00000001372(ABCC4),ENSOARG00000001434(KCNH2),ENSOARG00000001512(Scn5a),ENSOARG00000001534(Piezo2),ENSOARG00000001603(FABP3),ENSOARG00000001683(Kcnc1),ENSOARG00000001731(CIDEA),ENSOARG00000001822(SFXN2),ENSOARG00000001854(ARF5),ENSOAR…
GO:0008150	Biological Process	GO:0051704	multi-organism process	0	5	--	ENSOARG00000004254(TDRD12),ENSOARG00000009747(HYAL3),MSTRG.14106(Cacna1h),MSTRG.23048(ADH2-1),MSTRG.2813(Wfdc21)
GO:0008150	Biological Process	GO:0065007	biological regulation	38	287	ENSOARG00000000094(Dclk3),ENSOARG00000000175(SOCS3),ENSOARG00000000269(RASGEF1B),ENSOARG00000000773(ASB15),ENSOARG00000000914(MAFA),ENSOARG00000000936(LMOD2),ENSOARG00000001823(TNNT1),ENSOARG00000002811(CCNL1),ENSOARG00000003352(NFIL3),ENSOARG00000003819(ZNF135),ENSOARG00000004312(TNNC1),ENSOARG00000004466(MAPK4),ENSOARG00000004726(PLG),ENSOARG00000004971(IRAK2),ENSOARG00000006068(ZFP36),ENSOARG0…	ENSOARG00000000234(NPY5R),ENSOARG00000000299(ZNF479),ENSOARG00000000304(ACKR3),ENSOARG00000000438(GRID1),ENSOARG00000000441(BNIP3L),ENSOARG00000000538(TLR1),ENSOARG00000000573(GPC6),ENSOARG00000000586(UNC5D),ENSOARG00000000603(FLT4),ENSOARG00000000616(ADGRG3),ENSOARG00000000743(C3),ENSOARG00000000851(ADGRA2),ENSOARG00000000950(A2M),ENSOARG00000001132(RELL2),ENSOARG00000001225(ADORA1),ENSOARG00000…
GO:0008150	Biological Process	GO:0098754	detoxification	0	2	--	ENSOARG00000005518(GPX7),MSTRG.23048(ADH2-1)
GO:0008150	Biological Process	GO:0110148	biomineralization	0	2	--	ENSOARG00000001508(COL1A2),ENSOARG00000019663(PTHLH)

## Sheet: SFK-vs-HH
Supplementary Table S4. GO Enrichment Analysis of Differentially Expressed Genes Among SFK, SH, and HH Groups
GO ID (level1)	GO Term (level1)	GO ID (level2)	GO Term (level2)	Gene Number(up)	Gene Number(down)	Gene List(up)	Gene List(down)
GO:0003674	Molecular Function	GO:0003824	catalytic activity	207	71	ENSOARG00000000317(LOX),ENSOARG00000000333(ADAMTS7),ENSOARG00000000562(ACOT2),ENSOARG00000000603(FLT4),ENSOARG00000000627(CIT),ENSOARG00000000718(TGDS),ENSOARG00000000985(PAPSS2),ENSOARG00000001190(RBP3),ENSOARG00000001456(GFPT2),ENSOARG00000001578(GUSB),ENSOARG00000001591(FUCA2),ENSOARG00000001620(BTK),ENSOARG00000001747(SGSH),ENSOARG00000001799(AOC1),ENSOARG00000002188(METTL8),ENSOARG0000000237…	ENSOARG00000000025(ND3),ENSOARG00000000094(Dclk3),ENSOARG00000000117(HERC3),ENSOARG00000000416(KSR1),ENSOARG00000000558(RANBP2),ENSOARG00000000920(PNPLA7),ENSOARG00000001376(CASP14),ENSOARG00000001395(TINAGL1),ENSOARG00000001573(MYLK2),ENSOARG00000001748(Rasd1),ENSOARG00000001960(EPM2A),ENSOARG00000001979(NOS3),ENSOARG00000003346(CYP1A2),ENSOARG00000003423(CYP1A1),ENSOARG00000003612(ABCC8),ENSOAR…
GO:0003674	Molecular Function	GO:0003774	cytoskeletal motor activity	11	1	ENSOARG00000000647(KIF11),ENSOARG00000001102(KIF2C),ENSOARG00000003470(KIF3B),ENSOARG00000004598(KIF9),ENSOARG00000004780(KIF15),ENSOARG00000006444(MYH13),ENSOARG00000009318(KIF24),ENSOARG00000009637(KIFC1),ENSOARG00000013610(MYO7A),ENSOARG00000015491(KIF4B),ENSOARG00000015873(KIF20A)	ENSOARG00000011188(Myh7b)
GO:0003674	Molecular Function	GO:0005215	transporter activity	39	18	ENSOARG00000001232(ABCC4),ENSOARG00000001434(KCNH2),ENSOARG00000001683(Kcnc1),ENSOARG00000001822(SFXN2),ENSOARG00000001914(ABCG2),ENSOARG00000002234(SLC2A3),ENSOARG00000002333(TMEM63C),ENSOARG00000002339(SLC14A2),ENSOARG00000003036(Trpc2),ENSOARG00000003389(SLC7A6),ENSOARG00000005118(KCNK12),ENSOARG00000005490(Slc30a2),ENSOARG00000005574(KCNK6),ENSOARG00000008347(GABRA3),ENSOARG00000009056(ATP7B)…	ENSOARG00000000025(ND3),ENSOARG00000001867(Flvcr2),ENSOARG00000002676(FLVCR2),ENSOARG00000003612(ABCC8),ENSOARG00000004710(SLC22A3),ENSOARG00000006506(SLC29A3),ENSOARG00000009835(MFSD4B),ENSOARG00000010541(CACNB1),ENSOARG00000012381(SLC37A4),ENSOARG00000012621(SLCO4A1),ENSOARG00000012825(Cacna1s),ENSOARG00000014283(TPCN2),ENSOARG00000015795(SLC7A3),ENSOARG00000016766(P2RX6),ENSOARG00000016870(Slc…
GO:0003674	Molecular Function	GO:0038024	cargo receptor activity	5	0	ENSOARG00000002862(CD163),ENSOARG00000006194(Prg4),ENSOARG00000009626(MSR1),ENSOARG00000010126(LOXL2),ENSOARG00000012820(LOXL3)	--
GO:0003674	Molecular Function	GO:0140299	small molecule sensor activity	2	0	ENSOARG00000020254(RAD51),MSTRG.23182(KCNH2)	--
GO:0003674	Molecular Function	GO:0140657	ATP-dependent activity	24	1	ENSOARG00000000647(KIF11),ENSOARG00000001102(KIF2C),ENSOARG00000001232(ABCC4),ENSOARG00000001914(ABCG2),ENSOARG00000003470(KIF3B),ENSOARG00000004598(KIF9),ENSOARG00000004780(KIF15),ENSOARG00000005282(ORC1),ENSOARG00000008817(HSPA1A),ENSOARG00000009056(ATP7B),ENSOARG00000009318(KIF24),ENSOARG00000009637(KIFC1),ENSOARG00000010469(ATP6V0A4),ENSOARG00000012917(RECQL4),ENSOARG00000014321(TOP2A),ENSOAR…	ENSOARG00000003612(ABCC8)
GO:0003674	Molecular Function	GO:0016209	antioxidant activity	2	0	ENSOARG00000005518(GPX7),ENSOARG00000007965(GPX8)	--
GO:0003674	Molecular Function	GO:0044183	protein folding chaperone	2	0	ENSOARG00000008817(HSPA1A),ENSOARG00000015545(HSPE1)	--
GO:0003674	Molecular Function	GO:0005198	structural molecule activity	27	2	ENSOARG00000000208(CLDN11),ENSOARG00000000332(RPL23),ENSOARG00000001508(COL1A2),ENSOARG00000002129(Col5a1),ENSOARG00000004871(COL1A1),ENSOARG00000005549(RPS3A),ENSOARG00000007959(SPTBN2),ENSOARG00000009070(RPL7L1),ENSOARG00000009230(DPT),ENSOARG00000010467(RPL17),ENSOARG00000010473(EPB41L3),ENSOARG00000011291(RPL13),ENSOARG00000011945(ELN),ENSOARG00000014039(COL5A3),ENSOARG00000014939(CLDN15),ENS…	MSTRG.10097(gag),MSTRG.11032(--)
GO:0003674	Molecular Function	GO:0045182	translation regulator activity	2	1	ENSOARG00000006994(MTRF1),ENSOARG00000013595(CPEB1)	MSTRG.4414(--)
GO:0003674	Molecular Function	GO:0140104	molecular carrier activity	1	0	ENSOARG00000019163(HBB)	--
GO:0003674	Molecular Function	GO:0005488	binding	320	118	ENSOARG00000000226(STARD4),ENSOARG00000000308(THBS2),ENSOARG00000000317(LOX),ENSOARG00000000333(ADAMTS7),ENSOARG00000000411(TIGD2),ENSOARG00000000417(S100A9),ENSOARG00000000432(S100A12),ENSOARG00000000535(Cib2),ENSOARG00000000538(TLR1),ENSOARG00000000603(FLT4),ENSOARG00000000623(S100A5),ENSOARG00000000627(CIT),ENSOARG00000000647(KIF11),ENSOARG00000000742(DNAJA4),ENSOARG00000000909(THOC6),ENSOARG0…	ENSOARG00000000094(Dclk3),ENSOARG00000000185(DPF3),ENSOARG00000000267(Abtb1),ENSOARG00000000416(KSR1),ENSOARG00000000558(RANBP2),ENSOARG00000000583(PER2),ENSOARG00000001111(ID1),ENSOARG00000001154(EML1),ENSOARG00000001401(EXD3),ENSOARG00000001573(MYLK2),ENSOARG00000001748(Rasd1),ENSOARG00000001979(NOS3),ENSOARG00000002342(SH3RF2),ENSOARG00000002839(APOL3),ENSOARG00000002984(CFAP52),ENSOARG0000000…
GO:0003674	Molecular Function	GO:0098772	molecular function regulator	28	8	ENSOARG00000000950(A2M),ENSOARG00000001560(ARHGAP22),ENSOARG00000002147(PIK3R6),ENSOARG00000002900(PLEKHG4),ENSOARG00000003578(FGF18),ENSOARG00000005159(SERPINB2),ENSOARG00000005582(C5),ENSOARG00000005647(RASGRP4),ENSOARG00000005926(PCOLCE2),ENSOARG00000006202(CST3),ENSOARG00000006251(CD109),ENSOARG00000006378(BMP5),ENSOARG00000011394(PPP1R1B),ENSOARG00000011856(ALOX5AP),ENSOARG00000013453(FGF9),…	ENSOARG00000003275(WFIKKN2),ENSOARG00000003959(RASGEF1A),ENSOARG00000004964(CCL5),ENSOARG00000009473(APOC2),ENSOARG00000016285(MSTN),ENSOARG00000019648(INKA2),MSTRG.11944(DST),MSTRG.5748(--)
GO:0003674	Molecular Function	GO:0060090	molecular adaptor activity	2	0	ENSOARG00000001508(COL1A2),MSTRG.11406(BICD1)	--
GO:0003674	Molecular Function	GO:0140110	transcription regulator activity	12	11	ENSOARG00000002673(Cbfb),ENSOARG00000004414(CEBPA),ENSOARG00000006553(SPI1),ENSOARG00000009789(HOXA4),ENSOARG00000011054(Foxm1),ENSOARG00000012029(PRRX1),ENSOARG00000013027(NR1D1),ENSOARG00000014667(PITX1),ENSOARG00000018677(EHF),MSTRG.12370(--),MSTRG.5164(SETMAR),MSTRG.6303(ZNF546)	ENSOARG00000006012(FOXO1),ENSOARG00000006249(TBX3),ENSOARG00000007055(RFX1),ENSOARG00000008034(MAF),ENSOARG00000010493(ATF3),ENSOARG00000010939(Nr4a3),ENSOARG00000011785(PPARD),ENSOARG00000013368(NR6A1),ENSOARG00000013395(CEBPB),ENSOARG00000020357(FOXO6),ENSOARG00000021060(RORC)
GO:0003674	Molecular Function	GO:0060089	molecular transducer activity	28	14	ENSOARG00000000538(TLR1),ENSOARG00000000603(FLT4),ENSOARG00000002124(Adgrb1),ENSOARG00000003149(Unc5a),ENSOARG00000004602(HCAR1),ENSOARG00000004617(HCAR2),ENSOARG00000004807(ADGRE1),ENSOARG00000006358(CSF1R),ENSOARG00000006760(LPAR1),ENSOARG00000008347(GABRA3),ENSOARG00000010016(GPR143),ENSOARG00000011005(C5AR1),ENSOARG00000014260(CCR1),ENSOARG00000014676(IL17RD),ENSOARG00000014926(ADGRD1),ENSOAR…	ENSOARG00000003612(ABCC8),ENSOARG00000005117(THBD),ENSOARG00000008664(IL5RA),ENSOARG00000010939(Nr4a3),ENSOARG00000011552(DRD1),ENSOARG00000011785(PPARD),ENSOARG00000012796(Fzd9),ENSOARG00000015904(FGFR3),ENSOARG00000016754(CD7),ENSOARG00000016766(P2RX6),ENSOARG00000018894(IL21R),ENSOARG00000018990(RAMP1),ENSOARG00000021060(RORC),MSTRG.5517(--)
GO:0005575	Cellular Component	GO:0110165	cellular anatomical entity	337	108	ENSOARG00000000208(CLDN11),ENSOARG00000000317(LOX),ENSOARG00000000332(RPL23),ENSOARG00000000333(ADAMTS7),ENSOARG00000000411(TIGD2),ENSOARG00000000538(TLR1),ENSOARG00000000562(ACOT2),ENSOARG00000000573(GPC6),ENSOARG00000000606(MUSTN1),ENSOARG00000000627(CIT),ENSOARG00000000647(KIF11),ENSOARG00000000669(Slc25a35),ENSOARG00000000714(SNCG),ENSOARG00000000738(ADH2-2),ENSOARG00000000950(A2M),ENSOARG000…	ENSOARG00000000185(DPF3),ENSOARG00000000803(MTCL1),ENSOARG00000000920(PNPLA7),ENSOARG00000001111(ID1),ENSOARG00000001154(EML1),ENSOARG00000001573(MYLK2),ENSOARG00000001656(TMEM52),ENSOARG00000001867(Flvcr2),ENSOARG00000001960(EPM2A),ENSOARG00000002499(MLF1),ENSOARG00000002676(FLVCR2),ENSOARG00000002839(APOL3),ENSOARG00000003275(WFIKKN2),ENSOARG00000003612(ABCC8),ENSOARG00000003717(Tmcc2),ENSOARG0…
GO:0005575	Cellular Component	GO:0032991	protein-containing complex	36	18	ENSOARG00000000332(RPL23),ENSOARG00000001508(COL1A2),ENSOARG00000001683(Kcnc1),ENSOARG00000002147(PIK3R6),ENSOARG00000003466(SLX1A),ENSOARG00000004016(NCAPG),ENSOARG00000005549(RPS3A),ENSOARG00000006444(MYH13),ENSOARG00000007959(SPTBN2),ENSOARG00000008347(GABRA3),ENSOARG00000008908(PYCARD),ENSOARG00000009000(ITGAM),ENSOARG00000009070(RPL7L1),ENSOARG00000009128(C7),ENSOARG00000009349(KNTC1),ENSOAR…	ENSOARG00000005083(SGCA),ENSOARG00000009250(ITGAD),ENSOARG00000009473(APOC2),ENSOARG00000010150(PHKG1),ENSOARG00000010541(CACNB1),ENSOARG00000011188(Myh7b),ENSOARG00000015713(Ift81),ENSOARG00000017321(PRKRA),ENSOARG00000017449(CACNA1S),ENSOARG00000017480(ELL2),ENSOARG00000017957(GPD1),MSTRG.11943(DST),MSTRG.17699(KCNJ4),MSTRG.20933(--),MSTRG.22762(--),MSTRG.2996(--),MSTRG.490(--),MSTRG.6094(--)
GO:0008150	Biological Process	GO:0022610	biological adhesion	23	5	ENSOARG00000000308(THBS2),ENSOARG00000002590(SPP1),ENSOARG00000003517(STAB1),ENSOARG00000003894(THBS3),ENSOARG00000004271(CLSTN3),ENSOARG00000005037(THBS2),ENSOARG00000005236(VSIG4),ENSOARG00000007202(SPON1),ENSOARG00000009000(ITGAM),ENSOARG00000010041(POSTN),ENSOARG00000010946(COMP),ENSOARG00000014358(PCDH18),ENSOARG00000015131(CDH4),ENSOARG00000015632(VCAN),ENSOARG00000016476(COL3A1),ENSOARG000…	ENSOARG00000004099(CDHR3),ENSOARG00000009250(ITGAD),MSTRG.11943(DST),MSTRG.11944(DST),MSTRG.22397(--)
GO:0008150	Biological Process	GO:0110148	biomineralization	3	0	ENSOARG00000001508(COL1A2),ENSOARG00000008249(ASPN),ENSOARG00000019663(PTHLH)	--
GO:0008150	Biological Process	GO:0051179	localization	80	28	ENSOARG00000000226(STARD4),ENSOARG00000001232(ABCC4),ENSOARG00000001434(KCNH2),ENSOARG00000001603(FABP3),ENSOARG00000001683(Kcnc1),ENSOARG00000001822(SFXN2),ENSOARG00000001914(ABCG2),ENSOARG00000002234(SLC2A3),ENSOARG00000002339(SLC14A2),ENSOARG00000002539(MYRIP),ENSOARG00000002744(APOL3),ENSOARG00000002761(SCAMP5),ENSOARG00000002862(CD163),ENSOARG00000003036(Trpc2),ENSOARG00000003389(SLC7A6),ENS…	ENSOARG00000000558(RANBP2),ENSOARG00000001867(Flvcr2),ENSOARG00000002676(FLVCR2),ENSOARG00000002839(APOL3),ENSOARG00000003612(ABCC8),ENSOARG00000004710(SLC22A3),ENSOARG00000004964(CCL5),ENSOARG00000006506(SLC29A3),ENSOARG00000009473(APOC2),ENSOARG00000009835(MFSD4B),ENSOARG00000010541(CACNB1),ENSOARG00000012381(SLC37A4),ENSOARG00000012621(SLCO4A1),ENSOARG00000012825(Cacna1s),ENSOARG00000013878(DO…
GO:0008150	Biological Process	GO:0048519	negative regulation of biological process	26	9	ENSOARG00000000950(A2M),ENSOARG00000002124(Adgrb1),ENSOARG00000005159(SERPINB2),ENSOARG00000005236(VSIG4),ENSOARG00000006251(CD109),ENSOARG00000006378(BMP5),ENSOARG00000007285(FAIM),ENSOARG00000008249(ASPN),ENSOARG00000009230(DPT),ENSOARG00000009349(KNTC1),ENSOARG00000011978(MIEN1),ENSOARG00000013084(ZWINT),ENSOARG00000013535(ITIH5),ENSOARG00000014305(BUB1),ENSOARG00000014543(FASTKD3),ENSOARG0000…	ENSOARG00000001111(ID1),ENSOARG00000006249(TBX3),ENSOARG00000007154(DDIT4),ENSOARG00000008693(CISH),ENSOARG00000008961(Dkk2),ENSOARG00000010928(SMG1),ENSOARG00000017321(PRKRA),MSTRG.9469(XIRP1),MSTRG.9470(XIRP1)
GO:0008150	Biological Process	GO:0040011	locomotion	9	3	ENSOARG00000003548(ENKUR),ENSOARG00000011005(C5AR1),ENSOARG00000011978(MIEN1),ENSOARG00000014260(CCR1),ENSOARG00000015279(GAS8),ENSOARG00000016476(COL3A1),ENSOARG00000019492(CXCR2),ENSOARG00000019613(TEKT2),MSTRG.434(--)	ENSOARG00000004964(CCL5),MSTRG.11943(DST),MSTRG.11944(DST)
GO:0008150	Biological Process	GO:0048511	rhythmic process	1	2	ENSOARG00000015761(Htr7)	ENSOARG00000014103(Noct),ENSOARG00000015861(ENOX2)
GO:0008150	Biological Process	GO:0032502	developmental process	29	8	ENSOARG00000000606(MUSTN1),ENSOARG00000001508(COL1A2),ENSOARG00000001603(FABP3),ENSOARG00000002124(Adgrb1),ENSOARG00000003548(ENKUR),ENSOARG00000003850(FITM2),ENSOARG00000003971(SPATA6),ENSOARG00000005549(RPS3A),ENSOARG00000006378(BMP5),ENSOARG00000008249(ASPN),ENSOARG00000009827(VASH2),ENSOARG00000010469(ATP6V0A4),ENSOARG00000010714(USH2A),ENSOARG00000011867(Rflnb),ENSOARG00000015194(CRYAB),ENSO…	ENSOARG00000003804(SEMA7A),ENSOARG00000005108(DLL1),ENSOARG00000008961(Dkk2),ENSOARG00000017321(PRKRA),MSTRG.11943(DST),MSTRG.11944(DST),MSTRG.9469(XIRP1),MSTRG.9470(XIRP1)
GO:0008150	Biological Process	GO:0002376	immune system process	21	4	ENSOARG00000000538(TLR1),ENSOARG00000001229(--),ENSOARG00000001620(BTK),ENSOARG00000005236(VSIG4),ENSOARG00000005582(C5),ENSOARG00000006050(ORM1),ENSOARG00000006194(Prg4),ENSOARG00000008908(PYCARD),ENSOARG00000009128(C7),ENSOARG00000011005(C5AR1),ENSOARG00000011842(LAT2),ENSOARG00000014260(CCR1),ENSOARG00000015044(TLR2),ENSOARG00000016193(IL18),ENSOARG00000016476(COL3A1),ENSOARG00000017265(STING1…	ENSOARG00000001222(--),ENSOARG00000004964(CCL5),ENSOARG00000016754(CD7),MSTRG.11944(DST)
GO:0008150	Biological Process	GO:0098754	detoxification	2	0	ENSOARG00000005518(GPX7),MSTRG.23048(ADH2-1)	--
GO:0008150	Biological Process	GO:0044419	biological process involved in interspecies interaction between organisms	8	1	ENSOARG00000005582(C5),ENSOARG00000008908(PYCARD),ENSOARG00000017265(STING1),ENSOARG00000018736(BPI),ENSOARG00000018868(LBP),MSTRG.11406(BICD1),MSTRG.23048(ADH2-1),MSTRG.7670(--)	MSTRG.22397(--)
GO:0008150	Biological Process	GO:0048518	positive regulation of biological process	22	5	ENSOARG00000001603(FABP3),ENSOARG00000002373(CDC25A),ENSOARG00000002673(Cbfb),ENSOARG00000003850(FITM2),ENSOARG00000005582(C5),ENSOARG00000006378(BMP5),ENSOARG00000009827(VASH2),ENSOARG00000011005(C5AR1),ENSOARG00000011854(EDEM2),ENSOARG00000011978(MIEN1),ENSOARG00000012515(PCSK5),ENSOARG00000013809(Lurap1l),ENSOARG00000014260(CCR1),ENSOARG00000016476(COL3A1),ENSOARG00000017265(STING1),ENSOARG000…	ENSOARG00000006249(TBX3),ENSOARG00000009878(MEF2A),ENSOARG00000015904(FGFR3),ENSOARG00000017321(PRKRA),MSTRG.11944(DST)
GO:0008150	Biological Process	GO:0040007	growth	3	0	ENSOARG00000000606(MUSTN1),ENSOARG00000016476(COL3A1),ENSOARG00000020836(CCNB2)	--
GO:0008150	Biological Process	GO:0008152	metabolic process	200	81	ENSOARG00000000317(LOX),ENSOARG00000000332(RPL23),ENSOARG00000000333(ADAMTS7),ENSOARG00000000562(ACOT2),ENSOARG00000000603(FLT4),ENSOARG00000000627(CIT),ENSOARG00000000718(TGDS),ENSOARG00000000950(A2M),ENSOARG00000001190(RBP3),ENSOARG00000001456(GFPT2),ENSOARG00000001508(COL1A2),ENSOARG00000001578(GUSB),ENSOARG00000001591(FUCA2),ENSOARG00000001603(FABP3),ENSOARG00000001620(BTK),ENSOARG00000001799…	ENSOARG00000000094(Dclk3),ENSOARG00000000416(KSR1),ENSOARG00000000558(RANBP2),ENSOARG00000000803(MTCL1),ENSOARG00000000920(PNPLA7),ENSOARG00000001111(ID1),ENSOARG00000001376(CASP14),ENSOARG00000001395(TINAGL1),ENSOARG00000001573(MYLK2),ENSOARG00000001960(EPM2A),ENSOARG00000001979(NOS3),ENSOARG00000002327(ATG9B),ENSOARG00000002839(APOL3),ENSOARG00000004375(AHCYL2),ENSOARG00000004466(MAPK4),ENSOARG…
GO:0008150	Biological Process	GO:0022414	reproductive process	7	0	ENSOARG00000003004(MND1),ENSOARG00000003548(ENKUR),ENSOARG00000003971(SPATA6),ENSOARG00000009827(VASH2),ENSOARG00000019613(TEKT2),ENSOARG00000020836(CCNB2),MSTRG.1761(--)	--
GO:0008150	Biological Process	GO:0000003	reproduction	7	0	ENSOARG00000003004(MND1),ENSOARG00000003548(ENKUR),ENSOARG00000003971(SPATA6),ENSOARG00000009827(VASH2),ENSOARG00000019613(TEKT2),ENSOARG00000020836(CCNB2),MSTRG.1761(--)	--
GO:0008150	Biological Process	GO:0016032	viral process	1	1	MSTRG.11406(BICD1)	MSTRG.22397(--)
GO:0008150	Biological Process	GO:0032501	multicellular organismal process	35	11	ENSOARG00000000606(MUSTN1),ENSOARG00000001508(COL1A2),ENSOARG00000002124(Adgrb1),ENSOARG00000002590(SPP1),ENSOARG00000003548(ENKUR),ENSOARG00000003971(SPATA6),ENSOARG00000005236(VSIG4),ENSOARG00000005574(KCNK6),ENSOARG00000006378(BMP5),ENSOARG00000008249(ASPN),ENSOARG00000009827(VASH2),ENSOARG00000010469(ATP6V0A4),ENSOARG00000011856(ALOX5AP),ENSOARG00000011867(Rflnb),ENSOARG00000015194(CRYAB),ENS…	ENSOARG00000003804(SEMA7A),ENSOARG00000005108(DLL1),ENSOARG00000005117(THBD),ENSOARG00000008961(Dkk2),ENSOARG00000011552(DRD1),ENSOARG00000017321(PRKRA),MSTRG.11943(DST),MSTRG.11944(DST),MSTRG.5517(--),MSTRG.9469(XIRP1),MSTRG.9470(XIRP1)
GO:0008150	Biological Process	GO:0050896	response to stimulus	101	32	ENSOARG00000000538(TLR1),ENSOARG00000000573(GPC6),ENSOARG00000000603(FLT4),ENSOARG00000000742(DNAJA4),ENSOARG00000000821(GPR180),ENSOARG00000001229(--),ENSOARG00000001508(COL1A2),ENSOARG00000001560(ARHGAP22),ENSOARG00000001620(BTK),ENSOARG00000002124(Adgrb1),ENSOARG00000002161(--),ENSOARG00000003036(Trpc2),ENSOARG00000003149(Unc5a),ENSOARG00000003465(RADIL),ENSOARG00000003466(SLX1A),ENSOARG000000…	ENSOARG00000000094(Dclk3),ENSOARG00000001222(--),ENSOARG00000003959(RASGEF1A),ENSOARG00000004106(CNK3/IPCEF1),ENSOARG00000004466(MAPK4),ENSOARG00000004964(CCL5),ENSOARG00000004971(IRAK2),ENSOARG00000005108(DLL1),ENSOARG00000005117(THBD),ENSOARG00000007154(DDIT4),ENSOARG00000007298(ASB16),ENSOARG00000007687(ACKR1),ENSOARG00000008693(CISH),ENSOARG00000008961(Dkk2),ENSOARG00000009250(ITGAD),ENSOARG0…
GO:0008150	Biological Process	GO:0051704	multi-organism process	4	0	ENSOARG00000003971(SPATA6),ENSOARG00000020836(CCNB2),MSTRG.11406(BICD1),MSTRG.23048(ADH2-1)	--
GO:0008150	Biological Process	GO:0023052	signaling	71	25	ENSOARG00000000538(TLR1),ENSOARG00000000573(GPC6),ENSOARG00000000603(FLT4),ENSOARG00000000821(GPR180),ENSOARG00000001508(COL1A2),ENSOARG00000001560(ARHGAP22),ENSOARG00000001620(BTK),ENSOARG00000002124(Adgrb1),ENSOARG00000002161(--),ENSOARG00000003149(Unc5a),ENSOARG00000003465(RADIL),ENSOARG00000003578(FGF18),ENSOARG00000004602(HCAR1),ENSOARG00000004617(HCAR2),ENSOARG00000004785(PIK3CG),ENSOARG000…	ENSOARG00000000094(Dclk3),ENSOARG00000003959(RASGEF1A),ENSOARG00000004106(CNK3/IPCEF1),ENSOARG00000004466(MAPK4),ENSOARG00000004964(CCL5),ENSOARG00000004971(IRAK2),ENSOARG00000005108(DLL1),ENSOARG00000007154(DDIT4),ENSOARG00000007298(ASB16),ENSOARG00000007687(ACKR1),ENSOARG00000008693(CISH),ENSOARG00000008961(Dkk2),ENSOARG00000009250(ITGAD),ENSOARG00000011552(DRD1),ENSOARG00000012796(Fzd9),ENSOAR…
GO:0008150	Biological Process	GO:0009987	cellular process	329	115	ENSOARG00000000226(STARD4),ENSOARG00000000308(THBS2),ENSOARG00000000317(LOX),ENSOARG00000000332(RPL23),ENSOARG00000000333(ADAMTS7),ENSOARG00000000538(TLR1),ENSOARG00000000562(ACOT2),ENSOARG00000000573(GPC6),ENSOARG00000000603(FLT4),ENSOARG00000000606(MUSTN1),ENSOARG00000000627(CIT),ENSOARG00000000647(KIF11),ENSOARG00000000718(TGDS),ENSOARG00000000742(DNAJA4),ENSOARG00000000821(GPR180),ENSOARG0000…	ENSOARG00000000094(Dclk3),ENSOARG00000000416(KSR1),ENSOARG00000000558(RANBP2),ENSOARG00000000803(MTCL1),ENSOARG00000001111(ID1),ENSOARG00000001573(MYLK2),ENSOARG00000001867(Flvcr2),ENSOARG00000001960(EPM2A),ENSOARG00000001979(NOS3),ENSOARG00000002327(ATG9B),ENSOARG00000002676(FLVCR2),ENSOARG00000003612(ABCC8),ENSOARG00000003804(SEMA7A),ENSOARG00000003959(RASGEF1A),ENSOARG00000004099(CDHR3),ENSOAR…
GO:0008150	Biological Process	GO:0050789	regulation of biological process	125	45	ENSOARG00000000538(TLR1),ENSOARG00000000573(GPC6),ENSOARG00000000603(FLT4),ENSOARG00000000821(GPR180),ENSOARG00000000950(A2M),ENSOARG00000001001(SPAG5),ENSOARG00000001508(COL1A2),ENSOARG00000001560(ARHGAP22),ENSOARG00000001603(FABP3),ENSOARG00000001620(BTK),ENSOARG00000002124(Adgrb1),ENSOARG00000002161(--),ENSOARG00000002373(CDC25A),ENSOARG00000002673(Cbfb),ENSOARG00000002789(ZNF621),ENSOARG00000…	ENSOARG00000000094(Dclk3),ENSOARG00000000803(MTCL1),ENSOARG00000001111(ID1),ENSOARG00000003959(RASGEF1A),ENSOARG00000004106(CNK3/IPCEF1),ENSOARG00000004466(MAPK4),ENSOARG00000004964(CCL5),ENSOARG00000004971(IRAK2),ENSOARG00000005108(DLL1),ENSOARG00000006012(FOXO1),ENSOARG00000006249(TBX3),ENSOARG00000007055(RFX1),ENSOARG00000007154(DDIT4),ENSOARG00000007298(ASB16),ENSOARG00000007687(ACKR1),ENSOAR…
GO:0008150	Biological Process	GO:0065007	biological regulation	130	47	ENSOARG00000000538(TLR1),ENSOARG00000000573(GPC6),ENSOARG00000000603(FLT4),ENSOARG00000000821(GPR180),ENSOARG00000000950(A2M),ENSOARG00000001001(SPAG5),ENSOARG00000001508(COL1A2),ENSOARG00000001560(ARHGAP22),ENSOARG00000001603(FABP3),ENSOARG00000001620(BTK),ENSOARG00000002124(Adgrb1),ENSOARG00000002161(--),ENSOARG00000002373(CDC25A),ENSOARG00000002488(PRORSD1),ENSOARG00000002673(Cbfb),ENSOARG0000…	ENSOARG00000000094(Dclk3),ENSOARG00000000803(MTCL1),ENSOARG00000001111(ID1),ENSOARG00000003959(RASGEF1A),ENSOARG00000004106(CNK3/IPCEF1),ENSOARG00000004466(MAPK4),ENSOARG00000004964(CCL5),ENSOARG00000004971(IRAK2),ENSOARG00000005108(DLL1),ENSOARG00000005117(THBD),ENSOARG00000006012(FOXO1),ENSOARG00000006249(TBX3),ENSOARG00000007055(RFX1),ENSOARG00000007154(DDIT4),ENSOARG00000007298(ASB16),ENSOARG…
