# Supplementary material for: Integrated Transcriptomic and Metabolomic Analysis Reveals the Meat Production Features in Hybrid Sheep
Source: Animals (Basel). 2026 Jan 3;16(1):137. doi: 10.3390/ani16010137 (PMC12784912; doi:10.3390/ani16010137)
Supplement: Supplementary file 1 [file animals-16-00137-s001.zip › Table S5.xlsx]

## Sheet: SFK-vs-SH
Supplementary Table S5. KEGG enrichment analysis of Differentially Expressed Genes Among SFK, SH, and HH Groups
KEGG_A_class	KEGG_B_class	Pathway	Pathway ID	Genes	K_IDs
Organismal Systems	Immune system	Complement and coagulation cascades	ko04610	ENSOARG00000000114(C3);ENSOARG00000000751(C3);ENSOARG00000001568(C4A);ENSOARG00000001755(C4);ENSOARG00000001878(C4A);ENSOARG00000001976(C4);ENSOARG00000002722(C4);ENSOARG00000002771(C3);ENSOARG00000004515(C1R);ENSOARG00000004658(C1S);ENSOARG00000008550(CFH);ENSOARG00000014405(CFH);ENSOARG00000020341(C3AR1)	K03990+K03990+K03989+K03989+K03989+K03989+K03989+K03990+K01330+K01331+K04004+K23817+K04009
Organismal Systems	Immune system	Hematopoietic cell lineage	ko04640	ENSOARG00000002846(IGHM);ENSOARG00000003370(Mme);ENSOARG00000006358(CSF1R);ENSOARG00000007541(CSF2RA);ENSOARG00000008664(IL5RA);ENSOARG00000008984(CD3E);ENSOARG00000012021(IL6);ENSOARG00000015707(HLA-DQA2)	K06856+K01389+K05090+K05066+K05067+K06451+K05405+K06752
Organismal Systems	Immune system	T cell receptor signaling pathway	ko04660	ENSOARG00000005032(PTPN6);ENSOARG00000006374(TRB);ENSOARG00000008984(CD3E);ENSOARG00000011171(ITK);ENSOARG00000013646(Zap70);ENSOARG00000015718(PTPRC)	K05697+K10785+K06451+K07363+K07360+K06478
Organismal Systems	Immune system	Th17 cell differentiation	ko04659	ENSOARG00000006374(TRB);ENSOARG00000008984(CD3E);ENSOARG00000012021(IL6);ENSOARG00000013646(Zap70);ENSOARG00000015707(HLA-DQA2);ENSOARG00000019197(IL2RB)	K10785+K06451+K05405+K07360+K06752+K05069
Organismal Systems	Endocrine system	Ovarian steroidogenesis	ko04913	ENSOARG00000008702(CYP2J2);ENSOARG00000010907(PGFS);ENSOARG00000011490(AKR1C3)	K07418+K04119+K04119
Organismal Systems	Immune system	Chemokine signaling pathway	ko04062	ENSOARG00000003028(DOCK2);ENSOARG00000009100(XCL1);ENSOARG00000011171(ITK);ENSOARG00000012145(WAS);ENSOARG00000014023(CCR8)	K12367+K05507+K07363+K05747+K04183
Organismal Systems	Immune system	Neutrophil extracellular trap formation	ko04613	ENSOARG00000000114(C3);ENSOARG00000000751(C3);ENSOARG00000002771(C3);ENSOARG00000002846(IGHM);ENSOARG00000006423(ITGAL)	K03990+K03990+K03990+K06856+K05718
Organismal Systems	Immune system	Th1 and Th2 cell differentiation	ko04658	ENSOARG00000006374(TRB);ENSOARG00000008984(CD3E);ENSOARG00000013646(Zap70);ENSOARG00000015707(HLA-DQA2);ENSOARG00000019197(IL2RB)	K10785+K06451+K07360+K06752+K05069
Organismal Systems	Endocrine system	Insulin secretion	ko04911	ENSOARG00000003612(ABCC8);ENSOARG00000007533(ADCYAP1R1);ENSOARG00000016391(GLP1R)	K05032+K04587+K04581
Organismal Systems	Immune system	Natural killer cell mediated cytotoxicity	ko04650	ENSOARG00000002846(IGHM);ENSOARG00000005032(PTPN6);ENSOARG00000006423(ITGAL);ENSOARG00000013646(Zap70)	K06856+K05697+K05718+K07360
Organismal Systems	Immune system	Intestinal immune network for IgA production	ko04672	ENSOARG00000002846(IGHM);ENSOARG00000006374(TRB);ENSOARG00000012021(IL6);ENSOARG00000015707(HLA-DQA2)	K06856+K10785+K05405+K06752
Organismal Systems	Immune system	Fc gamma R-mediated phagocytosis	ko04666	ENSOARG00000002846(IGHM);ENSOARG00000012145(WAS);ENSOARG00000015718(PTPRC)	K06856+K05747+K06478
Organismal Systems	Immune system	Cytosolic DNA-sensing pathway	ko04623	ENSOARG00000012021(IL6);ENSOARG00000014731(DDX58)	K05405+K12646
Organismal Systems	Digestive system	Protein digestion and absorption	ko04974	ENSOARG00000003370(Mme);ENSOARG00000004606(COL22A1);ENSOARG00000019354(SLC7A8)	K01389+K16630+K13781
Organismal Systems	Immune system	B cell receptor signaling pathway	ko04662	ENSOARG00000002846(IGHM);ENSOARG00000005032(PTPN6)	K06856+K05697
Organismal Systems	Endocrine system	Renin-angiotensin system	ko04614	ENSOARG00000003370(Mme)	K01389
Organismal Systems	Excretory system	Collecting duct acid secretion	ko04966	ENSOARG00000010469(ATP6V0A4)	K02154
Organismal Systems	Immune system	NOD-like receptor signaling pathway	ko04621	ENSOARG00000001650(PSTPIP1);ENSOARG00000011962(TRPM2);ENSOARG00000012021(IL6)	K12804+K04977+K05405
Organismal Systems	Immune system	Antigen processing and presentation	ko04612	ENSOARG00000006374(TRB);ENSOARG00000008817(HSPA1A);ENSOARG00000015707(HLA-DQA2)	K10785+K03283+K06752
Organismal Systems	Immune system	Leukocyte transendothelial migration	ko04670	ENSOARG00000006423(ITGAL);ENSOARG00000011171(ITK)	K05718+K07363
Organismal Systems	Digestive system	Cholesterol metabolism	ko04979	ENSOARG00000003792(ANGPTL4)	K08767
Organismal Systems	Aging	Longevity regulating pathway - multiple species	ko04213	ENSOARG00000008817(HSPA1A)	K03283
Organismal Systems	Immune system	RIG-I-like receptor signaling pathway	ko04622	ENSOARG00000014731(DDX58)	K12646
Organismal Systems	Immune system	Fc epsilon RI signaling pathway	ko04664	ENSOARG00000002846(IGHM)	K06856
Organismal Systems	Endocrine system	Renin secretion	ko04924	ENSOARG00000007533(ADCYAP1R1)	K04587
Organismal Systems	Endocrine system	PPAR signaling pathway	ko03320	ENSOARG00000003792(ANGPTL4)	K08767
Organismal Systems	Nervous system	Synaptic vesicle cycle	ko04721	ENSOARG00000010469(ATP6V0A4)	K02154
Organismal Systems	Digestive system	Mineral absorption	ko04978	MSTRG.2595(FTH1)	K00522
Organismal Systems	Aging	Longevity regulating pathway	ko04211	ENSOARG00000009085(SESN3)	K10141
Organismal Systems	Immune system	IL-17 signaling pathway	ko04657	ENSOARG00000012021(IL6)	K05405
Organismal Systems	Immune system	Toll-like receptor signaling pathway	ko04620	ENSOARG00000012021(IL6)	K05405
Organismal Systems	Endocrine system	Melanogenesis	ko04916	ENSOARG00000015400(WNT5A)	K00444
Organismal Systems	Immune system	C-type lectin receptor signaling pathway	ko04625	ENSOARG00000012021(IL6)	K05405
Organismal Systems	Environmental adaptation	Circadian entrainment	ko04713	ENSOARG00000007533(ADCYAP1R1)	K04587
Organismal Systems	Nervous system	Cholinergic synapse	ko04725	ENSOARG00000001130(CHRNA3)	K04805
Organismal Systems	Sensory system	Inflammatory mediator regulation of TRP channels	ko04750	ENSOARG00000008702(CYP2J2)	K07418
Organismal Systems	Development and regeneration	Osteoclast differentiation	ko04380	ENSOARG00000006358(CSF1R)	K05090
Organismal Systems	Nervous system	Neurotrophin signaling pathway	ko04722	ENSOARG00000008891(NTRK2)	K04360
Organismal Systems	Endocrine system	Thyroid hormone signaling pathway	ko04919	ENSOARG00000013889(DIO3)	K07754
Organismal Systems	Nervous system	Serotonergic synapse	ko04726	ENSOARG00000008702(CYP2J2)	K07418
Organismal Systems	Endocrine system	Estrogen signaling pathway	ko04915	ENSOARG00000008817(HSPA1A)	K03283
Organismal Systems	Endocrine system	Insulin signaling pathway	ko04910	ENSOARG00000000454(PTPRF)	K05695
Organismal Systems	Endocrine system	Oxytocin signaling pathway	ko04921	ENSOARG00000011962(TRPM2)	K04977
Organismal Systems	Development and regeneration	Axon guidance	ko04360	ENSOARG00000015400(WNT5A)	K00444
Metabolism	Biosynthesis of other secondary metabolites	Caffeine metabolism	ko00232	ENSOARG00000010953(XDH)	K00106
Metabolism	Xenobiotics biodegradation and metabolism	Drug metabolism - other enzymes	ko00983	ENSOARG00000010953(XDH);ENSOARG00000019281(GSTM1);ENSOARG00000019285(GSTM1)	K00106+K00799+K00799
Metabolism	Metabolism of cofactors and vitamins	Folate biosynthesis	ko00790	ENSOARG00000010907(PGFS);ENSOARG00000011490(AKR1C3)	K04119+K04119
Metabolism	Lipid metabolism	Arachidonic acid metabolism	ko00590	ENSOARG00000008702(CYP2J2);ENSOARG00000010907(PGFS);ENSOARG00000011490(AKR1C3)	K07418+K04119+K04119
Metabolism	Xenobiotics biodegradation and metabolism	Drug metabolism - cytochrome P450	ko00982	ENSOARG00000019281(GSTM1);ENSOARG00000019285(GSTM1)	K00799+K00799
Metabolism	Metabolism of other amino acids	Glutathione metabolism	ko00480	ENSOARG00000019281(GSTM1);ENSOARG00000019285(GSTM1)	K00799+K00799
Metabolism	Xenobiotics biodegradation and metabolism	Metabolism of xenobiotics by cytochrome P450	ko00980	ENSOARG00000019281(GSTM1);ENSOARG00000019285(GSTM1)	K00799+K00799
Metabolism	Glycan biosynthesis and metabolism	Glycosaminoglycan degradation	ko00531	ENSOARG00000009747(HYAL3)	K01197
Metabolism	Glycan biosynthesis and metabolism	Glycosphingolipid biosynthesis - lacto and neolacto series	ko00601	ENSOARG00000015019(B3GNT3)	K07970
Metabolism	Lipid metabolism	Steroid hormone biosynthesis	ko00140	ENSOARG00000010907(PGFS);ENSOARG00000011490(AKR1C3)	K04119+K04119
Metabolism	Lipid metabolism	Fatty acid elongation	ko00062	ENSOARG00000021072(THEM4)	K16339
Metabolism	Glycan biosynthesis and metabolism	Mucin type O-glycan biosynthesis	ko00512	ENSOARG00000015019(B3GNT3)	K07970
Metabolism	Lipid metabolism	Linoleic acid metabolism	ko00591	ENSOARG00000008702(CYP2J2)	K07418
Metabolism	Amino acid metabolism	Cysteine and methionine metabolism	ko00270	ENSOARG00000018684(APIP)	K08964
Metabolism	Carbohydrate metabolism	Inositol phosphate metabolism	ko00562	MSTRG.10237(--)	K22913
Metabolism	Nucleotide metabolism	Purine metabolism	ko00230	ENSOARG00000010953(XDH)	K00106
Metabolism	Energy metabolism	Oxidative phosphorylation	ko00190	ENSOARG00000010469(ATP6V0A4)	K02154
Metabolism	Global and overview maps	Metabolic pathways	ko01100	ENSOARG00000008702(CYP2J2);ENSOARG00000009747(HYAL3);ENSOARG00000010469(ATP6V0A4);ENSOARG00000010907(PGFS);ENSOARG00000010953(XDH);ENSOARG00000011490(AKR1C3);ENSOARG00000015019(B3GNT3);ENSOARG00000018684(APIP);ENSOARG00000019281(GSTM1);ENSOARG00000019285(GSTM1);MSTRG.10237(--)	K07418+K01197+K02154+K04119+K00106+K04119+K07970+K08964+K00799+K00799+K22913
Human Diseases	Infectious disease: bacterial	Staphylococcus aureus infection	ko05150	ENSOARG00000000114(C3);ENSOARG00000000751(C3);ENSOARG00000001568(C4A);ENSOARG00000001755(C4);ENSOARG00000001878(C4A);ENSOARG00000001976(C4);ENSOARG00000002722(C4);ENSOARG00000002771(C3);ENSOARG00000002846(IGHM);ENSOARG00000004515(C1R);ENSOARG00000004658(C1S);ENSOARG00000006374(TRB);ENSOARG00000006423(ITGAL);ENSOARG00000008550(CFH);ENSOARG00000015707(HLA-DQA2);ENSOARG00000020341(C3AR1)	K03990+K03990+K03989+K03989+K03989+K03989+K03989+K03990+K06856+K01330+K01331+K10785+K05718+K04004+K06752+K04009
Human Diseases	Infectious disease: bacterial	Pertussis	ko05133	ENSOARG00000000114(C3);ENSOARG00000000751(C3);ENSOARG00000001568(C4A);ENSOARG00000001755(C4);ENSOARG00000001878(C4A);ENSOARG00000001976(C4);ENSOARG00000002722(C4);ENSOARG00000002771(C3);ENSOARG00000004515(C1R);ENSOARG00000004658(C1S);ENSOARG00000012021(IL6)	K03990+K03990+K03989+K03989+K03989+K03989+K03989+K03990+K01330+K01331+K05405
Human Diseases	Immune disease	Systemic lupus erythematosus	ko05322	ENSOARG00000000114(C3);ENSOARG00000000751(C3);ENSOARG00000001568(C4A);ENSOARG00000001755(C4);ENSOARG00000001878(C4A);ENSOARG00000001976(C4);ENSOARG00000002722(C4);ENSOARG00000002771(C3);ENSOARG00000002846(IGHM);ENSOARG00000004515(C1R);ENSOARG00000004658(C1S);ENSOARG00000006374(TRB);ENSOARG00000015707(HLA-DQA2)	K03990+K03990+K03989+K03989+K03989+K03989+K03989+K03990+K06856+K01330+K01331+K10785+K06752
Human Diseases	Endocrine and metabolic disease	Alcoholic liver disease	ko04936	ENSOARG00000000114(C3);ENSOARG00000000751(C3);ENSOARG00000001568(C4A);ENSOARG00000001755(C4);ENSOARG00000001878(C4A);ENSOARG00000001976(C4);ENSOARG00000002722(C4);ENSOARG00000002771(C3);ENSOARG00000012021(IL6);ENSOARG00000020341(C3AR1)	K03990+K03990+K03989+K03989+K03989+K03989+K03989+K03990+K05405+K04009
Human Diseases	Infectious disease: viral	Coronavirus disease - COVID-19	ko05171	ENSOARG00000000114(C3);ENSOARG00000000751(C3);ENSOARG00000001568(C4A);ENSOARG00000001755(C4);ENSOARG00000001878(C4A);ENSOARG00000001976(C4);ENSOARG00000002722(C4);ENSOARG00000002771(C3);ENSOARG00000002846(IGHM);ENSOARG00000004515(C1R);ENSOARG00000004658(C1S);ENSOARG00000012021(IL6);ENSOARG00000014731(DDX58);ENSOARG00000020341(C3AR1)	K03990+K03990+K03989+K03989+K03989+K03989+K03989+K03990+K06856+K01330+K01331+K05405+K12646+K04009
Human Diseases	Infectious disease: parasitic	Leishmaniasis	ko05140	ENSOARG00000000114(C3);ENSOARG00000000751(C3);ENSOARG00000002771(C3);ENSOARG00000002846(IGHM);ENSOARG00000005032(PTPN6);ENSOARG00000015707(HLA-DQA2)	K03990+K03990+K03990+K06856+K05697+K06752
Human Diseases	Immune disease	Primary immunodeficiency	ko05340	ENSOARG00000002846(IGHM);ENSOARG00000008984(CD3E);ENSOARG00000013646(Zap70);ENSOARG00000015718(PTPRC)	K06856+K06451+K07360+K06478
Human Diseases	Infectious disease: bacterial	Tuberculosis	ko05152	ENSOARG00000000114(C3);ENSOARG00000000751(C3);ENSOARG00000002771(C3);ENSOARG00000002846(IGHM);ENSOARG00000007625(IL10RA);ENSOARG00000010469(ATP6V0A4);ENSOARG00000012021(IL6);ENSOARG00000015707(HLA-DQA2)	K03990+K03990+K03990+K06856+K05134+K02154+K05405+K06752
Human Diseases	Infectious disease: bacterial	Legionellosis	ko05134	ENSOARG00000000114(C3);ENSOARG00000000751(C3);ENSOARG00000002771(C3);ENSOARG00000008817(HSPA1A);ENSOARG00000012021(IL6)	K03990+K03990+K03990+K03283+K05405
Human Diseases	Infectious disease: parasitic	African trypanosomiasis	ko05143	ENSOARG00000002846(IGHM);ENSOARG00000012021(IL6);ENSOARG00000019163(HBB)	K06856+K05405+K13823
Human Diseases	Infectious disease: bacterial	Shigellosis	ko05131	ENSOARG00000000114(C3);ENSOARG00000000751(C3);ENSOARG00000002771(C3);ENSOARG00000020357(FOXO6)	K03990+K03990+K03990+K17847
Human Diseases	Cancer: overview	Pathways in cancer	ko05200	ENSOARG00000006358(CSF1R);ENSOARG00000007270(LAMC3);ENSOARG00000007541(CSF2RA);ENSOARG00000008664(IL5RA);ENSOARG00000010036(HHIP);ENSOARG00000012021(IL6);ENSOARG00000015400(WNT5A);ENSOARG00000015904(FGFR3);ENSOARG00000019197(IL2RB);ENSOARG00000019281(GSTM1);ENSOARG00000019285(GSTM1);ENSOARG00000021001(FGF7)	K05090+K06247+K05066+K05067+K06231+K05405+K00444+K05094+K05069+K00799+K00799+K04358
Human Diseases	Immune disease	Rheumatoid arthritis	ko05323	ENSOARG00000002846(IGHM);ENSOARG00000006374(TRB);ENSOARG00000006423(ITGAL);ENSOARG00000010469(ATP6V0A4);ENSOARG00000012021(IL6);ENSOARG00000015707(HLA-DQA2)	K06856+K10785+K05718+K02154+K05405+K06752
Human Diseases	Infectious disease: parasitic	Chagas disease	ko05142	ENSOARG00000000114(C3);ENSOARG00000000751(C3);ENSOARG00000002771(C3);ENSOARG00000006374(TRB);ENSOARG00000008984(CD3E);ENSOARG00000012021(IL6)	K03990+K03990+K03990+K10785+K06451+K05405
Human Diseases	Infectious disease: viral	Herpes simplex virus 1 infection	ko05168	ENSOARG00000000114(C3);ENSOARG00000000751(C3);ENSOARG00000001482(ZNF200);ENSOARG00000002771(C3);ENSOARG00000012021(IL6);ENSOARG00000014731(DDX58);ENSOARG00000015707(HLA-DQA2);ENSOARG00000025182(BST-2A);MSTRG.19735(--);MSTRG.4310(--)	K03990+K03990+K09228+K03990+K05405+K12646+K06752+K06731+K09228+K09228
Human Diseases	Infectious disease: viral	Measles	ko05162	ENSOARG00000006374(TRB);ENSOARG00000008817(HSPA1A);ENSOARG00000008984(CD3E);ENSOARG00000012021(IL6);ENSOARG00000014731(DDX58);ENSOARG00000019197(IL2RB)	K10785+K03283+K06451+K05405+K12646+K05069
Human Diseases	Infectious disease: parasitic	Toxoplasmosis	ko05145	ENSOARG00000007270(LAMC3);ENSOARG00000007625(IL10RA);ENSOARG00000008817(HSPA1A);ENSOARG00000015707(HLA-DQA2)	K06247+K05134+K03283+K06752
Human Diseases	Infectious disease: viral	Epstein-Barr virus infection	ko05169	ENSOARG00000002846(IGHM);ENSOARG00000006374(TRB);ENSOARG00000006423(ITGAL);ENSOARG00000008984(CD3E);ENSOARG00000012021(IL6);ENSOARG00000014731(DDX58);ENSOARG00000015707(HLA-DQA2)	K06856+K10785+K05718+K06451+K05405+K12646+K06752
Human Diseases	Infectious disease: bacterial	Pathogenic Escherichia coli infection	ko05130	ENSOARG00000002846(IGHM);ENSOARG00000004207(MYO1F);ENSOARG00000014216(MYO1G)	K06856+K10356+K10356
Human Diseases	Infectious disease: parasitic	Malaria	ko05144	ENSOARG00000006374(TRB);ENSOARG00000006423(ITGAL);ENSOARG00000012021(IL6);ENSOARG00000019163(HBB)	K10785+K05718+K05405+K13823
Human Diseases	Infectious disease: viral	Kaposi sarcoma-associated herpesvirus infection	ko05167	ENSOARG00000000114(C3);ENSOARG00000000751(C3);ENSOARG00000002771(C3);ENSOARG00000012021(IL6);ENSOARG00000014023(CCR8)	K03990+K03990+K03990+K05405+K04183
Human Diseases	Infectious disease: viral	Human T-cell leukemia virus 1 infection	ko05166	ENSOARG00000002461(CHEK2);ENSOARG00000006374(TRB);ENSOARG00000006423(ITGAL);ENSOARG00000008984(CD3E);ENSOARG00000012021(IL6);ENSOARG00000015707(HLA-DQA2);ENSOARG00000019197(IL2RB)	K06641+K10785+K05718+K06451+K05405+K06752+K05069
Human Diseases	Cancer: overview	Transcriptional misregulation in cancer	ko05202	ENSOARG00000002846(IGHM);ENSOARG00000006358(CSF1R);ENSOARG00000006374(TRB);ENSOARG00000010939(Nr4a3);ENSOARG00000012021(IL6);ENSOARG00000019197(IL2RB)	K06856+K05090+K10785+K08559+K05405+K05069
Human Diseases	Infectious disease: bacterial	Yersinia infection	ko05135	ENSOARG00000002846(IGHM);ENSOARG00000006374(TRB);ENSOARG00000012021(IL6);ENSOARG00000012145(WAS);ENSOARG00000013646(Zap70)	K06856+K10785+K05405+K05747+K07360
Human Diseases	Drug resistance: antineoplastic	Antifolate resistance	ko01523	ENSOARG00000004298(FOLR2);ENSOARG00000012021(IL6)	K13649+K05405
Human Diseases	Cancer: overview	PD-L1 expression and PD-1 checkpoint pathway in cancer	ko05235	ENSOARG00000005032(PTPN6);ENSOARG00000006374(TRB);ENSOARG00000008984(CD3E);ENSOARG00000013646(Zap70)	K05697+K10785+K06451+K07360
Human Diseases	Infectious disease: parasitic	Amoebiasis	ko05146	ENSOARG00000002846(IGHM);ENSOARG00000007270(LAMC3);ENSOARG00000012021(IL6)	K06856+K06247+K05405
Human Diseases	Cancer: specific types	Basal cell carcinoma	ko05217	ENSOARG00000010036(HHIP);ENSOARG00000015400(WNT5A)	K06231+K00444
Human Diseases	Cardiovascular disease	Viral myocarditis	ko05416	ENSOARG00000002846(IGHM);ENSOARG00000006374(TRB);ENSOARG00000006423(ITGAL);ENSOARG00000015707(HLA-DQA2)	K06856+K10785+K05718+K06752
Human Diseases	Cancer: overview	Chemical carcinogenesis - DNA adducts	ko05204	ENSOARG00000019281(GSTM1);ENSOARG00000019285(GSTM1)	K00799+K00799
Human Diseases	Cancer: overview	Chemical carcinogenesis - receptor activation	ko05207	ENSOARG00000001130(CHRNA3);ENSOARG00000019281(GSTM1);ENSOARG00000019285(GSTM1);ENSOARG00000021001(FGF7)	K04805+K00799+K00799+K04358
Human Diseases	Immune disease	Asthma	ko05310	ENSOARG00000002846(IGHM);ENSOARG00000006374(TRB);ENSOARG00000015707(HLA-DQA2)	K06856+K10785+K06752
Human Diseases	Drug resistance: antineoplastic	EGFR tyrosine kinase inhibitor resistance	ko01521	ENSOARG00000012021(IL6);ENSOARG00000015904(FGFR3)	K05405+K05094
Human Diseases	Cancer: overview	Viral carcinogenesis	ko05203	ENSOARG00000000114(C3);ENSOARG00000000751(C3);ENSOARG00000002771(C3);ENSOARG00000014023(CCR8)	K03990+K03990+K03990+K04183
Human Diseases	Drug resistance: antineoplastic	Platinum drug resistance	ko01524	ENSOARG00000019281(GSTM1);ENSOARG00000019285(GSTM1)	K00799+K00799
Human Diseases	Immune disease	Inflammatory bowel disease	ko05321	ENSOARG00000006374(TRB);ENSOARG00000012021(IL6);ENSOARG00000015707(HLA-DQA2)	K10785+K05405+K06752
Human Diseases	Immune disease	Allograft rejection	ko05330	ENSOARG00000002846(IGHM);ENSOARG00000006374(TRB);ENSOARG00000015707(HLA-DQA2)	K06856+K10785+K06752
Human Diseases	Cancer: specific types	Hepatocellular carcinoma	ko05225	ENSOARG00000015400(WNT5A);ENSOARG00000019281(GSTM1);ENSOARG00000019285(GSTM1)	K00444+K00799+K00799
Human Diseases	Immune disease	Graft-versus-host disease	ko05332	ENSOARG00000006374(TRB);ENSOARG00000012021(IL6);ENSOARG00000015707(HLA-DQA2)	K10785+K05405+K06752
Human Diseases	Infectious disease: viral	Influenza A	ko05164	ENSOARG00000012021(IL6);ENSOARG00000014731(DDX58);ENSOARG00000015707(HLA-DQA2)	K05405+K12646+K06752
Human Diseases	Immune disease	Autoimmune thyroid disease	ko05320	ENSOARG00000002846(IGHM);ENSOARG00000006374(TRB);ENSOARG00000015707(HLA-DQA2)	K06856+K10785+K06752
Human Diseases	Cancer: overview	Chemical carcinogenesis - reactive oxygen species	ko05208	ENSOARG00000010907(PGFS);ENSOARG00000011490(AKR1C3);ENSOARG00000019281(GSTM1);ENSOARG00000019285(GSTM1)	K04119+K04119+K00799+K00799
Human Diseases	Endocrine and metabolic disease	Insulin resistance	ko04931	ENSOARG00000000454(PTPRF);ENSOARG00000012021(IL6)	K05695+K05405
Human Diseases	Cancer: specific types	Bladder cancer	ko05219	ENSOARG00000015904(FGFR3)	K05094
Human Diseases	Infectious disease: bacterial	Salmonella infection	ko05132	ENSOARG00000012021(IL6);ENSOARG00000015718(PTPRC);ENSOARG00000019218(CYTH4);MSTRG.13278(--)	K05405+K06478+K18441+K08849
Human Diseases	Cancer: overview	Proteoglycans in cancer	ko05205	ENSOARG00000005032(PTPN6);ENSOARG00000012184(GPC3);ENSOARG00000015400(WNT5A)	K05697+K08109+K00444
Human Diseases	Endocrine and metabolic disease	Type II diabetes mellitus	ko04930	ENSOARG00000003612(ABCC8)	K05032
Human Diseases	Cardiovascular disease	Lipid and atherosclerosis	ko05417	ENSOARG00000008702(CYP2J2);ENSOARG00000008817(HSPA1A);ENSOARG00000012021(IL6)	K07418+K03283+K05405
Human Diseases	Cardiovascular disease	Fluid shear stress and atherosclerosis	ko05418	ENSOARG00000019281(GSTM1);ENSOARG00000019285(GSTM1)	K00799+K00799
Human Diseases	Cancer: specific types	Breast cancer	ko05224	ENSOARG00000015400(WNT5A);ENSOARG00000021001(FGF7)	K00444+K04358
Human Diseases	Infectious disease: viral	Hepatitis C	ko05160	ENSOARG00000014731(DDX58);ENSOARG00000015177(IFIT1)	K12646+K14217
Human Diseases	Infectious disease: viral	Hepatitis B	ko05161	ENSOARG00000012021(IL6);ENSOARG00000014731(DDX58)	K05405+K12646
Human Diseases	Cancer: specific types	Acute myeloid leukemia	ko05221	ENSOARG00000006358(CSF1R)	K05090
Human Diseases	Cancer: specific types	Gastric cancer	ko05226	ENSOARG00000015400(WNT5A);ENSOARG00000021001(FGF7)	K00444+K04358
Human Diseases	Cancer: overview	Central carbon metabolism in cancer	ko05230	ENSOARG00000015904(FGFR3)	K05094
Human Diseases	Endocrine and metabolic disease	Type I diabetes mellitus	ko04940	ENSOARG00000006374(TRB);ENSOARG00000015707(HLA-DQA2)	K10785+K06752
Human Diseases	Cancer: specific types	Melanoma	ko05218	ENSOARG00000021001(FGF7)	K04358
Human Diseases	Substance dependence	Alcoholism	ko05034	ENSOARG00000006506(SLC29A3);ENSOARG00000008891(NTRK2)	K15014+K04360
Human Diseases	Infectious disease: bacterial	Bacterial invasion of epithelial cells	ko05100	ENSOARG00000006135(SEPTIN1)	K13737
Human Diseases	Cancer: overview	Choline metabolism in cancer	ko05231	ENSOARG00000012145(WAS)	K05747
Human Diseases	Cardiovascular disease	Hypertrophic cardiomyopathy	ko05410	ENSOARG00000012021(IL6)	K05405
Human Diseases	Endocrine and metabolic disease	AGE-RAGE signaling pathway in diabetic complications	ko04933	ENSOARG00000012021(IL6)	K05405
Human Diseases	Cancer: specific types	Small cell lung cancer	ko05222	ENSOARG00000007270(LAMC3)	K06247
Human Diseases	Infectious disease: viral	Human immunodeficiency virus 1 infection	ko05170	ENSOARG00000006374(TRB);ENSOARG00000008984(CD3E);ENSOARG00000025182(BST-2A)	K10785+K06451+K06731
Human Diseases	Cardiovascular disease	Dilated cardiomyopathy	ko05414	ENSOARG00000002846(IGHM)	K06856
Human Diseases	Infectious disease: viral	Human papillomavirus infection	ko05165	ENSOARG00000007270(LAMC3);ENSOARG00000010469(ATP6V0A4);ENSOARG00000015400(WNT5A)	K06247+K02154+K00444
Human Diseases	Infectious disease: viral	Human cytomegalovirus infection	ko05163	ENSOARG00000007625(IL10RA);ENSOARG00000012021(IL6)	K05134+K05405
Human Diseases	Neurodegenerative disease	Pathways of neurodegeneration - multiple diseases	ko05022	ENSOARG00000009969(UBE2L6);ENSOARG00000012021(IL6);ENSOARG00000015400(WNT5A);MSTRG.10237(--)	K04553+K05405+K00444+K22913
Human Diseases	Endocrine and metabolic disease	Cushing syndrome	ko04934	ENSOARG00000015400(WNT5A)	K00444
Human Diseases	Neurodegenerative disease	Alzheimer disease	ko05010	ENSOARG00000003370(Mme);ENSOARG00000012021(IL6);ENSOARG00000015400(WNT5A)	K01389+K05405+K00444
Human Diseases	Neurodegenerative disease	Prion disease	ko05020	ENSOARG00000008817(HSPA1A);ENSOARG00000012021(IL6)	K03283+K05405
Human Diseases	Cancer: overview	MicroRNAs in cancer	ko05206	ENSOARG00000015904(FGFR3)	K05094
Human Diseases	Endocrine and metabolic disease	Non-alcoholic fatty liver disease	ko04932	ENSOARG00000012021(IL6)	K05405
Human Diseases	Neurodegenerative disease	Parkinson disease	ko05012	ENSOARG00000009969(UBE2L6)	K04553
Human Diseases	Neurodegenerative disease	Amyotrophic lateral sclerosis	ko05014	MSTRG.10237(--)	K22913
Genetic Information Processing	Folding, sorting and degradation	Ubiquitin mediated proteolysis	ko04120	ENSOARG00000009969(UBE2L6)	K04553
Genetic Information Processing	Transcription	Spliceosome	ko03040	ENSOARG00000008817(HSPA1A)	K03283
Genetic Information Processing	Folding, sorting and degradation	Protein processing in endoplasmic reticulum	ko04141	ENSOARG00000008817(HSPA1A)	K03283
Environmental Information Processing	Signaling molecules and interaction	Viral protein interaction with cytokine and cytokine receptor	ko04061	ENSOARG00000006358(CSF1R);ENSOARG00000007625(IL10RA);ENSOARG00000009100(XCL1);ENSOARG00000012021(IL6);ENSOARG00000014023(CCR8);ENSOARG00000019197(IL2RB)	K05090+K05134+K05507+K05405+K04183+K05069
Environmental Information Processing	Signaling molecules and interaction	Cytokine-cytokine receptor interaction	ko04060	ENSOARG00000006358(CSF1R);ENSOARG00000007541(CSF2RA);ENSOARG00000007625(IL10RA);ENSOARG00000008664(IL5RA);ENSOARG00000009100(XCL1);ENSOARG00000012021(IL6);ENSOARG00000014023(CCR8);ENSOARG00000016285(MSTN);ENSOARG00000019197(IL2RB)	K05090+K05066+K05134+K05067+K05507+K05405+K04183+K05497+K05069
Environmental Information Processing	Signal transduction	PI3K-Akt signaling pathway	ko04151	ENSOARG00000002846(IGHM);ENSOARG00000006358(CSF1R);ENSOARG00000007270(LAMC3);ENSOARG00000008891(NTRK2);ENSOARG00000012021(IL6);ENSOARG00000015904(FGFR3);ENSOARG00000018898(ANGPT4);ENSOARG00000019197(IL2RB);ENSOARG00000021001(FGF7);ENSOARG00000021072(THEM4)	K06856+K05090+K06247+K04360+K05405+K05094+K05467+K05069+K04358+K16339
Environmental Information Processing	Signal transduction	JAK-STAT signaling pathway	ko04630	ENSOARG00000005032(PTPN6);ENSOARG00000007541(CSF2RA);ENSOARG00000007625(IL10RA);ENSOARG00000008664(IL5RA);ENSOARG00000012021(IL6);ENSOARG00000019197(IL2RB)	K05697+K05066+K05134+K05067+K05405+K05069
Environmental Information Processing	Signaling molecules and interaction	Cell adhesion molecules	ko04514	ENSOARG00000000454(PTPRF);ENSOARG00000005724(Spn);ENSOARG00000006374(TRB);ENSOARG00000006423(ITGAL);ENSOARG00000015707(HLA-DQA2);ENSOARG00000015718(PTPRC);ENSOARG00000019884(CNTN1)	K05695+K06477+K10785+K05718+K06752+K06478+K06759
Environmental Information Processing	Signal transduction	Ras signaling pathway	ko04014	ENSOARG00000006358(CSF1R);ENSOARG00000006374(TRB);ENSOARG00000008891(NTRK2);ENSOARG00000013646(Zap70);ENSOARG00000015904(FGFR3);ENSOARG00000018898(ANGPT4);ENSOARG00000021001(FGF7)	K05090+K10785+K04360+K07360+K05094+K05467+K04358
Environmental Information Processing	Signaling molecules and interaction	Neuroactive ligand-receptor interaction	ko04080	ENSOARG00000000114(C3);ENSOARG00000000751(C3);ENSOARG00000001130(CHRNA3);ENSOARG00000002771(C3);ENSOARG00000007533(ADCYAP1R1);ENSOARG00000016391(GLP1R);ENSOARG00000020341(C3AR1)	K03990+K03990+K04805+K03990+K04587+K04581+K04009
Environmental Information Processing	Signal transduction	MAPK signaling pathway	ko04010	ENSOARG00000006358(CSF1R);ENSOARG00000008817(HSPA1A);ENSOARG00000008891(NTRK2);ENSOARG00000015904(FGFR3);ENSOARG00000018898(ANGPT4);ENSOARG00000021001(FGF7)	K05090+K03283+K04360+K05094+K05467+K04358
Environmental Information Processing	Signal transduction	Rap1 signaling pathway	ko04015	ENSOARG00000006358(CSF1R);ENSOARG00000006374(TRB);ENSOARG00000006423(ITGAL);ENSOARG00000015904(FGFR3);ENSOARG00000018898(ANGPT4);ENSOARG00000021001(FGF7)	K05090+K10785+K05718+K05094+K05467+K04358
Environmental Information Processing	Signal transduction	Calcium signaling pathway	ko04020	ENSOARG00000002846(IGHM);ENSOARG00000006374(TRB);ENSOARG00000008891(NTRK2);ENSOARG00000010157(GDNF);ENSOARG00000015904(FGFR3);ENSOARG00000021001(FGF7)	K06856+K10785+K04360+K05452+K05094+K04358
Environmental Information Processing	Signal transduction	NF-kappa B signaling pathway	ko04064	ENSOARG00000002846(IGHM);ENSOARG00000006374(TRB);ENSOARG00000013646(Zap70);ENSOARG00000014731(DDX58)	K06856+K10785+K07360+K12646
Environmental Information Processing	Signal transduction	TNF signaling pathway	ko04668	ENSOARG00000012021(IL6);MSTRG.13278(--)	K05405+K08849
Environmental Information Processing	Signal transduction	HIF-1 signaling pathway	ko04066	ENSOARG00000012021(IL6);ENSOARG00000018898(ANGPT4)	K05405+K05467
Environmental Information Processing	Signal transduction	FoxO signaling pathway	ko04068	ENSOARG00000012021(IL6);ENSOARG00000020357(FOXO6)	K05405+K17847
Environmental Information Processing	Signal transduction	Hedgehog signaling pathway	ko04340	ENSOARG00000010036(HHIP)	K06231
Environmental Information Processing	Signal transduction	Phospholipase D signaling pathway	ko04072	ENSOARG00000002846(IGHM);ENSOARG00000019218(CYTH4)	K06856+K18441
Environmental Information Processing	Signal transduction	mTOR signaling pathway	ko04150	ENSOARG00000015400(WNT5A);ENSOARG00000016365(DEPTOR)	K00444+K20402
Environmental Information Processing	Signal transduction	cAMP signaling pathway	ko04024	ENSOARG00000007533(ADCYAP1R1);ENSOARG00000010036(HHIP);ENSOARG00000016391(GLP1R)	K04587+K06231+K04581
Environmental Information Processing	Signal transduction	Wnt signaling pathway	ko04310	ENSOARG00000011322(SFRP5);ENSOARG00000015400(WNT5A)	K02222+K00444
Environmental Information Processing	Membrane transport	ABC transporters	ko02010	ENSOARG00000003612(ABCC8)	K05032
Environmental Information Processing	Signaling molecules and interaction	ECM-receptor interaction	ko04512	ENSOARG00000007270(LAMC3)	K06247
Environmental Information Processing	Signal transduction	Hippo signaling pathway	ko04390	ENSOARG00000015400(WNT5A)	K00444
Cellular Processes	Transport and catabolism	Phagosome	ko04145	ENSOARG00000000114(C3);ENSOARG00000000751(C3);ENSOARG00000002771(C3);ENSOARG00000002846(IGHM);ENSOARG00000004515(C1R);ENSOARG00000010469(ATP6V0A4);ENSOARG00000015707(HLA-DQA2)	K03990+K03990+K03990+K06856+K01330+K02154+K06752
Cellular Processes	Cellular community - eukaryotes	Adherens junction	ko04520	ENSOARG00000000454(PTPRF);ENSOARG00000005032(PTPN6);ENSOARG00000012145(WAS)	K05695+K05697+K05747
Cellular Processes	Transport and catabolism	Endocytosis	ko04144	ENSOARG00000004298(FOLR2);ENSOARG00000008817(HSPA1A);ENSOARG00000015904(FGFR3);ENSOARG00000019197(IL2RB);ENSOARG00000019218(CYTH4)	K13649+K03283+K05094+K05069+K18441
Cellular Processes	Transport and catabolism	Lysosome	ko04142	ENSOARG00000009747(HYAL3);ENSOARG00000010469(ATP6V0A4);ENSOARG00000018487(CTSW)	K01197+K02154+K08569
Cellular Processes	Cell motility	Regulation of actin cytoskeleton	ko04810	ENSOARG00000006423(ITGAL);ENSOARG00000015904(FGFR3);ENSOARG00000016888(IQGAP2);ENSOARG00000021001(FGF7)	K05718+K05094+K05767+K04358
Cellular Processes	Cell growth and death	p53 signaling pathway	ko04115	ENSOARG00000002461(CHEK2);ENSOARG00000009085(SESN3)	K06641+K10141
Cellular Processes	Transport and catabolism	Peroxisome	ko04146	ENSOARG00000010953(XDH);MSTRG.22787(--)	K00106+K00308
Cellular Processes	Cellular community - eukaryotes	Signaling pathways regulating pluripotency of stem cells	ko04550	ENSOARG00000015400(WNT5A);ENSOARG00000015904(FGFR3)	K00444+K05094
Cellular Processes	Cell growth and death	Cellular senescence	ko04218	ENSOARG00000002461(CHEK2);ENSOARG00000012021(IL6)	K06641+K05405
Cellular Processes	Cell growth and death	Ferroptosis	ko04216	MSTRG.2595(FTH1)	K00522
Cellular Processes	Cell growth and death	Necroptosis	ko04217	MSTRG.13278(--);MSTRG.2595(FTH1)	K08849+K00522
Cellular Processes	Cell growth and death	Cell cycle	ko04110	ENSOARG00000002461(CHEK2)	K06641
Cellular Processes	Transport and catabolism	Autophagy - animal	ko04140	ENSOARG00000016365(DEPTOR)	K20402
Cellular Processes	Cell growth and death	Apoptosis	ko04210	ENSOARG00000018487(CTSW)	K08569
Cellular Processes	Cellular community - eukaryotes	Tight junction	ko04530	ENSOARG00000012145(WAS)	K05747
Cellular Processes	Cellular community - eukaryotes	Focal adhesion	ko04510	ENSOARG00000007270(LAMC3)	K06247

## Sheet: HH-vs-SH
Supplementary Table S5. KEGG enrichment analysis of Differentially Expressed Genes Among SFK, SH, and HH Groups
KEGG_A_class	KEGG_B_class	Pathway	Pathway ID	Genes	K_IDs
Organismal Systems	Immune system	Complement and coagulation cascades	ko04610	ENSOARG00000000114(C3);ENSOARG00000000743(C3);ENSOARG00000000751(C3);ENSOARG00000000950(A2M);ENSOARG00000001568(C4A);ENSOARG00000001755(C4);ENSOARG00000001878(C4A);ENSOARG00000002722(C4);ENSOARG00000002771(C3);ENSOARG00000004515(C1R);ENSOARG00000004658(C1S);ENSOARG00000004726(PLG);ENSOARG00000005159(SERPINB2);ENSOARG00000005236(VSIG4);ENSOARG00000007971(CD55);ENSOARG00000007977(C1QB);ENSOARG00000…	K03990+K03990+K03990+K03910+K03989+K03989+K03989+K03989+K03990+K01330+K01331+K01315+K19821+K19822+K04006+K03987+K03986+K03986+K04012+K04004+K06461+K03996+K04010+K06464+K03983+K04235+K03908+K04004+K03917+K04009+K03898+K04007
Organismal Systems	Digestive system	Protein digestion and absorption	ko04974	ENSOARG00000001113(COL16A1);ENSOARG00000001508(COL1A2);ENSOARG00000002129(Col5a1);ENSOARG00000003370(Mme);ENSOARG00000004871(COL1A1);ENSOARG00000005106(COL28A1);ENSOARG00000005274(CPA3);ENSOARG00000006115(COL4A1);ENSOARG00000006184(COL21A1);ENSOARG00000006410(COL12A1);ENSOARG00000006515(COL4A2);ENSOARG00000008335(COL11A2);ENSOARG00000011945(ELN);ENSOARG00000012810(COL6A1);ENSOARG00000012880(Col6a…	K24339+K06236+K19721+K01389+K06236+K23619+K08780+K06237+K16629+K08132+K06237+K19721+K14211+K06238+K06238+K19721+K06238+K06238+K14208+K19721+K19720+K08133+K23455+K06238+K13781+K13867+K05849+K08133
Organismal Systems	Immune system	Hematopoietic cell lineage	ko04640	ENSOARG00000002532(CD1B);ENSOARG00000003370(Mme);ENSOARG00000004796(CD22);ENSOARG00000006358(CSF1R);ENSOARG00000007322(CD1A);ENSOARG00000007541(CSF2RA);ENSOARG00000007971(CD55);ENSOARG00000008208(CR2);ENSOARG00000009000(ITGAM);ENSOARG00000011841(ANPEP);ENSOARG00000012021(IL6);ENSOARG00000012851(CD37);ENSOARG00000016098(HLA-DRB3);ENSOARG00000016867(ITGA4);ENSOARG00000017020(CD36);ENSOARG0000001712…	K06448+K01389+K06467+K05090+K06448+K05066+K04006+K04012+K06461+K11140+K05405+K06475+K06752+K06483+K06259+K06259+K05061+K06498+K04391+K06856
Organismal Systems	Immune system	B cell receptor signaling pathway	ko04662	ENSOARG00000000467(LILRA6);ENSOARG00000001620(BTK);ENSOARG00000002513(LILRA6);ENSOARG00000002700(LILRB3);ENSOARG00000002714(LILRA6);ENSOARG00000004796(CD22);ENSOARG00000004983(VAV1);ENSOARG00000005032(PTPN6);ENSOARG00000007320(BLNK);ENSOARG00000007814(SYK);ENSOARG00000008208(CR2);ENSOARG00000008526(PIK3AP1);ENSOARG00000009999(JUN);ENSOARG00000017631(PRKCB);ENSOARG00000019910(PPP3R1);MSTRG.9379(IG…	K06512+K07370+K06512+K06512+K06512+K06467+K05730+K05697+K07371+K05855+K04012+K12230+K04448+K19662+K06268+K06856
Organismal Systems	Endocrine system	PPAR signaling pathway	ko03320	ENSOARG00000001603(FABP3);ENSOARG00000003792(ANGPTL4);ENSOARG00000009344(FABP4);ENSOARG00000009458(AQP7);ENSOARG00000011709(PLIN1);ENSOARG00000015735(ACSL6);ENSOARG00000016498(SLC27A1);ENSOARG00000016505(CPT1A);ENSOARG00000017020(CD36);ENSOARG00000017050(Slc27a6);ENSOARG00000017123(CD36);ENSOARG00000017498(PCK1);ENSOARG00000018177(UBC);ENSOARG00000019237(PCK2);ENSOARG00000020509(ADIPOQ)	K08752+K08767+K08753+K08771+K08768+K01897+K08745+K08765+K06259+K08749+K06259+K01596+K08770+K01596+K07296
Organismal Systems	Development and regeneration	Osteoclast differentiation	ko04380	ENSOARG00000000175(SOCS3);ENSOARG00000000467(LILRA6);ENSOARG00000001620(BTK);ENSOARG00000001744(TREM2);ENSOARG00000002513(LILRA6);ENSOARG00000002700(LILRB3);ENSOARG00000002714(LILRA6);ENSOARG00000006358(CSF1R);ENSOARG00000006553(SPI1);ENSOARG00000007320(BLNK);ENSOARG00000007425(SIRPA);ENSOARG00000007634(SIRPA);ENSOARG00000007814(SYK);ENSOARG00000009999(JUN);ENSOARG00000010070(FCGR3A);ENSOARG00000…	K04696+K06512+K07370+K14378+K06512+K06512+K06512+K05090+K09438+K07371+K06551+K06551+K05855+K04448+K06463+K05133+K04388+K06268+K06498
Organismal Systems	Endocrine system	Regulation of lipolysis in adipocytes	ko04923	ENSOARG00000001225(ADORA1);ENSOARG00000006517(PDE3B);ENSOARG00000007684(LIPE);ENSOARG00000009344(FABP4);ENSOARG00000009458(AQP7);ENSOARG00000011709(PLIN1);ENSOARG00000012024(PTGER3);ENSOARG00000013816(PRKACB);ENSOARG00000014116(PTGS1);ENSOARG00000014352(ADRB2);ENSOARG00000016771(irs1)	K04265+K13296+K07188+K08753+K08771+K08768+K04260+K04345+K00509+K04142+K17445
Organismal Systems	Endocrine system	Adipocytokine signaling pathway	ko04920	ENSOARG00000000175(SOCS3);ENSOARG00000002407(LEP);ENSOARG00000014992(CAMKK2);ENSOARG00000015735(ACSL6);ENSOARG00000016430(ACACB);ENSOARG00000016505(CPT1A);ENSOARG00000016771(irs1);ENSOARG00000017020(CD36);ENSOARG00000017123(CD36);ENSOARG00000017498(PCK1);ENSOARG00000019237(PCK2);ENSOARG00000020509(ADIPOQ)	K04696+K05424+K07359+K01897+K01946+K08765+K17445+K06259+K06259+K01596+K01596+K07296
Organismal Systems	Endocrine system	Renin secretion	ko04924	ENSOARG00000001225(ADORA1);ENSOARG00000006517(PDE3B);ENSOARG00000009195(PLCB1);ENSOARG00000012825(Cacna1s);ENSOARG00000013816(PRKACB);ENSOARG00000014073(EDN1);ENSOARG00000014352(ADRB2);ENSOARG00000014819(Clca3a1);ENSOARG00000016802(PDE1A);ENSOARG00000017449(CACNA1S);ENSOARG00000018411(CALML4);ENSOARG00000019910(PPP3R1)	K04265+K13296+K05858+K04857+K04345+K16366+K04142+K05030+K13755+K04857+K02183+K06268
Organismal Systems	Circulatory system	Adrenergic signaling in cardiomyocytes	ko04261	ENSOARG00000001512(Scn5a);ENSOARG00000001774(ATP2B4);ENSOARG00000002147(PIK3R6);ENSOARG00000002479(PIK3R5);ENSOARG00000004312(TNNC1);ENSOARG00000004785(PIK3CG);ENSOARG00000005642(PPP2R2C);ENSOARG00000006996(MYL3);ENSOARG00000009195(PLCB1);ENSOARG00000009752(ADRA1A);ENSOARG00000010722(CREB3L3);ENSOARG00000012825(Cacna1s);ENSOARG00000013816(PRKACB);ENSOARG00000014352(ADRB2);ENSOARG00000016226(ATP2A…	K04838+K05850+K21290+K21290+K05865+K21289+K04354+K12749+K05858+K04135+K09048+K04857+K04345+K04142+K05853+K04857+K02183+K17751+K05852+K12314+K05849
Organismal Systems	Development and regeneration	Axon guidance	ko04360	ENSOARG00000000586(UNC5D);ENSOARG00000002353(LRRC4);ENSOARG00000002682(NTN1);ENSOARG00000003149(Unc5a);ENSOARG00000003804(SEMA7A);ENSOARG00000003915(SRGAP1);ENSOARG00000005994(TRPC1);ENSOARG00000006407(EPHA5);ENSOARG00000006427(PLXNA4);ENSOARG00000006838(CFL2);ENSOARG00000007903(EPHB2);ENSOARG00000012400(EPHA2);ENSOARG00000012879(SEMA4F);ENSOARG00000015109(SEMA3D);ENSOARG00000015400(WNT5A);ENSOAR…	K07521+K16351+K06843+K07521+K06529+K07526+K04964+K05106+K06820+K05765+K05111+K05103+K06521+K06840+K00444+K06754+K06753+K07521+K16621+K05102+K07531+K06268+K05105
Organismal Systems	Immune system	Toll-like receptor signaling pathway	ko04620	ENSOARG00000000538(TLR1);ENSOARG00000002590(SPP1);ENSOARG00000003908(IRF5);ENSOARG00000004721(CCL3);ENSOARG00000005570(IKBKE);ENSOARG00000005792(TLR4);ENSOARG00000008057(TLR3);ENSOARG00000009999(JUN);ENSOARG00000012021(IL6);ENSOARG00000015044(TLR2);ENSOARG00000018099(TLR8);ENSOARG00000018868(LBP);ENSOARG00000020112(CD86);ENSOARG00000025180(CD14)	K05398+K06250+K09446+K05408+K07211+K10160+K05401+K04448+K05405+K10159+K10170+K05399+K05413+K04391
Organismal Systems	Endocrine system	Thyroid hormone synthesis	ko04918	ENSOARG00000005518(GPX7);ENSOARG00000006342(TTR);ENSOARG00000007929(GPX3);ENSOARG00000007965(GPX8);ENSOARG00000009195(PLCB1);ENSOARG00000010000(ASGR2);ENSOARG00000010137(ASGR1);ENSOARG00000010722(CREB3L3);ENSOARG00000013782(ALB);ENSOARG00000013816(PRKACB);ENSOARG00000017631(PRKCB);ENSOARG00000021156(GPX2)	K00432+K20731+K00432+K00432+K05858+K10064+K10063+K09048+K16141+K04345+K19662+K00432
Organismal Systems	Endocrine system	Glucagon signaling pathway	ko04922	ENSOARG00000004401(PGAM1);ENSOARG00000006517(PDE3B);ENSOARG00000007168(PYGB);ENSOARG00000008650(FBP1);ENSOARG00000009195(PLCB1);ENSOARG00000010722(CREB3L3);ENSOARG00000011235(SIK1);ENSOARG00000013816(PRKACB);ENSOARG00000016405(PHKB);ENSOARG00000016430(ACACB);ENSOARG00000016505(CPT1A);ENSOARG00000017498(PCK1);ENSOARG00000018411(CALML4);ENSOARG00000019237(PCK2);ENSOARG00000019910(PPP3R1)	K01834+K13296+K00688+K03841+K05858+K09048+K19008+K04345+K07190+K01946+K08765+K01596+K02183+K01596+K06268
Organismal Systems	Endocrine system	Relaxin signaling pathway	ko04926	ENSOARG00000001508(COL1A2);ENSOARG00000004871(COL1A1);ENSOARG00000006115(COL4A1);ENSOARG00000006515(COL4A2);ENSOARG00000009195(PLCB1);ENSOARG00000009999(JUN);ENSOARG00000010722(CREB3L3);ENSOARG00000011342(ARRB1);ENSOARG00000011653(RXFP2);ENSOARG00000012064(Vegfd);ENSOARG00000012997(GNA15);ENSOARG00000013816(PRKACB);ENSOARG00000014073(EDN1);ENSOARG00000014726(TGFBR2);ENSOARG00000016476(COL3A1);ENS…	K06236+K06236+K06237+K06237+K05858+K04448+K09048+K04439+K04307+K05449+K04637+K04345+K16366+K04388+K19720+K01398+K04538
Organismal Systems	Immune system	Platelet activation	ko04611	ENSOARG00000001508(COL1A2);ENSOARG00000001620(BTK);ENSOARG00000002147(PIK3R6);ENSOARG00000002479(PIK3R5);ENSOARG00000002495(MYLK4);ENSOARG00000004785(PIK3CG);ENSOARG00000004871(COL1A1);ENSOARG00000007814(SYK);ENSOARG00000007935(PLA2G4A);ENSOARG00000009195(PLCB1);ENSOARG00000011915(TBXAS1);ENSOARG00000013816(PRKACB);ENSOARG00000014116(PTGS1);ENSOARG00000015706(MYLK3);ENSOARG00000016476(COL3A1);ENS…	K06236+K07370+K21290+K21290+K00907+K21289+K06236+K05855+K16342+K05858+K01832+K04345+K00509+K00907+K19720+K17704
Organismal Systems	Endocrine system	Ovarian steroidogenesis	ko04913	ENSOARG00000002819(ALOX5);ENSOARG00000007935(PLA2G4A);ENSOARG00000009090(CYP1B1);ENSOARG00000009762(AKR1C1);ENSOARG00000010028(AKR1C1);ENSOARG00000010907(PGFS);ENSOARG00000011663(PGFS);ENSOARG00000011857(AKR1C1);ENSOARG00000012476(PGFS);ENSOARG00000013816(PRKACB)	K00461+K16342+K07410+K04119+K04119+K04119+K04119+K04119+K04119+K04345
Organismal Systems	Immune system	C-type lectin receptor signaling pathway	ko04625	ENSOARG00000000416(KSR1);ENSOARG00000001202(PLK3);ENSOARG00000002637(CD209L2);ENSOARG00000005570(IKBKE);ENSOARG00000007591(NLRP3);ENSOARG00000007814(SYK);ENSOARG00000008908(PYCARD);ENSOARG00000009999(JUN);ENSOARG00000012021(IL6);ENSOARG00000015860(KSR1);ENSOARG00000018411(CALML4);ENSOARG00000018775(CBLB);ENSOARG00000019910(PPP3R1)	K14958+K08862+K06563+K07211+K12800+K05855+K12799+K04448+K05405+K14958+K02183+K22517+K06268
Organismal Systems	Endocrine system	Oxytocin signaling pathway	ko04921	ENSOARG00000002147(PIK3R6);ENSOARG00000002479(PIK3R5);ENSOARG00000002495(MYLK4);ENSOARG00000004785(PIK3CG);ENSOARG00000007935(PLA2G4A);ENSOARG00000009195(PLCB1);ENSOARG00000009653(RGS2);ENSOARG00000009999(JUN);ENSOARG00000011962(TRPM2);ENSOARG00000012825(Cacna1s);ENSOARG00000013816(PRKACB);ENSOARG00000014992(CAMKK2);ENSOARG00000015405(CAMK1D);ENSOARG00000015706(MYLK3);ENSOARG00000017449(CACNA1S);…	K21290+K21290+K00907+K21289+K16342+K05858+K18154+K04448+K04977+K04857+K04345+K07359+K08794+K00907+K04857+K19662+K02183+K06268
Organismal Systems	Immune system	Chemokine signaling pathway	ko04062	ENSOARG00000002147(PIK3R6);ENSOARG00000002479(PIK3R5);ENSOARG00000002820(HCK);ENSOARG00000003028(DOCK2);ENSOARG00000004721(CCL3);ENSOARG00000004785(PIK3CG);ENSOARG00000004983(VAV1);ENSOARG00000009100(XCL1);ENSOARG00000009107(CCL21);ENSOARG00000009195(PLCB1);ENSOARG00000011342(ARRB1);ENSOARG00000012145(WAS);ENSOARG00000013816(PRKACB);ENSOARG00000014010(CX3CR1);ENSOARG00000014016(TIAM1);ENSOARG0000…	K21290+K21290+K08893+K12367+K05408+K21289+K05730+K05507+K16062+K05858+K04439+K05747+K04345+K04192+K05731+K04180+K04177+K04176+K19662+K04175+K04538
Organismal Systems	Immune system	NOD-like receptor signaling pathway	ko04621	ENSOARG00000001650(PSTPIP1);ENSOARG00000002640(NLRP1);ENSOARG00000003068(CASP4);ENSOARG00000005570(IKBKE);ENSOARG00000005792(TLR4);ENSOARG00000007065(MAP1LC3C);ENSOARG00000007591(NLRP3);ENSOARG00000008908(PYCARD);ENSOARG00000009195(PLCB1);ENSOARG00000009262(CARD6);ENSOARG00000009999(JUN);ENSOARG00000010638(NLRC4);ENSOARG00000011962(TRPM2);ENSOARG00000012021(IL6);ENSOARG00000016193(IL18);ENSOARG00…	K12804+K12798+K04394+K07211+K10160+K10435+K12800+K12799+K05858+K12797+K04448+K12805+K04977+K05405+K05482+K12654+K10165+K20909+K21421+K12966
Organismal Systems	Nervous system	Serotonergic synapse	ko04726	ENSOARG00000002819(ALOX5);ENSOARG00000003052(MAOA);ENSOARG00000003963(DUSP1);ENSOARG00000005994(TRPC1);ENSOARG00000007935(PLA2G4A);ENSOARG00000008583(CACNA1A);ENSOARG00000009195(PLCB1);ENSOARG00000012825(Cacna1s);ENSOARG00000013816(PRKACB);ENSOARG00000014116(PTGS1);ENSOARG00000014391(DDC);ENSOARG00000015761(Htr7);ENSOARG00000017449(CACNA1S);ENSOARG00000017631(PRKCB);ENSOARG00000020697(GNB4)	K00461+K00274+K21278+K04964+K16342+K04344+K05858+K04857+K04345+K00509+K01593+K04163+K04857+K19662+K04538
Organismal Systems	Immune system	Fc gamma R-mediated phagocytosis	ko04666	ENSOARG00000002820(HCK);ENSOARG00000004983(VAV1);ENSOARG00000005960(ACTR3B);ENSOARG00000006838(CFL2);ENSOARG00000007578(SCIN);ENSOARG00000007814(SYK);ENSOARG00000007935(PLA2G4A);ENSOARG00000010070(FCGR3A);ENSOARG00000012145(WAS);ENSOARG00000017631(PRKCB);ENSOARG00000018731(ARPC1B);ENSOARG00000020667(FCGR1A);MSTRG.9379(IGHM)	K08893+K05730+K18584+K05765+K05768+K05855+K16342+K06463+K05747+K19662+K05757+K06498+K06856
Organismal Systems	Immune system	Neutrophil extracellular trap formation	ko04613	ENSOARG00000000114(C3);ENSOARG00000000743(C3);ENSOARG00000000751(C3);ENSOARG00000002771(C3);ENSOARG00000003068(CASP4);ENSOARG00000005792(TLR4);ENSOARG00000007814(SYK);ENSOARG00000009000(ITGAM);ENSOARG00000009195(PLCB1);ENSOARG00000010070(FCGR3A);ENSOARG00000011005(C5AR1);ENSOARG00000012367(ITGB2);ENSOARG00000015044(TLR2);ENSOARG00000017631(PRKCB);ENSOARG00000018099(TLR8);ENSOARG00000018233(H2BC4)…	K03990+K03990+K03990+K03990+K04394+K10160+K05855+K06461+K05858+K06463+K04010+K06464+K10159+K19662+K10170+K11252+K11252+K21421+K11252+K06498+K06856
Organismal Systems	Digestive system	Cholesterol metabolism	ko04979	ENSOARG00000003792(ANGPTL4);ENSOARG00000007332(LRP1);ENSOARG00000015082(LIPA);ENSOARG00000017020(CD36);ENSOARG00000017123(CD36);ENSOARG00000019140(TSPO);ENSOARG00000020856(LIPC)	K08767+K04550+K01052+K06259+K06259+K05770+K22283
Organismal Systems	Nervous system	Dopaminergic synapse	ko04728	ENSOARG00000003052(MAOA);ENSOARG00000003456(TH);ENSOARG00000005642(PPP2R2C);ENSOARG00000008583(CACNA1A);ENSOARG00000009195(PLCB1);ENSOARG00000010722(CREB3L3);ENSOARG00000011342(ARRB1);ENSOARG00000011394(PPP1R1B);ENSOARG00000011552(DRD1);ENSOARG00000013491(Gria3);ENSOARG00000013816(PRKACB);ENSOARG00000014391(DDC);ENSOARG00000017631(PRKCB);ENSOARG00000018411(CALML4);ENSOARG00000020697(GNB4)	K00274+K00501+K04354+K04344+K05858+K09048+K04439+K15494+K04144+K05199+K04345+K01593+K19662+K02183+K04538
Organismal Systems	Endocrine system	Aldosterone synthesis and secretion	ko04925	ENSOARG00000001774(ATP2B4);ENSOARG00000007684(LIPE);ENSOARG00000007984(NR4A2);ENSOARG00000009195(PLCB1);ENSOARG00000010722(CREB3L3);ENSOARG00000012825(Cacna1s);ENSOARG00000013816(PRKACB);ENSOARG00000015405(CAMK1D);ENSOARG00000017449(CACNA1S);ENSOARG00000017631(PRKCB);ENSOARG00000018411(CALML4);MSTRG.14106(Cacna1h)	K05850+K07188+K08558+K05858+K09048+K04857+K04345+K08794+K04857+K19662+K02183+K04855
Organismal Systems	Endocrine system	GnRH secretion	ko04929	ENSOARG00000002590(SPP1);ENSOARG00000005994(TRPC1);ENSOARG00000009195(PLCB1);ENSOARG00000011342(ARRB1);ENSOARG00000012825(Cacna1s);ENSOARG00000017449(CACNA1S);ENSOARG00000017631(PRKCB);MSTRG.14106(Cacna1h)	K06250+K04964+K05858+K04439+K04857+K04857+K19662+K04855
Organismal Systems	Immune system	Leukocyte transendothelial migration	ko04670	ENSOARG00000000208(CLDN11);ENSOARG00000004731(CTNNA3);ENSOARG00000004983(VAV1);ENSOARG00000009000(ITGAM);ENSOARG00000012367(ITGB2);ENSOARG00000014939(CLDN15);ENSOARG00000016042(THY1);ENSOARG00000016867(ITGA4);ENSOARG00000017631(PRKCB);ENSOARG00000018035(MMP2);ENSOARG00000018242(VCAM1);ENSOARG00000018303(VCAM1);ENSOARG00000018943(CYBB)	K06087+K05691+K05730+K06461+K06464+K06087+K06514+K06483+K19662+K01398+K06527+K06527+K21421
Organismal Systems	Nervous system	Glutamatergic synapse	ko04724	ENSOARG00000005994(TRPC1);ENSOARG00000007935(PLA2G4A);ENSOARG00000008583(CACNA1A);ENSOARG00000009195(PLCB1);ENSOARG00000010397(DLG4);ENSOARG00000010729(SLC1A3);ENSOARG00000013491(Gria3);ENSOARG00000013816(PRKACB);ENSOARG00000013896(Homer2);ENSOARG00000017631(PRKCB);ENSOARG00000018857(SLC1A2);ENSOARG00000019910(PPP3R1);ENSOARG00000020697(GNB4)	K04964+K16342+K04344+K05858+K11828+K05614+K05199+K04345+K15010+K19662+K05613+K06268+K04538
Organismal Systems	Endocrine system	GnRH signaling pathway	ko04912	ENSOARG00000007935(PLA2G4A);ENSOARG00000009195(PLCB1);ENSOARG00000009999(JUN);ENSOARG00000012825(Cacna1s);ENSOARG00000013816(PRKACB);ENSOARG00000017449(CACNA1S);ENSOARG00000017631(PRKCB);ENSOARG00000018035(MMP2);ENSOARG00000018411(CALML4);ENSOARG00000019414(MMP14)	K16342+K05858+K04448+K04857+K04345+K04857+K19662+K01398+K02183+K07763
Organismal Systems	Endocrine system	Melanogenesis	ko04916	ENSOARG00000002808(Wnt10b);ENSOARG00000009195(PLCB1);ENSOARG00000010722(CREB3L3);ENSOARG00000013816(PRKACB);ENSOARG00000014073(EDN1);ENSOARG00000015400(WNT5A);ENSOARG00000016629(Fzd1);ENSOARG00000017631(PRKCB);ENSOARG00000018411(CALML4);ENSOARG00000019064(Wnt10b);ENSOARG00000019683(Wnt2b)	K01357+K05858+K09048+K04345+K16366+K00444+K02432+K19662+K02183+K01357+K00182
Organismal Systems	Immune system	Cytosolic DNA-sensing pathway	ko04623	ENSOARG00000005570(IKBKE);ENSOARG00000008908(PYCARD);ENSOARG00000012021(IL6);ENSOARG00000013628(IL33);ENSOARG00000016193(IL18);ENSOARG00000017265(STING1);MSTRG.4029(--)	K07211+K12799+K05405+K12967+K05482+K12654+K12966
Organismal Systems	Development and regeneration	Axon regeneration	ko04361	ENSOARG00000001102(KIF2C);ENSOARG00000002682(NTN1);ENSOARG00000004813(SDC2);ENSOARG00000009318(KIF24)	K10393+K06843+K16336+K10393
Organismal Systems	Endocrine system	Insulin signaling pathway	ko04910	ENSOARG00000000175(SOCS3);ENSOARG00000006517(PDE3B);ENSOARG00000007168(PYGB);ENSOARG00000007684(LIPE);ENSOARG00000008650(FBP1);ENSOARG00000012909(HK2);ENSOARG00000013816(PRKACB);ENSOARG00000016405(PHKB);ENSOARG00000016430(ACACB);ENSOARG00000016771(irs1);ENSOARG00000017498(PCK1);ENSOARG00000018411(CALML4);ENSOARG00000018775(CBLB);ENSOARG00000019237(PCK2)	K04696+K13296+K00688+K07188+K03841+K00844+K04345+K07190+K01946+K17445+K01596+K02183+K22517+K01596
Organismal Systems	Sensory system	Taste transduction	ko04742	ENSOARG00000000296(ENTPD2);ENSOARG00000005501(SCN3A);ENSOARG00000008347(GABRA3);ENSOARG00000008446(SCNN1A);ENSOARG00000008583(CACNA1A);ENSOARG00000009195(PLCB1);ENSOARG00000013816(PRKACB);ENSOARG00000016802(PDE1A)	K01509+K04836+K05175+K04824+K04344+K05858+K04345+K13755
Organismal Systems	Nervous system	Cholinergic synapse	ko04725	ENSOARG00000002147(PIK3R6);ENSOARG00000002479(PIK3R5);ENSOARG00000004785(PIK3CG);ENSOARG00000008583(CACNA1A);ENSOARG00000009195(PLCB1);ENSOARG00000010722(CREB3L3);ENSOARG00000012825(Cacna1s);ENSOARG00000013816(PRKACB);ENSOARG00000017449(CACNA1S);ENSOARG00000017631(PRKCB);ENSOARG00000020697(GNB4)	K21290+K21290+K21289+K04344+K05858+K09048+K04857+K04345+K04857+K19662+K04538
Organismal Systems	Endocrine system	Cortisol synthesis and secretion	ko04927	ENSOARG00000008173(KCNK2);ENSOARG00000009195(PLCB1);ENSOARG00000010722(CREB3L3);ENSOARG00000012825(Cacna1s);ENSOARG00000013816(PRKACB);ENSOARG00000017449(CACNA1S);MSTRG.14106(Cacna1h)	K04913+K05858+K09048+K04857+K04345+K04857+K04855
Organismal Systems	Endocrine system	Renin-angiotensin system	ko04614	ENSOARG00000003370(Mme);ENSOARG00000005274(CPA3);ENSOARG00000011841(ANPEP)	K01389+K08780+K11140
Organismal Systems	Immune system	Fc epsilon RI signaling pathway	ko04664	ENSOARG00000001620(BTK);ENSOARG00000002819(ALOX5);ENSOARG00000004983(VAV1);ENSOARG00000007814(SYK);ENSOARG00000007935(PLA2G4A);ENSOARG00000011856(ALOX5AP);MSTRG.9379(IGHM)	K07370+K00461+K05730+K05855+K16342+K20735+K06856
Organismal Systems	Excretory system	Endocrine and other factor-regulated calcium reabsorption	ko04961	ENSOARG00000001774(ATP2B4);ENSOARG00000009195(PLCB1);ENSOARG00000010836(DNM1);ENSOARG00000013816(PRKACB);ENSOARG00000017631(PRKCB);ENSOARG00000021191(SLC8A3)	K05850+K05858+K01528+K04345+K19662+K05849
Organismal Systems	Endocrine system	Insulin secretion	ko04911	ENSOARG00000009195(PLCB1);ENSOARG00000010722(CREB3L3);ENSOARG00000012825(Cacna1s);ENSOARG00000013816(PRKACB);ENSOARG00000016391(GLP1R);ENSOARG00000017449(CACNA1S);ENSOARG00000017631(PRKCB);ENSOARG00000020707(KCNMB3)	K05858+K09048+K04857+K04345+K04581+K04857+K19662+K04939
Organismal Systems	Digestive system	Fat digestion and absorption	ko04975	ENSOARG00000003764(AGPAT2);ENSOARG00000012189(DGAT2);ENSOARG00000016498(SLC27A1);ENSOARG00000017020(CD36);ENSOARG00000017123(CD36)	K13509+K11160+K08745+K06259+K06259
Organismal Systems	Aging	Longevity regulating pathway - worm	ko04212	MSTRG.11338(--);MSTRG.12215(GSTA1);MSTRG.17877(--)	K10798+K00799+K17705
Organismal Systems	Digestive system	Gastric acid secretion	ko04971	ENSOARG00000002495(MYLK4);ENSOARG00000008173(KCNK2);ENSOARG00000009195(PLCB1);ENSOARG00000013816(PRKACB);ENSOARG00000015706(MYLK3);ENSOARG00000017631(PRKCB);ENSOARG00000018411(CALML4)	K00907+K04913+K05858+K04345+K00907+K19662+K02183
Organismal Systems	Digestive system	Mineral absorption	ko04978	ENSOARG00000001774(ATP2B4);ENSOARG00000005331(HEPH);ENSOARG00000009047(STEAP1);ENSOARG00000009056(ATP7B);ENSOARG00000011928(STEAP2);ENSOARG00000012634(TRPM6);ENSOARG00000016390(SLC40A1);ENSOARG00000021191(SLC8A3)	K05850+K14735+K14737+K17686+K14738+K04981+K14685+K05849
Organismal Systems	Circulatory system	Cardiac muscle contraction	ko04260	ENSOARG00000004312(TNNC1);ENSOARG00000006996(MYL3);ENSOARG00000012825(Cacna1s);ENSOARG00000016226(ATP2A2);ENSOARG00000017449(CACNA1S);ENSOARG00000019316(MYH7);ENSOARG00000019993(ACTC1);ENSOARG00000020163(CASQ2);ENSOARG00000021191(SLC8A3)	K05865+K12749+K04857+K05853+K04857+K17751+K12314+K23445+K05849
Organismal Systems	Digestive system	Pancreatic secretion	ko04972	ENSOARG00000001774(ATP2B4);ENSOARG00000005274(CPA3);ENSOARG00000005994(TRPC1);ENSOARG00000009195(PLCB1);ENSOARG00000014819(Clca3a1);ENSOARG00000016226(ATP2A2);ENSOARG00000017613(SLC12A2);ENSOARG00000017631(PRKCB);ENSOARG00000018165(Rab3d)	K05850+K08780+K04964+K05858+K05030+K05853+K10951+K19662+K07884
Organismal Systems	Circulatory system	Vascular smooth muscle contraction	ko04270	ENSOARG00000002495(MYLK4);ENSOARG00000007935(PLA2G4A);ENSOARG00000009195(PLCB1);ENSOARG00000009752(ADRA1A);ENSOARG00000012825(Cacna1s);ENSOARG00000013816(PRKACB);ENSOARG00000014073(EDN1);ENSOARG00000015706(MYLK3);ENSOARG00000017449(CACNA1S);ENSOARG00000017631(PRKCB);ENSOARG00000018411(CALML4);ENSOARG00000020707(KCNMB3)	K00907+K16342+K05858+K04135+K04857+K04345+K16366+K00907+K04857+K19662+K02183+K04939
Organismal Systems	Digestive system	Salivary secretion	ko04970	ENSOARG00000001774(ATP2B4);ENSOARG00000006202(CST3);ENSOARG00000009195(PLCB1);ENSOARG00000009752(ADRA1A);ENSOARG00000013816(PRKACB);ENSOARG00000014352(ADRB2);ENSOARG00000017613(SLC12A2);ENSOARG00000017631(PRKCB);ENSOARG00000018411(CALML4)	K05850+K13899+K05858+K04135+K04345+K04142+K10951+K19662+K02183
Organismal Systems	Excretory system	Proximal tubule bicarbonate reclamation	ko04964	ENSOARG00000017498(PCK1);ENSOARG00000019237(PCK2)	K01596+K01596
Organismal Systems	Endocrine system	Parathyroid hormone synthesis, secretion and action	ko04928	ENSOARG00000007984(NR4A2);ENSOARG00000009195(PLCB1);ENSOARG00000010722(CREB3L3);ENSOARG00000011340(MMP16);ENSOARG00000011342(ARRB1);ENSOARG00000013816(PRKACB);ENSOARG00000017631(PRKCB);ENSOARG00000019414(MMP14);ENSOARG00000019663(PTHLH)	K08558+K05858+K09048+K07996+K04439+K04345+K19662+K07763+K22608
Organismal Systems	Nervous system	Long-term depression	ko04730	ENSOARG00000007935(PLA2G4A);ENSOARG00000008583(CACNA1A);ENSOARG00000009195(PLCB1);ENSOARG00000013491(Gria3);ENSOARG00000017631(PRKCB)	K16342+K04344+K05858+K05199+K19662
Organismal Systems	Endocrine system	Progesterone-mediated oocyte maturation	ko04914	ENSOARG00000001274(CDC25B);ENSOARG00000005759(CCNB1);ENSOARG00000006517(PDE3B);ENSOARG00000008716(CPEB2);ENSOARG00000013595(CPEB1);ENSOARG00000013816(PRKACB);ENSOARG00000014305(BUB1);ENSOARG00000015665(MAD2L1)	K05866+K05868+K13296+K02602+K02602+K04345+K02178+K02537
Organismal Systems	Excretory system	Aldosterone-regulated sodium reabsorption	ko04960	ENSOARG00000002986(HSD11B2);ENSOARG00000008446(SCNN1A);ENSOARG00000017631(PRKCB)	K00071+K04824+K19662
Organismal Systems	Digestive system	Vitamin digestion and absorption	ko04977	ENSOARG00000003775(FOLH1);ENSOARG00000020574(SLC19A3)	K14592+K14610
Organismal Systems	Nervous system	GABAergic synapse	ko04727	ENSOARG00000008347(GABRA3);ENSOARG00000008583(CACNA1A);ENSOARG00000012825(Cacna1s);ENSOARG00000013816(PRKACB);ENSOARG00000017449(CACNA1S);ENSOARG00000017631(PRKCB);ENSOARG00000020697(GNB4)	K05175+K04344+K04857+K04345+K04857+K19662+K04538
Organismal Systems	Immune system	IL-17 signaling pathway	ko04657	ENSOARG00000004466(MAPK4);ENSOARG00000005570(IKBKE);ENSOARG00000009999(JUN);ENSOARG00000012021(IL6);ENSOARG00000013395(CEBPB);ENSOARG00000015876(IL17RB);ENSOARG00000019325(IL25)	K06855+K07211+K04448+K05405+K10048+K05165+K05493
Organismal Systems	Nervous system	Long-term potentiation	ko04720	ENSOARG00000009195(PLCB1);ENSOARG00000013816(PRKACB);ENSOARG00000017631(PRKCB);ENSOARG00000018411(CALML4);ENSOARG00000019910(PPP3R1)	K05858+K04345+K19662+K02183+K06268
Organismal Systems	Digestive system	Carbohydrate digestion and absorption	ko04973	ENSOARG00000009195(PLCB1);ENSOARG00000012909(HK2);ENSOARG00000017631(PRKCB)	K05858+K00844+K19662
Organismal Systems	Sensory system	Inflammatory mediator regulation of TRP channels	ko04750	ENSOARG00000007935(PLA2G4A);ENSOARG00000009195(PLCB1);ENSOARG00000011584(F2RL1);ENSOARG00000013816(PRKACB);ENSOARG00000017631(PRKCB);ENSOARG00000018411(CALML4);ENSOARG00000020462(IL1RAP);ENSOARG00000020519(KNG1)	K16342+K05858+K04234+K04345+K19662+K02183+K04723+K03898
Organismal Systems	Endocrine system	Growth hormone synthesis, secretion and action	ko04935	ENSOARG00000000175(SOCS3);ENSOARG00000009195(PLCB1);ENSOARG00000010722(CREB3L3);ENSOARG00000012825(Cacna1s);ENSOARG00000013816(PRKACB);ENSOARG00000016771(irs1);ENSOARG00000017449(CACNA1S);ENSOARG00000017631(PRKCB)	K04696+K05858+K09048+K04857+K04345+K17445+K04857+K19662
Organismal Systems	Immune system	Natural killer cell mediated cytotoxicity	ko04650	ENSOARG00000004983(VAV1);ENSOARG00000005032(PTPN6);ENSOARG00000007814(SYK);ENSOARG00000010070(FCGR3A);ENSOARG00000012367(ITGB2);ENSOARG00000013168(IFNGR2);ENSOARG00000017631(PRKCB);ENSOARG00000019910(PPP3R1);ENSOARG00000020741(TNFSF10);MSTRG.9379(IGHM)	K05730+K05697+K05855+K06463+K06464+K05133+K19662+K06268+K04721+K06856
Organismal Systems	Aging	Longevity regulating pathway	ko04211	ENSOARG00000003008(SESN2);ENSOARG00000010722(CREB3L3);ENSOARG00000013816(PRKACB);ENSOARG00000014992(CAMKK2);ENSOARG00000016771(irs1);ENSOARG00000020509(ADIPOQ)	K20394+K09048+K04345+K07359+K17445+K07296
Organismal Systems	Environmental adaptation	Circadian entrainment	ko04713	ENSOARG00000009195(PLCB1);ENSOARG00000013491(Gria3);ENSOARG00000013816(PRKACB);ENSOARG00000017631(PRKCB);ENSOARG00000018411(CALML4);ENSOARG00000020697(GNB4);MSTRG.14106(Cacna1h)	K05858+K05199+K04345+K19662+K02183+K04538+K04855
Organismal Systems	Endocrine system	Thyroid hormone signaling pathway	ko04919	ENSOARG00000009195(PLCB1);ENSOARG00000013816(PRKACB);ENSOARG00000016226(ATP2A2);ENSOARG00000017631(PRKCB);ENSOARG00000019316(MYH7);ENSOARG00000019971(PLN);ENSOARG00000020436(SLCO1C1);ENSOARG00000020442(NOTCH2)	K05858+K04345+K05853+K19662+K17751+K05852+K08747+K20994
Organismal Systems	Nervous system	Synaptic vesicle cycle	ko04721	ENSOARG00000008583(CACNA1A);ENSOARG00000010469(ATP6V0A4);ENSOARG00000010729(SLC1A3);ENSOARG00000010836(DNM1);ENSOARG00000018857(SLC1A2)	K04344+K02154+K05614+K01528+K05613
Organismal Systems	Nervous system	Retrograde endocannabinoid signaling	ko04723	ENSOARG00000002455(FAAH);ENSOARG00000008347(GABRA3);ENSOARG00000008583(CACNA1A);ENSOARG00000009195(PLCB1);ENSOARG00000012825(Cacna1s);ENSOARG00000013491(Gria3);ENSOARG00000013816(PRKACB);ENSOARG00000017449(CACNA1S);ENSOARG00000017631(PRKCB);ENSOARG00000020697(GNB4)	K15528+K05175+K04344+K05858+K04857+K05199+K04345+K04857+K19662+K04538
Organismal Systems	Endocrine system	Estrogen signaling pathway	ko04915	ENSOARG00000009195(PLCB1);ENSOARG00000009999(JUN);ENSOARG00000010722(CREB3L3);ENSOARG00000013816(PRKACB);ENSOARG00000015540(KRT23);ENSOARG00000016992(KRT15);ENSOARG00000018035(MMP2);ENSOARG00000018411(CALML4)	K05858+K04448+K09048+K04345+K07604+K07604+K01398+K02183
Organismal Systems	Excretory system	Collecting duct acid secretion	ko04966	ENSOARG00000010469(ATP6V0A4)	K02154
Organismal Systems	Excretory system	Vasopressin-regulated water reabsorption	ko04962	ENSOARG00000010722(CREB3L3);ENSOARG00000013816(PRKACB)	K09048+K04345
Organismal Systems	Sensory system	Phototransduction	ko04744	ENSOARG00000018411(CALML4)	K02183
Organismal Systems	Aging	Longevity regulating pathway - multiple species	ko04213	ENSOARG00000013816(PRKACB);ENSOARG00000015194(CRYAB);ENSOARG00000016771(irs1)	K04345+K09542+K17445
Organismal Systems	Immune system	RIG-I-like receptor signaling pathway	ko04622	ENSOARG00000005570(IKBKE);ENSOARG00000017265(STING1);ENSOARG00000018383(DHX58)	K07211+K12654+K12649
Organismal Systems	Nervous system	Neurotrophin signaling pathway	ko04722	ENSOARG00000004971(IRAK2);ENSOARG00000006007(NGFR);ENSOARG00000008891(NTRK2);ENSOARG00000009999(JUN);ENSOARG00000010833(NTRK3);ENSOARG00000018411(CALML4)	K04731+K02583+K04360+K04448+K05101+K02183
Organismal Systems	Endocrine system	Prolactin signaling pathway	ko04917	ENSOARG00000000175(SOCS3);ENSOARG00000003456(TH);ENSOARG00000008693(CISH)	K04696+K00501+K04701
Organismal Systems	Digestive system	Bile secretion	ko04976	ENSOARG00000001372(ABCC4);ENSOARG00000001914(ABCG2);ENSOARG00000013816(PRKACB);MSTRG.2586(--)	K05673+K05681+K04345+K05673
Organismal Systems	Immune system	Th17 cell differentiation	ko04659	ENSOARG00000009234(AHR);ENSOARG00000009999(JUN);ENSOARG00000012021(IL6);ENSOARG00000013168(IFNGR2);ENSOARG00000014726(TGFBR2);ENSOARG00000016098(HLA-DRB3);ENSOARG00000019910(PPP3R1);ENSOARG00000020462(IL1RAP)	K09093+K04448+K05405+K05133+K04388+K06752+K06268+K04723
Organismal Systems	Immune system	Intestinal immune network for IgA production	ko04672	ENSOARG00000012021(IL6);ENSOARG00000016098(HLA-DRB3);ENSOARG00000016867(ITGA4);ENSOARG00000020112(CD86);MSTRG.9379(IGHM)	K05405+K06752+K06483+K05413+K06856
Organismal Systems	Environmental adaptation	Thermogenesis	ko04714	ENSOARG00000000185(DPF3);ENSOARG00000007684(LIPE);ENSOARG00000010722(CREB3L3);ENSOARG00000011542(KLB);ENSOARG00000011709(PLIN1);ENSOARG00000013816(PRKACB);ENSOARG00000015735(ACSL6);ENSOARG00000016505(CPT1A);ENSOARG00000017957(GPD1)	K22198+K07188+K09048+K22404+K08768+K04345+K01897+K08765+K18181
Organismal Systems	Immune system	T cell receptor signaling pathway	ko04660	ENSOARG00000004983(VAV1);ENSOARG00000005032(PTPN6);ENSOARG00000009999(JUN);ENSOARG00000018775(CBLB);ENSOARG00000019910(PPP3R1)	K05730+K05697+K04448+K22517+K06268
Organismal Systems	Immune system	Th1 and Th2 cell differentiation	ko04658	ENSOARG00000009999(JUN);ENSOARG00000013168(IFNGR2);ENSOARG00000016098(HLA-DRB3);ENSOARG00000019910(PPP3R1);ENSOARG00000020442(NOTCH2)	K04448+K05133+K06752+K06268+K20994
Organismal Systems	Immune system	Antigen processing and presentation	ko04612	ENSOARG00000008683(CTSL);ENSOARG00000013291(IFI30);ENSOARG00000016098(HLA-DRB3);ENSOARG00000020861(CTSS)	K01365+K08059+K06752+K01368
Organismal Systems	Sensory system	Olfactory transduction	ko04740	ENSOARG00000009653(RGS2);ENSOARG00000011342(ARRB1);ENSOARG00000013816(PRKACB);ENSOARG00000016802(PDE1A);ENSOARG00000018411(CALML4);ENSOARG00000019796(OR11G2);ENSOARG00000021191(SLC8A3)	K18154+K04439+K04345+K13755+K02183+K04257+K05849
Metabolism	Lipid metabolism	Arachidonic acid metabolism	ko00590	ENSOARG00000000042(CYP2E1);ENSOARG00000002819(ALOX5);ENSOARG00000005518(GPX7);ENSOARG00000007274(CYP2B11);ENSOARG00000007929(GPX3);ENSOARG00000007935(PLA2G4A);ENSOARG00000007965(GPX8);ENSOARG00000009659(EPHX2);ENSOARG00000009762(AKR1C1);ENSOARG00000010028(AKR1C1);ENSOARG00000010907(PGFS);ENSOARG00000011663(PGFS);ENSOARG00000011857(AKR1C1);ENSOARG00000011915(TBXAS1);ENSOARG00000012476(PGFS);ENSOAR…	K07415+K00461+K00432+K07412+K00432+K16342+K00432+K08726+K04119+K04119+K04119+K04119+K04119+K01832+K04119+K01831+K00084+K00509+K00432
Metabolism	Xenobiotics biodegradation and metabolism	Drug metabolism - cytochrome P450	ko00982	ENSOARG00000000042(CYP2E1);ENSOARG00000000738(ADH2-2);ENSOARG00000003052(MAOA);ENSOARG00000012259(FMO3);ENSOARG00000012434(FMO2);ENSOARG00000014051(ALDH3B1);ENSOARG00000016052(AOX1);ENSOARG00000016420(AOX2);ENSOARG00000017584(GSTA1);ENSOARG00000019281(GSTM1);ENSOARG00000020524(FMO5);ENSOARG00000020582(MGST1);MSTRG.12215(GSTA1);MSTRG.23048(ADH2-1)	K07415+K13980+K00274+K00485+K00485+K00129+K00157+K00157+K00799+K00799+K00485+K00799+K00799+K13980
Metabolism	Metabolism of other amino acids	Glutathione metabolism	ko00480	ENSOARG00000004190(CHAC2);ENSOARG00000005518(GPX7);ENSOARG00000007929(GPX3);ENSOARG00000007965(GPX8);ENSOARG00000008968(SMS);ENSOARG00000011841(ANPEP);ENSOARG00000015333(RRM2);ENSOARG00000016253(SMS);ENSOARG00000017584(GSTA1);ENSOARG00000018980(IDH1);ENSOARG00000019281(GSTM1);ENSOARG00000020582(MGST1);ENSOARG00000021156(GPX2);MSTRG.12215(GSTA1)	K07232+K00432+K00432+K00432+K00802+K11140+K10808+K00802+K00799+K00031+K00799+K00799+K00432+K00799
Metabolism	Global and overview maps	Metabolic pathways	ko01100	ENSOARG00000000042(CYP2E1);ENSOARG00000000296(ENTPD2);ENSOARG00000000307(Smox);ENSOARG00000000484(ALDOC);ENSOARG00000000718(TGDS);ENSOARG00000000738(ADH2-2);ENSOARG00000000860(ENTPD5);ENSOARG00000001456(GFPT2);ENSOARG00000001558(RENBP);ENSOARG00000001725(IMPA2);ENSOARG00000001799(AOC1);ENSOARG00000002204(LPIN3);ENSOARG00000002819(ALOX5);ENSOARG00000002831(IMPDH1);ENSOARG00000002986(HSD11B2);ENSOA…	K07415+K01509+K12259+K01623+K01710+K13980+K01511+K00820+K01787+K01092+K11182+K15728+K00461+K00088+K00071+K00274+K00501+K13509+K14592+K05283+K00764+K07232+K23727+K10203+K01834+K00771+K12373+K21289+K01689+K17497+K15631+K00432+K00725+K00857+K01062+K13645+K01698+K07553+K01724+K01640+K13296+K13711+K01493+K00688+K19872+K07412+K05284+K17989+K09828+K00432+K16342+K00710+K00432+K00901+K12408+K00750+K01230+…
Metabolism	Carbohydrate metabolism	Amino sugar and nucleotide sugar metabolism	ko00520	ENSOARG00000001456(GFPT2);ENSOARG00000001558(RENBP);ENSOARG00000004700(HEXB);ENSOARG00000005321(PMM2);ENSOARG00000009692(CYB5R4);ENSOARG00000011594(GNE);ENSOARG00000011880(UGDH);ENSOARG00000012909(HK2);ENSOARG00000019055(NPL);ENSOARG00000020061(UGP2)	K00820+K01787+K12373+K17497+K00326+K12409+K00012+K00844+K01639+K00963
Metabolism	Nucleotide metabolism	Purine metabolism	ko00230	ENSOARG00000000296(ENTPD2);ENSOARG00000000860(ENTPD5);ENSOARG00000002831(IMPDH1);ENSOARG00000003953(PPAT);ENSOARG00000006517(PDE3B);ENSOARG00000007534(LACC1);ENSOARG00000010953(XDH);ENSOARG00000011248(AMPD3);ENSOARG00000012506(HDDC3);ENSOARG00000013284(NT5E);ENSOARG00000013367(ADA2);ENSOARG00000013556(APRT);ENSOARG00000014018(PAPSS2);ENSOARG00000014188(ENPP1);ENSOARG00000015176(NUDT5);ENSOARG0000…	K01509+K01511+K00088+K00764+K13296+K05810+K00106+K01490+K21138+K19970+K19572+K00759+K13811+K01513+K13987+K10808+K07127+K13762+K13755+K01490
Metabolism	Metabolism of cofactors and vitamins	Folate biosynthesis	ko00790	ENSOARG00000003456(TH);ENSOARG00000005431(MOCOS);ENSOARG00000006333(PCBD1);ENSOARG00000009762(AKR1C1);ENSOARG00000010028(AKR1C1);ENSOARG00000010907(PGFS);ENSOARG00000011663(PGFS);ENSOARG00000011857(AKR1C1);ENSOARG00000012476(PGFS)	K00501+K15631+K01724+K04119+K04119+K04119+K04119+K04119+K04119
Metabolism	Carbohydrate metabolism	Starch and sucrose metabolism	ko00500	ENSOARG00000007168(PYGB);ENSOARG00000008304(GYG2);ENSOARG00000009895(PGM2L1);ENSOARG00000012909(HK2);ENSOARG00000014188(ENPP1);ENSOARG00000020061(UGP2);MSTRG.7365(--)	K00688+K00750+K11809+K00844+K01513+K00963+K11809
Metabolism	Amino acid metabolism	Tyrosine metabolism	ko00350	ENSOARG00000000738(ADH2-2);ENSOARG00000003052(MAOA);ENSOARG00000003456(TH);ENSOARG00000014051(ALDH3B1);ENSOARG00000014391(DDC);ENSOARG00000016052(AOX1);ENSOARG00000016420(AOX2);MSTRG.23048(ADH2-1)	K13980+K00274+K00501+K00129+K01593+K00157+K00157+K13980
Metabolism	Metabolism of cofactors and vitamins	Vitamin B6 metabolism	ko00750	ENSOARG00000012354(PSAT1);ENSOARG00000016052(AOX1);ENSOARG00000016420(AOX2)	K00831+K00157+K00157
Metabolism	Nucleotide metabolism	Pyrimidine metabolism	ko00240	ENSOARG00000000860(ENTPD5);ENSOARG00000005673(TK1);ENSOARG00000006992(DCTD);ENSOARG00000009367(TYMS);ENSOARG00000011602(Uck2);ENSOARG00000013284(NT5E);ENSOARG00000014188(ENPP1);ENSOARG00000015333(RRM2);ENSOARG00000020326(Ctps1)	K01511+K00857+K01493+K00560+K00876+K19970+K01513+K10808+K01937
Metabolism	Xenobiotics biodegradation and metabolism	Drug metabolism - other enzymes	ko00983	ENSOARG00000000042(CYP2E1);ENSOARG00000002831(IMPDH1);ENSOARG00000005673(TK1);ENSOARG00000010314(GUSB);ENSOARG00000010953(XDH);ENSOARG00000011602(Uck2);ENSOARG00000015333(RRM2);ENSOARG00000017584(GSTA1);ENSOARG00000018232(CES1);ENSOARG00000019281(GSTM1);ENSOARG00000020582(MGST1);MSTRG.12215(GSTA1)	K07415+K00088+K00857+K01195+K00106+K00876+K10808+K00799+K01044+K00799+K00799+K00799
Metabolism	Glycan biosynthesis and metabolism	Other types of O-glycan biosynthesis	ko00514	ENSOARG00000007945(GALNT5);ENSOARG00000009738(GALNT10);ENSOARG00000015329(GALNT15);ENSOARG00000017314(GALNT6);ENSOARG00000019820(GXYLT1);ENSOARG00000020506(ST6GAL1);ENSOARG00000021182(GALNT16);MSTRG.12039(--)	K00710+K00710+K00710+K00710+K13676+K00778+K00710+K00728
Metabolism	Xenobiotics biodegradation and metabolism	Metabolism of xenobiotics by cytochrome P450	ko00980	ENSOARG00000000042(CYP2E1);ENSOARG00000000738(ADH2-2);ENSOARG00000009090(CYP1B1);ENSOARG00000013804(Cbr3);ENSOARG00000014051(ALDH3B1);ENSOARG00000017584(GSTA1);ENSOARG00000019281(GSTM1);ENSOARG00000020582(MGST1);MSTRG.12215(GSTA1);MSTRG.23048(ADH2-1)	K07415+K13980+K07410+K00084+K00129+K00799+K00799+K00799+K00799+K13980
Metabolism	Carbohydrate metabolism	Glycolysis / Gluconeogenesis	ko00010	ENSOARG00000000484(ALDOC);ENSOARG00000000738(ADH2-2);ENSOARG00000004401(PGAM1);ENSOARG00000005238(ENO2);ENSOARG00000008650(FBP1);ENSOARG00000012909(HK2);ENSOARG00000014051(ALDH3B1);ENSOARG00000017498(PCK1);ENSOARG00000019237(PCK2);MSTRG.23048(ADH2-1)	K01623+K13980+K01834+K01689+K03841+K00844+K00129+K01596+K01596+K13980
Metabolism	Carbohydrate metabolism	Fructose and mannose metabolism	ko00051	ENSOARG00000000484(ALDOC);ENSOARG00000005321(PMM2);ENSOARG00000008650(FBP1);ENSOARG00000012909(HK2);ENSOARG00000013082(Pfkfb3);ENSOARG00000017897(PFKFB4)	K01623+K17497+K03841+K00844+K01103+K19030
Metabolism	Glycan biosynthesis and metabolism	Glycosaminoglycan biosynthesis - chondroitin sulfate / dermatan sulfate	ko00532	ENSOARG00000002548(UST);ENSOARG00000004687(XYLT2);ENSOARG00000009347(DSE);ENSOARG00000020209(CHPF)	K03193+K00771+K01794+K00747
Metabolism	Glycan biosynthesis and metabolism	Mucin type O-glycan biosynthesis	ko00512	ENSOARG00000007945(GALNT5);ENSOARG00000009738(GALNT10);ENSOARG00000012813(ST6GALNAC3);ENSOARG00000015329(GALNT15);ENSOARG00000017314(GALNT6);ENSOARG00000021182(GALNT16)	K00710+K00710+K03373+K00710+K00710+K00710
Metabolism	Metabolism of terpenoids and polyketides	Polyketide sugar unit biosynthesis	ko00523	ENSOARG00000000718(TGDS)	K01710
Metabolism	Amino acid metabolism	Tryptophan metabolism	ko00380	ENSOARG00000001799(AOC1);ENSOARG00000003052(MAOA);ENSOARG00000009090(CYP1B1);ENSOARG00000009938(KYNU);ENSOARG00000014391(DDC);ENSOARG00000016052(AOX1);ENSOARG00000016420(AOX2)	K11182+K00274+K07410+K01556+K01593+K00157+K00157
Metabolism	Amino acid metabolism	Phenylalanine metabolism	ko00360	ENSOARG00000003052(MAOA);ENSOARG00000011446(Gm4952);ENSOARG00000014051(ALDH3B1);ENSOARG00000014391(DDC)	K00274+K15517+K00129+K01593
Metabolism	Amino acid metabolism	Histidine metabolism	ko00340	ENSOARG00000001799(AOC1);ENSOARG00000003052(MAOA);ENSOARG00000010353(HNMT);ENSOARG00000014051(ALDH3B1)	K11182+K00274+K00546+K00129
Metabolism	Metabolism of cofactors and vitamins	Pantothenate and CoA biosynthesis	ko00770	ENSOARG00000014188(ENPP1);ENSOARG00000014486(VNN2);ENSOARG00000014735(GADL1);ENSOARG00000020241(VNN2)	K01513+K08069+K18966+K08069
Metabolism	Metabolism of other amino acids	Taurine and hypotaurine metabolism	ko00430	ENSOARG00000012259(FMO3);ENSOARG00000012434(FMO2);ENSOARG00000014735(GADL1);ENSOARG00000020524(FMO5)	K00485+K00485+K18966+K00485
Metabolism	Glycan biosynthesis and metabolism	Glycosphingolipid biosynthesis - ganglio series	ko00604	ENSOARG00000004700(HEXB);ENSOARG00000005672(B4GALNT1);ENSOARG00000012813(ST6GALNAC3)	K12373+K00725+K03373
Metabolism	Amino acid metabolism	Arginine and proline metabolism	ko00330	ENSOARG00000000307(Smox);ENSOARG00000001799(AOC1);ENSOARG00000003052(MAOA);ENSOARG00000008968(SMS);ENSOARG00000010934(HOGA1);ENSOARG00000016253(SMS);ENSOARG00000017774(PYCR2)	K12259+K11182+K00274+K00802+K18123+K00802+K00286
Metabolism	Amino acid metabolism	Glycine, serine and threonine metabolism	ko00260	ENSOARG00000003052(MAOA);ENSOARG00000004401(PGAM1);ENSOARG00000007382(SDS);ENSOARG00000009930(PSPH);ENSOARG00000012354(PSAT1);ENSOARG00000015190(TDH)	K00274+K01834+K17989+K01079+K00831+K15789
Metabolism	Lipid metabolism	Steroid hormone biosynthesis	ko00140	ENSOARG00000000042(CYP2E1);ENSOARG00000002986(HSD11B2);ENSOARG00000007274(CYP2B11);ENSOARG00000009090(CYP1B1);ENSOARG00000009762(AKR1C1);ENSOARG00000010028(AKR1C1);ENSOARG00000010907(PGFS);ENSOARG00000011663(PGFS);ENSOARG00000011857(AKR1C1);ENSOARG00000012476(PGFS)	K07415+K00071+K07412+K07410+K04119+K04119+K04119+K04119+K04119+K04119
Metabolism	Global and overview maps	Biosynthesis of amino acids	ko01230	ENSOARG00000000484(ALDOC);ENSOARG00000004401(PGAM1);ENSOARG00000005238(ENO2);ENSOARG00000007382(SDS);ENSOARG00000009930(PSPH);ENSOARG00000012354(PSAT1);ENSOARG00000017774(PYCR2);ENSOARG00000018980(IDH1);MSTRG.9759(ACY1)	K01623+K01834+K01689+K17989+K01079+K00831+K00286+K00031+K14677
Metabolism	Biosynthesis of other secondary metabolites	Caffeine metabolism	ko00232	ENSOARG00000010953(XDH)	K00106
Metabolism	Metabolism of cofactors and vitamins	Biotin metabolism	ko00780	MSTRG.22762(--)	K01942
Metabolism	Metabolism of cofactors and vitamins	Lipoic acid metabolism	ko00785	ENSOARG00000012921(ACSM1)	K23756
Metabolism	Glycan biosynthesis and metabolism	Glycosaminoglycan degradation	ko00531	ENSOARG00000004700(HEXB);ENSOARG00000009747(HYAL3);ENSOARG00000010314(GUSB)	K12373+K01197+K01195
Metabolism	Lipid metabolism	Fatty acid degradation	ko00071	ENSOARG00000000738(ADH2-2);ENSOARG00000015735(ACSL6);ENSOARG00000016505(CPT1A);ENSOARG00000018680(HADHB);MSTRG.23048(ADH2-1)	K13980+K01897+K08765+K07509+K13980
Metabolism	Amino acid metabolism	Valine, leucine and isoleucine biosynthesis	ko00290	ENSOARG00000007382(SDS)	K17989
Metabolism	Biosynthesis of other secondary metabolites	Neomycin, kanamycin and gentamicin biosynthesis	ko00524	ENSOARG00000012909(HK2)	K00844
Metabolism	Metabolism of other amino acids	beta-Alanine metabolism	ko00410	ENSOARG00000000307(Smox);ENSOARG00000009712(MLYCD);ENSOARG00000014051(ALDH3B1);ENSOARG00000014735(GADL1)	K12259+K01578+K00129+K18966
Metabolism	Metabolism of cofactors and vitamins	Nicotinate and nicotinamide metabolism	ko00760	ENSOARG00000013284(NT5E);ENSOARG00000014188(ENPP1);ENSOARG00000016052(AOX1);ENSOARG00000016420(AOX2)	K19970+K01513+K00157+K00157
Metabolism	Glycan biosynthesis and metabolism	Glycosylphosphatidylinositol (GPI)-anchor biosynthesis	ko00563	ENSOARG00000003910(PIGW);ENSOARG00000007357(PIGM);ENSOARG00000011136(DPM2)	K05283+K05284+K09658
Metabolism	Carbohydrate metabolism	Pyruvate metabolism	ko00620	ENSOARG00000000738(ADH2-2);ENSOARG00000016430(ACACB);ENSOARG00000017498(PCK1);ENSOARG00000019237(PCK2);MSTRG.23048(ADH2-1)	K13980+K01946+K01596+K01596+K13980
Metabolism	Carbohydrate metabolism	Butanoate metabolism	ko00650	ENSOARG00000006418(HMGCLL1);ENSOARG00000011586(BDH2);ENSOARG00000012921(ACSM1)	K01640+K00019+K23756
Metabolism	Energy metabolism	Nitrogen metabolism	ko00910	ENSOARG00000012701(CA5B);ENSOARG00000013116(CA3)	K01672+K01672
Metabolism	Global and overview maps	2-Oxocarboxylic acid metabolism	ko01210	ENSOARG00000018980(IDH1);MSTRG.9759(ACY1)	K00031+K14677
Metabolism	Glycan biosynthesis and metabolism	N-Glycan biosynthesis	ko00510	ENSOARG00000008408(MAN1A1);ENSOARG00000009650(ALG6);ENSOARG00000011136(DPM2);ENSOARG00000020506(ST6GAL1);ENSOARG00000020606(ALG3)	K01230+K03848+K09658+K00778+K03845
Metabolism	Amino acid metabolism	Alanine, aspartate and glutamate metabolism	ko00250	ENSOARG00000001456(GFPT2);ENSOARG00000003775(FOLH1);ENSOARG00000003953(PPAT);ENSOARG00000020406(RIMKLA)	K00820+K14592+K00764+K18311
Metabolism	Amino acid metabolism	Cysteine and methionine metabolism	ko00270	ENSOARG00000007382(SDS);ENSOARG00000007534(LACC1);ENSOARG00000008968(SMS);ENSOARG00000012354(PSAT1);ENSOARG00000016253(SMS)	K17989+K05810+K00802+K00831+K00802
Metabolism	Carbohydrate metabolism	Pentose phosphate pathway	ko00030	ENSOARG00000000484(ALDOC);ENSOARG00000008650(FBP1);ENSOARG00000019454(RBKS)	K01623+K03841+K00852
Metabolism	Lipid metabolism	Fatty acid elongation	ko00062	ENSOARG00000004328(ELOVL6);ENSOARG00000014346(HACD4);ENSOARG00000018680(HADHB)	K10203+K10703+K07509
Metabolism	Metabolism of cofactors and vitamins	One carbon pool by folate	ko00670	ENSOARG00000009367(TYMS);ENSOARG00000017047(ALDH1L2)	K00560+K00289
Metabolism	Lipid metabolism	Glycerolipid metabolism	ko00561	ENSOARG00000002204(LPIN3);ENSOARG00000003764(AGPAT2);ENSOARG00000007998(DGKB);ENSOARG00000009905(MBOAT1);ENSOARG00000012189(DGAT2);ENSOARG00000020856(LIPC)	K15728+K13509+K00901+K13517+K11160+K22283
Metabolism	Metabolism of cofactors and vitamins	Riboflavin metabolism	ko00740	ENSOARG00000014188(ENPP1)	K01513
Metabolism	Lipid metabolism	Fatty acid biosynthesis	ko00061	ENSOARG00000015735(ACSL6);ENSOARG00000016430(ACACB)	K01897+K01946
Metabolism	Lipid metabolism	Primary bile acid biosynthesis	ko00120	ENSOARG00000008255(HSD3B7);ENSOARG00000010755(CYP39A1)	K12408+K07439
Metabolism	Carbohydrate metabolism	Citrate cycle (TCA cycle)	ko00020	ENSOARG00000017498(PCK1);ENSOARG00000018980(IDH1);ENSOARG00000019237(PCK2)	K01596+K00031+K01596
Metabolism	Carbohydrate metabolism	Pentose and glucuronate interconversions	ko00040	ENSOARG00000010314(GUSB);ENSOARG00000011880(UGDH);ENSOARG00000020061(UGP2)	K01195+K00012+K00963
Metabolism	Lipid metabolism	Steroid biosynthesis	ko00100	ENSOARG00000007493(DHCR24);ENSOARG00000015082(LIPA)	K09828+K01052
Metabolism	Lipid metabolism	Sphingolipid metabolism	ko00600	ENSOARG00000004285(CERS6);ENSOARG00000006302(B4GALT6);ENSOARG00000008597(SGMS2);ENSOARG00000019563(CERK)	K23727+K07553+K04714+K04715
Metabolism	Glycan biosynthesis and metabolism	Glycosaminoglycan biosynthesis - heparan sulfate / heparin	ko00534	ENSOARG00000004687(XYLT2);ENSOARG00000018348(Extl2)	K00771+K02369
Metabolism	Global and overview maps	Fatty acid metabolism	ko01212	ENSOARG00000004328(ELOVL6);ENSOARG00000014346(HACD4);ENSOARG00000015735(ACSL6);ENSOARG00000016505(CPT1A);ENSOARG00000018680(HADHB)	K10203+K10703+K01897+K08765+K07509
Metabolism	Metabolism of cofactors and vitamins	Retinol metabolism	ko00830	ENSOARG00000000738(ADH2-2);ENSOARG00000007274(CYP2B11);ENSOARG00000016052(AOX1);ENSOARG00000016420(AOX2);ENSOARG00000020860(ALDH1A2);MSTRG.23048(ADH2-1)	K13980+K07412+K00157+K00157+K07249+K13980
Metabolism	Energy metabolism	Sulfur metabolism	ko00920	ENSOARG00000014018(PAPSS2)	K13811
Metabolism	Carbohydrate metabolism	Inositol phosphate metabolism	ko00562	ENSOARG00000001725(IMPA2);ENSOARG00000004785(PIK3CG);ENSOARG00000006686(PI4K2B);ENSOARG00000009195(PLCB1);MSTRG.10237(--);MSTRG.17608(--)	K01092+K21289+K13711+K05858+K22913+K22913
Metabolism	Glycan biosynthesis and metabolism	Other glycan degradation	ko00511	ENSOARG00000001591(FUCA2);ENSOARG00000004700(HEXB)	K01206+K12373
Metabolism	Glycan biosynthesis and metabolism	Mannose type O-glycan biosynthesis	ko00515	ENSOARG00000007266(FKTN);MSTRG.12039(--)	K19872+K00728
Metabolism	Amino acid metabolism	Valine, leucine and isoleucine degradation	ko00280	ENSOARG00000006418(HMGCLL1);ENSOARG00000016052(AOX1);ENSOARG00000016420(AOX2);ENSOARG00000018680(HADHB)	K01640+K00157+K00157+K07509
Metabolism	Global and overview maps	Carbon metabolism	ko01200	ENSOARG00000000484(ALDOC);ENSOARG00000004401(PGAM1);ENSOARG00000005238(ENO2);ENSOARG00000007382(SDS);ENSOARG00000008650(FBP1);ENSOARG00000009930(PSPH);ENSOARG00000012354(PSAT1);ENSOARG00000012909(HK2);ENSOARG00000018980(IDH1)	K01623+K01834+K01689+K17989+K03841+K01079+K00831+K00844+K00031
Metabolism	Metabolism of cofactors and vitamins	Porphyrin metabolism	ko00860	ENSOARG00000005331(HEPH);ENSOARG00000006271(ALAD);ENSOARG00000010314(GUSB)	K14735+K01698+K01195
Metabolism	Glycan biosynthesis and metabolism	Various types of N-glycan biosynthesis	ko00513	ENSOARG00000004700(HEXB);ENSOARG00000008408(MAN1A1);ENSOARG00000020606(ALG3)	K12373+K01230+K03845
Metabolism	Carbohydrate metabolism	Ascorbate and aldarate metabolism	ko00053	ENSOARG00000010314(GUSB);ENSOARG00000011880(UGDH)	K01195+K00012
Metabolism	Glycan biosynthesis and metabolism	Glycosphingolipid biosynthesis - globo and isoglobo series	ko00603	ENSOARG00000004700(HEXB)	K12373
Metabolism	Carbohydrate metabolism	Propanoate metabolism	ko00640	ENSOARG00000009712(MLYCD);ENSOARG00000016430(ACACB)	K01578+K01946
Metabolism	Carbohydrate metabolism	Galactose metabolism	ko00052	ENSOARG00000012909(HK2);ENSOARG00000020061(UGP2)	K00844+K00963
Metabolism	Lipid metabolism	Biosynthesis of unsaturated fatty acids	ko01040	ENSOARG00000004328(ELOVL6);ENSOARG00000014346(HACD4)	K10203+K10703
Metabolism	Lipid metabolism	Ether lipid metabolism	ko00565	ENSOARG00000005679(PAFAH2);ENSOARG00000007935(PLA2G4A);ENSOARG00000011007(PLA2G7)	K01062+K16342+K01062
Metabolism	Metabolism of terpenoids and polyketides	Terpenoid backbone biosynthesis	ko00900	ENSOARG00000017170(FDPS)	K00787
Metabolism	Lipid metabolism	Glycerophospholipid metabolism	ko00564	ENSOARG00000002204(LPIN3);ENSOARG00000003764(AGPAT2);ENSOARG00000007935(PLA2G4A);ENSOARG00000007998(DGKB);ENSOARG00000009905(MBOAT1);ENSOARG00000019774(PLA1A)	K15728+K13509+K16342+K00901+K13517+K13618
Metabolism	Amino acid metabolism	Arginine biosynthesis	ko00220	MSTRG.9759(ACY1)	K14677
Metabolism	Metabolism of other amino acids	Selenocompound metabolism	ko00450	ENSOARG00000014018(PAPSS2)	K13811
Metabolism	Glycan biosynthesis and metabolism	Glycosphingolipid biosynthesis - lacto and neolacto series	ko00601	ENSOARG00000020655(B3GNT5)	K03766
Metabolism	Lipid metabolism	alpha-Linolenic acid metabolism	ko00592	ENSOARG00000007935(PLA2G4A)	K16342
Metabolism	Lipid metabolism	Linoleic acid metabolism	ko00591	ENSOARG00000000042(CYP2E1);ENSOARG00000007935(PLA2G4A)	K07415+K16342
Metabolism	Carbohydrate metabolism	Glyoxylate and dicarboxylate metabolism	ko00630	ENSOARG00000010934(HOGA1)	K18123
Metabolism	Amino acid metabolism	Lysine degradation	ko00310	ENSOARG00000005685(PLOD2);MSTRG.5164(SETMAR)	K13645+K11433
Metabolism	Energy metabolism	Oxidative phosphorylation	ko00190	ENSOARG00000010469(ATP6V0A4);ENSOARG00000014761(ATP12A)	K02154+K01544
Human Diseases	Infectious disease: bacterial	Pertussis	ko05133	ENSOARG00000000114(C3);ENSOARG00000000743(C3);ENSOARG00000000751(C3);ENSOARG00000001568(C4A);ENSOARG00000001755(C4);ENSOARG00000001878(C4A);ENSOARG00000002722(C4);ENSOARG00000002771(C3);ENSOARG00000004515(C1R);ENSOARG00000004658(C1S);ENSOARG00000005792(TLR4);ENSOARG00000006838(CFL2);ENSOARG00000007591(NLRP3);ENSOARG00000007977(C1QB);ENSOARG00000007991(C1qc);ENSOARG00000008001(C1QA);ENSOARG0000000…	K03990+K03990+K03990+K03989+K03989+K03989+K03989+K03990+K01330+K01331+K10160+K05765+K12800+K03987+K03986+K03986+K12799+K06461+K04448+K05405+K06464+K02183+K04391
Human Diseases	Endocrine and metabolic disease	Alcoholic liver disease	ko04936	ENSOARG00000000042(CYP2E1);ENSOARG00000000114(C3);ENSOARG00000000738(ADH2-2);ENSOARG00000000743(C3);ENSOARG00000000751(C3);ENSOARG00000001568(C4A);ENSOARG00000001755(C4);ENSOARG00000001878(C4A);ENSOARG00000002204(LPIN3);ENSOARG00000002722(C4);ENSOARG00000002771(C3);ENSOARG00000003844(NOX4);ENSOARG00000005570(IKBKE);ENSOARG00000005792(TLR4);ENSOARG00000007977(C1QB);ENSOARG00000007991(C1qc);ENSOARG…	K07415+K03990+K13980+K03990+K03990+K03989+K03989+K03989+K15728+K03989+K03990+K21423+K07211+K10160+K03987+K03986+K03986+K01578+K04010+K05405+K07359+K01946+K08765+K05399+K04009+K07296+K04391+K13980
Human Diseases	Infectious disease: bacterial	Tuberculosis	ko05152	ENSOARG00000000114(C3);ENSOARG00000000416(KSR1);ENSOARG00000000538(TLR1);ENSOARG00000000743(C3);ENSOARG00000000751(C3);ENSOARG00000001202(PLK3);ENSOARG00000002637(CD209L2);ENSOARG00000002771(C3);ENSOARG00000004971(IRAK2);ENSOARG00000005792(TLR4);ENSOARG00000007110(PLA2R1);ENSOARG00000007625(IL10RA);ENSOARG00000007814(SYK);ENSOARG00000009000(ITGAM);ENSOARG00000010070(FCGR3A);ENSOARG00000010469(ATP…	K03990+K14958+K05398+K03990+K03990+K08862+K06563+K03990+K04731+K10160+K06560+K05134+K05855+K06461+K06463+K02154+K05405+K06560+K06464+K06560+K05133+K10048+K10159+K14958+K06752+K05482+K10165+K02183+K05399+K06268+K06498+K01368+K04391+K06856
Human Diseases	Infectious disease: parasitic	Amoebiasis	ko05146	ENSOARG00000000744(LAMC2);ENSOARG00000001508(COL1A2);ENSOARG00000002532(CD1B);ENSOARG00000004871(COL1A1);ENSOARG00000005792(TLR4);ENSOARG00000006115(COL4A1);ENSOARG00000006515(COL4A2);ENSOARG00000007228(Lamb1);ENSOARG00000007322(CD1A);ENSOARG00000009000(ITGAM);ENSOARG00000009195(PLCB1);ENSOARG00000012021(IL6);ENSOARG00000012367(ITGB2);ENSOARG00000012997(GNA15);ENSOARG00000013616(LAMA2);ENSOARG000…	K06246+K06236+K06448+K06236+K10160+K06237+K06237+K05636+K06448+K06461+K05858+K05405+K06464+K04637+K05637+K04345+K10159+K19720+K19662+K05635+K05717+K04391+K06856
Human Diseases	Endocrine and metabolic disease	AGE-RAGE signaling pathway in diabetic complications	ko04933	ENSOARG00000000636(DIAPH1);ENSOARG00000001508(COL1A2);ENSOARG00000003844(NOX4);ENSOARG00000004871(COL1A1);ENSOARG00000006115(COL4A1);ENSOARG00000006515(COL4A2);ENSOARG00000009195(PLCB1);ENSOARG00000009999(JUN);ENSOARG00000012021(IL6);ENSOARG00000012064(Vegfd);ENSOARG00000014073(EDN1);ENSOARG00000014726(TGFBR2);ENSOARG00000016476(COL3A1);ENSOARG00000017631(PRKCB);ENSOARG00000018035(MMP2);ENSOARG00…	K05740+K06236+K21423+K06236+K06237+K06237+K05858+K04448+K05405+K05449+K16366+K04388+K19720+K19662+K01398+K06527+K06527+K21421+K05717
Human Diseases	Infectious disease: parasitic	Leishmaniasis	ko05140	ENSOARG00000000114(C3);ENSOARG00000000743(C3);ENSOARG00000000751(C3);ENSOARG00000002771(C3);ENSOARG00000005032(PTPN6);ENSOARG00000005792(TLR4);ENSOARG00000009000(ITGAM);ENSOARG00000009999(JUN);ENSOARG00000010070(FCGR3A);ENSOARG00000012367(ITGB2);ENSOARG00000013168(IFNGR2);ENSOARG00000015044(TLR2);ENSOARG00000016098(HLA-DRB3);ENSOARG00000016867(ITGA4);ENSOARG00000017631(PRKCB);ENSOARG00000018943(C…	K03990+K03990+K03990+K03990+K05697+K10160+K06461+K04448+K06463+K06464+K05133+K10159+K06752+K06483+K19662+K21421+K06498+K06856
Human Diseases	Infectious disease: parasitic	African trypanosomiasis	ko05143	ENSOARG00000009195(PLCB1);ENSOARG00000010944(HBA1);ENSOARG00000011584(F2RL1);ENSOARG00000012021(IL6);ENSOARG00000016193(IL18);ENSOARG00000017631(PRKCB);ENSOARG00000018242(VCAM1);ENSOARG00000018303(VCAM1);ENSOARG00000020519(KNG1);MSTRG.9379(IGHM)	K05858+K13822+K04234+K05405+K05482+K19662+K06527+K06527+K03898+K06856
Human Diseases	Substance dependence	Amphetamine addiction	ko05031	ENSOARG00000003052(MAOA);ENSOARG00000003456(TH);ENSOARG00000009999(JUN);ENSOARG00000010722(CREB3L3);ENSOARG00000011394(PPP1R1B);ENSOARG00000011552(DRD1);ENSOARG00000013491(Gria3);ENSOARG00000013816(PRKACB);ENSOARG00000014391(DDC);ENSOARG00000017631(PRKCB);ENSOARG00000018411(CALML4);ENSOARG00000019910(PPP3R1)	K00274+K00501+K04448+K09048+K15494+K04144+K05199+K04345+K01593+K19662+K02183+K06268
Human Diseases	Infectious disease: bacterial	Staphylococcus aureus infection	ko05150	ENSOARG00000000114(C3);ENSOARG00000000743(C3);ENSOARG00000000751(C3);ENSOARG00000001568(C4A);ENSOARG00000001755(C4);ENSOARG00000001878(C4A);ENSOARG00000002722(C4);ENSOARG00000002771(C3);ENSOARG00000004515(C1R);ENSOARG00000004658(C1S);ENSOARG00000004726(PLG);ENSOARG00000007977(C1QB);ENSOARG00000007991(C1qc);ENSOARG00000008001(C1QA);ENSOARG00000008550(CFH);ENSOARG00000009000(ITGAM);ENSOARG000000100…	K03990+K03990+K03990+K03989+K03989+K03989+K03989+K03990+K01330+K01331+K01315+K03987+K03986+K03986+K04004+K06461+K06463+K04010+K06464+K07604+K06752+K07604+K04004+K04279+K04009+K06498+K06856
Human Diseases	Infectious disease: bacterial	Legionellosis	ko05134	ENSOARG00000000114(C3);ENSOARG00000000743(C3);ENSOARG00000000751(C3);ENSOARG00000002771(C3);ENSOARG00000005792(TLR4);ENSOARG00000008908(PYCARD);ENSOARG00000009000(ITGAM);ENSOARG00000010638(NLRC4);ENSOARG00000012021(IL6);ENSOARG00000012367(ITGB2);ENSOARG00000014231(SAR1B);ENSOARG00000015044(TLR2);ENSOARG00000016193(IL18);ENSOARG00000025180(CD14)	K03990+K03990+K03990+K03990+K10160+K12799+K06461+K12805+K05405+K06464+K07953+K10159+K05482+K04391
Human Diseases	Substance dependence	Cocaine addiction	ko05030	ENSOARG00000003052(MAOA);ENSOARG00000003456(TH);ENSOARG00000009999(JUN);ENSOARG00000010397(DLG4);ENSOARG00000010722(CREB3L3);ENSOARG00000011394(PPP1R1B);ENSOARG00000011552(DRD1);ENSOARG00000013816(PRKACB);ENSOARG00000014391(DDC)	K00274+K00501+K04448+K11828+K09048+K15494+K04144+K04345+K01593
Human Diseases	Endocrine and metabolic disease	Insulin resistance	ko04931	ENSOARG00000000175(SOCS3);ENSOARG00000001456(GFPT2);ENSOARG00000007168(PYGB);ENSOARG00000010722(CREB3L3);ENSOARG00000012021(IL6);ENSOARG00000012375(MLXIPL);ENSOARG00000016430(ACACB);ENSOARG00000016498(SLC27A1);ENSOARG00000016505(CPT1A);ENSOARG00000017020(CD36);ENSOARG00000017050(Slc27a6);ENSOARG00000017123(CD36);ENSOARG00000017498(PCK1);ENSOARG00000017631(PRKCB);ENSOARG00000019237(PCK2)	K04696+K00820+K00688+K09048+K05405+K09113+K01946+K08745+K08765+K06259+K08749+K06259+K01596+K19662+K01596
Human Diseases	Cardiovascular disease	Hypertrophic cardiomyopathy	ko05410	ENSOARG00000004312(TNNC1);ENSOARG00000006996(MYL3);ENSOARG00000012021(IL6);ENSOARG00000012825(Cacna1s);ENSOARG00000013616(LAMA2);ENSOARG00000014073(EDN1);ENSOARG00000016226(ATP2A2);ENSOARG00000016867(ITGA4);ENSOARG00000017449(CACNA1S);ENSOARG00000018483(ITGA11);ENSOARG00000019316(MYH7);ENSOARG00000019993(ACTC1);ENSOARG00000021191(SLC8A3)	K05865+K12749+K05405+K04857+K05637+K16366+K05853+K06483+K04857+K06587+K17751+K12314+K05849
Human Diseases	Cardiovascular disease	Dilated cardiomyopathy	ko05414	ENSOARG00000004312(TNNC1);ENSOARG00000006996(MYL3);ENSOARG00000012825(Cacna1s);ENSOARG00000013616(LAMA2);ENSOARG00000013816(PRKACB);ENSOARG00000016226(ATP2A2);ENSOARG00000016867(ITGA4);ENSOARG00000017449(CACNA1S);ENSOARG00000018483(ITGA11);ENSOARG00000019316(MYH7);ENSOARG00000019971(PLN);ENSOARG00000019993(ACTC1);ENSOARG00000021191(SLC8A3);MSTRG.9379(IGHM)	K05865+K12749+K04857+K05637+K04345+K05853+K06483+K04857+K06587+K17751+K05852+K12314+K05849+K06856
Human Diseases	Infectious disease: viral	Kaposi sarcoma-associated herpesvirus infection	ko05167	ENSOARG00000000114(C3);ENSOARG00000000743(C3);ENSOARG00000000751(C3);ENSOARG00000002147(PIK3R6);ENSOARG00000002479(PIK3R5);ENSOARG00000002771(C3);ENSOARG00000002820(HCK);ENSOARG00000004785(PIK3CG);ENSOARG00000005570(IKBKE);ENSOARG00000006068(ZFP36);ENSOARG00000007065(MAP1LC3C);ENSOARG00000007334(E2F2);ENSOARG00000007814(SYK);ENSOARG00000008057(TLR3);ENSOARG00000009999(JUN);ENSOARG00000012021(IL6)…	K03990+K03990+K03990+K21290+K21290+K03990+K08893+K21289+K07211+K15308+K10435+K09389+K05855+K05401+K04448+K05405+K04180+K04176+K08770+K02183+K21668+K06268+K05413+K04538
Human Diseases	Infectious disease: viral	Human papillomavirus infection	ko05165	ENSOARG00000000465(RELN);ENSOARG00000000744(LAMC2);ENSOARG00000001254(TNXB);ENSOARG00000001508(COL1A2);ENSOARG00000002590(SPP1);ENSOARG00000002808(Wnt10b);ENSOARG00000003894(THBS3);ENSOARG00000004871(COL1A1);ENSOARG00000005570(IKBKE);ENSOARG00000005642(PPP2R2C);ENSOARG00000005941(TNC);ENSOARG00000006115(COL4A1);ENSOARG00000006515(COL4A2);ENSOARG00000007228(Lamb1);ENSOARG00000008057(TLR3);ENSOARG0…	K06249+K06246+K06252+K06236+K06250+K01357+K04659+K06236+K07211+K04354+K06252+K06237+K06237+K05636+K05401+K02154+K09048+K06238+K06238+K05637+K04345+K06238+K06238+K00444+K02432+K06483+K04681+K06587+K01357+K06238+K05635+K05717+K00182+K06054+K20994
Human Diseases	Cancer: overview	Chemical carcinogenesis - receptor activation	ko05207	ENSOARG00000003578(FGF18);ENSOARG00000005456(BIRC5);ENSOARG00000005570(IKBKE);ENSOARG00000007274(CYP2B11);ENSOARG00000008583(CACNA1A);ENSOARG00000009090(CYP1B1);ENSOARG00000009234(AHR);ENSOARG00000009659(EPHX2);ENSOARG00000009999(JUN);ENSOARG00000010722(CREB3L3);ENSOARG00000011342(ARRB1);ENSOARG00000012825(Cacna1s);ENSOARG00000013816(PRKACB);ENSOARG00000014352(ADRB2);ENSOARG00000017449(CACNA1S);E…	K04358+K08731+K07211+K07412+K04344+K07410+K09093+K08726+K04448+K09048+K04439+K04857+K04345+K04142+K04857+K00799+K19662+K00799+K20994+K00799+K04358+K00799
Human Diseases	Infectious disease: parasitic	Toxoplasmosis	ko05145	ENSOARG00000000744(LAMC2);ENSOARG00000002147(PIK3R6);ENSOARG00000002479(PIK3R5);ENSOARG00000002819(ALOX5);ENSOARG00000004785(PIK3CG);ENSOARG00000005792(TLR4);ENSOARG00000007228(Lamb1);ENSOARG00000007625(IL10RA);ENSOARG00000013168(IFNGR2);ENSOARG00000013616(LAMA2);ENSOARG00000014214(CCR5);ENSOARG00000015044(TLR2);ENSOARG00000016098(HLA-DRB3);ENSOARG00000019180(Lamc1)	K06246+K21290+K21290+K00461+K21289+K10160+K05636+K05134+K05133+K05637+K04180+K10159+K06752+K05635
Human Diseases	Cancer: overview	Pathways in cancer	ko05200	ENSOARG00000000603(FLT4);ENSOARG00000000744(LAMC2);ENSOARG00000002808(Wnt10b);ENSOARG00000003578(FGF18);ENSOARG00000004414(CEBPA);ENSOARG00000004730(STK4);ENSOARG00000004731(CTNNA3);ENSOARG00000005067(VHL);ENSOARG00000005456(BIRC5);ENSOARG00000005647(RASGRP4);ENSOARG00000006115(COL4A1);ENSOARG00000006358(CSF1R);ENSOARG00000006515(COL4A2);ENSOARG00000006553(SPI1);ENSOARG00000006674(GLI1);ENSOARG00…	K05097+K06246+K01357+K04358+K09055+K04411+K05691+K03871+K08731+K12363+K06237+K05090+K06237+K09438+K16797+K04289+K05636+K09389+K05066+K05858+K04448+K06231+K03875+K05405+K04260+K05449+K05133+K05637+K04345+K16366+K04388+K15589+K00444+K02432+K00799+K19662+K01398+K02183+K01357+K04363+K05635+K00799+K05717+K00182+K05061+K06054+K20994+K03898+K00799+K04538+K04358+K00799
Human Diseases	Cardiovascular disease	Arrhythmogenic right ventricular cardiomyopathy	ko05412	ENSOARG00000004731(CTNNA3);ENSOARG00000012825(Cacna1s);ENSOARG00000013616(LAMA2);ENSOARG00000016226(ATP2A2);ENSOARG00000016867(ITGA4);ENSOARG00000017449(CACNA1S);ENSOARG00000017552(DSP);ENSOARG00000018483(ITGA11);ENSOARG00000019313(PKP2);ENSOARG00000021191(SLC8A3)	K05691+K04857+K05637+K05853+K06483+K04857+K10381+K06587+K12642+K05849
Human Diseases	Cancer: overview	Proteoglycans in cancer	ko05205	ENSOARG00000001508(COL1A2);ENSOARG00000002808(Wnt10b);ENSOARG00000003120(TFAP4);ENSOARG00000004813(SDC2);ENSOARG00000004871(COL1A1);ENSOARG00000004983(VAV1);ENSOARG00000005032(PTPN6);ENSOARG00000005792(TLR4);ENSOARG00000008683(CTSL);ENSOARG00000012184(GPC3);ENSOARG00000013816(PRKACB);ENSOARG00000014016(TIAM1);ENSOARG00000015044(TLR2);ENSOARG00000015400(WNT5A);ENSOARG00000015727(LUM);ENSOARG000000…	K06236+K01357+K09108+K16336+K06236+K05730+K05697+K10160+K01365+K08109+K04345+K05731+K10159+K00444+K08122+K02432+K19662+K01398+K01357+K05717+K00182
Human Diseases	Drug resistance: antineoplastic	Antifolate resistance	ko01523	ENSOARG00000001372(ABCC4);ENSOARG00000001914(ABCG2);ENSOARG00000004127(FOLR1);ENSOARG00000004298(FOLR2);ENSOARG00000009367(TYMS);ENSOARG00000012021(IL6);MSTRG.2586(--)	K05673+K05681+K13649+K13649+K00560+K05405+K05673
Human Diseases	Infectious disease: viral	Influenza A	ko05164	ENSOARG00000000175(SOCS3);ENSOARG00000004726(PLG);ENSOARG00000005570(IKBKE);ENSOARG00000005792(TLR4);ENSOARG00000007591(NLRP3);ENSOARG00000008057(TLR3);ENSOARG00000008908(PYCARD);ENSOARG00000012021(IL6);ENSOARG00000013168(IFNGR2);ENSOARG00000013628(IL33);ENSOARG00000014648(RSAD2);ENSOARG00000014689(TPSB2);ENSOARG00000016098(HLA-DRB3);ENSOARG00000016193(IL18);ENSOARG00000017170(FDPS);ENSOARG000000…	K04696+K01315+K07211+K10160+K12800+K05401+K12799+K05405+K05133+K12967+K15045+K01340+K06752+K05482+K00787+K19662+K14285+K04721
Human Diseases	Endocrine and metabolic disease	Type II diabetes mellitus	ko04930	ENSOARG00000000175(SOCS3);ENSOARG00000000914(MAFA);ENSOARG00000008583(CACNA1A);ENSOARG00000012909(HK2);ENSOARG00000016771(irs1);ENSOARG00000020509(ADIPOQ)	K04696+K07595+K04344+K00844+K17445+K07296
Human Diseases	Substance dependence	Morphine addiction	ko05032	ENSOARG00000001225(ADORA1);ENSOARG00000006517(PDE3B);ENSOARG00000008347(GABRA3);ENSOARG00000008583(CACNA1A);ENSOARG00000011342(ARRB1);ENSOARG00000011552(DRD1);ENSOARG00000013816(PRKACB);ENSOARG00000016802(PDE1A);ENSOARG00000017631(PRKCB);ENSOARG00000020697(GNB4)	K04265+K13296+K05175+K04344+K04439+K04144+K04345+K13755+K19662+K04538
Human Diseases	Cancer: specific types	Basal cell carcinoma	ko05217	ENSOARG00000002808(Wnt10b);ENSOARG00000006674(GLI1);ENSOARG00000010036(HHIP);ENSOARG00000015400(WNT5A);ENSOARG00000016629(Fzd1);ENSOARG00000019064(Wnt10b);ENSOARG00000019683(Wnt2b)	K01357+K16797+K06231+K00444+K02432+K01357+K00182
Human Diseases	Cardiovascular disease	Lipid and atherosclerosis	ko05417	ENSOARG00000004721(CCL3);ENSOARG00000004983(VAV1);ENSOARG00000005570(IKBKE);ENSOARG00000005792(TLR4);ENSOARG00000007591(NLRP3);ENSOARG00000008908(PYCARD);ENSOARG00000009195(PLCB1);ENSOARG00000009999(JUN);ENSOARG00000012021(IL6);ENSOARG00000015044(TLR2);ENSOARG00000016193(IL18);ENSOARG00000017020(CD36);ENSOARG00000017123(CD36);ENSOARG00000018242(VCAM1);ENSOARG00000018303(VCAM1);ENSOARG00000018411(…	K05408+K05730+K07211+K10160+K12800+K12799+K05858+K04448+K05405+K10159+K05482+K06259+K06259+K06527+K06527+K02183+K05399+K21421+K06268+K04721+K04391
Human Diseases	Cancer: overview	Chemical carcinogenesis - DNA adducts	ko05204	ENSOARG00000000042(CYP2E1);ENSOARG00000003361(SULT1A1);ENSOARG00000009090(CYP1B1);ENSOARG00000017584(GSTA1);ENSOARG00000019281(GSTM1);ENSOARG00000020582(MGST1);MSTRG.12215(GSTA1)	K07415+K01014+K07410+K00799+K00799+K00799+K00799
Human Diseases	Immune disease	Systemic lupus erythematosus	ko05322	ENSOARG00000000114(C3);ENSOARG00000000743(C3);ENSOARG00000000751(C3);ENSOARG00000001568(C4A);ENSOARG00000001755(C4);ENSOARG00000001878(C4A);ENSOARG00000002722(C4);ENSOARG00000002771(C3);ENSOARG00000004515(C1R);ENSOARG00000004658(C1S);ENSOARG00000007977(C1QB);ENSOARG00000007991(C1qc);ENSOARG00000008001(C1QA);ENSOARG00000009128(C7);ENSOARG00000010070(FCGR3A);ENSOARG00000016098(HLA-DRB3);ENSOARG0000…	K03990+K03990+K03990+K03989+K03989+K03989+K03989+K03990+K01330+K01331+K03987+K03986+K03986+K03996+K06463+K06752+K11252+K11252+K11252+K05413+K06498+K06856
Human Diseases	Infectious disease: bacterial	Salmonella infection	ko05132	ENSOARG00000001739(TUBB6);ENSOARG00000003068(CASP4);ENSOARG00000004785(PIK3CG);ENSOARG00000005792(TLR4);ENSOARG00000005960(ACTR3B);ENSOARG00000006166(MLKL);ENSOARG00000007591(NLRP3);ENSOARG00000008083(DYNLRB2);ENSOARG00000008140(AHNAK2);ENSOARG00000008908(PYCARD);ENSOARG00000009999(JUN);ENSOARG00000010638(NLRC4);ENSOARG00000012021(IL6);ENSOARG00000013660(ACTR1B);ENSOARG00000015044(TLR2);ENSOARG00…	K07375+K04394+K21289+K10160+K18584+K08849+K12800+K10419+K23934+K12799+K04448+K12805+K05405+K16575+K10159+K05750+K05482+K05757+K07374+K18441+K07374+K04721+K04391+K08849+K08849
Human Diseases	Cardiovascular disease	Fluid shear stress and atherosclerosis	ko05418	ENSOARG00000003963(DUSP1);ENSOARG00000004813(SDC2);ENSOARG00000008683(CTSL);ENSOARG00000009999(JUN);ENSOARG00000014073(EDN1);ENSOARG00000017584(GSTA1);ENSOARG00000018035(MMP2);ENSOARG00000018242(VCAM1);ENSOARG00000018303(VCAM1);ENSOARG00000018411(CALML4);ENSOARG00000019281(GSTM1);ENSOARG00000020582(MGST1);MSTRG.12215(GSTA1)	K21278+K16336+K01365+K04448+K16366+K00799+K01398+K06527+K06527+K02183+K00799+K00799+K00799
Human Diseases	Drug resistance: antineoplastic	Platinum drug resistance	ko01524	ENSOARG00000004835(BRCA1);ENSOARG00000005456(BIRC5);ENSOARG00000009056(ATP7B);ENSOARG00000014321(TOP2A);ENSOARG00000017584(GSTA1);ENSOARG00000019281(GSTM1);ENSOARG00000020582(MGST1);MSTRG.12215(GSTA1)	K10605+K08731+K17686+K03164+K00799+K00799+K00799+K00799
Human Diseases	Endocrine and metabolic disease	Cushing syndrome	ko04934	ENSOARG00000002808(Wnt10b);ENSOARG00000007334(E2F2);ENSOARG00000008173(KCNK2);ENSOARG00000009195(PLCB1);ENSOARG00000009234(AHR);ENSOARG00000010722(CREB3L3);ENSOARG00000012825(Cacna1s);ENSOARG00000013816(PRKACB);ENSOARG00000015400(WNT5A);ENSOARG00000016629(Fzd1);ENSOARG00000017449(CACNA1S);ENSOARG00000019064(Wnt10b);ENSOARG00000019683(Wnt2b);MSTRG.14106(Cacna1h)	K01357+K09389+K04913+K05858+K09093+K09048+K04857+K04345+K00444+K02432+K04857+K01357+K00182+K04855
Human Diseases	Infectious disease: parasitic	Chagas disease	ko05142	ENSOARG00000000114(C3);ENSOARG00000000743(C3);ENSOARG00000000751(C3);ENSOARG00000002771(C3);ENSOARG00000004721(CCL3);ENSOARG00000005642(PPP2R2C);ENSOARG00000005792(TLR4);ENSOARG00000007977(C1QB);ENSOARG00000007991(C1qc);ENSOARG00000008001(C1QA);ENSOARG00000009195(PLCB1);ENSOARG00000009999(JUN);ENSOARG00000012021(IL6);ENSOARG00000012997(GNA15);ENSOARG00000013168(IFNGR2);ENSOARG00000014726(TGFBR2);…	K03990+K03990+K03990+K03990+K05408+K04354+K10160+K03987+K03986+K03986+K05858+K04448+K05405+K04637+K05133+K04388+K10159+K03898
Human Diseases	Infectious disease: parasitic	Malaria	ko05144	ENSOARG00000003894(THBS3);ENSOARG00000004813(SDC2);ENSOARG00000005792(TLR4);ENSOARG00000007332(LRP1);ENSOARG00000010944(HBA1);ENSOARG00000012021(IL6);ENSOARG00000012367(ITGB2);ENSOARG00000015044(TLR2);ENSOARG00000016193(IL18);ENSOARG00000017020(CD36);ENSOARG00000017123(CD36);ENSOARG00000018242(VCAM1);ENSOARG00000018303(VCAM1)	K04659+K16336+K10160+K04550+K13822+K05405+K06464+K10159+K05482+K06259+K06259+K06527+K06527
Human Diseases	Cancer: specific types	Small cell lung cancer	ko05222	ENSOARG00000000744(LAMC2);ENSOARG00000006115(COL4A1);ENSOARG00000006515(COL4A2);ENSOARG00000007228(Lamb1);ENSOARG00000007334(E2F2);ENSOARG00000010940(SKP2);ENSOARG00000013616(LAMA2);ENSOARG00000019180(Lamc1);ENSOARG00000019329(FN1)	K06246+K06237+K06237+K05636+K09389+K03875+K05637+K05635+K05717
Human Diseases	Cancer: specific types	Breast cancer	ko05224	ENSOARG00000000603(FLT4);ENSOARG00000002808(Wnt10b);ENSOARG00000003578(FGF18);ENSOARG00000004835(BRCA1);ENSOARG00000007334(E2F2);ENSOARG00000009999(JUN);ENSOARG00000015400(WNT5A);ENSOARG00000016629(Fzd1);ENSOARG00000019064(Wnt10b);ENSOARG00000019683(Wnt2b);ENSOARG00000020422(HES1);ENSOARG00000020442(NOTCH2);ENSOARG00000021001(FGF7)	K05097+K01357+K04358+K10605+K09389+K04448+K00444+K02432+K01357+K00182+K06054+K20994+K04358
Human Diseases	Cancer: specific types	Acute myeloid leukemia	ko05221	ENSOARG00000004414(CEBPA);ENSOARG00000006358(CSF1R);ENSOARG00000006553(SPI1);ENSOARG00000009000(ITGAM);ENSOARG00000020667(FCGR1A);ENSOARG00000025180(CD14)	K09055+K05090+K09438+K06461+K06498+K04391
Human Diseases	Substance dependence	Alcoholism	ko05034	ENSOARG00000003052(MAOA);ENSOARG00000003456(TH);ENSOARG00000008891(NTRK2);ENSOARG00000010722(CREB3L3);ENSOARG00000011394(PPP1R1B);ENSOARG00000011552(DRD1);ENSOARG00000013816(PRKACB);ENSOARG00000014391(DDC);ENSOARG00000014992(CAMKK2);ENSOARG00000017826(CAMKK1);ENSOARG00000018233(H2BC4);ENSOARG00000018259(H2BC15);ENSOARG00000018411(CALML4);ENSOARG00000020076(H2BC4);ENSOARG00000020697(GNB4)	K00274+K00501+K04360+K09048+K15494+K04144+K04345+K01593+K07359+K00908+K11252+K11252+K02183+K11252+K04538
Human Diseases	Infectious disease: viral	Coronavirus disease - COVID-19	ko05171	ENSOARG00000000114(C3);ENSOARG00000000332(RPL23);ENSOARG00000000743(C3);ENSOARG00000000751(C3);ENSOARG00000001568(C4A);ENSOARG00000001755(C4);ENSOARG00000001878(C4A);ENSOARG00000002722(C4);ENSOARG00000002771(C3);ENSOARG00000004515(C1R);ENSOARG00000004658(C1S);ENSOARG00000005570(IKBKE);ENSOARG00000005792(TLR4);ENSOARG00000007591(NLRP3);ENSOARG00000007814(SYK);ENSOARG00000007977(C1QB);ENSOARG000000…	K03990+K02894+K03990+K03990+K03989+K03989+K03989+K03989+K03990+K01330+K01331+K07211+K10160+K12800+K05855+K03987+K03986+K03986+K05401+K03996+K04448+K04010+K02873+K05405+K10159+K12654+K19662+K10170+K03917+K21421+K04009+K02893+K02893+K02893+K02893+K02969+K02893+K06856
Human Diseases	Endocrine and metabolic disease	Maturity onset diabetes of the young	ko04950	ENSOARG00000000914(MAFA);ENSOARG00000020422(HES1)	K07595+K06054
Human Diseases	Cancer: specific types	Hepatocellular carcinoma	ko05225	ENSOARG00000000185(DPF3);ENSOARG00000002808(Wnt10b);ENSOARG00000007334(E2F2);ENSOARG00000014726(TGFBR2);ENSOARG00000015400(WNT5A);ENSOARG00000016629(Fzd1);ENSOARG00000017584(GSTA1);ENSOARG00000017631(PRKCB);ENSOARG00000019064(Wnt10b);ENSOARG00000019281(GSTM1);ENSOARG00000019683(Wnt2b);ENSOARG00000020582(MGST1);MSTRG.12215(GSTA1)	K22198+K01357+K09389+K04388+K00444+K02432+K00799+K19662+K01357+K00799+K00182+K00799+K00799
Human Diseases	Cancer: overview	Choline metabolism in cancer	ko05231	ENSOARG00000003293(PDGFD);ENSOARG00000007935(PLA2G4A);ENSOARG00000007998(DGKB);ENSOARG00000009999(JUN);ENSOARG00000012145(WAS);ENSOARG00000017631(PRKCB);ENSOARG00000019070(PDGFRA)	K05450+K16342+K00901+K04448+K05747+K19662+K04363
Human Diseases	Substance dependence	Nicotine addiction	ko05033	ENSOARG00000008347(GABRA3);ENSOARG00000008583(CACNA1A);ENSOARG00000013491(Gria3)	K05175+K04344+K05199
Human Diseases	Cancer: overview	Central carbon metabolism in cancer	ko05230	ENSOARG00000004401(PGAM1);ENSOARG00000010833(NTRK3);ENSOARG00000012909(HK2);ENSOARG00000018980(IDH1);ENSOARG00000019070(PDGFRA)	K01834+K05101+K00844+K00031+K04363
Human Diseases	Immune disease	Primary immunodeficiency	ko05340	ENSOARG00000001620(BTK);ENSOARG00000007320(BLNK);MSTRG.9379(IGHM)	K07370+K07371+K06856
Human Diseases	Cancer: specific types	Glioma	ko05214	ENSOARG00000007334(E2F2);ENSOARG00000015405(CAMK1D);ENSOARG00000017631(PRKCB);ENSOARG00000018411(CALML4);ENSOARG00000019070(PDGFRA)	K09389+K08794+K19662+K02183+K04363
Human Diseases	Cancer: specific types	Melanoma	ko05218	ENSOARG00000003293(PDGFD);ENSOARG00000003578(FGF18);ENSOARG00000007334(E2F2);ENSOARG00000019070(PDGFRA);ENSOARG00000021001(FGF7)	K05450+K04358+K09389+K04363+K04358
Human Diseases	Cancer: overview	MicroRNAs in cancer	ko05206	ENSOARG00000001254(TNXB);ENSOARG00000001274(CDC25B);ENSOARG00000004234(SLC45A3);ENSOARG00000004835(BRCA1);ENSOARG00000005941(TNC);ENSOARG00000007334(E2F2);ENSOARG00000009090(CYP1B1);ENSOARG00000011340(MMP16);ENSOARG00000011660(RECK);ENSOARG00000017631(PRKCB);ENSOARG00000018647(KIF23);ENSOARG00000019070(PDGFRA);ENSOARG00000020442(NOTCH2)	K06252+K05866+K15379+K10605+K06252+K09389+K07410+K07996+K17461+K19662+K17387+K04363+K20994
Human Diseases	Infectious disease: bacterial	Bacterial invasion of epithelial cells	ko05100	ENSOARG00000004731(CTNNA3);ENSOARG00000005960(ACTR3B);ENSOARG00000010836(DNM1);ENSOARG00000018731(ARPC1B);ENSOARG00000018800(SEPTIN3);ENSOARG00000019329(FN1)	K05691+K18584+K01528+K05757+K16938+K05717
Human Diseases	Cancer: overview	Viral carcinogenesis	ko05203	ENSOARG00000000114(C3);ENSOARG00000000743(C3);ENSOARG00000000751(C3);ENSOARG00000002771(C3);ENSOARG00000007578(SCIN);ENSOARG00000007814(SYK);ENSOARG00000009999(JUN);ENSOARG00000010722(CREB3L3);ENSOARG00000010940(SKP2);ENSOARG00000011655(CHEK1);ENSOARG00000013816(PRKACB);ENSOARG00000014214(CCR5);ENSOARG00000017221(RBL1);ENSOARG00000018233(H2BC4);ENSOARG00000018259(H2BC15);ENSOARG00000020076(H2BC4)	K03990+K03990+K03990+K03990+K05768+K05855+K04448+K09048+K03875+K02216+K04345+K04180+K04681+K11252+K11252+K11252
Human Diseases	Infectious disease: viral	Hepatitis B	ko05161	ENSOARG00000005456(BIRC5);ENSOARG00000005570(IKBKE);ENSOARG00000005792(TLR4);ENSOARG00000007334(E2F2);ENSOARG00000008057(TLR3);ENSOARG00000009999(JUN);ENSOARG00000010722(CREB3L3);ENSOARG00000012021(IL6);ENSOARG00000014726(TGFBR2);ENSOARG00000015044(TLR2);ENSOARG00000017631(PRKCB)	K08731+K07211+K10160+K09389+K05401+K04448+K09048+K05405+K04388+K10159+K19662
Human Diseases	Cancer: overview	Transcriptional misregulation in cancer	ko05202	ENSOARG00000004234(SLC45A3);ENSOARG00000004414(CEBPA);ENSOARG00000004601(JMJD1C);ENSOARG00000006007(NGFR);ENSOARG00000006358(CSF1R);ENSOARG00000006553(SPI1);ENSOARG00000007763(ETV1);ENSOARG00000009000(ITGAM);ENSOARG00000009911(PROM1);ENSOARG00000010939(Nr4a3);ENSOARG00000012021(IL6);ENSOARG00000013395(CEBPB);ENSOARG00000013491(Gria3);ENSOARG00000014726(TGFBR2);ENSOARG00000015391(ARNT2);ENSOARG000…	K15379+K09055+K11449+K02583+K05090+K09438+K09431+K06461+K06532+K08559+K05405+K10048+K05199+K04388+K15589+K08821+K15612+K05413+K06498+K04391+K06856
Human Diseases	Infectious disease: bacterial	Shigellosis	ko05131	ENSOARG00000000114(C3);ENSOARG00000000743(C3);ENSOARG00000000751(C3);ENSOARG00000002771(C3);ENSOARG00000018177(UBC)	K03990+K03990+K03990+K03990+K08770
Human Diseases	Drug resistance: antineoplastic	EGFR tyrosine kinase inhibitor resistance	ko01521	ENSOARG00000003293(PDGFD);ENSOARG00000007525(AXL);ENSOARG00000012021(IL6);ENSOARG00000017631(PRKCB);ENSOARG00000019070(PDGFRA)	K05450+K05115+K05405+K19662+K04363
Human Diseases	Infectious disease: viral	Human cytomegalovirus infection	ko05163	ENSOARG00000004721(CCL3);ENSOARG00000007334(E2F2);ENSOARG00000007625(IL10RA);ENSOARG00000009195(PLCB1);ENSOARG00000010722(CREB3L3);ENSOARG00000012021(IL6);ENSOARG00000012024(PTGER3);ENSOARG00000013816(PRKACB);ENSOARG00000014214(CCR5);ENSOARG00000014260(CCR1);ENSOARG00000017265(STING1);ENSOARG00000017631(PRKCB);ENSOARG00000018411(CALML4);ENSOARG00000019070(PDGFRA);ENSOARG00000019910(PPP3R1);ENSOAR…	K05408+K09389+K05134+K05858+K09048+K05405+K04260+K04345+K04180+K04176+K12654+K19662+K02183+K04363+K06268+K04538
Human Diseases	Cancer: specific types	Bladder cancer	ko05219	ENSOARG00000007334(E2F2);ENSOARG00000018035(MMP2)	K09389+K01398
Human Diseases	Cancer: specific types	Gastric cancer	ko05226	ENSOARG00000002808(Wnt10b);ENSOARG00000003578(FGF18);ENSOARG00000004731(CTNNA3);ENSOARG00000007334(E2F2);ENSOARG00000014726(TGFBR2);ENSOARG00000015400(WNT5A);ENSOARG00000016629(Fzd1);ENSOARG00000019064(Wnt10b);ENSOARG00000019683(Wnt2b);ENSOARG00000021001(FGF7)	K01357+K04358+K05691+K09389+K04388+K00444+K02432+K01357+K00182+K04358
Human Diseases	Cancer: overview	Chemical carcinogenesis - reactive oxygen species	ko05208	ENSOARG00000000042(CYP2E1);ENSOARG00000003844(NOX4);ENSOARG00000008199(PTPRJ);ENSOARG00000009090(CYP1B1);ENSOARG00000009234(AHR);ENSOARG00000009659(EPHX2);ENSOARG00000009762(AKR1C1);ENSOARG00000009999(JUN);ENSOARG00000010028(AKR1C1);ENSOARG00000010907(PGFS);ENSOARG00000011663(PGFS);ENSOARG00000011857(AKR1C1);ENSOARG00000012476(PGFS);ENSOARG00000017584(GSTA1);ENSOARG00000019281(GSTM1);ENSOARG00000…	K07415+K21423+K05698+K07410+K09093+K08726+K04119+K04448+K04119+K04119+K04119+K04119+K04119+K00799+K00799+K00799+K00799
Human Diseases	Infectious disease: viral	Hepatitis C	ko05160	ENSOARG00000000175(SOCS3);ENSOARG00000000208(CLDN11);ENSOARG00000005570(IKBKE);ENSOARG00000005642(PPP2R2C);ENSOARG00000007334(E2F2);ENSOARG00000008057(TLR3);ENSOARG00000014648(RSAD2);ENSOARG00000014939(CLDN15);ENSOARG00000015177(IFIT1)	K04696+K06087+K07211+K04354+K09389+K05401+K15045+K06087+K14217
Human Diseases	Drug resistance: antineoplastic	Endocrine resistance	ko01522	ENSOARG00000007334(E2F2);ENSOARG00000009999(JUN);ENSOARG00000013816(PRKACB);ENSOARG00000018035(MMP2);ENSOARG00000020442(NOTCH2)	K09389+K04448+K04345+K01398+K20994
Human Diseases	Immune disease	Rheumatoid arthritis	ko05323	ENSOARG00000004721(CCL3);ENSOARG00000005792(TLR4);ENSOARG00000008683(CTSL);ENSOARG00000009999(JUN);ENSOARG00000010469(ATP6V0A4);ENSOARG00000012021(IL6);ENSOARG00000012367(ITGB2);ENSOARG00000015044(TLR2);ENSOARG00000016098(HLA-DRB3);ENSOARG00000016193(IL18);ENSOARG00000020112(CD86);MSTRG.9379(IGHM)	K05408+K10160+K01365+K04448+K02154+K05405+K06464+K10159+K06752+K05482+K05413+K06856
Human Diseases	Cancer: specific types	Renal cell carcinoma	ko05211	ENSOARG00000005067(VHL);ENSOARG00000009999(JUN);ENSOARG00000015391(ARNT2)	K03871+K04448+K15589
Human Diseases	Infectious disease: bacterial	Pathogenic Escherichia coli infection	ko05130	ENSOARG00000001739(TUBB6);ENSOARG00000004207(MYO1F);ENSOARG00000018879(TUBA1C);MSTRG.9379(IGHM)	K07375+K10356+K07374+K06856
Human Diseases	Cancer: specific types	Non-small cell lung cancer	ko05223	ENSOARG00000004730(STK4);ENSOARG00000007334(E2F2);ENSOARG00000017631(PRKCB)	K04411+K09389+K19662
Human Diseases	Infectious disease: viral	Herpes simplex virus 1 infection	ko05168	ENSOARG00000000114(C3);ENSOARG00000000175(SOCS3);ENSOARG00000000299(ZNF479);ENSOARG00000000743(C3);ENSOARG00000000751(C3);ENSOARG00000002771(C3);ENSOARG00000002776(ZNF619);ENSOARG00000003819(ZNF135);ENSOARG00000003854(ZNF33B);ENSOARG00000005303(ZNF567);ENSOARG00000005374(ZNF81);ENSOARG00000005570(IKBKE);ENSOARG00000007814(SYK);ENSOARG00000008057(TLR3);ENSOARG00000008348(ZNF484);ENSOARG00000012021…	K03990+K04696+K09228+K03990+K03990+K03990+K09228+K09228+K09228+K09228+K09228+K07211+K05855+K05401+K09228+K05405+K09228+K15412+K05133+K09228+K10159+K06752+K12654+K09228+K09228+K09228+K09228+K09228+K09228+K09228
Human Diseases	Infectious disease: bacterial	Yersinia infection	ko05135	ENSOARG00000004983(VAV1);ENSOARG00000005792(TLR4);ENSOARG00000005960(ACTR3B);ENSOARG00000007591(NLRP3);ENSOARG00000008908(PYCARD);ENSOARG00000009999(JUN);ENSOARG00000010638(NLRC4);ENSOARG00000012021(IL6);ENSOARG00000012145(WAS);ENSOARG00000016193(IL18);ENSOARG00000016867(ITGA4);ENSOARG00000018731(ARPC1B);ENSOARG00000019329(FN1);MSTRG.9379(IGHM)	K05730+K10160+K18584+K12800+K12799+K04448+K12805+K05405+K05747+K05482+K06483+K05757+K05717+K06856
Human Diseases	Neurodegenerative disease	Pathways of neurodegeneration - multiple diseases	ko05022	ENSOARG00000000634(DNAL1);ENSOARG00000001400(GPR37);ENSOARG00000001739(TUBB6);ENSOARG00000002808(Wnt10b);ENSOARG00000003844(NOX4);ENSOARG00000005518(GPX7);ENSOARG00000007065(MAP1LC3C);ENSOARG00000007929(GPX3);ENSOARG00000007959(SPTBN2);ENSOARG00000007965(GPX8);ENSOARG00000008961(Dkk2);ENSOARG00000009195(PLCB1);ENSOARG00000010397(DLG4);ENSOARG00000012021(IL6);ENSOARG00000012825(Cacna1s);ENSOARG000…	K10411+K04243+K07375+K01357+K21423+K00432+K10435+K00432+K23932+K00432+K02165+K05858+K11828+K05405+K04857+K05199+K16575+K00444+K05853+K02432+K04857+K19662+K08770+K02183+K07374+K21421+K01357+K00182+K06268+K07374+K00432+K22913+K22913
Human Diseases	Cardiovascular disease	Diabetic cardiomyopathy	ko05415	ENSOARG00000001456(GFPT2);ENSOARG00000001508(COL1A2);ENSOARG00000004871(COL1A1);ENSOARG00000009195(PLCB1);ENSOARG00000014726(TGFBR2);ENSOARG00000016226(ATP2A2);ENSOARG00000016476(COL3A1);ENSOARG00000017020(CD36);ENSOARG00000017123(CD36);ENSOARG00000017631(PRKCB);ENSOARG00000018035(MMP2);ENSOARG00000018943(CYBB);ENSOARG00000019971(PLN)	K00820+K06236+K06236+K05858+K04388+K05853+K19720+K06259+K06259+K19662+K01398+K21421+K05852
Human Diseases	Cancer: specific types	Prostate cancer	ko05215	ENSOARG00000003293(PDGFD);ENSOARG00000007334(E2F2);ENSOARG00000010722(CREB3L3);ENSOARG00000019070(PDGFRA)	K05450+K09389+K09048+K04363
Human Diseases	Immune disease	Inflammatory bowel disease	ko05321	ENSOARG00000005792(TLR4);ENSOARG00000009999(JUN);ENSOARG00000012021(IL6);ENSOARG00000013168(IFNGR2);ENSOARG00000015044(TLR2);ENSOARG00000016098(HLA-DRB3);ENSOARG00000016193(IL18);ENSOARG00000017441(NOD2)	K10160+K04448+K05405+K05133+K10159+K06752+K05482+K10165
Human Diseases	Neurodegenerative disease	Spinocerebellar ataxia	ko05017	ENSOARG00000000465(RELN);ENSOARG00000007959(SPTBN2);ENSOARG00000008583(CACNA1A);ENSOARG00000009195(PLCB1);ENSOARG00000013491(Gria3);ENSOARG00000016226(ATP2A2);ENSOARG00000017631(PRKCB)	K06249+K23932+K04344+K05858+K05199+K05853+K19662
Human Diseases	Infectious disease: viral	Human T-cell leukemia virus 1 infection	ko05166	ENSOARG00000002461(CHEK2);ENSOARG00000006068(ZFP36);ENSOARG00000006553(SPI1);ENSOARG00000007334(E2F2);ENSOARG00000009999(JUN);ENSOARG00000010722(CREB3L3);ENSOARG00000011655(CHEK1);ENSOARG00000012021(IL6);ENSOARG00000012367(ITGB2);ENSOARG00000013532(PTTG1);ENSOARG00000013816(PRKACB);ENSOARG00000014726(TGFBR2);ENSOARG00000015665(MAD2L1);ENSOARG00000016098(HLA-DRB3);ENSOARG00000016587(ESPL1);ENSOARG…	K06641+K15308+K09438+K09389+K04448+K09048+K02216+K05405+K06464+K06635+K04345+K04388+K02537+K06752+K02365+K00787+K05770+K06268+K06637
Human Diseases	Endocrine and metabolic disease	Non-alcoholic fatty liver disease	ko04932	ENSOARG00000000042(CYP2E1);ENSOARG00000000175(SOCS3);ENSOARG00000002407(LEP);ENSOARG00000004414(CEBPA);ENSOARG00000009999(JUN);ENSOARG00000012021(IL6);ENSOARG00000012375(MLXIPL);ENSOARG00000020509(ADIPOQ)	K07415+K04696+K05424+K09055+K04448+K05405+K09113+K07296
Human Diseases	Cancer: specific types	Colorectal cancer	ko05210	ENSOARG00000005456(BIRC5);ENSOARG00000009999(JUN);ENSOARG00000014726(TGFBR2)	K08731+K04448+K04388
Human Diseases	Cancer: specific types	Pancreatic cancer	ko05212	ENSOARG00000007334(E2F2);ENSOARG00000014726(TGFBR2)	K09389+K04388
Human Diseases	Cancer: specific types	Chronic myeloid leukemia	ko05220	ENSOARG00000007334(E2F2);ENSOARG00000014726(TGFBR2)	K09389+K04388
Human Diseases	Neurodegenerative disease	Alzheimer disease	ko05010	ENSOARG00000001739(TUBB6);ENSOARG00000002808(Wnt10b);ENSOARG00000003370(Mme);ENSOARG00000003844(NOX4);ENSOARG00000007332(LRP1);ENSOARG00000008961(Dkk2);ENSOARG00000009195(PLCB1);ENSOARG00000012021(IL6);ENSOARG00000012825(Cacna1s);ENSOARG00000014340(SLC39A10);ENSOARG00000015400(WNT5A);ENSOARG00000016226(ATP2A2);ENSOARG00000016629(Fzd1);ENSOARG00000016771(irs1);ENSOARG00000017449(CACNA1S);ENSOARG00…	K07375+K01357+K01389+K21423+K04550+K02165+K05858+K05405+K04857+K14716+K00444+K05853+K02432+K17445+K04857+K02183+K07374+K21421+K01357+K00182+K06268+K07374+K14717
Human Diseases	Neurodegenerative disease	Prion disease	ko05020	ENSOARG00000001739(TUBB6);ENSOARG00000007977(C1QB);ENSOARG00000007991(C1qc);ENSOARG00000008001(C1QA);ENSOARG00000009128(C7);ENSOARG00000010722(CREB3L3);ENSOARG00000012021(IL6);ENSOARG00000012825(Cacna1s);ENSOARG00000013816(PRKACB);ENSOARG00000017449(CACNA1S);ENSOARG00000018879(TUBA1C);ENSOARG00000018943(CYBB);ENSOARG00000019180(Lamc1);ENSOARG00000019910(PPP3R1);ENSOARG00000020032(TUBA1D)	K07375+K03987+K03986+K03986+K03996+K09048+K05405+K04857+K04345+K04857+K07374+K21421+K05635+K06268+K07374
Human Diseases	Cancer: specific types	Endometrial cancer	ko05213	ENSOARG00000004731(CTNNA3)	K05691
Human Diseases	Cancer: overview	PD-L1 expression and PD-1 checkpoint pathway in cancer	ko05235	ENSOARG00000005032(PTPN6);ENSOARG00000005792(TLR4);ENSOARG00000009999(JUN);ENSOARG00000013168(IFNGR2);ENSOARG00000015044(TLR2);ENSOARG00000019910(PPP3R1)	K05697+K10160+K04448+K05133+K10159+K06268
Human Diseases	Cardiovascular disease	Viral myocarditis	ko05416	ENSOARG00000007971(CD55);ENSOARG00000012367(ITGB2);ENSOARG00000013616(LAMA2);ENSOARG00000016098(HLA-DRB3);ENSOARG00000019316(MYH7);ENSOARG00000020112(CD86);MSTRG.9379(IGHM)	K04006+K06464+K05637+K06752+K17751+K05413+K06856
Human Diseases	Neurodegenerative disease	Huntington disease	ko05016	ENSOARG00000000634(DNAL1);ENSOARG00000001739(TUBB6);ENSOARG00000005019(REST);ENSOARG00000005518(GPX7);ENSOARG00000007929(GPX3);ENSOARG00000007965(GPX8);ENSOARG00000009195(PLCB1);ENSOARG00000010397(DLG4);ENSOARG00000010722(CREB3L3);ENSOARG00000010729(SLC1A3);ENSOARG00000013491(Gria3);ENSOARG00000013660(ACTR1B);ENSOARG00000018857(SLC1A2);ENSOARG00000018879(TUBA1C);ENSOARG00000020032(TUBA1D);ENSOARG…	K10411+K07375+K09222+K00432+K00432+K00432+K05858+K11828+K09048+K05614+K05199+K16575+K05613+K07374+K07374+K00432
Human Diseases	Neurodegenerative disease	Parkinson disease	ko05012	ENSOARG00000001400(GPR37);ENSOARG00000001739(TUBB6);ENSOARG00000003052(MAOA);ENSOARG00000003456(TH);ENSOARG00000003963(DUSP1);ENSOARG00000011552(DRD1);ENSOARG00000013816(PRKACB);ENSOARG00000014340(SLC39A10);ENSOARG00000018177(UBC);ENSOARG00000018411(CALML4);ENSOARG00000018879(TUBA1C);ENSOARG00000020032(TUBA1D);MSTRG.4015(SLC39A11)	K04243+K07375+K00274+K00501+K21278+K04144+K04345+K14716+K08770+K02183+K07374+K07374+K14717
Human Diseases	Infectious disease: viral	Measles	ko05162	ENSOARG00000002637(CD209L2);ENSOARG00000005570(IKBKE);ENSOARG00000005792(TLR4);ENSOARG00000009999(JUN);ENSOARG00000012021(IL6);ENSOARG00000015044(TLR2);ENSOARG00000018775(CBLB);MSTRG.4746(--)	K06563+K07211+K10160+K04448+K05405+K10159+K22517+K04007
Human Diseases	Infectious disease: viral	Epstein-Barr virus infection	ko05169	ENSOARG00000001620(BTK);ENSOARG00000005570(IKBKE);ENSOARG00000007320(BLNK);ENSOARG00000007334(E2F2);ENSOARG00000007814(SYK);ENSOARG00000008208(CR2);ENSOARG00000009999(JUN);ENSOARG00000010940(SKP2);ENSOARG00000012021(IL6);ENSOARG00000015044(TLR2);ENSOARG00000016098(HLA-DRB3);ENSOARG00000020422(HES1);MSTRG.9379(IGHM)	K07370+K07211+K07371+K09389+K05855+K04012+K04448+K03875+K05405+K10159+K06752+K06054+K06856
Human Diseases	Endocrine and metabolic disease	Type I diabetes mellitus	ko04940	ENSOARG00000007536(PTPRN2);ENSOARG00000016098(HLA-DRB3);ENSOARG00000016153(CPE);ENSOARG00000020112(CD86)	K07817+K06752+K01294+K05413
Human Diseases	Infectious disease: viral	Human immunodeficiency virus 1 infection	ko05170	ENSOARG00000005759(CCNB1);ENSOARG00000005792(TLR4);ENSOARG00000006838(CFL2);ENSOARG00000009999(JUN);ENSOARG00000011655(CHEK1);ENSOARG00000014214(CCR5);ENSOARG00000015044(TLR2);ENSOARG00000017265(STING1);ENSOARG00000017631(PRKCB);ENSOARG00000018411(CALML4);ENSOARG00000019910(PPP3R1);ENSOARG00000020697(GNB4)	K05868+K10160+K05765+K04448+K02216+K04180+K10159+K12654+K19662+K02183+K06268+K04538
Human Diseases	Immune disease	Asthma	ko05310	ENSOARG00000016098(HLA-DRB3);MSTRG.9379(IGHM)	K06752+K06856
Human Diseases	Immune disease	Allograft rejection	ko05330	ENSOARG00000016098(HLA-DRB3);ENSOARG00000020112(CD86);MSTRG.9379(IGHM)	K06752+K05413+K06856
Human Diseases	Immune disease	Graft-versus-host disease	ko05332	ENSOARG00000012021(IL6);ENSOARG00000016098(HLA-DRB3);ENSOARG00000020112(CD86)	K05405+K06752+K05413
Human Diseases	Immune disease	Autoimmune thyroid disease	ko05320	ENSOARG00000016098(HLA-DRB3);ENSOARG00000020112(CD86);MSTRG.9379(IGHM)	K06752+K05413+K06856
Human Diseases	Neurodegenerative disease	Amyotrophic lateral sclerosis	ko05014	ENSOARG00000000634(DNAL1);ENSOARG00000001739(TUBB6);ENSOARG00000005518(GPX7);ENSOARG00000007065(MAP1LC3C);ENSOARG00000007929(GPX3);ENSOARG00000007965(GPX8);ENSOARG00000013660(ACTR1B);ENSOARG00000018574(NXT2);ENSOARG00000018857(SLC1A2);ENSOARG00000018879(TUBA1C);ENSOARG00000019910(PPP3R1);ENSOARG00000020032(TUBA1D);ENSOARG00000021156(GPX2);MSTRG.10237(--);MSTRG.17608(--)	K10411+K07375+K00432+K10435+K00432+K00432+K16575+K14285+K05613+K07374+K06268+K07374+K00432+K22913+K22913
Genetic Information Processing	Replication and repair	Fanconi anemia pathway	ko03460	ENSOARG00000004835(BRCA1);ENSOARG00000005211(FANCD2);ENSOARG00000007323(ERCC4);ENSOARG00000007616(FANCF);ENSOARG00000016110(BRIP1);ENSOARG00000020422(HES1)	K10605+K10891+K10848+K10893+K15362+K06054
Genetic Information Processing	Replication and repair	Homologous recombination	ko03440	ENSOARG00000004835(BRCA1);ENSOARG00000016110(BRIP1)	K10605+K15362
Genetic Information Processing	Replication and repair	Base excision repair	ko03410	ENSOARG00000006852(NEIL3);MSTRG.11338(--)	K10569+K10798
Genetic Information Processing	Folding, sorting and degradation	RNA degradation	ko03018	ENSOARG00000001574(BTG2);ENSOARG00000005238(ENO2);ENSOARG00000006944(LSM5);ENSOARG00000010924(Exosc6)	K14443+K01689+K12624+K12587
Genetic Information Processing	Transcription	Basal transcription factors	ko03022	ENSOARG00000001522(TAF7L);ENSOARG00000018853(TAF9B)	K03132+K03133
Genetic Information Processing	Translation	Aminoacyl-tRNA biosynthesis	ko00970	ENSOARG00000004625(Vars1);ENSOARG00000012142(VARS1)	K01873+K01873
Genetic Information Processing	Replication and repair	DNA replication	ko03030	ENSOARG00000005076(DNA2)	K10742
Genetic Information Processing	Folding, sorting and degradation	SNARE interactions in vesicular transport	ko04130	ENSOARG00000018458(STX6)	K08498
Genetic Information Processing	Replication and repair	Nucleotide excision repair	ko03420	ENSOARG00000007323(ERCC4)	K10848
Genetic Information Processing	Folding, sorting and degradation	Ubiquitin mediated proteolysis	ko04120	ENSOARG00000000175(SOCS3);ENSOARG00000004835(BRCA1);ENSOARG00000005067(VHL);ENSOARG00000010664(MID1);ENSOARG00000010940(SKP2);ENSOARG00000018177(UBC);ENSOARG00000018775(CBLB)	K04696+K10605+K03871+K08285+K03875+K08770+K22517
Genetic Information Processing	Folding, sorting and degradation	Protein processing in endoplasmic reticulum	ko04141	ENSOARG00000002377(UGGT2);ENSOARG00000008408(MAN1A1);ENSOARG00000011854(EDEM2);ENSOARG00000014231(SAR1B);ENSOARG00000015194(CRYAB);ENSOARG00000016964(SEC24D);ENSOARG00000017127(TXNDC5)	K11718+K01230+K10085+K07953+K09542+K14007+K13984
Genetic Information Processing	Translation	mRNA surveillance pathway	ko03015	ENSOARG00000005642(PPP2R2C);ENSOARG00000018574(NXT2)	K04354+K14285
Genetic Information Processing	Translation	Ribosome biogenesis in eukaryotes	ko03008	ENSOARG00000018574(NXT2)	K14285
Genetic Information Processing	Translation	Nucleocytoplasmic transport	ko03013	ENSOARG00000003427(RANBP17);ENSOARG00000018574(NXT2)	K24115+K14285
Genetic Information Processing	Transcription	Spliceosome	ko03040	ENSOARG00000006944(LSM5)	K12624
Genetic Information Processing	Translation	Ribosome	ko03010	ENSOARG00000000332(RPL23);ENSOARG00000011291(RPL13);MSTRG.10497(RPL23A);MSTRG.21858(--);MSTRG.2186(--);MSTRG.22668(--);MSTRG.386(RPS20);MSTRG.4886(--)	K02894+K02873+K02893+K02893+K02893+K02893+K02969+K02893
Environmental Information Processing	Signaling molecules and interaction	ECM-receptor interaction	ko04512	ENSOARG00000000465(RELN);ENSOARG00000000744(LAMC2);ENSOARG00000001254(TNXB);ENSOARG00000001508(COL1A2);ENSOARG00000002590(SPP1);ENSOARG00000003894(THBS3);ENSOARG00000004871(COL1A1);ENSOARG00000005941(TNC);ENSOARG00000006115(COL4A1);ENSOARG00000006515(COL4A2);ENSOARG00000007228(Lamb1);ENSOARG00000012810(COL6A1);ENSOARG00000012880(Col6a2);ENSOARG00000013616(LAMA2);ENSOARG00000013934(FREM1);ENSOARG0…	K06249+K06246+K06252+K06236+K06250+K04659+K06236+K06252+K06237+K06237+K05636+K06238+K06238+K05637+K23380+K06238+K06238+K06483+K06259+K06259+K06587+K06238+K05635+K05717
Environmental Information Processing	Signal transduction	PI3K-Akt signaling pathway	ko04151	ENSOARG00000000465(RELN);ENSOARG00000000603(FLT4);ENSOARG00000000744(LAMC2);ENSOARG00000001254(TNXB);ENSOARG00000001508(COL1A2);ENSOARG00000002147(PIK3R6);ENSOARG00000002479(PIK3R5);ENSOARG00000002590(SPP1);ENSOARG00000003293(PDGFD);ENSOARG00000003578(FGF18);ENSOARG00000003894(THBS3);ENSOARG00000004785(PIK3CG);ENSOARG00000004835(BRCA1);ENSOARG00000004871(COL1A1);ENSOARG00000005642(PPP2R2C);ENSOAR…	K06249+K05097+K06246+K06252+K06236+K21290+K21290+K06250+K05450+K04358+K04659+K21289+K10605+K06236+K04354+K10160+K06252+K02583+K06237+K05090+K06237+K04289+K05636+K05855+K12230+K04360+K09048+K05405+K05449+K05103+K06238+K06238+K05637+K06238+K06238+K10159+K06483+K01596+K05629+K06587+K04363+K06238+K05635+K01596+K05717+K05061+K04538+K04358+K06856
Environmental Information Processing	Signal transduction	cGMP-PKG signaling pathway	ko04022	ENSOARG00000001225(ADORA1);ENSOARG00000001774(ATP2B4);ENSOARG00000002147(PIK3R6);ENSOARG00000002479(PIK3R5);ENSOARG00000002495(MYLK4);ENSOARG00000004785(PIK3CG);ENSOARG00000006517(PDE3B);ENSOARG00000009195(PLCB1);ENSOARG00000009653(RGS2);ENSOARG00000009752(ADRA1A);ENSOARG00000010722(CREB3L3);ENSOARG00000012825(Cacna1s);ENSOARG00000014352(ADRB2);ENSOARG00000015706(MYLK3);ENSOARG00000016017(PDE5A);…	K04265+K05850+K21290+K21290+K00907+K21289+K13296+K05858+K18154+K04135+K09048+K04857+K04142+K00907+K13762+K05853+K17445+K04857+K02183+K17751+K04268+K06268+K05852+K03898+K04939+K05849
Environmental Information Processing	Signal transduction	AMPK signaling pathway	ko04152	ENSOARG00000002407(LEP);ENSOARG00000005642(PPP2R2C);ENSOARG00000007684(LIPE);ENSOARG00000008650(FBP1);ENSOARG00000009712(MLYCD);ENSOARG00000009752(ADRA1A);ENSOARG00000010722(CREB3L3);ENSOARG00000013082(Pfkfb3);ENSOARG00000014992(CAMKK2);ENSOARG00000016430(ACACB);ENSOARG00000016505(CPT1A);ENSOARG00000016771(irs1);ENSOARG00000017020(CD36);ENSOARG00000017123(CD36);ENSOARG00000017498(PCK1);ENSOARG000…	K05424+K04354+K07188+K03841+K01578+K04135+K09048+K01103+K07359+K01946+K08765+K17445+K06259+K06259+K01596+K19030+K01596+K07296
Environmental Information Processing	Signaling molecules and interaction	Viral protein interaction with cytokine and cytokine receptor	ko04061	ENSOARG00000000304(ACKR3);ENSOARG00000004721(CCL3);ENSOARG00000006358(CSF1R);ENSOARG00000007625(IL10RA);ENSOARG00000009100(XCL1);ENSOARG00000009107(CCL21);ENSOARG00000012021(IL6);ENSOARG00000014010(CX3CR1);ENSOARG00000014214(CCR5);ENSOARG00000014236(Ccr2);ENSOARG00000014260(CCR1);ENSOARG00000016193(IL18);ENSOARG00000019492(CXCR2);ENSOARG00000020741(TNFSF10)	K04304+K05408+K05090+K05134+K05507+K16062+K05405+K04192+K04180+K04177+K04176+K05482+K04175+K04721
Environmental Information Processing	Signal transduction	Calcium signaling pathway	ko04020	ENSOARG00000000603(FLT4);ENSOARG00000001774(ATP2B4);ENSOARG00000002495(MYLK4);ENSOARG00000003293(PDGFD);ENSOARG00000003578(FGF18);ENSOARG00000004312(TNNC1);ENSOARG00000008583(CACNA1A);ENSOARG00000008891(NTRK2);ENSOARG00000009195(PLCB1);ENSOARG00000009752(ADRA1A);ENSOARG00000010833(NTRK3);ENSOARG00000011352(MST1R);ENSOARG00000011552(DRD1);ENSOARG00000012024(PTGER3);ENSOARG00000012064(Vegfd);ENSOAR…	K05097+K05850+K00907+K05450+K04358+K05865+K04344+K04360+K05858+K04135+K05101+K05100+K04144+K04260+K05449+K04857+K04637+K04262+K04345+K04142+K05218+K08794+K00907+K04163+K05853+K07190+K05221+K13755+K04857+K19662+K02183+K04363+K04279+K06268+K05852+K23445+K04358+K05849+K04855+K06856
Environmental Information Processing	Signaling molecules and interaction	Cytokine-cytokine receptor interaction	ko04060	ENSOARG00000000304(ACKR3);ENSOARG00000001229(--);ENSOARG00000002407(LEP);ENSOARG00000004721(CCL3);ENSOARG00000006007(NGFR);ENSOARG00000006358(CSF1R);ENSOARG00000006378(BMP5);ENSOARG00000007541(CSF2RA);ENSOARG00000007625(IL10RA);ENSOARG00000007755(ACVR1C);ENSOARG00000008332(CD27);ENSOARG00000009100(XCL1);ENSOARG00000009107(CCL21);ENSOARG00000012021(IL6);ENSOARG00000013168(IFNGR2);ENSOARG0000001362…	K04304+K22632+K05424+K05408+K02583+K05090+K04663+K05066+K05134+K13568+K05144+K05507+K16062+K05405+K05133+K12967+K04192+K04180+K04177+K04176+K04388+K05480+K05165+K05482+K05497+K05145+K16621+K05493+K04175+K05061+K04723+K04721
Environmental Information Processing	Signal transduction	TNF signaling pathway	ko04668	ENSOARG00000000175(SOCS3);ENSOARG00000006166(MLKL);ENSOARG00000009999(JUN);ENSOARG00000010722(CREB3L3);ENSOARG00000012021(IL6);ENSOARG00000012064(Vegfd);ENSOARG00000013395(CEBPB);ENSOARG00000014073(EDN1);ENSOARG00000017441(NOD2);ENSOARG00000018242(VCAM1);ENSOARG00000018303(VCAM1);ENSOARG00000019414(MMP14);MSTRG.12942(--);MSTRG.9299(--)	K04696+K08849+K04448+K09048+K05405+K05449+K10048+K16366+K10165+K06527+K06527+K07763+K08849+K08849
Environmental Information Processing	Signal transduction	cAMP signaling pathway	ko04024	ENSOARG00000001225(ADORA1);ENSOARG00000001372(ABCC4);ENSOARG00000001774(ATP2B4);ENSOARG00000004602(HCAR1);ENSOARG00000004617(HCAR2);ENSOARG00000004983(VAV1);ENSOARG00000006517(PDE3B);ENSOARG00000006674(GLI1);ENSOARG00000007684(LIPE);ENSOARG00000009999(JUN);ENSOARG00000010036(HHIP);ENSOARG00000010722(CREB3L3);ENSOARG00000011394(PPP1R1B);ENSOARG00000011552(DRD1);ENSOARG00000012024(PTGER3);ENSOARG00…	K04265+K05673+K05850+K08401+K08402+K05730+K13296+K16797+K07188+K04448+K06231+K09048+K15494+K04144+K04260+K04857+K05199+K04345+K05731+K16366+K04142+K05853+K04581+K04857+K02183+K05852+K05673
Environmental Information Processing	Signal transduction	Wnt signaling pathway	ko04310	ENSOARG00000002808(Wnt10b);ENSOARG00000007850(ROR2);ENSOARG00000008899(Sfrp4);ENSOARG00000008961(Dkk2);ENSOARG00000009195(PLCB1);ENSOARG00000009860(ROR1);ENSOARG00000009999(JUN);ENSOARG00000010887(INVS);ENSOARG00000011277(PRICKLE2);ENSOARG00000011322(SFRP5);ENSOARG00000013816(PRKACB);ENSOARG00000014232(SERPINF1);ENSOARG00000015400(WNT5A);ENSOARG00000016629(Fzd1);ENSOARG00000017631(PRKCB);ENSOARG0…	K01357+K05123+K02185+K02165+K05858+K05122+K04448+K19626+K04511+K02222+K04345+K19614+K00444+K02432+K19662+K01357+K00182+K06268
Environmental Information Processing	Signaling molecules and interaction	Neuroactive ligand-receptor interaction	ko04080	ENSOARG00000000114(C3);ENSOARG00000000234(NPY5R);ENSOARG00000000438(GRID1);ENSOARG00000000743(C3);ENSOARG00000000751(C3);ENSOARG00000001225(ADORA1);ENSOARG00000001374(HCRTR1);ENSOARG00000002407(LEP);ENSOARG00000002771(C3);ENSOARG00000004209(P2RY13);ENSOARG00000004726(PLG);ENSOARG00000006760(LPAR1);ENSOARG00000008347(GABRA3);ENSOARG00000009752(ADRA1A);ENSOARG00000011005(C5AR1);ENSOARG00000011552(D…	K03990+K04207+K05206+K03990+K03990+K04265+K04238+K05424+K03990+K08388+K01315+K04289+K05175+K04135+K04010+K04144+K04234+K04307+K04260+K04262+K05199+K16366+K04142+K05218+K04163+K04581+K05221+K04235+K04296+K05770+K04268+K04279+K04009+K03898+K04332
Environmental Information Processing	Signal transduction	Apelin signaling pathway	ko04371	ENSOARG00000002147(PIK3R6);ENSOARG00000002479(PIK3R5);ENSOARG00000002495(MYLK4);ENSOARG00000002590(SPP1);ENSOARG00000004785(PIK3CG);ENSOARG00000006517(PDE3B);ENSOARG00000006996(MYL3);ENSOARG00000007065(MAP1LC3C);ENSOARG00000007684(LIPE);ENSOARG00000009195(PLCB1);ENSOARG00000011709(PLIN1);ENSOARG00000013816(PRKACB);ENSOARG00000015706(MYLK3);ENSOARG00000018411(CALML4);ENSOARG00000020697(GNB4);ENSOA…	K21290+K21290+K00907+K06250+K21289+K13296+K12749+K10435+K07188+K05858+K08768+K04345+K00907+K02183+K04538+K05849
Environmental Information Processing	Signal transduction	Hedgehog signaling pathway	ko04340	ENSOARG00000006674(GLI1);ENSOARG00000006688(EVC);ENSOARG00000010036(HHIP);ENSOARG00000011342(ARRB1);ENSOARG00000012075(CDON);ENSOARG00000013562(SCUBE2);ENSOARG00000013816(PRKACB)	K16797+K19605+K06231+K04439+K20033+K24706+K04345
Environmental Information Processing	Signal transduction	MAPK signaling pathway	ko04010	ENSOARG00000000603(FLT4);ENSOARG00000001274(CDC25B);ENSOARG00000003293(PDGFD);ENSOARG00000003578(FGF18);ENSOARG00000003963(DUSP1);ENSOARG00000004730(STK4);ENSOARG00000005647(RASGRP4);ENSOARG00000006007(NGFR);ENSOARG00000006358(CSF1R);ENSOARG00000007935(PLA2G4A);ENSOARG00000008583(CACNA1A);ENSOARG00000008891(NTRK2);ENSOARG00000009999(JUN);ENSOARG00000011342(ARRB1);ENSOARG00000012064(Vegfd);ENSOARG…	K05097+K05866+K05450+K04358+K21278+K04411+K12363+K02583+K05090+K16342+K04344+K04360+K04448+K04439+K05449+K05103+K04857+K04345+K04388+K04857+K19662+K04363+K06268+K04723+K04422+K04358+K04391+K04855
Environmental Information Processing	Signal transduction	Phospholipase D signaling pathway	ko04072	ENSOARG00000002147(PIK3R6);ENSOARG00000002479(PIK3R5);ENSOARG00000003293(PDGFD);ENSOARG00000003764(AGPAT2);ENSOARG00000004785(PIK3CG);ENSOARG00000006760(LPAR1);ENSOARG00000007814(SYK);ENSOARG00000007935(PLA2G4A);ENSOARG00000007998(DGKB);ENSOARG00000009195(PLCB1);ENSOARG00000010836(DNM1);ENSOARG00000013402(PTGFR);ENSOARG00000019070(PDGFRA);ENSOARG00000019218(CYTH4);ENSOARG00000019492(CXCR2);MSTRG.…	K21290+K21290+K05450+K13509+K21289+K04289+K05855+K16342+K00901+K05858+K01528+K04262+K04363+K18441+K04175+K06856
Environmental Information Processing	Membrane transport	ABC transporters	ko02010	ENSOARG00000001372(ABCC4);ENSOARG00000001914(ABCG2);ENSOARG00000014178(ABCA10);ENSOARG00000014385(ABCA6);ENSOARG00000014704(ABCA9);ENSOARG00000016359(ABCC1);ENSOARG00000017114(ABCA4);ENSOARG00000018095(ABCA3);MSTRG.2586(--)	K05673+K05681+K05652+K05649+K05651+K05670+K05644+K05643+K05673
Environmental Information Processing	Signal transduction	TGF-beta signaling pathway	ko04350	ENSOARG00000006378(BMP5);ENSOARG00000007755(ACVR1C);ENSOARG00000008119(FST);ENSOARG00000010344(LTBP1);ENSOARG00000014726(TGFBR2);ENSOARG00000017221(RBL1);ENSOARG00000018039(BMP7);ENSOARG00000020580(CHRD);ENSOARG00000021018(FBN1)	K04663+K13568+K04661+K19559+K04388+K04681+K16621+K04657+K06825
Environmental Information Processing	Signal transduction	FoxO signaling pathway	ko04068	ENSOARG00000001202(PLK3);ENSOARG00000004730(STK4);ENSOARG00000005759(CCNB1);ENSOARG00000010940(SKP2);ENSOARG00000012021(IL6);ENSOARG00000013896(Homer2);ENSOARG00000014726(TGFBR2);ENSOARG00000015691(PLK4);ENSOARG00000016771(irs1);ENSOARG00000017498(PCK1);ENSOARG00000019237(PCK2);ENSOARG00000020741(TNFSF10)	K08862+K04411+K05868+K03875+K05405+K15010+K04388+K08863+K17445+K01596+K01596+K04721
Environmental Information Processing	Signal transduction	HIF-1 signaling pathway	ko04066	ENSOARG00000000484(ALDOC);ENSOARG00000005067(VHL);ENSOARG00000005238(ENO2);ENSOARG00000005792(TLR4);ENSOARG00000012021(IL6);ENSOARG00000012909(HK2);ENSOARG00000013082(Pfkfb3);ENSOARG00000013168(IFNGR2);ENSOARG00000014073(EDN1);ENSOARG00000017631(PRKCB);ENSOARG00000018943(CYBB)	K01623+K03871+K01689+K10160+K05405+K00844+K01103+K05133+K16366+K19662+K21421
Environmental Information Processing	Signal transduction	Hippo signaling pathway - multiple species	ko04392	ENSOARG00000014463(WWC1);ENSOARG00000016468(RASSF2);ENSOARG00000016689(FAT4)	K16685+K09851+K16669
Environmental Information Processing	Signaling molecules and interaction	Cell adhesion molecules	ko04514	ENSOARG00000000208(CLDN11);ENSOARG00000002007(SIGLEC1);ENSOARG00000002009(SDC3);ENSOARG00000002353(LRRC4);ENSOARG00000003261(CNTN2);ENSOARG00000003438(CDH3);ENSOARG00000004796(CD22);ENSOARG00000004813(SDC2);ENSOARG00000009000(ITGAM);ENSOARG00000012200(MPZL1);ENSOARG00000012367(ITGB2);ENSOARG00000014939(CLDN15);ENSOARG00000015131(CDH4);ENSOARG00000015632(VCAN);ENSOARG00000016098(HLA-DRB3);ENSOARG0…	K06087+K06548+K16337+K16351+K06760+K06796+K06467+K16336+K06461+K06770+K06464+K06087+K06797+K06793+K06752+K06483+K06527+K06527+K07380+K06746+K06759+K05413+K06797
Environmental Information Processing	Signal transduction	Hippo signaling pathway	ko04390	ENSOARG00000002808(Wnt10b);ENSOARG00000004731(CTNNA3);ENSOARG00000005456(BIRC5);ENSOARG00000005642(PPP2R2C);ENSOARG00000006378(BMP5);ENSOARG00000010397(DLG4);ENSOARG00000012367(ITGB2);ENSOARG00000014463(WWC1);ENSOARG00000014726(TGFBR2);ENSOARG00000015400(WNT5A);ENSOARG00000016629(Fzd1);ENSOARG00000018039(BMP7);ENSOARG00000019064(Wnt10b);ENSOARG00000019683(Wnt2b)	K01357+K05691+K08731+K04354+K04663+K11828+K06464+K16685+K04388+K00444+K02432+K16621+K01357+K00182
Environmental Information Processing	Signal transduction	JAK-STAT signaling pathway	ko04630	ENSOARG00000000175(SOCS3);ENSOARG00000002407(LEP);ENSOARG00000005032(PTPN6);ENSOARG00000007541(CSF2RA);ENSOARG00000007625(IL10RA);ENSOARG00000008693(CISH);ENSOARG00000012021(IL6);ENSOARG00000013168(IFNGR2);ENSOARG00000016052(AOX1);ENSOARG00000016420(AOX2);ENSOARG00000019070(PDGFRA);ENSOARG00000019729(CSF3R)	K04696+K05424+K05697+K05066+K05134+K04701+K05405+K05133+K00157+K00157+K04363+K05061
Environmental Information Processing	Signal transduction	Sphingolipid signaling pathway	ko04071	ENSOARG00000001225(ADORA1);ENSOARG00000004285(CERS6);ENSOARG00000005642(PPP2R2C);ENSOARG00000008597(SGMS2);ENSOARG00000009195(PLCB1);ENSOARG00000017631(PRKCB);ENSOARG00000019630(ADORA3);ENSOARG00000020519(KNG1)	K04265+K23727+K04354+K04714+K05858+K19662+K04268+K03898
Environmental Information Processing	Signal transduction	mTOR signaling pathway	ko04150	ENSOARG00000002204(LPIN3);ENSOARG00000002808(Wnt10b);ENSOARG00000003008(SESN2);ENSOARG00000010940(SKP2);ENSOARG00000013819(Grb10);ENSOARG00000015400(WNT5A);ENSOARG00000016629(Fzd1);ENSOARG00000017631(PRKCB);ENSOARG00000019047(PRR5L);ENSOARG00000019064(Wnt10b);ENSOARG00000019683(Wnt2b)	K15728+K01357+K20394+K03875+K20064+K00444+K02432+K19662+K20411+K01357+K00182
Environmental Information Processing	Signal transduction	Phosphatidylinositol signaling system	ko04070	ENSOARG00000001725(IMPA2);ENSOARG00000006686(PI4K2B);ENSOARG00000007998(DGKB);ENSOARG00000009195(PLCB1);ENSOARG00000017631(PRKCB);ENSOARG00000018411(CALML4)	K01092+K13711+K00901+K05858+K19662+K02183
Environmental Information Processing	Signal transduction	VEGF signaling pathway	ko04370	ENSOARG00000007935(PLA2G4A);ENSOARG00000017631(PRKCB);ENSOARG00000019910(PPP3R1)	K16342+K19662+K06268
Environmental Information Processing	Signal transduction	Ras signaling pathway	ko04014	ENSOARG00000000416(KSR1);ENSOARG00000000603(FLT4);ENSOARG00000003293(PDGFD);ENSOARG00000003578(FGF18);ENSOARG00000004074(RIN1);ENSOARG00000004730(STK4);ENSOARG00000005647(RASGRP4);ENSOARG00000006007(NGFR);ENSOARG00000006358(CSF1R);ENSOARG00000007935(PLA2G4A);ENSOARG00000008891(NTRK2);ENSOARG00000012064(Vegfd);ENSOARG00000012400(EPHA2);ENSOARG00000013816(PRKACB);ENSOARG00000014016(TIAM1);ENSOARG00…	K14958+K05097+K05450+K04358+K17638+K04411+K12363+K02583+K05090+K16342+K04360+K05449+K05103+K04345+K05731+K04163+K14958+K19662+K02183+K04363+K13618+K04538+K04358
Environmental Information Processing	Signal transduction	Rap1 signaling pathway	ko04015	ENSOARG00000000603(FLT4);ENSOARG00000003293(PDGFD);ENSOARG00000003578(FGF18);ENSOARG00000004983(VAV1);ENSOARG00000006007(NGFR);ENSOARG00000006358(CSF1R);ENSOARG00000006760(LPAR1);ENSOARG00000009000(ITGAM);ENSOARG00000009195(PLCB1);ENSOARG00000012064(Vegfd);ENSOARG00000012367(ITGB2);ENSOARG00000012400(EPHA2);ENSOARG00000014016(TIAM1);ENSOARG00000016486(APBB1IP);ENSOARG00000017524(MAGI2);ENSOARG000…	K05097+K05450+K04358+K05730+K02583+K05090+K04289+K06461+K05858+K05449+K06464+K05103+K05731+K17704+K05629+K19662+K02183+K04363+K04358+K17705
Environmental Information Processing	Signal transduction	NF-kappa B signaling pathway	ko04064	ENSOARG00000001620(BTK);ENSOARG00000005792(TLR4);ENSOARG00000007320(BLNK);ENSOARG00000007814(SYK);ENSOARG00000009107(CCL21);ENSOARG00000014995(EDA);ENSOARG00000017631(PRKCB);ENSOARG00000018242(VCAM1);ENSOARG00000018303(VCAM1);ENSOARG00000018868(LBP);ENSOARG00000025180(CD14);MSTRG.9379(IGHM)	K07370+K10160+K07371+K05855+K16062+K05480+K19662+K06527+K06527+K05399+K04391+K06856
Environmental Information Processing	Signal transduction	MAPK signaling pathway - fly	ko04013	ENSOARG00000010631(DOK2)	K20234
Environmental Information Processing	Signal transduction	ErbB signaling pathway	ko04012	ENSOARG00000009999(JUN);ENSOARG00000017631(PRKCB);ENSOARG00000018775(CBLB)	K04448+K19662+K22517
Environmental Information Processing	Signal transduction	Notch signaling pathway	ko04330	ENSOARG00000020422(HES1);ENSOARG00000020442(NOTCH2)	K06054+K20994
Cellular Processes	Cellular community - eukaryotes	Focal adhesion	ko04510	ENSOARG00000000465(RELN);ENSOARG00000000603(FLT4);ENSOARG00000000636(DIAPH1);ENSOARG00000000744(LAMC2);ENSOARG00000001254(TNXB);ENSOARG00000001508(COL1A2);ENSOARG00000002495(MYLK4);ENSOARG00000002590(SPP1);ENSOARG00000003293(PDGFD);ENSOARG00000003894(THBS3);ENSOARG00000004871(COL1A1);ENSOARG00000004983(VAV1);ENSOARG00000005941(TNC);ENSOARG00000006115(COL4A1);ENSOARG00000006515(COL4A2);ENSOARG0000…	K06249+K05097+K05740+K06246+K06252+K06236+K00907+K06250+K05450+K04659+K06236+K05730+K06252+K06237+K06237+K05636+K04448+K05449+K06238+K06238+K05637+K06238+K06238+K00907+K06483+K19662+K06587+K04363+K06238+K05635+K05717
Cellular Processes	Transport and catabolism	Phagosome	ko04145	ENSOARG00000000114(C3);ENSOARG00000000743(C3);ENSOARG00000000751(C3);ENSOARG00000001739(TUBB6);ENSOARG00000002637(CD209L2);ENSOARG00000002771(C3);ENSOARG00000003894(THBS3);ENSOARG00000004515(C1R);ENSOARG00000005792(TLR4);ENSOARG00000007110(PLA2R1);ENSOARG00000008683(CTSL);ENSOARG00000009000(ITGAM);ENSOARG00000009626(MSR1);ENSOARG00000010070(FCGR3A);ENSOARG00000010469(ATP6V0A4);ENSOARG00000012176(…	K03990+K03990+K03990+K07375+K06563+K03990+K04659+K01330+K10160+K06560+K01365+K06461+K06558+K06463+K02154+K06560+K06464+K06560+K10159+K06752+K06259+K06259+K07374+K21421+K07374+K06498+K01368+K04391+K06856
Cellular Processes	Transport and catabolism	Lysosome	ko04142	ENSOARG00000001591(FUCA2);ENSOARG00000003994(CTSC);ENSOARG00000004700(HEXB);ENSOARG00000007878(NCOA7);ENSOARG00000008683(CTSL);ENSOARG00000009747(HYAL3);ENSOARG00000010314(GUSB);ENSOARG00000010469(ATP6V0A4);ENSOARG00000014664(CTSH);ENSOARG00000014729(CD68);ENSOARG00000015082(LIPA);ENSOARG00000015343(GNPTAB);ENSOARG00000016127(CTSZ);ENSOARG00000019535(SLC11A1);ENSOARG00000020861(CTSS);ENSOARG00000…	K01206+K01275+K12373+K25442+K01365+K01197+K01195+K02154+K01366+K06501+K01052+K08239+K08568+K12347+K01368+K24155
Cellular Processes	Cell motility	Regulation of actin cytoskeleton	ko04810	ENSOARG00000000636(DIAPH1);ENSOARG00000002495(MYLK4);ENSOARG00000003293(PDGFD);ENSOARG00000003578(FGF18);ENSOARG00000004983(VAV1);ENSOARG00000005960(ACTR3B);ENSOARG00000006414(DIAPH3);ENSOARG00000006760(LPAR1);ENSOARG00000006838(CFL2);ENSOARG00000007578(SCIN);ENSOARG00000008161(FGD3);ENSOARG00000009000(ITGAM);ENSOARG00000012367(ITGB2);ENSOARG00000014016(TIAM1);ENSOARG00000015706(MYLK3);ENSOARG000…	K05740+K00907+K05450+K04358+K05730+K18584+K05745+K04289+K05765+K05768+K05722+K06461+K06464+K05731+K00907+K05750+K06483+K05767+K06587+K05757+K04363+K05717+K03898+K04358
Cellular Processes	Cellular community - eukaryotes	Gap junction	ko04540	ENSOARG00000001739(TUBB6);ENSOARG00000003293(PDGFD);ENSOARG00000006760(LPAR1);ENSOARG00000009195(PLCB1);ENSOARG00000011552(DRD1);ENSOARG00000013816(PRKACB);ENSOARG00000017631(PRKCB);ENSOARG00000018879(TUBA1C);ENSOARG00000019070(PDGFRA);ENSOARG00000020032(TUBA1D)	K07375+K05450+K04289+K05858+K04144+K04345+K19662+K07374+K04363+K07374
Cellular Processes	Transport and catabolism	Peroxisome	ko04146	ENSOARG00000006418(HMGCLL1);ENSOARG00000007693(NUDT7);ENSOARG00000009659(EPHX2);ENSOARG00000009712(MLYCD);ENSOARG00000010953(XDH);ENSOARG00000013226(MPV17L2);ENSOARG00000015735(ACSL6);ENSOARG00000018980(IDH1);MSTRG.16208(--);MSTRG.4712(--)	K01640+K17879+K08726+K01578+K00106+K13348+K01897+K00031+K00308+K00308
Cellular Processes	Cell growth and death	Cell cycle	ko04110	ENSOARG00000001274(CDC25B);ENSOARG00000002461(CHEK2);ENSOARG00000005282(ORC1);ENSOARG00000005759(CCNB1);ENSOARG00000007151(TTK);ENSOARG00000007334(E2F2);ENSOARG00000010940(SKP2);ENSOARG00000011655(CHEK1);ENSOARG00000013532(PTTG1);ENSOARG00000014305(BUB1);ENSOARG00000015665(MAD2L1);ENSOARG00000016587(ESPL1);ENSOARG00000017221(RBL1);ENSOARG00000020126(BUB1B)	K05866+K06641+K02603+K05868+K08866+K09389+K03875+K02216+K06635+K02178+K02537+K02365+K04681+K06637
Cellular Processes	Cell growth and death	p53 signaling pathway	ko04115	ENSOARG00000002461(CHEK2);ENSOARG00000003008(SESN2);ENSOARG00000005759(CCNB1);ENSOARG00000011655(CHEK1);ENSOARG00000015333(RRM2);ENSOARG00000019455(GTSE1);ENSOARG00000020713(ZMAT3)	K06641+K20394+K05868+K02216+K10808+K10129+K10137
Cellular Processes	Cell growth and death	Apoptosis	ko04210	ENSOARG00000003994(CTSC);ENSOARG00000004103(PTPN13);ENSOARG00000005456(BIRC5);ENSOARG00000008683(CTSL);ENSOARG00000009999(JUN);ENSOARG00000014664(CTSH);ENSOARG00000016127(CTSZ);ENSOARG00000018879(TUBA1C);ENSOARG00000020032(TUBA1D);ENSOARG00000020741(TNFSF10);ENSOARG00000020861(CTSS);MSTRG.11338(--)	K01275+K02374+K08731+K01365+K04448+K01366+K08568+K07374+K07374+K04721+K01368+K10798
Cellular Processes	Cell growth and death	Oocyte meiosis	ko04114	ENSOARG00000005759(CCNB1);ENSOARG00000008716(CPEB2);ENSOARG00000013532(PTTG1);ENSOARG00000013595(CPEB1);ENSOARG00000013816(PRKACB);ENSOARG00000014305(BUB1);ENSOARG00000015665(MAD2L1);ENSOARG00000016587(ESPL1);ENSOARG00000018411(CALML4);ENSOARG00000019910(PPP3R1)	K05868+K02602+K06635+K02602+K04345+K02178+K02537+K02365+K02183+K06268
Cellular Processes	Cellular community - eukaryotes	Tight junction	ko04530	ENSOARG00000000208(CLDN11);ENSOARG00000002532(CD1B);ENSOARG00000005642(PPP2R2C);ENSOARG00000005960(ACTR3B);ENSOARG00000007322(CD1A);ENSOARG00000009885(Igsf5);ENSOARG00000009999(JUN);ENSOARG00000012145(WAS);ENSOARG00000013816(PRKACB);ENSOARG00000014016(TIAM1);ENSOARG00000014939(CLDN15);ENSOARG00000018731(ARPC1B);ENSOARG00000018879(TUBA1C);ENSOARG00000020032(TUBA1D)	K06087+K06448+K04354+K18584+K06448+K06786+K04448+K05747+K04345+K05731+K06087+K05757+K07374+K07374
Cellular Processes	Transport and catabolism	Mitophagy - animal	ko04137	ENSOARG00000000441(BNIP3L);ENSOARG00000002327(ATG9B);ENSOARG00000007065(MAP1LC3C);ENSOARG00000009999(JUN);ENSOARG00000018177(UBC)	K15465+K17907+K10435+K04448+K08770
Cellular Processes	Cell growth and death	Necroptosis	ko04217	ENSOARG00000005792(TLR4);ENSOARG00000006166(MLKL);ENSOARG00000007168(PYGB);ENSOARG00000007591(NLRP3);ENSOARG00000007935(PLA2G4A);ENSOARG00000008057(TLR3);ENSOARG00000008908(PYCARD);ENSOARG00000013168(IFNGR2);ENSOARG00000013628(IL33);ENSOARG00000018943(CYBB);ENSOARG00000020741(TNFSF10);MSTRG.12942(--);MSTRG.9299(--)	K10160+K08849+K00688+K12800+K16342+K05401+K12799+K05133+K12967+K21421+K04721+K08849+K08849
Cellular Processes	Transport and catabolism	Endocytosis	ko04144	ENSOARG00000001004(RAB11FIP1);ENSOARG00000001854(ARF5);ENSOARG00000004127(FOLR1);ENSOARG00000004298(FOLR2);ENSOARG00000005960(ACTR3B);ENSOARG00000008726(Iqsec2);ENSOARG00000010836(DNM1);ENSOARG00000011342(ARRB1);ENSOARG00000014106(Sh3gl2);ENSOARG00000014214(CCR5);ENSOARG00000014726(TGFBR2);ENSOARG00000014861(SH3GLB1);ENSOARG00000018731(ARPC1B);ENSOARG00000018775(CBLB);ENSOARG00000019057(ARFGAP3);…	K12484+K07940+K13649+K13649+K18584+K12495+K01528+K04439+K11247+K04180+K04388+K11248+K05757+K22517+K12493+K04363+K18441+K04175+K12479
Cellular Processes	Cellular community - eukaryotes	Adherens junction	ko04520	ENSOARG00000004731(CTNNA3);ENSOARG00000005032(PTPN6);ENSOARG00000008199(PTPRJ);ENSOARG00000012145(WAS);ENSOARG00000014726(TGFBR2)	K05691+K05697+K05698+K05747+K04388
Cellular Processes	Cell growth and death	Cellular senescence	ko04218	ENSOARG00000002461(CHEK2);ENSOARG00000005759(CCNB1);ENSOARG00000007334(E2F2);ENSOARG00000011054(Foxm1);ENSOARG00000011655(CHEK1);ENSOARG00000011742(HIPK2);ENSOARG00000012021(IL6);ENSOARG00000014726(TGFBR2);ENSOARG00000017221(RBL1);ENSOARG00000018411(CALML4);ENSOARG00000019910(PPP3R1)	K06641+K05868+K09389+K09406+K02216+K08826+K05405+K04388+K04681+K02183+K06268
Cellular Processes	Cell growth and death	Apoptosis - multiple species	ko04215	ENSOARG00000005456(BIRC5);ENSOARG00000006007(NGFR)	K08731+K02583
Cellular Processes	Cell growth and death	Ferroptosis	ko04216	ENSOARG00000007065(MAP1LC3C);ENSOARG00000015735(ACSL6);ENSOARG00000016390(SLC40A1);ENSOARG00000018943(CYBB)	K10435+K01897+K14685+K21421
Cellular Processes	Cellular community - eukaryotes	Signaling pathways regulating pluripotency of stem cells	ko04550	ENSOARG00000002808(Wnt10b);ENSOARG00000005019(REST);ENSOARG00000007755(ACVR1C);ENSOARG00000015400(WNT5A);ENSOARG00000016629(Fzd1);ENSOARG00000019064(Wnt10b);ENSOARG00000019683(Wnt2b)	K01357+K09222+K13568+K00444+K02432+K01357+K00182
Cellular Processes	Transport and catabolism	Autophagy - other	ko04136	ENSOARG00000002327(ATG9B)	K17907
Cellular Processes	Transport and catabolism	Autophagy - animal	ko04140	ENSOARG00000002327(ATG9B);ENSOARG00000007065(MAP1LC3C);ENSOARG00000008683(CTSL);ENSOARG00000013816(PRKACB);ENSOARG00000014861(SH3GLB1);ENSOARG00000014992(CAMKK2);ENSOARG00000016771(irs1)	K17907+K10435+K01365+K04345+K11248+K07359+K17445

## Sheet: SFK-vs-HH
Supplementary Table S5. KEGG enrichment analysis of Differentially Expressed Genes Among SFK, SH, and HH Groups
KEGG_A_class	KEGG_B_class	Pathway	Pathway ID	Genes
Organismal Systems	Immune system	Complement and coagulation cascades	ko04610	ENSOARG00000000950(A2M);ENSOARG00000005117(THBD);ENSOARG00000005159(SERPINB2);ENSOARG00000005236(VSIG4);ENSOARG00000005582(C5);ENSOARG00000007971(CD55);ENSOARG00000007977(C1QB);ENSOARG00000008208(CR2);ENSOARG00000009000(ITGAM);ENSOARG00000009128(C7);ENSOARG00000011005(C5AR1);ENSOARG00000014405(CFH);ENSOARG00000016918(F2RL2);ENSOARG00000018445(F13A1);MSTRG.4746(--)
Organismal Systems	Immune system	Hematopoietic cell lineage	ko04640	ENSOARG00000004796(CD22);ENSOARG00000006358(CSF1R);ENSOARG00000007971(CD55);ENSOARG00000008208(CR2);ENSOARG00000008664(IL5RA);ENSOARG00000008994(IGHE);ENSOARG00000009000(ITGAM);ENSOARG00000016754(CD7);ENSOARG00000017020(CD36);ENSOARG00000019729(CSF3R);ENSOARG00000020667(FCGR1A);ENSOARG00000025180(CD14);MSTRG.9379(IGHM)
Organismal Systems	Digestive system	Protein digestion and absorption	ko04974	ENSOARG00000001508(COL1A2);ENSOARG00000002129(Col5a1);ENSOARG00000004871(COL1A1);ENSOARG00000006184(COL21A1);ENSOARG00000006410(COL12A1);ENSOARG00000011945(ELN);ENSOARG00000014039(COL5A3);ENSOARG00000014718(COL6A6);ENSOARG00000016440(COL5A2);ENSOARG00000016476(COL3A1);ENSOARG00000016790(COL14A1);ENSOARG00000017875(COL8A1);ENSOARG00000019080(COL6A3);ENSOARG00000021191(SLC8A3)
Organismal Systems	Endocrine system	PPAR signaling pathway	ko03320	ENSOARG00000001603(FABP3);ENSOARG00000004257(ME3);ENSOARG00000009344(FABP4);ENSOARG00000009458(AQP7);ENSOARG00000011709(PLIN1);ENSOARG00000011785(PPARD);ENSOARG00000016498(SLC27A1);ENSOARG00000017020(CD36);ENSOARG00000017498(PCK1)
Organismal Systems	Endocrine system	Ovarian steroidogenesis	ko04913	ENSOARG00000000562(ACOT2);ENSOARG00000003423(CYP1A1);ENSOARG00000009277(AKR1C1);ENSOARG00000009762(AKR1C1);ENSOARG00000010028(AKR1C1);ENSOARG00000011663(PGFS);ENSOARG00000011857(AKR1C1);ENSOARG00000020474(PLA2G4D)
Organismal Systems	Environmental adaptation	Circadian rhythm	ko04710	ENSOARG00000000583(PER2);ENSOARG00000013027(NR1D1);ENSOARG00000018820(PER2);ENSOARG00000019968(BHLHE41);ENSOARG00000021060(RORC)
Organismal Systems	Immune system	Platelet activation	ko04611	ENSOARG00000001508(COL1A2);ENSOARG00000001573(MYLK2);ENSOARG00000001620(BTK);ENSOARG00000001979(NOS3);ENSOARG00000002147(PIK3R6);ENSOARG00000002495(MYLK4);ENSOARG00000004785(PIK3CG);ENSOARG00000004871(COL1A1);ENSOARG00000015706(MYLK3);ENSOARG00000016476(COL3A1);ENSOARG00000020474(PLA2G4D)
Organismal Systems	Immune system	Cytosolic DNA-sensing pathway	ko04623	ENSOARG00000004964(CCL5);ENSOARG00000008908(PYCARD);ENSOARG00000013628(IL33);ENSOARG00000016193(IL18);ENSOARG00000017265(STING1);MSTRG.4029(--)
Organismal Systems	Endocrine system	Oxytocin signaling pathway	ko04921	ENSOARG00000001573(MYLK2);ENSOARG00000001979(NOS3);ENSOARG00000002147(PIK3R6);ENSOARG00000002495(MYLK4);ENSOARG00000004785(PIK3CG);ENSOARG00000010541(CACNB1);ENSOARG00000012825(Cacna1s);ENSOARG00000013847(KCNJ2);ENSOARG00000015706(MYLK3);ENSOARG00000017449(CACNA1S);ENSOARG00000020474(PLA2G4D);MSTRG.17699(KCNJ4)
Organismal Systems	Environmental adaptation	Circadian rhythm - fly	ko04711	ENSOARG00000018820(PER2)
Organismal Systems	Excretory system	Proximal tubule bicarbonate reclamation	ko04964	ENSOARG00000010284(SLC38A3);ENSOARG00000017498(PCK1);ENSOARG00000017880(CA4)
Organismal Systems	Endocrine system	Progesterone-mediated oocyte maturation	ko04914	ENSOARG00000002373(CDC25A);ENSOARG00000004318(CDK1);ENSOARG00000005759(CCNB1);ENSOARG00000013595(CPEB1);ENSOARG00000014176(CCNA2);ENSOARG00000014305(BUB1);ENSOARG00000015665(MAD2L1);ENSOARG00000020836(CCNB2)
Organismal Systems	Endocrine system	Regulation of lipolysis in adipocytes	ko04923	ENSOARG00000007684(LIPE);ENSOARG00000009344(FABP4);ENSOARG00000009458(AQP7);ENSOARG00000011709(PLIN1);ENSOARG00000016771(irs1)
Organismal Systems	Development and regeneration	Axon regeneration	ko04361	ENSOARG00000001102(KIF2C);ENSOARG00000005377(DUSP8);ENSOARG00000009318(KIF24)
Organismal Systems	Immune system	B cell receptor signaling pathway	ko04662	ENSOARG00000001620(BTK);ENSOARG00000002714(LILRA6);ENSOARG00000004796(CD22);ENSOARG00000008208(CR2);ENSOARG00000008994(IGHE);MSTRG.9379(IGHM)
Organismal Systems	Immune system	NOD-like receptor signaling pathway	ko04621	ENSOARG00000004519(CARD9);ENSOARG00000004964(CCL5);ENSOARG00000007065(MAP1LC3C);ENSOARG00000007591(NLRP3);ENSOARG00000008908(PYCARD);ENSOARG00000010638(NLRC4);ENSOARG00000015482(NEK7);ENSOARG00000016193(IL18);ENSOARG00000017265(STING1);ENSOARG00000018943(CYBB);MSTRG.4029(--)
Organismal Systems	Endocrine system	Adipocytokine signaling pathway	ko04920	ENSOARG00000013242(PRKCQ);ENSOARG00000016430(ACACB);ENSOARG00000016771(irs1);ENSOARG00000017020(CD36);ENSOARG00000017498(PCK1)
Organismal Systems	Endocrine system	Glucagon signaling pathway	ko04922	ENSOARG00000005886(PFKFB1);ENSOARG00000006012(FOXO1);ENSOARG00000010150(PHKG1);ENSOARG00000011235(SIK1);ENSOARG00000016405(PHKB);ENSOARG00000016430(ACACB);ENSOARG00000017498(PCK1)
Organismal Systems	Immune system	Fc epsilon RI signaling pathway	ko04664	ENSOARG00000001620(BTK);ENSOARG00000008994(IGHE);ENSOARG00000011856(ALOX5AP);ENSOARG00000020474(PLA2G4D);MSTRG.9379(IGHM)
Organismal Systems	Circulatory system	Vascular smooth muscle contraction	ko04270	ENSOARG00000001573(MYLK2);ENSOARG00000002495(MYLK4);ENSOARG00000012825(Cacna1s);ENSOARG00000013242(PRKCQ);ENSOARG00000015706(MYLK3);ENSOARG00000017449(CACNA1S);ENSOARG00000018990(RAMP1);ENSOARG00000020474(PLA2G4D);ENSOARG00000020707(KCNMB3)
Organismal Systems	Immune system	Toll-like receptor signaling pathway	ko04620	ENSOARG00000000538(TLR1);ENSOARG00000002590(SPP1);ENSOARG00000004964(CCL5);ENSOARG00000015044(TLR2);ENSOARG00000018868(LBP);ENSOARG00000025180(CD14)
Organismal Systems	Immune system	Neutrophil extracellular trap formation	ko04613	ENSOARG00000005582(C5);ENSOARG00000008994(IGHE);ENSOARG00000009000(ITGAM);ENSOARG00000011005(C5AR1);ENSOARG00000011018(PADI4);ENSOARG00000015044(TLR2);ENSOARG00000018233(H2BC4);ENSOARG00000018943(CYBB);ENSOARG00000020076(H2BC4);ENSOARG00000020667(FCGR1A);MSTRG.9379(IGHM)
Organismal Systems	Endocrine system	GnRH secretion	ko04929	ENSOARG00000002590(SPP1);ENSOARG00000007797(ARRB2);ENSOARG00000012825(Cacna1s);ENSOARG00000017449(CACNA1S)
Organismal Systems	Circulatory system	Cardiac muscle contraction	ko04260	ENSOARG00000010541(CACNB1);ENSOARG00000012825(Cacna1s);ENSOARG00000017449(CACNA1S);ENSOARG00000019993(ACTC1);ENSOARG00000021191(SLC8A3);MSTRG.490(--)
Organismal Systems	Immune system	C-type lectin receptor signaling pathway	ko04625	ENSOARG00000000416(KSR1);ENSOARG00000002637(CD209L2);ENSOARG00000004519(CARD9);ENSOARG00000007591(NLRP3);ENSOARG00000008908(PYCARD);ENSOARG00000015860(KSR1)
Organismal Systems	Aging	Longevity regulating pathway - multiple species	ko04213	ENSOARG00000006012(FOXO1);ENSOARG00000008817(HSPA1A);ENSOARG00000015194(CRYAB);ENSOARG00000016771(irs1)
Organismal Systems	Aging	Longevity regulating pathway - worm	ko04212	MSTRG.12215(GSTA1);MSTRG.17877(--)
Organismal Systems	Immune system	Fc gamma R-mediated phagocytosis	ko04666	ENSOARG00000005960(ACTR3B);ENSOARG00000006838(CFL2);ENSOARG00000008994(IGHE);ENSOARG00000020474(PLA2G4D);ENSOARG00000020667(FCGR1A);MSTRG.9379(IGHM)
Organismal Systems	Digestive system	Cholesterol metabolism	ko04979	ENSOARG00000009473(APOC2);ENSOARG00000015082(LIPA);ENSOARG00000017020(CD36)
Organismal Systems	Nervous system	Cholinergic synapse	ko04725	ENSOARG00000002147(PIK3R6);ENSOARG00000004785(PIK3CG);ENSOARG00000012825(Cacna1s);ENSOARG00000013847(KCNJ2);ENSOARG00000017449(CACNA1S);MSTRG.17699(KCNJ4)
Organismal Systems	Development and regeneration	Osteoclast differentiation	ko04380	ENSOARG00000001620(BTK);ENSOARG00000002714(LILRA6);ENSOARG00000006358(CSF1R);ENSOARG00000006553(SPI1);ENSOARG00000013168(IFNGR2);ENSOARG00000020667(FCGR1A)
Organismal Systems	Digestive system	Gastric acid secretion	ko04971	ENSOARG00000001573(MYLK2);ENSOARG00000002495(MYLK4);ENSOARG00000013847(KCNJ2);ENSOARG00000015706(MYLK3)
Organismal Systems	Excretory system	Aldosterone-regulated sodium reabsorption	ko04960	ENSOARG00000002986(HSD11B2);ENSOARG00000016561(SLC9A3R2)
Organismal Systems	Endocrine system	Insulin signaling pathway	ko04910	ENSOARG00000006012(FOXO1);ENSOARG00000007684(LIPE);ENSOARG00000010150(PHKG1);ENSOARG00000016405(PHKB);ENSOARG00000016430(ACACB);ENSOARG00000016771(irs1);ENSOARG00000017498(PCK1)
Organismal Systems	Endocrine system	Relaxin signaling pathway	ko04926	ENSOARG00000001508(COL1A2);ENSOARG00000001979(NOS3);ENSOARG00000004871(COL1A1);ENSOARG00000007797(ARRB2);ENSOARG00000016476(COL3A1);ENSOARG00000016744(NOS2)
Organismal Systems	Endocrine system	Insulin secretion	ko04911	ENSOARG00000003612(ABCC8);ENSOARG00000012825(Cacna1s);ENSOARG00000017449(CACNA1S);ENSOARG00000020707(KCNMB3)
Organismal Systems	Circulatory system	Adrenergic signaling in cardiomyocytes	ko04261	ENSOARG00000002147(PIK3R6);ENSOARG00000004785(PIK3CG);ENSOARG00000010541(CACNB1);ENSOARG00000012825(Cacna1s);ENSOARG00000017449(CACNA1S);ENSOARG00000019993(ACTC1);ENSOARG00000021191(SLC8A3)
Organismal Systems	Nervous system	GABAergic synapse	ko04727	ENSOARG00000008347(GABRA3);ENSOARG00000010284(SLC38A3);ENSOARG00000012825(Cacna1s);ENSOARG00000017449(CACNA1S)
Organismal Systems	Endocrine system	Renin secretion	ko04924	ENSOARG00000012825(Cacna1s);ENSOARG00000013847(KCNJ2);ENSOARG00000017449(CACNA1S)
Organismal Systems	Excretory system	Collecting duct acid secretion	ko04966	ENSOARG00000010469(ATP6V0A4)
Organismal Systems	Digestive system	Fat digestion and absorption	ko04975	ENSOARG00000016498(SLC27A1);ENSOARG00000017020(CD36)
Organismal Systems	Nervous system	Serotonergic synapse	ko04726	ENSOARG00000012825(Cacna1s);ENSOARG00000014391(DDC);ENSOARG00000015761(Htr7);ENSOARG00000017449(CACNA1S);ENSOARG00000020474(PLA2G4D)
Organismal Systems	Nervous system	Synaptic vesicle cycle	ko04721	ENSOARG00000010469(ATP6V0A4);ENSOARG00000010729(SLC1A3);ENSOARG00000010836(DNM1)
Organismal Systems	Endocrine system	Parathyroid hormone synthesis, secretion and action	ko04928	ENSOARG00000007797(ARRB2);ENSOARG00000009878(MEF2A);ENSOARG00000011340(MMP16);ENSOARG00000019663(PTHLH)
Organismal Systems	Excretory system	Endocrine and other factor-regulated calcium reabsorption	ko04961	ENSOARG00000010836(DNM1);ENSOARG00000021191(SLC8A3)
Organismal Systems	Immune system	Chemokine signaling pathway	ko04062	ENSOARG00000002147(PIK3R6);ENSOARG00000004785(PIK3CG);ENSOARG00000004964(CCL5);ENSOARG00000007797(ARRB2);ENSOARG00000014016(TIAM1);ENSOARG00000014260(CCR1);ENSOARG00000019492(CXCR2)
Organismal Systems	Endocrine system	GnRH signaling pathway	ko04912	ENSOARG00000012825(Cacna1s);ENSOARG00000017449(CACNA1S);ENSOARG00000020474(PLA2G4D)
Organismal Systems	Immune system	IL-17 signaling pathway	ko04657	ENSOARG00000000417(S100A9);ENSOARG00000004466(MAPK4);ENSOARG00000013395(CEBPB)
Organismal Systems	Immune system	Leukocyte transendothelial migration	ko04670	ENSOARG00000000208(CLDN11);ENSOARG00000009000(ITGAM);ENSOARG00000014939(CLDN15);ENSOARG00000018943(CYBB)
Organismal Systems	Immune system	RIG-I-like receptor signaling pathway	ko04622	ENSOARG00000007011(TRIM25);ENSOARG00000017265(STING1)
Organismal Systems	Nervous system	Glutamatergic synapse	ko04724	ENSOARG00000010284(SLC38A3);ENSOARG00000010729(SLC1A3);ENSOARG00000013896(Homer2);ENSOARG00000020474(PLA2G4D)
Organismal Systems	Endocrine system	Cortisol synthesis and secretion	ko04927	ENSOARG00000012825(Cacna1s);ENSOARG00000017449(CACNA1S)
Organismal Systems	Digestive system	Bile secretion	ko04976	ENSOARG00000001169(ABCC4);ENSOARG00000001232(ABCC4);ENSOARG00000001914(ABCG2);MSTRG.2572(ABCC4)
Organismal Systems	Endocrine system	Melanogenesis	ko04916	ENSOARG00000009483(ASIP);ENSOARG00000012796(Fzd9);ENSOARG00000019683(Wnt2b)
Organismal Systems	Digestive system	Carbohydrate digestion and absorption	ko04973	ENSOARG00000012381(SLC37A4)
Organismal Systems	Nervous system	Retrograde endocannabinoid signaling	ko04723	ENSOARG00000000025(ND3);ENSOARG00000002455(FAAH);ENSOARG00000008347(GABRA3);ENSOARG00000012825(Cacna1s);ENSOARG00000017449(CACNA1S)
Organismal Systems	Endocrine system	Aldosterone synthesis and secretion	ko04925	ENSOARG00000007684(LIPE);ENSOARG00000012825(Cacna1s);ENSOARG00000017449(CACNA1S)
Organismal Systems	Environmental adaptation	Circadian entrainment	ko04713	ENSOARG00000000583(PER2);ENSOARG00000001748(Rasd1);ENSOARG00000018820(PER2)
Organismal Systems	Nervous system	Dopaminergic synapse	ko04728	ENSOARG00000007797(ARRB2);ENSOARG00000011394(PPP1R1B);ENSOARG00000011552(DRD1);ENSOARG00000014391(DDC)
Organismal Systems	Sensory system	Taste transduction	ko04742	ENSOARG00000008347(GABRA3);MSTRG.5909(--)
Organismal Systems	Endocrine system	Thyroid hormone synthesis	ko04918	ENSOARG00000005518(GPX7);ENSOARG00000007965(GPX8)
Organismal Systems	Endocrine system	Estrogen signaling pathway	ko04915	ENSOARG00000001979(NOS3);ENSOARG00000008817(HSPA1A);ENSOARG00000015327(KRT10);ENSOARG00000015540(KRT23)
Organismal Systems	Sensory system	Inflammatory mediator regulation of TRP channels	ko04750	ENSOARG00000013242(PRKCQ);ENSOARG00000020462(IL1RAP);ENSOARG00000020474(PLA2G4D)
Organismal Systems	Endocrine system	Growth hormone synthesis, secretion and action	ko04935	ENSOARG00000012825(Cacna1s);ENSOARG00000016771(irs1);ENSOARG00000017449(CACNA1S)
Organismal Systems	Digestive system	Mineral absorption	ko04978	ENSOARG00000009056(ATP7B);ENSOARG00000021191(SLC8A3)
Organismal Systems	Aging	Longevity regulating pathway	ko04211	ENSOARG00000006012(FOXO1);ENSOARG00000016771(irs1)
Organismal Systems	Development and regeneration	Axon guidance	ko04360	ENSOARG00000002353(LRRC4);ENSOARG00000003149(Unc5a);ENSOARG00000003804(SEMA7A);ENSOARG00000006838(CFL2);ENSOARG00000020270(EPHA4)
Organismal Systems	Nervous system	Long-term depression	ko04730	ENSOARG00000020474(PLA2G4D)
Organismal Systems	Immune system	Natural killer cell mediated cytotoxicity	ko04650	ENSOARG00000008994(IGHE);ENSOARG00000013168(IFNGR2);MSTRG.9379(IGHM)
Organismal Systems	Digestive system	Salivary secretion	ko04970	ENSOARG00000006202(CST3);ENSOARG00000020393(LYZ)
Organismal Systems	Immune system	Th17 cell differentiation	ko04659	ENSOARG00000013168(IFNGR2);ENSOARG00000013242(PRKCQ);ENSOARG00000018894(IL21R);ENSOARG00000020462(IL1RAP);ENSOARG00000021060(RORC)
Organismal Systems	Endocrine system	Prolactin signaling pathway	ko04917	ENSOARG00000008693(CISH)
Organismal Systems	Environmental adaptation	Thermogenesis	ko04714	ENSOARG00000000025(ND3);ENSOARG00000000185(DPF3);ENSOARG00000007684(LIPE);ENSOARG00000011542(KLB);ENSOARG00000011709(PLIN1);ENSOARG00000017957(GPD1);MSTRG.490(--)
Organismal Systems	Immune system	Antigen processing and presentation	ko04612	ENSOARG00000008817(HSPA1A);ENSOARG00000010572(HLA-B);ENSOARG00000013291(IFI30);ENSOARG00000013856(Patr-A)
Organismal Systems	Immune system	Th1 and Th2 cell differentiation	ko04658	ENSOARG00000005108(DLL1);ENSOARG00000008034(MAF);ENSOARG00000013168(IFNGR2);ENSOARG00000013242(PRKCQ)
Organismal Systems	Immune system	Intestinal immune network for IgA production	ko04672	ENSOARG00000008994(IGHE);MSTRG.9379(IGHM)
Organismal Systems	Nervous system	Neurotrophin signaling pathway	ko04722	ENSOARG00000004971(IRAK2)
Organismal Systems	Endocrine system	Thyroid hormone signaling pathway	ko04919	ENSOARG00000006012(FOXO1)
Organismal Systems	Immune system	T cell receptor signaling pathway	ko04660	ENSOARG00000013242(PRKCQ)
Organismal Systems	Sensory system	Olfactory transduction	ko04740	ENSOARG00000007797(ARRB2);ENSOARG00000019796(OR11G2);ENSOARG00000021191(SLC8A3)
Metabolism	Global and overview maps	Metabolic pathways	ko01100	ENSOARG00000000025(ND3);ENSOARG00000000562(ACOT2);ENSOARG00000000718(TGDS);ENSOARG00000000738(ADH2-2);ENSOARG00000000985(PAPSS2);ENSOARG00000001456(GFPT2);ENSOARG00000001578(GUSB);ENSOARG00000001747(SGSH);ENSOARG00000001799(AOC1);ENSOARG00000001979(NOS3);ENSOARG00000002831(IMPDH1);ENSOARG00000002986(HSD11B2);ENSOARG00000003346(CYP1A2);ENSOARG00000003423(CYP1A1);ENSOARG00000004190(CHAC2);ENSOARG00…
Metabolism	Xenobiotics biodegradation and metabolism	Drug metabolism - cytochrome P450	ko00982	ENSOARG00000000738(ADH2-2);ENSOARG00000003346(CYP1A2);ENSOARG00000014292(ALDH3B1);ENSOARG00000015023(Gsta4);ENSOARG00000016231(Aox4);ENSOARG00000016420(AOX2);ENSOARG00000017584(GSTA1);ENSOARG00000020582(MGST1);MSTRG.12215(GSTA1);MSTRG.23048(ADH2-1)
Metabolism	Metabolism of other amino acids	Glutathione metabolism	ko00480	ENSOARG00000004190(CHAC2);ENSOARG00000005518(GPX7);ENSOARG00000007965(GPX8);ENSOARG00000015023(Gsta4);ENSOARG00000015333(RRM2);ENSOARG00000016253(SMS);ENSOARG00000017584(GSTA1);ENSOARG00000018980(IDH1);ENSOARG00000020582(MGST1);MSTRG.12215(GSTA1)
Metabolism	Xenobiotics biodegradation and metabolism	Metabolism of xenobiotics by cytochrome P450	ko00980	ENSOARG00000000738(ADH2-2);ENSOARG00000003346(CYP1A2);ENSOARG00000003423(CYP1A1);ENSOARG00000013804(Cbr3);ENSOARG00000014292(ALDH3B1);ENSOARG00000015023(Gsta4);ENSOARG00000017584(GSTA1);ENSOARG00000020582(MGST1);MSTRG.12215(GSTA1);MSTRG.23048(ADH2-1)
Metabolism	Xenobiotics biodegradation and metabolism	Drug metabolism - other enzymes	ko00983	ENSOARG00000001578(GUSB);ENSOARG00000002831(IMPDH1);ENSOARG00000005673(TK1);ENSOARG00000010314(GUSB);ENSOARG00000011602(Uck2);ENSOARG00000015023(Gsta4);ENSOARG00000015333(RRM2);ENSOARG00000017584(GSTA1);ENSOARG00000018232(CES1);ENSOARG00000020582(MGST1);MSTRG.12215(GSTA1)
Metabolism	Metabolism of cofactors and vitamins	Vitamin B6 metabolism	ko00750	ENSOARG00000012354(PSAT1);ENSOARG00000016231(Aox4);ENSOARG00000016420(AOX2)
Metabolism	Metabolism of cofactors and vitamins	Folate biosynthesis	ko00790	ENSOARG00000006333(PCBD1);ENSOARG00000009277(AKR1C1);ENSOARG00000009762(AKR1C1);ENSOARG00000010028(AKR1C1);ENSOARG00000011663(PGFS);ENSOARG00000011857(AKR1C1);ENSOARG00000016793(GGH)
Metabolism	Lipid metabolism	Arachidonic acid metabolism	ko00590	ENSOARG00000005518(GPX7);ENSOARG00000007274(CYP2B11);ENSOARG00000007965(GPX8);ENSOARG00000009277(AKR1C1);ENSOARG00000009659(EPHX2);ENSOARG00000009762(AKR1C1);ENSOARG00000010028(AKR1C1);ENSOARG00000011663(PGFS);ENSOARG00000011857(AKR1C1);ENSOARG00000013804(Cbr3);ENSOARG00000020474(PLA2G4D)
Metabolism	Amino acid metabolism	Tyrosine metabolism	ko00350	ENSOARG00000000738(ADH2-2);ENSOARG00000014292(ALDH3B1);ENSOARG00000014391(DDC);ENSOARG00000016231(Aox4);ENSOARG00000016420(AOX2);MSTRG.23048(ADH2-1)
Metabolism	Lipid metabolism	Fatty acid elongation	ko00062	ENSOARG00000000562(ACOT2);ENSOARG00000004328(ELOVL6);ENSOARG00000007114(ELOVL7);ENSOARG00000020191(HACD2);ENSOARG00000021072(THEM4)
Metabolism	Amino acid metabolism	Arginine biosynthesis	ko00220	ENSOARG00000001979(NOS3);ENSOARG00000007692(ASS1);ENSOARG00000015775(GPT2);ENSOARG00000016744(NOS2)
Metabolism	Amino acid metabolism	Arginine and proline metabolism	ko00330	ENSOARG00000001799(AOC1);ENSOARG00000001979(NOS3);ENSOARG00000010934(HOGA1);ENSOARG00000015394(P4HA2);ENSOARG00000016253(SMS);ENSOARG00000016744(NOS2);ENSOARG00000017774(PYCR2)
Metabolism	Carbohydrate metabolism	Starch and sucrose metabolism	ko00500	ENSOARG00000008304(GYG2);ENSOARG00000009895(PGM2L1);ENSOARG00000017762(AGL);ENSOARG00000020061(UGP2);MSTRG.7365(--)
Metabolism	Carbohydrate metabolism	Pentose and glucuronate interconversions	ko00040	ENSOARG00000001578(GUSB);ENSOARG00000010314(GUSB);ENSOARG00000011880(UGDH);ENSOARG00000013937(CRYL1);ENSOARG00000020061(UGP2)
Metabolism	Amino acid metabolism	Tryptophan metabolism	ko00380	ENSOARG00000001799(AOC1);ENSOARG00000003346(CYP1A2);ENSOARG00000003423(CYP1A1);ENSOARG00000014391(DDC);ENSOARG00000016231(Aox4);ENSOARG00000016420(AOX2)
Metabolism	Lipid metabolism	Steroid hormone biosynthesis	ko00140	ENSOARG00000002986(HSD11B2);ENSOARG00000003346(CYP1A2);ENSOARG00000003423(CYP1A1);ENSOARG00000007274(CYP2B11);ENSOARG00000009277(AKR1C1);ENSOARG00000009762(AKR1C1);ENSOARG00000010028(AKR1C1);ENSOARG00000011663(PGFS);ENSOARG00000011857(AKR1C1)
Metabolism	Glycan biosynthesis and metabolism	Glycosaminoglycan degradation	ko00531	ENSOARG00000001578(GUSB);ENSOARG00000001747(SGSH);ENSOARG00000004700(HEXB);ENSOARG00000010314(GUSB)
Metabolism	Carbohydrate metabolism	Pyruvate metabolism	ko00620	ENSOARG00000000738(ADH2-2);ENSOARG00000004257(ME3);ENSOARG00000006394(LDHD);ENSOARG00000016430(ACACB);ENSOARG00000017498(PCK1);MSTRG.23048(ADH2-1)
Metabolism	Metabolism of cofactors and vitamins	Retinol metabolism	ko00830	ENSOARG00000000738(ADH2-2);ENSOARG00000003346(CYP1A2);ENSOARG00000003423(CYP1A1);ENSOARG00000007274(CYP2B11);ENSOARG00000016231(Aox4);ENSOARG00000016420(AOX2);ENSOARG00000021172(RDH11);MSTRG.23048(ADH2-1)
Metabolism	Carbohydrate metabolism	Butanoate metabolism	ko00650	ENSOARG00000011586(BDH2);ENSOARG00000012681(ACSM5);ENSOARG00000012921(ACSM1);ENSOARG00000020383(BDH1)
Metabolism	Carbohydrate metabolism	Amino sugar and nucleotide sugar metabolism	ko00520	ENSOARG00000001456(GFPT2);ENSOARG00000004700(HEXB);ENSOARG00000009692(CYB5R4);ENSOARG00000011880(UGDH);ENSOARG00000019055(NPL);ENSOARG00000020061(UGP2)
Metabolism	Metabolism of terpenoids and polyketides	Polyketide sugar unit biosynthesis	ko00523	ENSOARG00000000718(TGDS)
Metabolism	Energy metabolism	Nitrogen metabolism	ko00910	ENSOARG00000011904(CA9);ENSOARG00000017880(CA4);ENSOARG00000020784(CA12)
Metabolism	Glycan biosynthesis and metabolism	Glycosaminoglycan biosynthesis - chondroitin sulfate / dermatan sulfate	ko00532	ENSOARG00000004687(XYLT2);ENSOARG00000009347(DSE);ENSOARG00000020209(CHPF)
Metabolism	Lipid metabolism	Biosynthesis of unsaturated fatty acids	ko01040	ENSOARG00000000562(ACOT2);ENSOARG00000004328(ELOVL6);ENSOARG00000007114(ELOVL7);ENSOARG00000020191(HACD2)
Metabolism	Amino acid metabolism	Phenylalanine metabolism	ko00360	ENSOARG00000011446(Gm4952);ENSOARG00000014292(ALDH3B1);ENSOARG00000014391(DDC)
Metabolism	Global and overview maps	Biosynthesis of amino acids	ko01230	ENSOARG00000007382(SDS);ENSOARG00000007692(ASS1);ENSOARG00000009930(PSPH);ENSOARG00000012354(PSAT1);ENSOARG00000015775(GPT2);ENSOARG00000017774(PYCR2);ENSOARG00000018980(IDH1)
Metabolism	Biosynthesis of other secondary metabolites	Monobactam biosynthesis	ko00261	ENSOARG00000000985(PAPSS2)
Metabolism	Lipid metabolism	Steroid biosynthesis	ko00100	ENSOARG00000006429(CYP2R1);ENSOARG00000007493(DHCR24);ENSOARG00000015082(LIPA)
Metabolism	Amino acid metabolism	Histidine metabolism	ko00340	ENSOARG00000001799(AOC1);ENSOARG00000010353(HNMT);ENSOARG00000014292(ALDH3B1)
Metabolism	Glycan biosynthesis and metabolism	Other types of O-glycan biosynthesis	ko00514	ENSOARG00000007945(GALNT5);ENSOARG00000010336(EOGT);ENSOARG00000015329(GALNT15);ENSOARG00000021182(GALNT16);MSTRG.12039(--)
Metabolism	Metabolism of cofactors and vitamins	Pantothenate and CoA biosynthesis	ko00770	ENSOARG00000014486(VNN2);ENSOARG00000014735(GADL1);ENSOARG00000020241(VNN2)
Metabolism	Glycan biosynthesis and metabolism	Mucin type O-glycan biosynthesis	ko00512	ENSOARG00000007945(GALNT5);ENSOARG00000008374(GCNT1);ENSOARG00000015329(GALNT15);ENSOARG00000021182(GALNT16)
Metabolism	Energy metabolism	Sulfur metabolism	ko00920	ENSOARG00000000985(PAPSS2);ENSOARG00000014018(PAPSS2)
Metabolism	Nucleotide metabolism	Pyrimidine metabolism	ko00240	ENSOARG00000005673(TK1);ENSOARG00000006992(DCTD);ENSOARG00000009367(TYMS);ENSOARG00000011602(Uck2);ENSOARG00000015333(RRM2)
Metabolism	Biosynthesis of other secondary metabolites	Caffeine metabolism	ko00232	ENSOARG00000003346(CYP1A2)
Metabolism	Metabolism of cofactors and vitamins	Biotin metabolism	ko00780	MSTRG.22762(--)
Metabolism	Metabolism of cofactors and vitamins	Lipoic acid metabolism	ko00785	ENSOARG00000012921(ACSM1)
Metabolism	Carbohydrate metabolism	Ascorbate and aldarate metabolism	ko00053	ENSOARG00000001578(GUSB);ENSOARG00000010314(GUSB);ENSOARG00000011880(UGDH)
Metabolism	Amino acid metabolism	Glycine, serine and threonine metabolism	ko00260	ENSOARG00000007382(SDS);ENSOARG00000009930(PSPH);ENSOARG00000012354(PSAT1);ENSOARG00000015190(TDH)
Metabolism	Global and overview maps	2-Oxocarboxylic acid metabolism	ko01210	ENSOARG00000015775(GPT2);ENSOARG00000018980(IDH1)
Metabolism	Amino acid metabolism	Valine, leucine and isoleucine biosynthesis	ko00290	ENSOARG00000007382(SDS)
Metabolism	Metabolism of cofactors and vitamins	One carbon pool by folate	ko00670	ENSOARG00000009367(TYMS);ENSOARG00000017047(ALDH1L2)
Metabolism	Carbohydrate metabolism	Fructose and mannose metabolism	ko00051	ENSOARG00000005886(PFKFB1);ENSOARG00000010271(TIGAR);ENSOARG00000013082(Pfkfb3)
Metabolism	Lipid metabolism	Primary bile acid biosynthesis	ko00120	ENSOARG00000008255(HSD3B7);ENSOARG00000010755(CYP39A1)
Metabolism	Metabolism of cofactors and vitamins	Nicotinate and nicotinamide metabolism	ko00760	ENSOARG00000011987(SIRT4);ENSOARG00000016231(Aox4);ENSOARG00000016420(AOX2)
Metabolism	Carbohydrate metabolism	Glycolysis / Gluconeogenesis	ko00010	ENSOARG00000000738(ADH2-2);ENSOARG00000008843(GALM);ENSOARG00000014292(ALDH3B1);ENSOARG00000017498(PCK1);MSTRG.23048(ADH2-1)
Metabolism	Amino acid metabolism	Cysteine and methionine metabolism	ko00270	ENSOARG00000004375(AHCYL2);ENSOARG00000007382(SDS);ENSOARG00000012354(PSAT1);ENSOARG00000016253(SMS)
Metabolism	Metabolism of other amino acids	Selenocompound metabolism	ko00450	ENSOARG00000000985(PAPSS2);ENSOARG00000014018(PAPSS2)
Metabolism	Glycan biosynthesis and metabolism	Glycosaminoglycan biosynthesis - heparan sulfate / heparin	ko00534	ENSOARG00000004687(XYLT2);ENSOARG00000005587(EXTL1)
Metabolism	Amino acid metabolism	Alanine, aspartate and glutamate metabolism	ko00250	ENSOARG00000001456(GFPT2);ENSOARG00000007692(ASS1);ENSOARG00000015775(GPT2)
Metabolism	Glycan biosynthesis and metabolism	Other glycan degradation	ko00511	ENSOARG00000001591(FUCA2);ENSOARG00000004700(HEXB)
Metabolism	Glycan biosynthesis and metabolism	Various types of N-glycan biosynthesis	ko00513	ENSOARG00000004700(HEXB);ENSOARG00000008408(MAN1A1);ENSOARG00000020606(ALG3)
Metabolism	Nucleotide metabolism	Purine metabolism	ko00230	ENSOARG00000000985(PAPSS2);ENSOARG00000002831(IMPDH1);ENSOARG00000011248(AMPD3);ENSOARG00000012506(HDDC3);ENSOARG00000014018(PAPSS2);ENSOARG00000015333(RRM2);ENSOARG00000017134(Pde7a);ENSOARG00000020013(AMPD1)
Metabolism	Amino acid metabolism	Lysine degradation	ko00310	ENSOARG00000005685(PLOD2);MSTRG.1361(SETMAR);MSTRG.235(SETMAR);MSTRG.236(SETMAR);MSTRG.5164(SETMAR)
Metabolism	Carbohydrate metabolism	Galactose metabolism	ko00052	ENSOARG00000008843(GALM);ENSOARG00000020061(UGP2)
Metabolism	Glycan biosynthesis and metabolism	N-Glycan biosynthesis	ko00510	ENSOARG00000006601(ALG8);ENSOARG00000008408(MAN1A1);ENSOARG00000020606(ALG3)
Metabolism	Carbohydrate metabolism	Citrate cycle (TCA cycle)	ko00020	ENSOARG00000017498(PCK1);ENSOARG00000018980(IDH1)
Metabolism	Amino acid metabolism	Valine, leucine and isoleucine degradation	ko00280	ENSOARG00000011237(HIBADH);ENSOARG00000016231(Aox4);ENSOARG00000016420(AOX2)
Metabolism	Glycan biosynthesis and metabolism	Glycosphingolipid biosynthesis - globo and isoglobo series	ko00603	ENSOARG00000004700(HEXB)
Metabolism	Metabolism of other amino acids	beta-Alanine metabolism	ko00410	ENSOARG00000014292(ALDH3B1);ENSOARG00000014735(GADL1)
Metabolism	Glycan biosynthesis and metabolism	Glycosphingolipid biosynthesis - ganglio series	ko00604	ENSOARG00000004700(HEXB)
Metabolism	Global and overview maps	Carbon metabolism	ko01200	ENSOARG00000004257(ME3);ENSOARG00000007382(SDS);ENSOARG00000009930(PSPH);ENSOARG00000012354(PSAT1);ENSOARG00000015775(GPT2);ENSOARG00000018980(IDH1)
Metabolism	Global and overview maps	Fatty acid metabolism	ko01212	ENSOARG00000004328(ELOVL6);ENSOARG00000007114(ELOVL7);ENSOARG00000020191(HACD2)
Metabolism	Metabolism of cofactors and vitamins	Porphyrin metabolism	ko00860	ENSOARG00000001578(GUSB);ENSOARG00000010314(GUSB)
Metabolism	Lipid metabolism	Fatty acid biosynthesis	ko00061	ENSOARG00000016430(ACACB)
Metabolism	Lipid metabolism	Fatty acid degradation	ko00071	ENSOARG00000000738(ADH2-2);MSTRG.23048(ADH2-1)
Metabolism	Lipid metabolism	Linoleic acid metabolism	ko00591	ENSOARG00000003346(CYP1A2);ENSOARG00000020474(PLA2G4D)
Metabolism	Metabolism of other amino acids	Taurine and hypotaurine metabolism	ko00430	ENSOARG00000014735(GADL1)
Metabolism	Glycan biosynthesis and metabolism	Mannose type O-glycan biosynthesis	ko00515	MSTRG.12039(--)
Metabolism	Glycan biosynthesis and metabolism	Glycosylphosphatidylinositol (GPI)-anchor biosynthesis	ko00563	ENSOARG00000005537(PIGF)
Metabolism	Lipid metabolism	alpha-Linolenic acid metabolism	ko00592	ENSOARG00000020474(PLA2G4D)
Metabolism	Carbohydrate metabolism	Glyoxylate and dicarboxylate metabolism	ko00630	ENSOARG00000010934(HOGA1)
Metabolism	Carbohydrate metabolism	Propanoate metabolism	ko00640	ENSOARG00000016430(ACACB)
Metabolism	Lipid metabolism	Glycerophospholipid metabolism	ko00564	ENSOARG00000000920(PNPLA7);ENSOARG00000019774(PLA1A);ENSOARG00000020474(PLA2G4D)
Metabolism	Carbohydrate metabolism	Inositol phosphate metabolism	ko00562	ENSOARG00000004785(PIK3CG);MSTRG.10237(--)
Metabolism	Lipid metabolism	Ether lipid metabolism	ko00565	ENSOARG00000020474(PLA2G4D)
Metabolism	Energy metabolism	Oxidative phosphorylation	ko00190	ENSOARG00000000025(ND3);ENSOARG00000010469(ATP6V0A4);ENSOARG00000014761(ATP12A);MSTRG.490(--)
Human Diseases	Cancer: specific types	Acute myeloid leukemia	ko05221	ENSOARG00000000583(PER2);ENSOARG00000004414(CEBPA);ENSOARG00000006358(CSF1R);ENSOARG00000006553(SPI1);ENSOARG00000009000(ITGAM);ENSOARG00000011785(PPARD);ENSOARG00000014176(CCNA2);ENSOARG00000018820(PER2);ENSOARG00000020667(FCGR1A);ENSOARG00000025180(CD14)
Human Diseases	Infectious disease: bacterial	Tuberculosis	ko05152	ENSOARG00000000416(KSR1);ENSOARG00000000538(TLR1);ENSOARG00000002637(CD209L2);ENSOARG00000004519(CARD9);ENSOARG00000004971(IRAK2);ENSOARG00000007110(PLA2R1);ENSOARG00000008994(IGHE);ENSOARG00000009000(ITGAM);ENSOARG00000010469(ATP6V0A4);ENSOARG00000012176(MRC1);ENSOARG00000013168(IFNGR2);ENSOARG00000013395(CEBPB);ENSOARG00000015044(TLR2);ENSOARG00000015860(KSR1);ENSOARG00000016193(IL18);ENSOARG00…
Human Diseases	Drug resistance: antineoplastic	Antifolate resistance	ko01523	ENSOARG00000001169(ABCC4);ENSOARG00000001232(ABCC4);ENSOARG00000001914(ABCG2);ENSOARG00000004127(FOLR1);ENSOARG00000004298(FOLR2);ENSOARG00000009367(TYMS);ENSOARG00000016793(GGH);MSTRG.2572(ABCC4)
Human Diseases	Cancer: overview	Chemical carcinogenesis - receptor activation	ko05207	ENSOARG00000002373(CDC25A);ENSOARG00000003346(CYP1A2);ENSOARG00000003423(CYP1A1);ENSOARG00000003578(FGF18);ENSOARG00000005108(DLL1);ENSOARG00000007274(CYP2B11);ENSOARG00000007797(ARRB2);ENSOARG00000008750(PAQR8);ENSOARG00000009659(EPHX2);ENSOARG00000012825(Cacna1s);ENSOARG00000013453(FGF9);ENSOARG00000014063(CDC6);ENSOARG00000015023(Gsta4);ENSOARG00000017449(CACNA1S);ENSOARG00000017584(GSTA1);ENS…
Human Diseases	Infectious disease: bacterial	Pertussis	ko05133	ENSOARG00000005582(C5);ENSOARG00000006838(CFL2);ENSOARG00000007591(NLRP3);ENSOARG00000007977(C1QB);ENSOARG00000008908(PYCARD);ENSOARG00000009000(ITGAM);ENSOARG00000016744(NOS2);ENSOARG00000025180(CD14)
Human Diseases	Endocrine and metabolic disease	AGE-RAGE signaling pathway in diabetic complications	ko04933	ENSOARG00000001508(COL1A2);ENSOARG00000001979(NOS3);ENSOARG00000003844(NOX4);ENSOARG00000004871(COL1A1);ENSOARG00000005117(THBD);ENSOARG00000006012(FOXO1);ENSOARG00000016476(COL3A1);ENSOARG00000018943(CYBB);ENSOARG00000019329(FN1)
Human Diseases	Infectious disease: parasitic	African trypanosomiasis	ko05143	ENSOARG00000008994(IGHE);ENSOARG00000010944(HBA1);ENSOARG00000016193(IL18);ENSOARG00000019163(HBB);MSTRG.9379(IGHM)
Human Diseases	Infectious disease: parasitic	Amoebiasis	ko05146	ENSOARG00000001508(COL1A2);ENSOARG00000004871(COL1A1);ENSOARG00000008994(IGHE);ENSOARG00000009000(ITGAM);ENSOARG00000015044(TLR2);ENSOARG00000016476(COL3A1);ENSOARG00000016744(NOS2);ENSOARG00000019329(FN1);ENSOARG00000025180(CD14);MSTRG.9379(IGHM)
Human Diseases	Cardiovascular disease	Dilated cardiomyopathy	ko05414	ENSOARG00000005083(SGCA);ENSOARG00000008994(IGHE);ENSOARG00000010541(CACNB1);ENSOARG00000012825(Cacna1s);ENSOARG00000017449(CACNA1S);ENSOARG00000018483(ITGA11);ENSOARG00000019993(ACTC1);ENSOARG00000021191(SLC8A3);MSTRG.9379(IGHM)
Human Diseases	Endocrine and metabolic disease	Insulin resistance	ko04931	ENSOARG00000001456(GFPT2);ENSOARG00000001979(NOS3);ENSOARG00000006012(FOXO1);ENSOARG00000013242(PRKCQ);ENSOARG00000016430(ACACB);ENSOARG00000016498(SLC27A1);ENSOARG00000017020(CD36);ENSOARG00000017498(PCK1);MSTRG.8320(Mlxip)
Human Diseases	Cancer: overview	Chemical carcinogenesis - DNA adducts	ko05204	ENSOARG00000003346(CYP1A2);ENSOARG00000003423(CYP1A1);ENSOARG00000015023(Gsta4);ENSOARG00000017584(GSTA1);ENSOARG00000020582(MGST1);MSTRG.12215(GSTA1)
Human Diseases	Infectious disease: viral	Human papillomavirus infection	ko05165	ENSOARG00000000308(THBS2);ENSOARG00000001254(TNXB);ENSOARG00000001508(COL1A2);ENSOARG00000002590(SPP1);ENSOARG00000003894(THBS3);ENSOARG00000004871(COL1A1);ENSOARG00000005037(THBS2);ENSOARG00000005941(TNC);ENSOARG00000006012(FOXO1);ENSOARG00000010067(BAK1);ENSOARG00000010469(ATP6V0A4);ENSOARG00000010572(HLA-B);ENSOARG00000010946(COMP);ENSOARG00000012796(Fzd9);ENSOARG00000013856(Patr-A);ENSOARG000…
Human Diseases	Drug resistance: antineoplastic	Platinum drug resistance	ko01524	ENSOARG00000009056(ATP7B);ENSOARG00000010067(BAK1);ENSOARG00000014321(TOP2A);ENSOARG00000015023(Gsta4);ENSOARG00000017584(GSTA1);ENSOARG00000020582(MGST1);MSTRG.12215(GSTA1)
Human Diseases	Infectious disease: parasitic	Leishmaniasis	ko05140	ENSOARG00000008994(IGHE);ENSOARG00000009000(ITGAM);ENSOARG00000013168(IFNGR2);ENSOARG00000015044(TLR2);ENSOARG00000016744(NOS2);ENSOARG00000018943(CYBB);ENSOARG00000020667(FCGR1A);MSTRG.9379(IGHM)
Human Diseases	Infectious disease: bacterial	Legionellosis	ko05134	ENSOARG00000008817(HSPA1A);ENSOARG00000008908(PYCARD);ENSOARG00000009000(ITGAM);ENSOARG00000010638(NLRC4);ENSOARG00000015044(TLR2);ENSOARG00000016193(IL18);ENSOARG00000025180(CD14)
Human Diseases	Cancer: overview	Transcriptional misregulation in cancer	ko05202	ENSOARG00000000583(PER2);ENSOARG00000002499(MLF1);ENSOARG00000004414(CEBPA);ENSOARG00000004601(JMJD1C);ENSOARG00000006012(FOXO1);ENSOARG00000006358(CSF1R);ENSOARG00000006553(SPI1);ENSOARG00000008034(MAF);ENSOARG00000008994(IGHE);ENSOARG00000009000(ITGAM);ENSOARG00000009911(PROM1);ENSOARG00000010067(BAK1);ENSOARG00000010939(Nr4a3);ENSOARG00000013395(CEBPB);ENSOARG00000014176(CCNA2);ENSOARG00000018…
Human Diseases	Endocrine and metabolic disease	Alcoholic liver disease	ko04936	ENSOARG00000000738(ADH2-2);ENSOARG00000003844(NOX4);ENSOARG00000005582(C5);ENSOARG00000006012(FOXO1);ENSOARG00000007977(C1QB);ENSOARG00000011005(C5AR1);ENSOARG00000016430(ACACB);ENSOARG00000018868(LBP);ENSOARG00000025180(CD14);MSTRG.23048(ADH2-1)
Human Diseases	Cardiovascular disease	Hypertrophic cardiomyopathy	ko05410	ENSOARG00000005083(SGCA);ENSOARG00000010541(CACNB1);ENSOARG00000012825(Cacna1s);ENSOARG00000017449(CACNA1S);ENSOARG00000018483(ITGA11);ENSOARG00000019993(ACTC1);ENSOARG00000021191(SLC8A3)
Human Diseases	Infectious disease: parasitic	Malaria	ko05144	ENSOARG00000000308(THBS2);ENSOARG00000003894(THBS3);ENSOARG00000005037(THBS2);ENSOARG00000007687(ACKR1);ENSOARG00000010944(HBA1);ENSOARG00000010946(COMP);ENSOARG00000015044(TLR2);ENSOARG00000016193(IL18);ENSOARG00000017020(CD36);ENSOARG00000019163(HBB)
Human Diseases	Cardiovascular disease	Arrhythmogenic right ventricular cardiomyopathy	ko05412	ENSOARG00000005083(SGCA);ENSOARG00000010541(CACNB1);ENSOARG00000012825(Cacna1s);ENSOARG00000017449(CACNA1S);ENSOARG00000018483(ITGA11);ENSOARG00000021191(SLC8A3)
Human Diseases	Cancer: overview	Chemical carcinogenesis - reactive oxygen species	ko05208	ENSOARG00000000025(ND3);ENSOARG00000003346(CYP1A2);ENSOARG00000003423(CYP1A1);ENSOARG00000003844(NOX4);ENSOARG00000009277(AKR1C1);ENSOARG00000009659(EPHX2);ENSOARG00000009762(AKR1C1);ENSOARG00000010028(AKR1C1);ENSOARG00000011663(PGFS);ENSOARG00000011857(AKR1C1);ENSOARG00000015023(Gsta4);ENSOARG00000017584(GSTA1);ENSOARG00000020582(MGST1);MSTRG.12215(GSTA1);MSTRG.490(--)
Human Diseases	Infectious disease: viral	Influenza A	ko05164	ENSOARG00000004964(CCL5);ENSOARG00000005443(DNAJB1);ENSOARG00000007011(TRIM25);ENSOARG00000007591(NLRP3);ENSOARG00000008908(PYCARD);ENSOARG00000010067(BAK1);ENSOARG00000013168(IFNGR2);ENSOARG00000013628(IL33);ENSOARG00000016193(IL18);ENSOARG00000018574(NXT2)
Human Diseases	Immune disease	Primary immunodeficiency	ko05340	ENSOARG00000001620(BTK);ENSOARG00000008994(IGHE);MSTRG.9379(IGHM)
Human Diseases	Cardiovascular disease	Fluid shear stress and atherosclerosis	ko05418	ENSOARG00000001979(NOS3);ENSOARG00000005117(THBD);ENSOARG00000007692(ASS1);ENSOARG00000009878(MEF2A);ENSOARG00000015023(Gsta4);ENSOARG00000017584(GSTA1);ENSOARG00000020582(MGST1);MSTRG.12215(GSTA1)
Human Diseases	Cardiovascular disease	Lipid and atherosclerosis	ko05417	ENSOARG00000001979(NOS3);ENSOARG00000003423(CYP1A1);ENSOARG00000004964(CCL5);ENSOARG00000007591(NLRP3);ENSOARG00000008817(HSPA1A);ENSOARG00000008908(PYCARD);ENSOARG00000015044(TLR2);ENSOARG00000016193(IL18);ENSOARG00000017020(CD36);ENSOARG00000018868(LBP);ENSOARG00000018943(CYBB);ENSOARG00000025180(CD14)
Human Diseases	Substance dependence	Cocaine addiction	ko05030	ENSOARG00000011394(PPP1R1B);ENSOARG00000011552(DRD1);ENSOARG00000014391(DDC)
Human Diseases	Cancer: overview	Pathways in cancer	ko05200	ENSOARG00000000603(FLT4);ENSOARG00000003578(FGF18);ENSOARG00000004414(CEBPA);ENSOARG00000005108(DLL1);ENSOARG00000005647(RASGRP4);ENSOARG00000006012(FOXO1);ENSOARG00000006358(CSF1R);ENSOARG00000006553(SPI1);ENSOARG00000006760(LPAR1);ENSOARG00000008664(IL5RA);ENSOARG00000010067(BAK1);ENSOARG00000010940(SKP2);ENSOARG00000011785(PPARD);ENSOARG00000012796(Fzd9);ENSOARG00000013168(IFNGR2);ENSOARG00000…
Human Diseases	Cancer: specific types	Breast cancer	ko05224	ENSOARG00000000603(FLT4);ENSOARG00000003578(FGF18);ENSOARG00000005108(DLL1);ENSOARG00000010067(BAK1);ENSOARG00000012796(Fzd9);ENSOARG00000013453(FGF9);ENSOARG00000019683(Wnt2b);MSTRG.12137(--)
Human Diseases	Cancer: specific types	Melanoma	ko05218	ENSOARG00000003578(FGF18);ENSOARG00000010067(BAK1);ENSOARG00000013453(FGF9);MSTRG.12137(--)
Human Diseases	Infectious disease: parasitic	Toxoplasmosis	ko05145	ENSOARG00000002147(PIK3R6);ENSOARG00000004785(PIK3CG);ENSOARG00000008817(HSPA1A);ENSOARG00000013168(IFNGR2);ENSOARG00000015044(TLR2);ENSOARG00000016744(NOS2)
Human Diseases	Cancer: overview	Viral carcinogenesis	ko05203	ENSOARG00000004318(CDK1);ENSOARG00000004689(HPN);ENSOARG00000010067(BAK1);ENSOARG00000010572(HLA-B);ENSOARG00000010940(SKP2);ENSOARG00000013856(Patr-A);ENSOARG00000014176(CCNA2);ENSOARG00000017221(RBL1);ENSOARG00000018233(H2BC4);ENSOARG00000020076(H2BC4);ENSOARG00000020542(CDC20)
Human Diseases	Cancer: specific types	Basal cell carcinoma	ko05217	ENSOARG00000010067(BAK1);ENSOARG00000012796(Fzd9);ENSOARG00000019683(Wnt2b)
Human Diseases	Cancer: specific types	Hepatocellular carcinoma	ko05225	ENSOARG00000000185(DPF3);ENSOARG00000010067(BAK1);ENSOARG00000012796(Fzd9);ENSOARG00000015023(Gsta4);ENSOARG00000017584(GSTA1);ENSOARG00000019683(Wnt2b);ENSOARG00000020582(MGST1);MSTRG.12215(GSTA1)
Human Diseases	Infectious disease: bacterial	Bacterial invasion of epithelial cells	ko05100	ENSOARG00000005960(ACTR3B);ENSOARG00000010836(DNM1);ENSOARG00000018800(SEPTIN3);ENSOARG00000019329(FN1)
Human Diseases	Substance dependence	Amphetamine addiction	ko05031	ENSOARG00000011394(PPP1R1B);ENSOARG00000011552(DRD1);ENSOARG00000014391(DDC)
Human Diseases	Cancer: overview	Central carbon metabolism in cancer	ko05230	ENSOARG00000010271(TIGAR);ENSOARG00000015904(FGFR3);ENSOARG00000018980(IDH1)
Human Diseases	Endocrine and metabolic disease	Type II diabetes mellitus	ko04930	ENSOARG00000003612(ABCC8);ENSOARG00000016771(irs1)
Human Diseases	Substance dependence	Morphine addiction	ko05032	ENSOARG00000007797(ARRB2);ENSOARG00000008347(GABRA3);ENSOARG00000011552(DRD1);ENSOARG00000017134(Pde7a)
Human Diseases	Infectious disease: bacterial	Staphylococcus aureus infection	ko05150	ENSOARG00000005582(C5);ENSOARG00000007977(C1QB);ENSOARG00000008994(IGHE);ENSOARG00000009000(ITGAM);ENSOARG00000011005(C5AR1);ENSOARG00000015327(KRT10);ENSOARG00000015540(KRT23);ENSOARG00000020667(FCGR1A);MSTRG.9379(IGHM)
Human Diseases	Infectious disease: viral	Coronavirus disease - COVID-19	ko05171	ENSOARG00000000332(RPL23);ENSOARG00000005549(RPS3A);ENSOARG00000005582(C5);ENSOARG00000007591(NLRP3);ENSOARG00000007977(C1QB);ENSOARG00000008994(IGHE);ENSOARG00000009128(C7);ENSOARG00000010467(RPL17);ENSOARG00000011005(C5AR1);ENSOARG00000011291(RPL13);ENSOARG00000015044(TLR2);ENSOARG00000017265(STING1);ENSOARG00000018445(F13A1);ENSOARG00000018943(CYBB);MSTRG.10097(gag);MSTRG.21643(Pol);MSTRG.2185…
Human Diseases	Infectious disease: bacterial	Salmonella infection	ko05132	ENSOARG00000004785(PIK3CG);ENSOARG00000005960(ACTR3B);ENSOARG00000007591(NLRP3);ENSOARG00000008140(AHNAK2);ENSOARG00000008908(PYCARD);ENSOARG00000010067(BAK1);ENSOARG00000010638(NLRC4);ENSOARG00000015044(TLR2);ENSOARG00000016193(IL18);ENSOARG00000020020(TUBA4A);ENSOARG00000020032(TUBA1D);ENSOARG00000025180(CD14)
Human Diseases	Cancer: specific types	Small cell lung cancer	ko05222	ENSOARG00000010067(BAK1);ENSOARG00000010940(SKP2);ENSOARG00000016744(NOS2);ENSOARG00000019329(FN1)
Human Diseases	Substance dependence	Alcoholism	ko05034	ENSOARG00000006506(SLC29A3);ENSOARG00000011394(PPP1R1B);ENSOARG00000011552(DRD1);ENSOARG00000014391(DDC);ENSOARG00000017826(CAMKK1);ENSOARG00000018233(H2BC4);ENSOARG00000020076(H2BC4)
Human Diseases	Cancer: overview	MicroRNAs in cancer	ko05206	ENSOARG00000001254(TNXB);ENSOARG00000002373(CDC25A);ENSOARG00000005941(TNC);ENSOARG00000007154(DDIT4);ENSOARG00000010067(BAK1);ENSOARG00000011340(MMP16);ENSOARG00000015904(FGFR3)
Human Diseases	Cancer: specific types	Gastric cancer	ko05226	ENSOARG00000003578(FGF18);ENSOARG00000010067(BAK1);ENSOARG00000012796(Fzd9);ENSOARG00000013453(FGF9);ENSOARG00000019683(Wnt2b);MSTRG.12137(--)
Human Diseases	Immune disease	Inflammatory bowel disease	ko05321	ENSOARG00000008034(MAF);ENSOARG00000013168(IFNGR2);ENSOARG00000015044(TLR2);ENSOARG00000016193(IL18);ENSOARG00000018894(IL21R);ENSOARG00000021060(RORC)
Human Diseases	Infectious disease: viral	Kaposi sarcoma-associated herpesvirus infection	ko05167	ENSOARG00000002147(PIK3R6);ENSOARG00000004785(PIK3CG);ENSOARG00000007065(MAP1LC3C);ENSOARG00000010067(BAK1);ENSOARG00000010572(HLA-B);ENSOARG00000013856(Patr-A);ENSOARG00000014260(CCR1);ENSOARG00000019357(CD200R1)
Human Diseases	Cardiovascular disease	Diabetic cardiomyopathy	ko05415	ENSOARG00000000025(ND3);ENSOARG00000001456(GFPT2);ENSOARG00000001508(COL1A2);ENSOARG00000001979(NOS3);ENSOARG00000004871(COL1A1);ENSOARG00000016476(COL3A1);ENSOARG00000017020(CD36);ENSOARG00000018943(CYBB);MSTRG.490(--)
Human Diseases	Neurodegenerative disease	Prion disease	ko05020	ENSOARG00000000025(ND3);ENSOARG00000004964(CCL5);ENSOARG00000005582(C5);ENSOARG00000007977(C1QB);ENSOARG00000008817(HSPA1A);ENSOARG00000009128(C7);ENSOARG00000012825(Cacna1s);ENSOARG00000017449(CACNA1S);ENSOARG00000018943(CYBB);ENSOARG00000020020(TUBA4A);ENSOARG00000020032(TUBA1D);MSTRG.490(--)
Human Diseases	Cancer: specific types	Thyroid cancer	ko05216	ENSOARG00000010067(BAK1)
Human Diseases	Cancer: specific types	Bladder cancer	ko05219	ENSOARG00000015904(FGFR3)
Human Diseases	Substance dependence	Nicotine addiction	ko05033	ENSOARG00000008347(GABRA3)
Human Diseases	Cancer: specific types	Pancreatic cancer	ko05212	ENSOARG00000010067(BAK1);ENSOARG00000020254(RAD51)
Human Diseases	Cancer: overview	Proteoglycans in cancer	ko05205	ENSOARG00000001508(COL1A2);ENSOARG00000004871(COL1A1);ENSOARG00000012796(Fzd9);ENSOARG00000014016(TIAM1);ENSOARG00000015044(TLR2);ENSOARG00000019329(FN1);ENSOARG00000019683(Wnt2b)
Human Diseases	Endocrine and metabolic disease	Cushing syndrome	ko04934	ENSOARG00000001748(Rasd1);ENSOARG00000012796(Fzd9);ENSOARG00000012825(Cacna1s);ENSOARG00000017449(CACNA1S);ENSOARG00000019683(Wnt2b)
Human Diseases	Infectious disease: viral	Herpes simplex virus 1 infection	ko05168	ENSOARG00000002789(ZNF621);ENSOARG00000004519(CARD9);ENSOARG00000004964(CCL5);ENSOARG00000005582(C5);ENSOARG00000010067(BAK1);ENSOARG00000010572(HLA-B);ENSOARG00000012877(CFP);ENSOARG00000013168(IFNGR2);ENSOARG00000013350(--);ENSOARG00000013856(Patr-A);ENSOARG00000015044(TLR2);ENSOARG00000017265(STING1);MSTRG.11676(--);MSTRG.13668(SETMAR);MSTRG.15896(--);MSTRG.16948(--);MSTRG.6303(ZNF546);MSTRG.7…
Human Diseases	Infectious disease: bacterial	Shigellosis	ko05131	ENSOARG00000006012(FOXO1);ENSOARG00000020357(FOXO6)
Human Diseases	Immune disease	Systemic lupus erythematosus	ko05322	ENSOARG00000005582(C5);ENSOARG00000007977(C1QB);ENSOARG00000008994(IGHE);ENSOARG00000009128(C7);ENSOARG00000018233(H2BC4);ENSOARG00000020076(H2BC4);ENSOARG00000020667(FCGR1A);MSTRG.9379(IGHM)
Human Diseases	Infectious disease: bacterial	Yersinia infection	ko05135	ENSOARG00000005960(ACTR3B);ENSOARG00000007591(NLRP3);ENSOARG00000008908(PYCARD);ENSOARG00000008994(IGHE);ENSOARG00000010638(NLRC4);ENSOARG00000016193(IL18);ENSOARG00000019329(FN1);MSTRG.9379(IGHM)
Human Diseases	Infectious disease: bacterial	Pathogenic Escherichia coli infection	ko05130	ENSOARG00000008994(IGHE);MSTRG.9379(IGHM)
Human Diseases	Cardiovascular disease	Viral myocarditis	ko05416	ENSOARG00000005083(SGCA);ENSOARG00000007971(CD55);ENSOARG00000008994(IGHE);ENSOARG00000010572(HLA-B);ENSOARG00000013856(Patr-A);MSTRG.9379(IGHM)
Human Diseases	Immune disease	Rheumatoid arthritis	ko05323	ENSOARG00000004964(CCL5);ENSOARG00000008994(IGHE);ENSOARG00000010469(ATP6V0A4);ENSOARG00000015044(TLR2);ENSOARG00000016193(IL18);MSTRG.9379(IGHM)
Human Diseases	Cancer: overview	Choline metabolism in cancer	ko05231	ENSOARG00000004710(SLC22A3);ENSOARG00000020474(PLA2G4D)
Human Diseases	Cancer: specific types	Endometrial cancer	ko05213	ENSOARG00000010067(BAK1)
Human Diseases	Neurodegenerative disease	Pathways of neurodegeneration - multiple diseases	ko05022	ENSOARG00000000025(ND3);ENSOARG00000003844(NOX4);ENSOARG00000005518(GPX7);ENSOARG00000007065(MAP1LC3C);ENSOARG00000007959(SPTBN2);ENSOARG00000007965(GPX8);ENSOARG00000008961(Dkk2);ENSOARG00000010067(BAK1);ENSOARG00000012796(Fzd9);ENSOARG00000012825(Cacna1s);ENSOARG00000016744(NOS2);ENSOARG00000017449(CACNA1S);ENSOARG00000018943(CYBB);ENSOARG00000019683(Wnt2b);ENSOARG00000020020(TUBA4A);ENSOARG000…
Human Diseases	Infectious disease: viral	Epstein-Barr virus infection	ko05169	ENSOARG00000001620(BTK);ENSOARG00000008208(CR2);ENSOARG00000008994(IGHE);ENSOARG00000010067(BAK1);ENSOARG00000010572(HLA-B);ENSOARG00000010940(SKP2);ENSOARG00000013856(Patr-A);ENSOARG00000014176(CCNA2);ENSOARG00000015044(TLR2);MSTRG.9379(IGHM)
Human Diseases	Immune disease	Allograft rejection	ko05330	ENSOARG00000008994(IGHE);ENSOARG00000010572(HLA-B);ENSOARG00000013856(Patr-A);MSTRG.9379(IGHM)
Human Diseases	Neurodegenerative disease	Alzheimer disease	ko05010	ENSOARG00000000025(ND3);ENSOARG00000003844(NOX4);ENSOARG00000008961(Dkk2);ENSOARG00000012796(Fzd9);ENSOARG00000012825(Cacna1s);ENSOARG00000013770(Slc39a11);ENSOARG00000016744(NOS2);ENSOARG00000016771(irs1);ENSOARG00000017449(CACNA1S);ENSOARG00000018943(CYBB);ENSOARG00000019683(Wnt2b);ENSOARG00000020020(TUBA4A);ENSOARG00000020032(TUBA1D);MSTRG.490(--)
Human Diseases	Cancer: specific types	Non-small cell lung cancer	ko05223	ENSOARG00000010067(BAK1)
Human Diseases	Cancer: specific types	Glioma	ko05214	ENSOARG00000010067(BAK1)
Human Diseases	Immune disease	Autoimmune thyroid disease	ko05320	ENSOARG00000008994(IGHE);ENSOARG00000010572(HLA-B);ENSOARG00000013856(Patr-A);MSTRG.9379(IGHM)
Human Diseases	Infectious disease: parasitic	Chagas disease	ko05142	ENSOARG00000004964(CCL5);ENSOARG00000007977(C1QB);ENSOARG00000013168(IFNGR2);ENSOARG00000015044(TLR2);ENSOARG00000016744(NOS2)
Human Diseases	Infectious disease: viral	Human cytomegalovirus infection	ko05163	ENSOARG00000004964(CCL5);ENSOARG00000010067(BAK1);ENSOARG00000010572(HLA-B);ENSOARG00000013856(Patr-A);ENSOARG00000014260(CCR1);ENSOARG00000017265(STING1)
Human Diseases	Cancer: specific types	Chronic myeloid leukemia	ko05220	ENSOARG00000010067(BAK1)
Human Diseases	Infectious disease: viral	Human immunodeficiency virus 1 infection	ko05170	ENSOARG00000004318(CDK1);ENSOARG00000005759(CCNB1);ENSOARG00000006838(CFL2);ENSOARG00000010067(BAK1);ENSOARG00000010572(HLA-B);ENSOARG00000013856(Patr-A);ENSOARG00000015044(TLR2);ENSOARG00000017265(STING1);ENSOARG00000020836(CCNB2)
Human Diseases	Infectious disease: viral	Hepatitis C	ko05160	ENSOARG00000000208(CLDN11);ENSOARG00000010067(BAK1);ENSOARG00000014939(CLDN15)
Human Diseases	Drug resistance: antineoplastic	EGFR tyrosine kinase inhibitor resistance	ko01521	ENSOARG00000015904(FGFR3)
Human Diseases	Endocrine and metabolic disease	Type I diabetes mellitus	ko04940	ENSOARG00000010572(HLA-B);ENSOARG00000013856(Patr-A);MSTRG.23313(--)
Human Diseases	Cancer: specific types	Colorectal cancer	ko05210	ENSOARG00000010067(BAK1)
Human Diseases	Cancer: specific types	Prostate cancer	ko05215	ENSOARG00000006012(FOXO1)
Human Diseases	Infectious disease: viral	Measles	ko05162	ENSOARG00000002637(CD209L2);ENSOARG00000008817(HSPA1A);ENSOARG00000010067(BAK1);ENSOARG00000015044(TLR2);MSTRG.4746(--)
Human Diseases	Immune disease	Asthma	ko05310	ENSOARG00000008994(IGHE);MSTRG.9379(IGHM)
Human Diseases	Infectious disease: viral	Human T-cell leukemia virus 1 infection	ko05166	ENSOARG00000006553(SPI1);ENSOARG00000010572(HLA-B);ENSOARG00000013856(Patr-A);ENSOARG00000014176(CCNA2);ENSOARG00000015665(MAD2L1);ENSOARG00000016587(ESPL1);ENSOARG00000020126(BUB1B);ENSOARG00000020542(CDC20);ENSOARG00000020836(CCNB2)
Human Diseases	Drug resistance: antineoplastic	Endocrine resistance	ko01522	ENSOARG00000005108(DLL1)
Human Diseases	Cancer: overview	PD-L1 expression and PD-1 checkpoint pathway in cancer	ko05235	ENSOARG00000013168(IFNGR2);ENSOARG00000013242(PRKCQ);ENSOARG00000015044(TLR2)
Human Diseases	Endocrine and metabolic disease	Non-alcoholic fatty liver disease	ko04932	ENSOARG00000004414(CEBPA);MSTRG.490(--);MSTRG.8320(Mlxip)
Human Diseases	Neurodegenerative disease	Amyotrophic lateral sclerosis	ko05014	ENSOARG00000000025(ND3);ENSOARG00000000558(RANBP2);ENSOARG00000005518(GPX7);ENSOARG00000007065(MAP1LC3C);ENSOARG00000007965(GPX8);ENSOARG00000016744(NOS2);ENSOARG00000018574(NXT2);ENSOARG00000020020(TUBA4A);ENSOARG00000020032(TUBA1D);MSTRG.10237(--);MSTRG.490(--)
Human Diseases	Infectious disease: viral	Hepatitis B	ko05161	ENSOARG00000014176(CCNA2);ENSOARG00000015044(TLR2)
Human Diseases	Immune disease	Graft-versus-host disease	ko05332	ENSOARG00000010572(HLA-B);ENSOARG00000013856(Patr-A)
Human Diseases	Neurodegenerative disease	Parkinson disease	ko05012	ENSOARG00000000025(ND3);ENSOARG00000011552(DRD1);ENSOARG00000013770(Slc39a11);ENSOARG00000020020(TUBA4A);ENSOARG00000020032(TUBA1D);MSTRG.490(--)
Human Diseases	Neurodegenerative disease	Huntington disease	ko05016	ENSOARG00000000025(ND3);ENSOARG00000005518(GPX7);ENSOARG00000007965(GPX8);ENSOARG00000010729(SLC1A3);ENSOARG00000020020(TUBA4A);ENSOARG00000020032(TUBA1D);MSTRG.490(--)
Human Diseases	Neurodegenerative disease	Spinocerebellar ataxia	ko05017	ENSOARG00000007959(SPTBN2)
Genetic Information Processing	Replication and repair	Fanconi anemia pathway	ko03460	ENSOARG00000003466(SLX1A);ENSOARG00000005211(FANCD2);ENSOARG00000020254(RAD51)
Genetic Information Processing	Replication and repair	Base excision repair	ko03410	ENSOARG00000006852(NEIL3);ENSOARG00000014415(PARP4)
Genetic Information Processing	Folding, sorting and degradation	Protein processing in endoplasmic reticulum	ko04141	ENSOARG00000005443(DNAJB1);ENSOARG00000008408(MAN1A1);ENSOARG00000008817(HSPA1A);ENSOARG00000010067(BAK1);ENSOARG00000011854(EDEM2);ENSOARG00000015194(CRYAB);ENSOARG00000016964(SEC24D);ENSOARG00000017359(CKAP4)
Genetic Information Processing	Replication and repair	Homologous recombination	ko03440	ENSOARG00000020254(RAD51)
Genetic Information Processing	Translation	Aminoacyl-tRNA biosynthesis	ko00970	ENSOARG00000012642(DARS2)
Genetic Information Processing	Translation	Nucleocytoplasmic transport	ko03013	ENSOARG00000000558(RANBP2);ENSOARG00000000909(THOC6);ENSOARG00000018574(NXT2)
Genetic Information Processing	Translation	mRNA surveillance pathway	ko03015	ENSOARG00000010928(SMG1);ENSOARG00000018574(NXT2)
Genetic Information Processing	Translation	Ribosome biogenesis in eukaryotes	ko03008	ENSOARG00000018574(NXT2)
Genetic Information Processing	Translation	Ribosome	ko03010	ENSOARG00000000332(RPL23);ENSOARG00000005549(RPS3A);ENSOARG00000010467(RPL17);ENSOARG00000011291(RPL13);ENSOARG00000019181(MRPL13);MSTRG.10097(gag);MSTRG.21643(Pol);MSTRG.21858(--);MSTRG.7670(--);MSTRG.8047(--);MSTRG.8997(--)
Genetic Information Processing	Folding, sorting and degradation	Ubiquitin mediated proteolysis	ko04120	ENSOARG00000000117(HERC3);ENSOARG00000010940(SKP2);ENSOARG00000020542(CDC20)
Genetic Information Processing	Transcription	Spliceosome	ko03040	ENSOARG00000008817(HSPA1A)
Environmental Information Processing	Signaling molecules and interaction	ECM-receptor interaction	ko04512	ENSOARG00000000308(THBS2);ENSOARG00000001254(TNXB);ENSOARG00000001508(COL1A2);ENSOARG00000002590(SPP1);ENSOARG00000003894(THBS3);ENSOARG00000004871(COL1A1);ENSOARG00000005037(THBS2);ENSOARG00000005941(TNC);ENSOARG00000010946(COMP);ENSOARG00000014718(COL6A6);ENSOARG00000017020(CD36);ENSOARG00000018483(ITGA11);ENSOARG00000019080(COL6A3);ENSOARG00000019329(FN1)
Environmental Information Processing	Signal transduction	PI3K-Akt signaling pathway	ko04151	ENSOARG00000000308(THBS2);ENSOARG00000000603(FLT4);ENSOARG00000001254(TNXB);ENSOARG00000001508(COL1A2);ENSOARG00000001979(NOS3);ENSOARG00000002147(PIK3R6);ENSOARG00000002590(SPP1);ENSOARG00000003578(FGF18);ENSOARG00000003894(THBS3);ENSOARG00000004785(PIK3CG);ENSOARG00000004871(COL1A1);ENSOARG00000005037(THBS2);ENSOARG00000005941(TNC);ENSOARG00000006358(CSF1R);ENSOARG00000006760(LPAR1);ENSOARG0000…
Environmental Information Processing	Signal transduction	Apelin signaling pathway	ko04371	ENSOARG00000001573(MYLK2);ENSOARG00000001979(NOS3);ENSOARG00000002147(PIK3R6);ENSOARG00000002495(MYLK4);ENSOARG00000002590(SPP1);ENSOARG00000004785(PIK3CG);ENSOARG00000007065(MAP1LC3C);ENSOARG00000007684(LIPE);ENSOARG00000009878(MEF2A);ENSOARG00000011709(PLIN1);ENSOARG00000015706(MYLK3);ENSOARG00000016744(NOS2);ENSOARG00000021191(SLC8A3)
Environmental Information Processing	Membrane transport	ABC transporters	ko02010	ENSOARG00000001169(ABCC4);ENSOARG00000001232(ABCC4);ENSOARG00000001914(ABCG2);ENSOARG00000003612(ABCC8);ENSOARG00000014704(ABCA9);ENSOARG00000017114(ABCA4);ENSOARG00000018095(ABCA3);MSTRG.2572(ABCC4)
Environmental Information Processing	Signal transduction	cGMP-PKG signaling pathway	ko04022	ENSOARG00000001573(MYLK2);ENSOARG00000001979(NOS3);ENSOARG00000002147(PIK3R6);ENSOARG00000002495(MYLK4);ENSOARG00000004785(PIK3CG);ENSOARG00000009878(MEF2A);ENSOARG00000012825(Cacna1s);ENSOARG00000015706(MYLK3);ENSOARG00000016771(irs1);ENSOARG00000017449(CACNA1S);ENSOARG00000019630(ADORA3);ENSOARG00000020707(KCNMB3);ENSOARG00000021191(SLC8A3)
Environmental Information Processing	Signal transduction	AMPK signaling pathway	ko04152	ENSOARG00000005886(PFKFB1);ENSOARG00000006012(FOXO1);ENSOARG00000007684(LIPE);ENSOARG00000013082(Pfkfb3);ENSOARG00000014176(CCNA2);ENSOARG00000016430(ACACB);ENSOARG00000016771(irs1);ENSOARG00000017020(CD36);ENSOARG00000017498(PCK1)
Environmental Information Processing	Signal transduction	FoxO signaling pathway	ko04068	ENSOARG00000005759(CCNB1);ENSOARG00000006012(FOXO1);ENSOARG00000010940(SKP2);ENSOARG00000013896(Homer2);ENSOARG00000016771(irs1);ENSOARG00000017498(PCK1);ENSOARG00000020357(FOXO6);ENSOARG00000020836(CCNB2)
Environmental Information Processing	Signal transduction	Calcium signaling pathway	ko04020	ENSOARG00000000603(FLT4);ENSOARG00000001573(MYLK2);ENSOARG00000001979(NOS3);ENSOARG00000002495(MYLK4);ENSOARG00000003578(FGF18);ENSOARG00000008994(IGHE);ENSOARG00000010150(PHKG1);ENSOARG00000011552(DRD1);ENSOARG00000012825(Cacna1s);ENSOARG00000013453(FGF9);ENSOARG00000015706(MYLK3);ENSOARG00000015761(Htr7);ENSOARG00000015904(FGFR3);ENSOARG00000016405(PHKB);ENSOARG00000016744(NOS2);ENSOARG00000016…
Environmental Information Processing	Signaling molecules and interaction	Cytokine-cytokine receptor interaction	ko04060	ENSOARG00000001222(--);ENSOARG00000001229(--);ENSOARG00000004964(CCL5);ENSOARG00000006358(CSF1R);ENSOARG00000006378(BMP5);ENSOARG00000006709(IFNLR1);ENSOARG00000008664(IL5RA);ENSOARG00000013168(IFNGR2);ENSOARG00000013628(IL33);ENSOARG00000014260(CCR1);ENSOARG00000016193(IL18);ENSOARG00000016285(MSTN);ENSOARG00000018894(IL21R);ENSOARG00000019492(CXCR2);ENSOARG00000019729(CSF3R);ENSOARG00000020462(…
Environmental Information Processing	Signal transduction	MAPK signaling pathway	ko04010	ENSOARG00000000603(FLT4);ENSOARG00000003578(FGF18);ENSOARG00000005377(DUSP8);ENSOARG00000005647(RASGRP4);ENSOARG00000006358(CSF1R);ENSOARG00000007797(ARRB2);ENSOARG00000008817(HSPA1A);ENSOARG00000010541(CACNB1);ENSOARG00000012825(Cacna1s);ENSOARG00000013453(FGF9);ENSOARG00000015904(FGFR3);ENSOARG00000017449(CACNA1S);ENSOARG00000020462(IL1RAP);ENSOARG00000020474(PLA2G4D);ENSOARG00000025180(CD14);M…
Environmental Information Processing	Signaling molecules and interaction	Viral protein interaction with cytokine and cytokine receptor	ko04061	ENSOARG00000004964(CCL5);ENSOARG00000006358(CSF1R);ENSOARG00000014260(CCR1);ENSOARG00000016193(IL18);ENSOARG00000019492(CXCR2)
Environmental Information Processing	Signal transduction	TGF-beta signaling pathway	ko04350	ENSOARG00000001111(ID1);ENSOARG00000006378(BMP5);ENSOARG00000017221(RBL1);ENSOARG00000020580(CHRD);ENSOARG00000021018(FBN1)
Environmental Information Processing	Signal transduction	Phospholipase D signaling pathway	ko04072	ENSOARG00000002147(PIK3R6);ENSOARG00000004785(PIK3CG);ENSOARG00000006760(LPAR1);ENSOARG00000008994(IGHE);ENSOARG00000010836(DNM1);ENSOARG00000019492(CXCR2);ENSOARG00000020474(PLA2G4D);MSTRG.9379(IGHM)
Environmental Information Processing	Signal transduction	JAK-STAT signaling pathway	ko04630	ENSOARG00000006709(IFNLR1);ENSOARG00000008664(IL5RA);ENSOARG00000008693(CISH);ENSOARG00000013168(IFNGR2);ENSOARG00000016231(Aox4);ENSOARG00000016420(AOX2);ENSOARG00000018894(IL21R);ENSOARG00000019729(CSF3R)
Environmental Information Processing	Signal transduction	HIF-1 signaling pathway	ko04066	ENSOARG00000001979(NOS3);ENSOARG00000013082(Pfkfb3);ENSOARG00000013168(IFNGR2);ENSOARG00000016744(NOS2);ENSOARG00000018943(CYBB)
Environmental Information Processing	Signal transduction	cAMP signaling pathway	ko04024	ENSOARG00000001169(ABCC4);ENSOARG00000001232(ABCC4);ENSOARG00000004602(HCAR1);ENSOARG00000004617(HCAR2);ENSOARG00000007684(LIPE);ENSOARG00000011394(PPP1R1B);ENSOARG00000011552(DRD1);ENSOARG00000012825(Cacna1s);ENSOARG00000014016(TIAM1);ENSOARG00000017449(CACNA1S);MSTRG.2572(ABCC4)
Environmental Information Processing	Signal transduction	VEGF signaling pathway	ko04370	ENSOARG00000001979(NOS3);ENSOARG00000020474(PLA2G4D)
Environmental Information Processing	Signal transduction	Hippo signaling pathway - multiple species	ko04392	ENSOARG00000014463(WWC1)
Environmental Information Processing	Signal transduction	Hedgehog signaling pathway	ko04340	ENSOARG00000007797(ARRB2);ENSOARG00000012075(CDON)
Environmental Information Processing	Signaling molecules and interaction	Cell adhesion molecules	ko04514	ENSOARG00000000208(CLDN11);ENSOARG00000002353(LRRC4);ENSOARG00000003261(CNTN2);ENSOARG00000004796(CD22);ENSOARG00000009000(ITGAM);ENSOARG00000010572(HLA-B);ENSOARG00000013856(Patr-A);ENSOARG00000014939(CLDN15);ENSOARG00000015131(CDH4);ENSOARG00000015632(VCAN);MSTRG.5284(CDH4)
Environmental Information Processing	Signal transduction	mTOR signaling pathway	ko04150	ENSOARG00000007154(DDIT4);ENSOARG00000010940(SKP2);ENSOARG00000012796(Fzd9);ENSOARG00000013819(Grb10);ENSOARG00000016365(DEPTOR);ENSOARG00000019683(Wnt2b)
Environmental Information Processing	Signal transduction	Notch signaling pathway	ko04330	ENSOARG00000005108(DLL1);ENSOARG00000012336(TLE4)
Environmental Information Processing	Signal transduction	MAPK signaling pathway - fly	ko04013	ENSOARG00000012336(TLE4)
Environmental Information Processing	Signal transduction	Wnt signaling pathway	ko04310	ENSOARG00000008961(Dkk2);ENSOARG00000011277(PRICKLE2);ENSOARG00000011785(PPARD);ENSOARG00000012336(TLE4);ENSOARG00000012796(Fzd9);ENSOARG00000019683(Wnt2b)
Environmental Information Processing	Signal transduction	Hippo signaling pathway	ko04390	ENSOARG00000001111(ID1);ENSOARG00000006378(BMP5);ENSOARG00000012796(Fzd9);ENSOARG00000014463(WWC1);ENSOARG00000017465(AMOT);ENSOARG00000019683(Wnt2b)
Environmental Information Processing	Signal transduction	Ras signaling pathway	ko04014	ENSOARG00000000416(KSR1);ENSOARG00000000603(FLT4);ENSOARG00000003578(FGF18);ENSOARG00000005647(RASGRP4);ENSOARG00000006358(CSF1R);ENSOARG00000013453(FGF9);ENSOARG00000014016(TIAM1);ENSOARG00000015761(Htr7);ENSOARG00000015860(KSR1);ENSOARG00000015904(FGFR3);ENSOARG00000019774(PLA1A);ENSOARG00000020474(PLA2G4D);MSTRG.12137(--)
Environmental Information Processing	Signal transduction	NF-kappa B signaling pathway	ko04064	ENSOARG00000001620(BTK);ENSOARG00000007011(TRIM25);ENSOARG00000008994(IGHE);ENSOARG00000013242(PRKCQ);ENSOARG00000018868(LBP);ENSOARG00000025180(CD14);MSTRG.9379(IGHM)
Environmental Information Processing	Signal transduction	Rap1 signaling pathway	ko04015	ENSOARG00000000603(FLT4);ENSOARG00000001111(ID1);ENSOARG00000003578(FGF18);ENSOARG00000006358(CSF1R);ENSOARG00000006760(LPAR1);ENSOARG00000009000(ITGAM);ENSOARG00000013453(FGF9);ENSOARG00000014016(TIAM1);ENSOARG00000015904(FGFR3);MSTRG.12137(--);MSTRG.17877(--)
Environmental Information Processing	Signal transduction	Sphingolipid signaling pathway	ko04071	ENSOARG00000001979(NOS3);ENSOARG00000019630(ADORA3)
Environmental Information Processing	Signal transduction	TNF signaling pathway	ko04668	ENSOARG00000004964(CCL5);ENSOARG00000013395(CEBPB)
Environmental Information Processing	Signaling molecules and interaction	Neuroactive ligand-receptor interaction	ko04080	ENSOARG00000005582(C5);ENSOARG00000006760(LPAR1);ENSOARG00000008347(GABRA3);ENSOARG00000011005(C5AR1);ENSOARG00000011552(DRD1);ENSOARG00000015761(Htr7);ENSOARG00000016766(P2RX6);ENSOARG00000016918(F2RL2);ENSOARG00000019630(ADORA3)
Cellular Processes	Transport and catabolism	Phagosome	ko04145	ENSOARG00000000308(THBS2);ENSOARG00000002637(CD209L2);ENSOARG00000003894(THBS3);ENSOARG00000005037(THBS2);ENSOARG00000007110(PLA2R1);ENSOARG00000008994(IGHE);ENSOARG00000009000(ITGAM);ENSOARG00000009626(MSR1);ENSOARG00000010469(ATP6V0A4);ENSOARG00000010572(HLA-B);ENSOARG00000010946(COMP);ENSOARG00000012176(MRC1);ENSOARG00000013856(Patr-A);ENSOARG00000015044(TLR2);ENSOARG00000017020(CD36);ENSOARG0…
Cellular Processes	Cell growth and death	Cell cycle	ko04110	ENSOARG00000002373(CDC25A);ENSOARG00000004318(CDK1);ENSOARG00000005282(ORC1);ENSOARG00000005759(CCNB1);ENSOARG00000010940(SKP2);ENSOARG00000014063(CDC6);ENSOARG00000014176(CCNA2);ENSOARG00000014305(BUB1);ENSOARG00000015665(MAD2L1);ENSOARG00000016587(ESPL1);ENSOARG00000017221(RBL1);ENSOARG00000020126(BUB1B);ENSOARG00000020542(CDC20);ENSOARG00000020836(CCNB2);MSTRG.23557(--)
Cellular Processes	Cellular community - eukaryotes	Focal adhesion	ko04510	ENSOARG00000000308(THBS2);ENSOARG00000000603(FLT4);ENSOARG00000001254(TNXB);ENSOARG00000001508(COL1A2);ENSOARG00000001573(MYLK2);ENSOARG00000002495(MYLK4);ENSOARG00000002590(SPP1);ENSOARG00000003894(THBS3);ENSOARG00000004871(COL1A1);ENSOARG00000005037(THBS2);ENSOARG00000005941(TNC);ENSOARG00000010946(COMP);ENSOARG00000014718(COL6A6);ENSOARG00000015706(MYLK3);ENSOARG00000018483(ITGA11);ENSOARG0000…
Cellular Processes	Cell motility	Regulation of actin cytoskeleton	ko04810	ENSOARG00000001573(MYLK2);ENSOARG00000002495(MYLK4);ENSOARG00000003578(FGF18);ENSOARG00000005960(ACTR3B);ENSOARG00000006003(IQGAP3);ENSOARG00000006414(DIAPH3);ENSOARG00000006760(LPAR1);ENSOARG00000006838(CFL2);ENSOARG00000009000(ITGAM);ENSOARG00000009250(ITGAD);ENSOARG00000013453(FGF9);ENSOARG00000014016(TIAM1);ENSOARG00000015706(MYLK3);ENSOARG00000015904(FGFR3);ENSOARG00000018483(ITGA11);ENSOARG…
Cellular Processes	Transport and catabolism	Lysosome	ko04142	ENSOARG00000001578(GUSB);ENSOARG00000001591(FUCA2);ENSOARG00000001747(SGSH);ENSOARG00000004700(HEXB);ENSOARG00000010314(GUSB);ENSOARG00000010469(ATP6V0A4);ENSOARG00000014664(CTSH);ENSOARG00000014729(CD68);ENSOARG00000015082(LIPA);ENSOARG00000019535(SLC11A1);ENSOARG00000020971(DMXL2)
Cellular Processes	Transport and catabolism	Peroxisome	ko04146	ENSOARG00000007693(NUDT7);ENSOARG00000009659(EPHX2);ENSOARG00000013226(MPV17L2);ENSOARG00000016744(NOS2);ENSOARG00000018980(IDH1);MSTRG.14070(--);MSTRG.22787(--)
Cellular Processes	Cell growth and death	Cellular senescence	ko04218	ENSOARG00000002373(CDC25A);ENSOARG00000003547(MYBL2);ENSOARG00000004318(CDK1);ENSOARG00000005759(CCNB1);ENSOARG00000006012(FOXO1);ENSOARG00000010572(HLA-B);ENSOARG00000011054(Foxm1);ENSOARG00000013856(Patr-A);ENSOARG00000014176(CCNA2);ENSOARG00000017221(RBL1);ENSOARG00000020836(CCNB2)
Cellular Processes	Cell growth and death	Oocyte meiosis	ko04114	ENSOARG00000004318(CDK1);ENSOARG00000005759(CCNB1);ENSOARG00000013595(CPEB1);ENSOARG00000014305(BUB1);ENSOARG00000015665(MAD2L1);ENSOARG00000016587(ESPL1);ENSOARG00000020542(CDC20);ENSOARG00000020836(CCNB2);MSTRG.23557(--)
Cellular Processes	Cell growth and death	p53 signaling pathway	ko04115	ENSOARG00000002124(Adgrb1);ENSOARG00000004318(CDK1);ENSOARG00000005759(CCNB1);ENSOARG00000015333(RRM2);ENSOARG00000019455(GTSE1);ENSOARG00000020836(CCNB2)
Cellular Processes	Transport and catabolism	Endocytosis	ko04144	ENSOARG00000001004(RAB11FIP1);ENSOARG00000004127(FOLR1);ENSOARG00000004298(FOLR2);ENSOARG00000005960(ACTR3B);ENSOARG00000007797(ARRB2);ENSOARG00000008817(HSPA1A);ENSOARG00000010572(HLA-B);ENSOARG00000010836(DNM1);ENSOARG00000012285(VPS37D);ENSOARG00000013856(Patr-A);ENSOARG00000014106(Sh3gl2);ENSOARG00000014801(Chmp4c);ENSOARG00000015904(FGFR3);ENSOARG00000019492(CXCR2)
Cellular Processes	Cellular community - eukaryotes	Gap junction	ko04540	ENSOARG00000004318(CDK1);ENSOARG00000006760(LPAR1);ENSOARG00000011552(DRD1);ENSOARG00000020020(TUBA4A);ENSOARG00000020032(TUBA1D)
Cellular Processes	Transport and catabolism	Autophagy - animal	ko04140	ENSOARG00000002327(ATG9B);ENSOARG00000007065(MAP1LC3C);ENSOARG00000007154(DDIT4);ENSOARG00000013242(PRKCQ);ENSOARG00000016365(DEPTOR);ENSOARG00000016771(irs1);ENSOARG00000020282(RUBCN)
Cellular Processes	Cell growth and death	Apoptosis	ko04210	ENSOARG00000010067(BAK1);ENSOARG00000014415(PARP4);ENSOARG00000014664(CTSH);ENSOARG00000018142(LMNB1);ENSOARG00000020020(TUBA4A);ENSOARG00000020032(TUBA1D)
Cellular Processes	Transport and catabolism	Autophagy - other	ko04136	ENSOARG00000002327(ATG9B)
Cellular Processes	Cellular community - eukaryotes	Signaling pathways regulating pluripotency of stem cells	ko04550	ENSOARG00000001111(ID1);ENSOARG00000006249(TBX3);ENSOARG00000012796(Fzd9);ENSOARG00000015904(FGFR3);ENSOARG00000019683(Wnt2b)
Cellular Processes	Cell growth and death	Necroptosis	ko04217	ENSOARG00000007591(NLRP3);ENSOARG00000008908(PYCARD);ENSOARG00000013168(IFNGR2);ENSOARG00000013628(IL33);ENSOARG00000014801(Chmp4c);ENSOARG00000018943(CYBB);ENSOARG00000020474(PLA2G4D)
Cellular Processes	Cellular community - eukaryotes	Tight junction	ko04530	ENSOARG00000000208(CLDN11);ENSOARG00000005960(ACTR3B);ENSOARG00000014016(TIAM1);ENSOARG00000014939(CLDN15);ENSOARG00000017465(AMOT);ENSOARG00000020020(TUBA4A);ENSOARG00000020032(TUBA1D)
Cellular Processes	Cell growth and death	Apoptosis - multiple species	ko04215	ENSOARG00000010067(BAK1)
Cellular Processes	Transport and catabolism	Mitophagy - animal	ko04137	ENSOARG00000002327(ATG9B);ENSOARG00000007065(MAP1LC3C)
Cellular Processes	Cell growth and death	Ferroptosis	ko04216	ENSOARG00000007065(MAP1LC3C);ENSOARG00000018943(CYBB)
