# Supplementary material for: Integrated Transcriptomic and Metabolomic Analysis Reveals the Meat Production Features in Hybrid Sheep
Source: Animals (Basel). 2026 Jan 3;16(1):137. doi: 10.3390/ani16010137 (PMC12784912; doi:10.3390/ani16010137)
Supplement: Supplementary file 1 [file animals-16-00137-s001.zip › Table S6.xlsx]

## Sheet: SFK-vs-SH
Supplementary Table S6. Differential metabolites of longissimus dorsi Among SFK, SH, and HH Groups
ID	MS2_name	SFK	SFK	SFK	SFK	SFK	SFK	SH	SH	SH	SH	SH	SH	SFK_mean	SH_mean	log2_FC	FDR	VIP
M430T296_NEG	Rimsulfuron	634570	552199	568414	520201	536113	651868	729970	748816	759213	799845	769678	769032	577227	762759	0.402087	0.163019	2.63136
M295T355_POS	Pyrifenox	5.93247e+06	5.5611e+06	5.78624e+06	4.67478e+06	4.85907e+06	6.99107e+06	8.26442e+06	1.01909e+07	8.95074e+06	9.37901e+06	9.9639e+06	7.30499e+06	5.63412e+06	9.00899e+06	0.677175	0.216606	2.52265
M207T28_NEG	2-naphthalenesulfonic acid	2.0135e+07	2.05723e+07	2.33727e+07	1.97767e+07	1.87178e+07	2.57756e+07	1.25483e+07	1.37284e+07	1.6515e+07	1.30405e+07	1.40253e+07	1.58916e+07	2.13917e+07	1.42915e+07	-0.581891	0.216606	2.47794
M253T355_POS	Thiacloprid	1.88565e+07	1.76161e+07	1.94505e+07	1.61934e+07	1.78736e+07	2.33388e+07	2.69155e+07	3.08899e+07	3.07318e+07	2.89008e+07	3.16168e+07	2.23413e+07	1.88881e+07	2.8566e+07	0.596819	0.216606	2.4708
M453T355_NEG	Cefazolin	2.284e+06	2.28455e+06	2.26307e+06	2.00101e+06	1.8752e+06	2.40292e+06	3.13884e+06	3.21076e+06	3.12274e+06	3.23224e+06	3.15057e+06	2.39001e+06	2.18513e+06	3.04086e+06	0.476763	0.216606	2.46307
M202T150_POS	Ddao	3.97502e+06	4.04695e+06	3.62858e+06	3.49926e+06	3.27685e+06	2.85949e+06	2.7763e+06	2.16749e+06	2.61745e+06	2.43805e+06	2.33142e+06	2.1488e+06	3.54769e+06	2.41325e+06	-0.555901	0.216606	2.45483
M196T312_POS	1-deoxy-1-(methylamino)-d-galactitol	1.37255e+07	1.19275e+07	1.12031e+07	1.01274e+07	1.15514e+07	1.43236e+07	1.79291e+07	1.51247e+07	1.54957e+07	1.67042e+07	1.78676e+07	1.57652e+07	1.21431e+07	1.64811e+07	0.440675	0.216606	2.45371
M337T173_NEG	5'-phosphoribosyl-5-amino-4-imidazolecarboxamide (aicar)	2.45844e+06	1.34569e+06	2.76139e+06	1.79147e+06	1.19694e+06	3.31822e+06	4.24139e+06	4.45167e+06	4.59258e+06	5.95013e+06	6.00387e+06	3.88475e+06	2.14536e+06	4.85406e+06	1.17797	0.216606	2.44994
M308T280_NEG	N-acetylneuraminate	2.77563e+06	5.05447e+06	3.79541e+06	3.96334e+06	3.35942e+06	5.2194e+06	5.72832e+06	7.45996e+06	8.32909e+06	9.39157e+06	1.03747e+07	7.18446e+06	4.02795e+06	8.07801e+06	1.00396	0.216606	2.44476
M157T173_NEG	Allantoin	6.25771e+07	4.55294e+07	6.4256e+07	5.58881e+07	4.33117e+07	7.1277e+07	8.13595e+07	8.37024e+07	9.08225e+07	9.5331e+07	1.03492e+08	7.88736e+07	5.71399e+07	8.89302e+07	0.638175	0.216606	2.44376
M97T173_NEG	Moniliformin	1.09738e+07	8.29379e+06	1.02173e+07	9.65603e+06	7.10061e+06	1.23455e+07	1.34897e+07	1.43822e+07	1.50567e+07	1.64061e+07	1.68405e+07	1.32552e+07	9.76451e+06	1.4905e+07	0.610181	0.216606	2.43365
M369T377_POS	Hirsutine	1.655e+07	1.43388e+07	1.67819e+07	1.6496e+07	1.99673e+07	1.90922e+07	3.41568e+07	3.93916e+07	2.81235e+07	2.97276e+07	2.21915e+07	3.01169e+07	1.72043e+07	3.0618e+07	0.831607	0.216606	2.42466
M319T355_POS	Myricetin	1.07003e+07	1.025e+07	1.00999e+07	9.43797e+06	9.83027e+06	1.26224e+07	1.39713e+07	1.59569e+07	1.61337e+07	1.65423e+07	1.60733e+07	1.16752e+07	1.04901e+07	1.50588e+07	0.521571	0.216606	2.41803
M615T355_2_POS	Benzoic acid, 2-[(2-bromophenyl)methoxy]-	1.37775e+06	1.00768e+06	1.33661e+06	1.22151e+06	944776	1.54203e+06	2.10203e+06	2.83073e+06	2.36412e+06	2.54988e+06	2.9424e+06	1.53841e+06	1.23839e+06	2.38793e+06	0.947292	0.227802	2.40097
M331T355_NEG	Laricitrin	5.59657e+06	5.36619e+06	5.81701e+06	5.05883e+06	5.1805e+06	7.68041e+06	9.03736e+06	1.07722e+07	9.828e+06	9.24438e+06	1.06312e+07	6.66428e+06	5.78325e+06	9.3629e+06	0.695075	0.245707	2.39172
M114T173_NEG	Maleamic acid	1.21867e+07	9.27675e+06	1.20138e+07	1.07371e+07	7.8474e+06	1.37997e+07	1.50097e+07	1.57141e+07	1.78716e+07	1.83851e+07	2.00854e+07	1.48367e+07	1.09769e+07	1.69838e+07	0.629684	0.245707	2.3809
M321T155_2_NEG	Neobavaisoflavone	1.34924e+09	8.04824e+08	1.10484e+09	1.08186e+09	1.09796e+09	9.26222e+08	7.63076e+08	6.52475e+08	7.2954e+08	4.08755e+08	3.85985e+08	6.27976e+08	1.06082e+09	5.94635e+08	-0.83511	0.245707	2.37677
M529T34_3_POS	Oxymatrine	1.19101e+06	1.90346e+06	1.13958e+07	1.50174e+06	4.04721e+06	8.96062e+06	1.92075e+07	1.13792e+07	2.01123e+07	1.37249e+07	1.46965e+07	2.04724e+07	4.8333e+06	1.65988e+07	1.78	0.227802	2.37338
M221T260_POS	Butylated hydroxytoluene	1.23104e+08	1.00459e+08	1.16547e+08	1.17508e+08	1.41942e+08	1.1168e+08	8.41766e+07	9.70566e+07	7.21275e+07	3.87563e+07	6.52392e+07	7.58708e+07	1.1854e+08	7.22045e+07	-0.715214	0.245707	2.36758
M104T261_POS	Choline	1.88346e+09	1.25749e+09	2.08052e+09	1.65455e+09	1.87199e+09	1.60551e+09	1.12179e+09	1.3431e+09	1.01061e+09	5.22176e+08	8.78478e+08	9.9491e+08	1.72559e+09	9.78511e+08	-0.818427	0.245707	2.36586
M357T155_NEG	Isoorientin	4.47989e+07	2.66715e+07	3.45022e+07	3.26922e+07	3.63636e+07	3.03701e+07	2.26461e+07	2.14045e+07	2.41005e+07	1.36277e+07	1.14207e+07	2.15812e+07	3.42331e+07	1.91301e+07	-0.839544	0.245707	2.35556
M281T152_POS	Met-Met	1.33035e+07	1.03036e+07	1.27924e+07	1.2743e+07	1.22696e+07	8.78379e+06	1.02315e+07	7.57465e+06	6.57565e+06	4.38008e+06	4.70374e+06	5.40941e+06	1.16993e+07	6.47917e+06	-0.852546	0.245707	2.35551
M454T153_POS	Phlorizin	3.18288e+07	2.25599e+07	2.88675e+07	3.22335e+07	2.5557e+07	1.96131e+07	2.22103e+07	1.55486e+07	1.47707e+07	9.67708e+06	9.63225e+06	1.1333e+07	2.67766e+07	1.3862e+07	-0.949841	0.245707	2.35439
M384T156_NEG	Phosphatidylserine	1.22192e+07	7.9126e+06	1.12471e+07	1.21504e+07	1.11791e+07	9.38717e+06	8.91188e+06	6.95683e+06	6.90675e+06	4.62877e+06	4.10514e+06	6.3026e+06	1.06826e+07	6.30199e+06	-0.76138	0.255981	2.34058
M413T355_NEG	Beta-peltatin	4.84712e+06	5.30398e+06	5.60747e+06	5.10804e+06	4.64915e+06	6.65153e+06	7.44816e+06	8.27051e+06	8.10294e+06	8.06875e+06	8.83666e+06	5.74928e+06	5.36121e+06	7.74605e+06	0.530901	0.245707	2.33173
M404T178_NEG	Nifekalant	3.83484e+06	3.17099e+06	3.02013e+06	3.29921e+06	3.35947e+06	2.78917e+06	3.00593e+06	1.67758e+06	1.91103e+06	1.45973e+06	2.2958e+06	1.94612e+06	3.24563e+06	2.04937e+06	-0.663321	0.245993	2.32225
M391T355_NEG	Bisanhydrorutilantinone	2.13499e+06	1.96838e+06	2.27013e+06	1.69355e+06	1.87425e+06	2.90642e+06	3.5778e+06	3.6395e+06	3.44925e+06	3.27411e+06	3.93254e+06	2.39557e+06	2.14129e+06	3.37813e+06	0.657746	0.249123	2.32126
M704T32_POS	Enniatin a	1.44736e+06	1.05793e+06	2.46657e+06	420803	477893	733891	3.98912e+06	2.90579e+06	5.12291e+06	5.62261e+06	2.27019e+06	3.54156e+06	1.10074e+06	3.9087e+06	1.82821	0.245707	2.3115
M371T355_NEG	Spiro[3h-indole-3,3'-pyrrolidine]-1(2h)-acetic acid, 5-chloro-1'-[(2-fluorophenyl)methyl]-2,2',5'-trioxo-	2.78286e+06	2.56163e+06	2.66107e+06	2.63548e+06	2.31106e+06	3.03666e+06	3.54874e+06	4.12395e+06	3.89871e+06	3.89577e+06	4.13202e+06	2.72039e+06	2.66479e+06	3.71993e+06	0.481251	0.254404	2.31041
M315T173_1_NEG	Rhamnetin	2.35264e+06	1.82441e+06	3.01633e+06	2.30369e+06	1.84827e+06	2.89949e+06	3.1242e+06	3.39377e+06	3.4571e+06	4.04973e+06	4.14726e+06	3.24744e+06	2.37414e+06	3.56992e+06	0.588486	0.254404	2.30507
M267T286_NEG	4-(2-hydroxyethyl)piperazine-1-(2-hydroxypropanesulfonic acid)	2.22836e+07	1.24795e+07	2.04984e+07	2.21796e+07	2.27082e+07	2.21055e+07	1.33519e+07	1.39411e+07	1.49488e+07	4.7415e+06	6.05732e+06	7.49607e+06	2.03758e+07	1.00894e+07	-1.01401	0.262866	2.30042
M436T296_NEG	Glucoraphanin	700181	696377	548707	637688	552933	723006	884125	911295	898130	760359	1.05461e+06	757167	643149	877614	0.448434	0.262866	2.30004
M473T355_NEG	Chicoric acid	1.59744e+06	1.46425e+06	1.65832e+06	1.4945e+06	1.5332e+06	2.05718e+06	2.18435e+06	2.53857e+06	2.52148e+06	2.51497e+06	2.45391e+06	1.72251e+06	1.63415e+06	2.32263e+06	0.507223	0.260064	2.29104
M236T24_2_NEG	Sepiapterin	7.35942e+07	8.15365e+07	1.28997e+08	5.38735e+07	6.97146e+07	1.06938e+08	4.06194e+07	3.50104e+07	4.19785e+07	3.34538e+07	3.57529e+07	3.93068e+07	8.57758e+07	3.7687e+07	-1.18651	0.262866	2.28874
M579T355_NEG	Uridine 5'-diphosphoglucuronic acid	872997	852999	933174	896777	928512	1.09329e+06	1.17518e+06	1.33962e+06	1.42012e+06	1.43306e+06	1.33785e+06	966347	929625	1.2787e+06	0.459953	0.261037	2.28815
M363T30_POS	Calcitriol	1.36958e+07	6.68099e+06	1.17763e+07	9.79405e+06	1.17789e+07	1.64532e+07	1.68118e+07	1.9262e+07	2.42104e+07	2.11533e+07	1.71883e+07	1.79834e+07	1.16965e+07	1.94349e+07	0.732566	0.260064	2.27684
M251T262_NEG	Ala-Tyr	1.3295e+07	6.03968e+06	1.18454e+07	8.78172e+06	1.437e+07	1.07543e+07	6.07501e+06	5.77934e+06	7.1712e+06	1.46083e+06	3.22362e+06	3.6545e+06	1.08477e+07	4.56075e+06	-1.25004	0.271134	2.27215
M212T143_POS	Propazine-2-hydroxy	1.1982e+07	1.21714e+07	1.3788e+07	1.08976e+07	1.13869e+07	1.16335e+07	1.45e+07	1.4248e+07	1.34477e+07	1.40245e+07	1.65355e+07	1.39365e+07	1.19766e+07	1.44487e+07	0.270724	0.271134	2.26072
M590T35_3_POS	(2r,6r)-6-[(3r,10s,12s,13r,17r)-3-(2-carboxyacetyl)oxy-12-hydroxy-4,4,10,13,14-pentamethyl-2,3,5,6,7,11,12,15,16,17-decahydro-1h-cyclopenta[a]phenanthren-17-yl]-2-methyl-3-methylideneheptanoic acid	4.68381e+07	5.5238e+07	5.06026e+07	4.20533e+07	2.90445e+07	4.14458e+07	8.49961e+07	5.3572e+07	1.01165e+08	6.45532e+07	7.98806e+07	7.51e+07	4.42037e+07	7.65444e+07	0.79213	0.262866	2.25642
M227T355_NEG	Xanthyletin	2.7985e+07	2.75842e+07	3.06034e+07	2.82987e+07	2.6245e+07	4.10948e+07	4.87972e+07	5.70679e+07	4.87013e+07	4.68546e+07	5.66925e+07	3.17715e+07	3.03018e+07	4.83142e+07	0.673041	0.271134	2.25641
M502T297_NEG	Mesosulfuron-methyl	296442	284160	242406	185301	183862	226853	404552	386431	250942	463788	393238	362087	236504	376840	0.672086	0.27491	2.25255
M637T27_2_POS	Thalsimine	3.76977e+06	2.94687e+06	4.92175e+06	3.84152e+06	5.6569e+06	5.29475e+06	5.19044e+06	7.49096e+06	1.0503e+07	1.0675e+07	7.69557e+06	1.11685e+07	4.40526e+06	8.78723e+06	0.996182	0.268053	2.25062
M401T355_POS	Dichlorofluorescein	5.10353e+06	4.4875e+06	4.87588e+06	3.99597e+06	3.79519e+06	4.63064e+06	5.11227e+06	6.01757e+06	5.88795e+06	5.83239e+06	5.72628e+06	4.98941e+06	4.48145e+06	5.59431e+06	0.319994	0.271146	2.24545
M123T379_POS	Trimethoprim	8.67432e+07	6.95281e+07	9.66223e+07	6.99624e+07	8.90717e+07	5.18319e+07	3.32231e+07	1.99612e+07	5.71018e+07	5.10389e+07	2.70849e+07	5.32765e+07	7.72933e+07	4.02811e+07	-0.940242	0.275586	2.24397
M323T155_POS	(+)-pinoresinol	6.67118e+07	4.04363e+07	6.20554e+07	4.86077e+07	5.59825e+07	4.15136e+07	4.25311e+07	3.33658e+07	3.58419e+07	2.32858e+07	2.35561e+07	3.00727e+07	5.25512e+07	3.14422e+07	-0.74102	0.282024	2.24205
M178T175_1_NEG	3-hydroxy-4-methoxycinnamic acid	2.31375e+07	2.10843e+07	3.40171e+07	2.77702e+07	2.91213e+07	3.02571e+07	3.54395e+07	6.48043e+07	4.6956e+07	5.57495e+07	7.34919e+07	4.01488e+07	2.75646e+07	5.2765e+07	0.936766	0.275586	2.2402
M707T140_POS	1-myristoyl-2-palmitoyl-sn-glycero-3-phosphocholine	1.07451e+08	8.49273e+07	1.06353e+08	9.27057e+07	6.275e+07	5.62754e+07	1.58766e+08	1.1218e+08	1.26864e+08	1.47715e+08	1.15398e+08	1.47405e+08	8.50772e+07	1.34721e+08	0.663133	0.262866	2.24015
M581T357_NEG	[1,1'-biphenyl]-2-carboxylic acid, 4'-[[5-[[[(1s)-1-(4-bromophenyl)ethyl]amino]carbonyl]-2,3-dimethyl-1h-indol-1-yl]methyl]-	313203	652798	971085	977822	620249	1.45616e+06	2.05577e+06	2.29836e+06	1.72477e+06	1.93189e+06	2.53648e+06	1.00173e+06	831886	1.92483e+06	1.21028	0.27491	2.23667
M191T355_POS	Chorismic acid	7.94864e+07	7.59202e+07	8.74249e+07	7.45259e+07	7.91814e+07	1.22696e+08	1.55969e+08	1.94826e+08	1.48317e+08	1.51202e+08	1.97384e+08	9.11878e+07	8.65392e+07	1.56481e+08	0.854562	0.275586	2.23623
M255T34_2_NEG	Palmitic acid	1.169e+10	8.57811e+09	7.38034e+09	7.19181e+09	9.99141e+09	7.72471e+09	1.28572e+10	1.13989e+10	1.51133e+10	1.27499e+10	1.1111e+10	1.20396e+10	8.7594e+09	1.2545e+10	0.518207	0.274032	2.23545
M448T371_POS	Aripiprazole	559875	3.23717e+06	6.41253e+06	5.67585e+06	1.89113e+06	6.78961e+06	1.02384e+07	1.31521e+07	8.35785e+06	1.08326e+07	1.11226e+07	6.19078e+06	4.09436e+06	9.98239e+06	1.28575	0.271146	2.23356
M150T154_POS	L-methionine	6.61147e+07	4.0538e+07	6.48026e+07	4.89967e+07	5.68856e+07	4.07653e+07	4.27233e+07	3.29508e+07	3.65815e+07	2.38207e+07	2.5311e+07	2.93042e+07	5.30171e+07	3.17819e+07	-0.738253	0.288792	2.2285
M253T262_POS	Phenytoin	9.22043e+06	3.97083e+06	7.87309e+06	6.60994e+06	1.02198e+07	7.61846e+06	4.56194e+06	4.34881e+06	4.98592e+06	1.03367e+06	2.35804e+06	2.54996e+06	7.58543e+06	3.30639e+06	-1.19797	0.282024	2.22797
M741T26_POS	2-arachidonoyl-1-palmitoyl-sn-glycero-3-phosphoethanolamine	4.22339e+07	5.7626e+07	4.47035e+07	5.05901e+07	2.21233e+07	3.15742e+07	2.53631e+07	2.40116e+07	2.03471e+07	1.56581e+07	1.5449e+07	1.46347e+07	4.14752e+07	1.92439e+07	-1.10784	0.276524	2.22701
M441T355_1_POS	Flucarbazone	1.30319e+06	1.06967e+06	1.25905e+06	872644	1.21224e+06	1.25287e+06	1.36131e+06	1.60911e+06	1.97464e+06	1.72316e+06	1.37887e+06	1.7349e+06	1.16161e+06	1.63033e+06	0.489038	0.27491	2.21917
M241T98_NEG	Thymidine	3.22542e+07	4.21874e+07	3.63362e+07	2.74545e+07	2.69333e+07	2.68673e+07	2.17018e+07	2.09876e+07	2.22449e+07	2.19854e+07	2.14439e+07	2.19882e+07	3.20055e+07	2.17253e+07	-0.558943	0.27491	2.21718
M424T287_NEG	Sinalbin	290147	330716	279245	417618	160298	325712	426366	532623	550385	710264	758545	409352	300623	564589	0.909246	0.288281	2.21427
M488T35_2_POS	N-octanoylsphingosine-1-phosphate	5.0882e+07	6.25505e+07	5.81643e+07	3.76304e+07	2.3833e+07	3.9364e+07	9.4987e+07	5.534e+07	1.07342e+08	7.47326e+07	7.69967e+07	9.28279e+07	4.5404e+07	8.37044e+07	0.882482	0.275586	2.21173
M587T283_POS	Anthranoyllycoctonine	1.17165e+06	585307	552852	1.16503e+06	1.53941e+06	1.0983e+06	420908	505095	127075	276028	416971	422174	1.01876e+06	361375	-1.49524	0.276524	2.21109
M231T19_NEG	1-(3,4-dichlorophenyl)-3,3-dimethylurea	6.14317e+06	4.92344e+06	7.33408e+06	3.80992e+06	2.7536e+06	9.73166e+06	1.02065e+07	1.94505e+07	8.88596e+06	1.68935e+07	1.78416e+07	1.06861e+07	5.78264e+06	1.3994e+07	1.27501	0.290848	2.20929
M724T27_POS	Glycolic acid nonaethoxylate oleyl ether	3.86523e+07	4.93915e+07	3.80318e+07	4.13043e+07	1.8715e+07	2.64382e+07	2.2792e+07	2.06921e+07	1.72935e+07	1.33658e+07	1.39145e+07	1.31272e+07	3.54222e+07	1.68642e+07	-1.07069	0.288792	2.2005
M429T23_POS	17.beta.-nandrolone decanoate	2.39171e+06	1.19335e+06	1.91219e+06	2.30865e+06	1.67685e+06	1.58032e+06	3.32694e+06	3.25969e+06	2.5649e+06	3.13218e+06	2.3196e+06	2.59917e+06	1.84385e+06	2.86708e+06	0.636865	0.27491	2.19725
M355T173_POS	Thiodicarb	1.26439e+06	860494	1.29862e+06	1.02479e+06	747383	1.83981e+06	1.824e+06	1.90541e+06	2.1125e+06	2.97334e+06	3.17905e+06	1.80746e+06	1.17258e+06	2.30029e+06	0.97213	0.29546	2.19438
M152T154_POS	2-Hydroxyadenine	2.67768e+06	1.63058e+06	2.74699e+06	2.28812e+06	2.48447e+06	1.56285e+06	2.00494e+06	1.28961e+06	1.21678e+06	908509	811472	1.07733e+06	2.23178e+06	1.21811e+06	-0.873555	0.305546	2.19298
M286T368_NEG	1(6h)-pyridazinebutanoic acid, 6-imino-3-(4-methoxyphenyl)-	2.65246e+06	2.31545e+06	1.95821e+06	2.94402e+06	2.59216e+06	2.01537e+06	4.39774e+06	4.2532e+06	3.63804e+06	3.34695e+06	3.84986e+06	2.49272e+06	2.41294e+06	3.66308e+06	0.602264	0.288792	2.18893
M353T364_NEG	Pglu-glu-pro-amide	532741	606292	476692	530141	379157	921063	862320	1.04818e+06	1.02222e+06	835584	1.07659e+06	738543	574348	930571	0.696192	0.297678	2.18859
M238T173_POS	Drazoxolon	574049	603193	1.12549e+06	555031	414102	886958	964532	1.34899e+06	1.13338e+06	1.52751e+06	1.18891e+06	1.10803e+06	693138	1.21189e+06	0.806046	0.288792	2.18439
M381T356_POS	Sulfasalazine	3.53009e+06	4.56045e+06	5.37316e+06	5.1858e+06	3.48422e+06	8.68849e+06	1.34274e+07	1.79272e+07	1.11833e+07	1.21069e+07	1.7821e+07	5.31943e+06	5.13703e+06	1.29642e+07	1.33553	0.297976	2.1837
M343T430_POS	Iloprost	2.5141e+08	2.67249e+08	2.1357e+08	1.81603e+08	2.4792e+08	1.38895e+08	1.68177e+08	1.05219e+08	1.53531e+08	1.13015e+08	1.23835e+08	1.19808e+08	2.16775e+08	1.30598e+08	-0.731068	0.290851	2.1833
M256T295_NEG	N-acetyl-d-glucosamine	2.55545e+06	2.60681e+06	2.27089e+06	1.97662e+06	2.27055e+06	2.65606e+06	3.17906e+06	2.85883e+06	3.10976e+06	2.53045e+06	3.50091e+06	2.93472e+06	2.3894e+06	3.01895e+06	0.337401	0.306359	2.17425
M255T379_POS	2',6'-dihydroxy 4'-methoxydihydrochalcone	5.01996e+07	7.71896e+07	5.41467e+07	6.24253e+07	4.75175e+07	4.56514e+07	4.50295e+07	2.49758e+07	3.05146e+07	4.17156e+07	3.38266e+07	2.56453e+07	5.61884e+07	3.36179e+07	-0.741042	0.293786	2.17371
M444T35_POS	Arg-Ile-Arg	3.20117e+07	4.3641e+07	4.32248e+07	3.16119e+07	1.50341e+07	2.63407e+07	8.10031e+07	3.29766e+07	8.94369e+07	6.58415e+07	6.07891e+07	7.29059e+07	3.19774e+07	6.71589e+07	1.07053	0.290851	2.17255
M549T356_POS	Flavone base + 3o, 1meo, o-malonylhex	286783	227010	788843	869213	377197	1.62341e+06	3.65745e+06	5.74593e+06	2.33532e+06	3.33746e+06	5.42356e+06	944130	695409	3.57397e+06	2.36159	0.305546	2.16949
M207T358_POS	Pyridate	7.31122e+06	3.10624e+06	3.47431e+06	3.81695e+06	3.86403e+06	6.55811e+06	1.35043e+07	1.64968e+07	7.39094e+06	1.04445e+07	1.54541e+07	6.31741e+06	4.68848e+06	1.16013e+07	1.3071	0.305884	2.16703
M167T356_NEG	Uric acid	5.55879e+07	5.442e+07	6.05782e+07	5.53711e+07	5.31086e+07	8.00869e+07	9.33262e+07	1.10019e+08	9.10425e+07	8.73115e+07	1.08267e+08	5.94925e+07	5.98588e+07	9.15765e+07	0.613415	0.305546	2.16547
M308T33_1_POS	Pyridine, 3-[[5-(2,3-dichlorophenyl)-1h-tetrazol-1-yl]methyl]-	3.99236e+06	4.1594e+06	3.61577e+06	6.5247e+06	2.61865e+06	4.13949e+06	9.75425e+06	7.24119e+06	4.91878e+06	7.41047e+06	8.08145e+06	1.14825e+07	4.17506e+06	8.14811e+06	0.964666	0.304216	2.16243
M357T360_NEG	Orientin	1.9453e+06	2.00399e+06	2.71117e+06	3.1575e+06	2.08817e+06	4.53265e+06	6.66188e+06	7.90112e+06	5.24298e+06	5.58496e+06	7.95095e+06	2.82275e+06	2.7398e+06	6.02744e+06	1.13748	0.305546	2.1612
M252T22_NEG	Thiorphan	6.79502e+07	7.61318e+07	1.66369e+08	4.28578e+07	8.17965e+07	1.26307e+08	1.67033e+07	3.40834e+07	3.52617e+07	2.00801e+07	2.15374e+07	2.6218e+07	9.35687e+07	2.56473e+07	-1.86722	0.307333	2.15938
M246T75_POS	2,4,6-tri-tert-butylaniline	2.546e+08	2.63181e+08	2.19544e+08	2.26446e+08	1.99116e+08	1.94344e+08	1.94626e+08	1.97601e+08	1.61821e+08	1.79612e+08	1.61876e+08	1.58875e+08	2.26205e+08	1.75735e+08	-0.364227	0.305478	2.15834
M318T171_POS	Ile-Trp	1.64772e+06	1.1581e+06	1.26599e+06	2.00802e+06	1.60881e+06	1.06166e+06	1.27012e+06	804910	905719	226923	531718	298484	1.45838e+06	672979	-1.11574	0.324526	2.15524
M325T374_NEG	7-[(e)-3-methyl-4-(4-methyl-5-oxo-2h-furan-2-yl)but-2-enoxy]chromen-2-one	1.15006e+06	3.23166e+06	1.3982e+06	3.88859e+06	995571	2.08685e+06	3.82949e+06	7.34819e+06	3.99946e+06	5.32679e+06	5.99706e+06	3.42662e+06	2.12515e+06	4.98793e+06	1.23087	0.312708	2.15466
M648T30_POS	Ce 16:1-d7	2.04462e+07	1.6024e+07	2.99359e+07	2.54293e+07	2.94005e+07	3.61202e+07	4.03973e+07	3.83897e+07	3.43764e+07	3.93353e+07	3.53745e+07	3.88028e+07	2.6226e+07	3.77793e+07	0.526598	0.305546	2.14367
M329T366_NEG	Asterric acid	754573	1.43718e+06	810624	1.20738e+06	745388	1.37657e+06	2.22059e+06	2.58571e+06	1.84146e+06	2.02648e+06	2.42578e+06	974541	1.05529e+06	2.01243e+06	0.931303	0.333897	2.13526
M471T51_POS	P-tert-octylphenol hexaglycol ether	5.13357e+06	4.74503e+06	5.09644e+06	3.53567e+06	924999	3.82317e+06	8.68565e+06	4.76259e+06	1.05043e+07	5.94601e+06	8.08462e+06	9.76465e+06	3.87648e+06	7.95797e+06	1.03765	0.307333	2.13352
M394T431_POS	Amsacrine	1.89876e+06	2.99012e+06	2.63638e+06	3.09353e+06	2.22345e+06	3.37703e+06	4.71285e+06	3.31989e+06	5.25134e+06	4.44067e+06	6.42414e+06	3.36478e+06	2.70321e+06	4.58561e+06	0.76244	0.341617	2.12601
M176T363_POS	Carisoprodol	3.07054e+08	2.82917e+08	2.82881e+08	2.32733e+08	3.79262e+08	2.8388e+08	3.29358e+08	3.61309e+08	3.69844e+08	3.82698e+08	4.34249e+08	4.43142e+08	2.94788e+08	3.86767e+08	0.391788	0.353667	2.12115
M464T372_POS	Dofetilide	136811	1.18518e+06	940676	1.25798e+06	421487	733670	2.12903e+06	5.32013e+06	1.90193e+06	3.7662e+06	4.55198e+06	1.31858e+06	779300	3.16464e+06	2.02179	0.344928	2.12014
M212T264_POS	Pendimethalin	1.97788e+07	1.52928e+07	1.37385e+07	1.46919e+07	1.59075e+07	2.59211e+07	2.46226e+07	2.21866e+07	2.24912e+07	2.81856e+07	2.52009e+07	2.68612e+07	1.75551e+07	2.49247e+07	0.505684	0.344928	2.11959
M292T380_POS	Cyproconazole	1.76521e+07	2.84319e+06	1.58996e+07	1.17498e+07	1.56176e+07	1.61415e+07	5.05764e+06	5.11792e+06	4.48706e+06	6.33193e+06	4.44706e+06	6.98526e+06	1.33173e+07	5.40448e+06	-1.30107	0.353667	2.11677
M335T357_NEG	Psoralidin	724973	1.05385e+06	1.3853e+06	1.59892e+06	1.07281e+06	2.41822e+06	3.63593e+06	4.27975e+06	2.74907e+06	2.7961e+06	4.6226e+06	1.43809e+06	1.37568e+06	3.25359e+06	1.24189	0.344869	2.11548
M272T295_NEG	Carprofen	3.27297e+06	3.18901e+06	2.43303e+06	2.18312e+06	2.64862e+06	2.96193e+06	3.52462e+06	3.5486e+06	4.01516e+06	3.05643e+06	3.94408e+06	3.34501e+06	2.78145e+06	3.57232e+06	0.361024	0.358272	2.1119
M421T428_POS	(5-benzoyloxy-4,6-dihydroxy-3-methoxycyclohexen-1-yl)methyl benzoate	1.58285e+06	952409	1.72898e+06	348436	1.48717e+06	1.20839e+06	99199.5	737981	192263	119790	502016	629841	1.21804e+06	380182	-1.6798	0.340914	2.10831
M565T414_NEG	Udp-d-glucose	915766	779450	2.32513e+06	2.1004e+06	2.13336e+06	3.37385e+06	399528	692355	379405	153890	605013	931514	1.93799e+06	526951	-1.87882	0.357782	2.10092
M523T30_2_POS	Angeloylgomisin h	1.21343e+08	1.5822e+08	1.0178e+08	1.25327e+08	2.3693e+07	4.7398e+07	2.65322e+07	2.71456e+07	2.54007e+07	1.63226e+07	2.33542e+07	2.18979e+07	9.62934e+07	2.34422e+07	-2.03833	0.344928	2.10031
M245T323_NEG	2'-chloro-2-hydroxy-5-methylbenzophenone	1.87583e+07	1.70174e+07	1.55128e+07	1.2036e+07	1.5086e+07	1.6745e+07	1.1929e+07	1.06197e+07	1.31355e+07	5.84754e+06	1.28766e+07	1.05861e+07	1.58593e+07	1.08324e+07	-0.549971	0.344869	2.0934
M508T31_NEG	N-(1,3-dihydroxyoctadec-4-en-2-yl)tetradecanamide	4.01862e+06	4.64722e+06	3.88802e+06	1.483e+06	378947	3.79699e+06	7.30683e+06	7.14615e+06	4.31641e+06	7.94306e+06	4.7166e+06	5.78353e+06	3.03547e+06	6.2021e+06	1.03084	0.357782	2.08932
M324T173_POS	Pentamidine	1.24226e+06	1.1468e+06	1.52077e+06	1.05862e+06	1.07463e+06	837026	1.00314e+06	537467	1.00519e+06	99046.5	283081	317714	1.14668e+06	540939	-1.08393	0.377663	2.08781
M277T160_NEG	Leu-Phe	4.65161e+07	3.42672e+07	5.02905e+07	5.76372e+07	3.87329e+07	4.00619e+07	4.62062e+07	2.09632e+07	3.10851e+07	8.85897e+06	1.2803e+07	1.76345e+07	4.45843e+07	2.29252e+07	-0.959603	0.380773	2.08516
M86T173_POS	2-methylpyrrolidine	2.65323e+07	1.54004e+07	2.0605e+07	2.5613e+07	3.39996e+07	2.27985e+07	1.84913e+07	1.38708e+07	1.85512e+07	9.80352e+06	1.11081e+07	1.34895e+07	2.41581e+07	1.42191e+07	-0.764683	0.367774	2.08493
M417T358_NEG	Aloin	747752	716606	557131	1.14192e+06	573185	1.6872e+06	2.67025e+06	2.97524e+06	1.49852e+06	2.3043e+06	3.05949e+06	916083	903964	2.23731e+06	1.30743	0.365346	2.08465
M170T325_POS	7-keto-8-aminopelargonic acid	1.87338e+06	4.16383e+06	2.971e+06	3.22541e+06	4.01719e+06	3.7854e+06	7.7578e+06	8.44697e+06	4.11211e+06	5.79766e+06	5.89292e+06	4.30878e+06	3.33937e+06	6.05271e+06	0.858006	0.36471	2.08252
M546T34_POS	1-o-octadecyl-2-o-methyl-sn-glyceryl-3-phosphorylcholine	3.82175e+07	5.64941e+07	4.79685e+07	3.76795e+07	2.21594e+07	3.03384e+07	7.02745e+07	4.17159e+07	8.98335e+07	5.81343e+07	7.95647e+07	6.7203e+07	3.88096e+07	6.77877e+07	0.804611	0.361014	2.08145
M169T356_POS	Orsellinic acid	3.38959e+07	4.32443e+07	6.72035e+07	4.39996e+07	3.90853e+07	6.9748e+07	1.13351e+08	1.49872e+08	1.04628e+08	9.07143e+07	1.49247e+08	4.32429e+07	4.95295e+07	1.08509e+08	1.13146	0.365346	2.0754
M265T339_NEG	N-(4-aminobenzoyl)-l-glutamic acid	347014	277229	352027	302685	469678	337268	113363	127230	72587.3	261024	77901.7	348223	347650	166722	-1.0602	0.36471	2.07521
M347T278_NEG	Gibberellin a1	1.12721e+07	8.78954e+06	1.02378e+07	1.06219e+07	1.12608e+07	1.03187e+07	9.97994e+06	8.84305e+06	8.71353e+06	8.45708e+06	9.25313e+06	8.42148e+06	1.04168e+07	8.9447e+06	-0.219807	0.377663	2.06774
M116T326_POS	L-Proline	4.856e+06	5.37429e+06	4.43507e+06	4.74211e+06	4.12394e+06	6.36377e+06	7.05482e+06	6.01813e+06	5.62065e+06	6.96637e+06	6.2968e+06	5.93419e+06	4.98253e+06	6.31516e+06	0.341941	0.377663	2.06614
M523T278_POS	[3,4,5-trihydroxy-6-(3,4,5-trihydroxybenzoyl)oxyoxan-2-yl]methyl 3,4,5-trihydroxybenzoate	1.87426e+07	1.43175e+07	1.71065e+07	1.688e+07	1.65983e+07	1.70359e+07	1.65899e+07	1.38588e+07	1.40171e+07	1.41262e+07	1.3006e+07	1.13434e+07	1.67802e+07	1.38236e+07	-0.279626	0.383295	2.06245
M130T153_POS	Metformin	1.89873e+08	1.75139e+08	5.9567e+08	1.47787e+08	2.42754e+08	3.55971e+08	7.34222e+07	5.74435e+07	7.03497e+07	4.66392e+07	5.7758e+07	4.63687e+07	2.84532e+08	5.86636e+07	-2.27806	0.383295	2.05967
M448T418_POS	Trp-Asp-Lys	3.80844e+06	2.41912e+06	3.03266e+06	2.71659e+06	2.24065e+06	2.29265e+06	2.34214e+06	2.03809e+06	2.07631e+06	881641	1.22755e+06	718497	2.75169e+06	1.54737e+06	-0.830496	0.383295	2.05391
M344T172_2_POS	Lauroyl-l-carnitine	1.71029e+08	4.96788e+07	2.96802e+08	1.71288e+08	1.27439e+08	1.51114e+08	4.22644e+07	7.78714e+07	6.3119e+07	1.4196e+07	1.08759e+07	8.83196e+07	1.61225e+08	4.94411e+07	-1.70529	0.388801	2.04966
M330T209_POS	Hetisine	5.03324e+06	4.45071e+06	5.07201e+06	3.95872e+06	3.82052e+06	6.16611e+06	3.9913e+06	3.66286e+06	3.62226e+06	2.78579e+06	3.56624e+06	2.66439e+06	4.75022e+06	3.38214e+06	-0.490058	0.380117	2.04847
M371T301_POS	Ingenol	918610	639294	801479	1.20088e+06	797451	880954	685204	541553	651331	652566	626258	439035	873111	599325	-0.542827	0.386248	2.0471
M385T179_NEG	17-phenoxytrinorprostaglandin f2.alpha.	642634	548059	607100	875317	854195	270258	165800	239669	490285	24356.3	162793	450790	632927	255616	-1.30806	0.383295	2.04461
M130T357_POS	D-glutamine	4.48953e+08	3.15332e+08	4.6086e+08	4.27801e+08	4.93441e+08	7.55685e+08	1.07555e+09	9.14713e+08	5.90426e+08	9.13183e+08	9.34887e+08	5.39035e+08	4.83679e+08	8.27966e+08	0.775523	0.383295	2.03879
M143T278_POS	4-chlorobenzene-1,2-diamine	5.33695e+06	3.04539e+06	4.29389e+06	4.56626e+06	4.26848e+06	5.29124e+06	4.04806e+06	3.47206e+06	2.92615e+06	2.83346e+06	3.08543e+06	2.19222e+06	4.46703e+06	3.0929e+06	-0.530359	0.386248	2.03837
M345T156_POS	Nevadensin	6.74892e+07	4.50963e+07	7.0577e+07	4.75989e+07	6.46911e+07	3.91586e+07	4.96955e+07	3.87936e+07	3.71061e+07	2.43917e+07	3.04913e+07	2.86199e+07	5.57685e+07	3.48497e+07	-0.678305	0.388801	2.03743
M434T285_POS	Meleagrin	1.28021e+06	1.42558e+06	957435	1.98586e+06	2.03486e+06	1.26938e+06	1.50786e+06	639272	646325	515719	584055	450573	1.49222e+06	723967	-1.04346	0.383295	2.03524
M217T389_POS	Nepodin	1.76446e+07	1.08018e+07	1.22814e+07	1.01099e+07	1.44166e+07	1.46057e+07	9.94601e+06	6.72686e+06	1.27119e+07	5.98321e+06	7.61402e+06	6.94642e+06	1.331e+07	8.3214e+06	-0.677613	0.383295	2.03492
M151T356_POS	D-xylose	8.84793e+06	1.22236e+07	1.9723e+07	1.26904e+07	1.08999e+07	1.97323e+07	3.09992e+07	4.05371e+07	2.90772e+07	2.55386e+07	4.14822e+07	1.14595e+07	1.40195e+07	2.9849e+07	1.09025	0.383295	2.034
M361T155_POS	Ethyl loflazepate	1.11341e+07	7.44663e+06	9.93023e+06	7.39163e+06	1.00023e+07	6.53458e+06	8.07347e+06	5.8408e+06	5.93996e+06	4.01004e+06	5.525e+06	5.34306e+06	8.73992e+06	5.78872e+06	-0.594374	0.388801	2.03057
M400T34_2_POS	Latanoprost ethylamide	1.86359e+07	2.39013e+07	2.43489e+07	1.56873e+07	7.55984e+06	1.43871e+07	3.98183e+07	1.84319e+07	3.89097e+07	3.34218e+07	2.45189e+07	4.27349e+07	1.74201e+07	3.29726e+07	0.920515	0.377663	2.03036
M260T279_POS	Skimmianine	7.90049e+06	4.43053e+06	5.26111e+06	7.04526e+06	4.94951e+06	6.79593e+06	5.56203e+06	3.59119e+06	4.83405e+06	2.0181e+06	2.75144e+06	2.51848e+06	6.06381e+06	3.54588e+06	-0.774079	0.390283	2.02957
M339T34_POS	5,6-dihydroxy-8z,11z,14z-eicosatrienoic acid	4.11574e+06	8.24734e+06	5.5163e+06	4.53552e+06	1.47549e+06	3.44664e+06	1.07148e+07	5.20375e+06	1.25646e+07	1.03143e+07	7.86515e+06	1.65591e+07	4.55617e+06	1.0537e+07	1.20956	0.383295	2.02526
M501T278_POS	6-[(6,8-dihydroxy-7-methoxy-3-methyl-1-oxo-3,4-dihydroisochromen-4-yl)oxy]-4,8-dihydroxy-7-methoxy-3-methyl-3,4-dihydroisochromen-1-one	1.44932e+08	6.64719e+07	1.07096e+08	1.06844e+08	1.10485e+08	1.04086e+08	1.0086e+08	6.66858e+07	6.49117e+07	5.82317e+07	6.56335e+07	4.60578e+07	1.06653e+08	6.70633e+07	-0.669322	0.390283	2.02107
M383T44_POS	Ophiobolin a	4.65063e+06	6.24545e+06	6.69913e+06	3.27704e+06	1.53985e+06	3.57427e+06	1.09381e+07	3.90348e+06	1.03997e+07	8.33086e+06	8.5237e+06	1.29835e+07	4.33106e+06	9.17991e+06	1.08376	0.383295	2.02044
M499T278_NEG	4,4'-sulfonylbisphenol	5.11998e+07	2.07298e+07	3.15524e+07	3.21966e+07	3.44939e+07	3.25122e+07	2.85402e+07	1.93655e+07	1.94459e+07	1.74212e+07	1.90588e+07	1.45438e+07	3.37808e+07	1.97292e+07	-0.77587	0.38892	2.01999
M245T173_POS	Leucylleucine	2.12312e+08	1.3584e+08	2.0039e+08	1.86128e+08	1.72533e+08	1.47859e+08	1.73887e+08	1.2178e+08	1.39048e+08	4.22423e+07	6.68333e+07	6.34557e+07	1.75843e+08	1.01208e+08	-0.796971	0.396113	2.01699
M527T356_POS	Maltotriose	1.77604e+06	2.02557e+06	3.6475e+06	4.70071e+06	2.12466e+06	8.59317e+06	2.14785e+07	2.78946e+07	1.12323e+07	1.2173e+07	3.02241e+07	3.41071e+06	3.81127e+06	1.77355e+07	2.2183	0.390283	2.01499
M181T173_NEG	Hydroxyphenyllactic acid	2.97444e+07	2.25247e+07	3.47472e+07	2.04737e+07	2.15943e+07	2.76171e+07	4.6131e+07	3.94033e+07	5.41548e+07	3.33037e+07	2.77678e+07	4.76256e+07	2.61169e+07	4.13977e+07	0.664567	0.376851	2.01495
M328T315_POS	Diprotin b	3.76315e+06	3.19484e+06	3.89612e+06	3.03343e+06	5.10655e+06	2.68239e+06	2.73339e+06	2.22531e+06	691462	2.64032e+06	1.52039e+06	2.61856e+06	3.61275e+06	2.07157e+06	-0.802369	0.388801	2.01402
M451T353_1_NEG	Fipronil sulfone	921470	1.07038e+06	685862	830316	855798	758923	517203	430501	659654	675122	500399	804583	853791	597910	-0.513954	0.383295	2.01216
M867T48_POS	Sarcinaxanthin monoglucoside	2.88695e+06	2.03136e+06	1.25805e+06	2.31067e+06	545114	1.95583e+06	3.55941e+06	2.65988e+06	4.69063e+06	2.57776e+06	4.31808e+06	2.75058e+06	1.83133e+06	3.42606e+06	0.903658	0.388801	2.01037
M156T390_POS	Swainsonine	3.49738e+07	4.0573e+07	2.01587e+07	5.12498e+07	4.54121e+07	3.16925e+07	4.59317e+07	5.25345e+07	4.48495e+07	6.79304e+07	6.04941e+07	6.08136e+07	3.73433e+07	5.54257e+07	0.569704	0.392844	2.01027
M468T156_POS	Buprenorphine	4.60129e+06	2.29981e+06	2.36478e+06	727405	3.56366e+06	2.26147e+06	3.55243e+06	6.97338e+06	6.39649e+06	3.62781e+06	4.49771e+06	6.80625e+06	2.6364e+06	5.30901e+06	1.00987	0.388801	2.0073
M332T313_2_POS	(-)-trans-4-[4-(4'-fluorophenyl)-3-piperidinylmethoxy]-2-methoxyphenol	2.44715e+06	2.83818e+06	3.27878e+06	1.47005e+06	2.64687e+06	1.65229e+06	1.30949e+06	1.17603e+06	333636	1.91865e+06	1.2438e+06	1.49916e+06	2.38889e+06	1.24679e+06	-0.938115	0.386297	2.00728
M152T356_1_POS	Flufenacet	6.02891e+06	6.77464e+06	1.03918e+07	7.78162e+06	8.33426e+06	1.46847e+07	2.24092e+07	3.11395e+07	1.71611e+07	1.72685e+07	2.88749e+07	7.73673e+06	8.99931e+06	2.0765e+07	1.20627	0.390283	2.00711
M126T278_4_POS	Taurine	3.6787e+09	2.22356e+09	2.95437e+09	2.97459e+09	3.01613e+09	2.90226e+09	2.84669e+09	2.23773e+09	2.17102e+09	2.09045e+09	2.23762e+09	1.76158e+09	2.95827e+09	2.22418e+09	-0.411478	0.392844	2.00484
M276T527_POS	5-norbornene-2,3-dicarboximide, n-(2-ethylhexyl)-	5.18797e+06	3.53234e+06	3.22915e+06	2.93288e+06	3.60284e+06	6.68167e+06	7.04992e+06	7.3254e+06	6.57167e+06	5.739e+06	5.39454e+06	5.83034e+06	4.19448e+06	6.31848e+06	0.591087	0.388801	2.00447
M499T357_NEG	Silydianin	808340	823428	1.25678e+06	1.285e+06	353720	1.87043e+06	2.33479e+06	2.95341e+06	2.21296e+06	2.42817e+06	3.53904e+06	866352	1.06628e+06	2.38912e+06	1.16389	0.390733	2.00272
M328T173_NEG	Sinomenine	2.6759e+06	1.54077e+06	1.9887e+06	1.91546e+06	1.54153e+06	1.79059e+06	1.79349e+06	1.04167e+06	1.59163e+06	212916	524394	710624	1.90882e+06	979120	-0.963127	0.398588	2.00178
M772T306_1_NEG	Ganglioside gm1	152834	321183	220007	236643	142792	211613	251270	332691	260417	438884	361478	356218	214179	333493	0.638839	0.397269	2.00027
M423T390_POS	Fludrocortisone	755629	595014	617289	847025	793511	1.11223e+06	483106	608059	560478	601377	363381	511362	786782	521294	-0.593868	0.390968	1.99751
M390T30_NEG	N-stearoyltaurine	6.28456e+07	1.94923e+07	3.05872e+07	3.13674e+07	4.94606e+07	3.37323e+07	2.27359e+07	1.80285e+07	1.89614e+07	9.29167e+06	2.04381e+07	1.30388e+07	3.79142e+07	1.70824e+07	-1.15023	0.390733	1.99621
M278T279_POS	Gln-met	1.99709e+07	1.05948e+07	1.46977e+07	1.73035e+07	1.3711e+07	1.70295e+07	1.50781e+07	9.62041e+06	1.2646e+07	4.62643e+06	6.00379e+06	6.38559e+06	1.55512e+07	9.06006e+06	-0.779437	0.399874	1.99218
M235T217_NEG	Prostaglandin d1	3.84126e+06	2.03806e+06	2.69011e+06	3.55388e+06	3.16518e+06	2.89188e+06	3.28376e+06	1.59467e+06	2.09247e+06	478159	638224	832653	3.03006e+06	1.48666e+06	-1.02728	0.399874	1.99215
M241T173_POS	Bentazon	1.41109e+06	1.16871e+06	1.73156e+06	1.13124e+06	773321	1.49662e+06	1.52173e+06	1.73095e+06	1.70327e+06	1.85224e+06	2.51943e+06	2.06172e+06	1.28542e+06	1.89822e+06	0.562408	0.394079	1.99174
M260T273_POS	2-naphthalenol, 1-[(2,4-dimethylphenyl)azo]-	192383	6.98348e+06	187497	1.14824e+07	163682	2.38236e+07	1.23715e+07	1.52758e+07	1.86849e+07	3.07493e+07	3.27742e+07	2.82179e+07	7.13884e+06	2.30122e+07	1.68864	0.398588	1.99139
M386T35_2_POS	Dihydromuronic acid	3.6447e+07	4.54142e+07	4.68524e+07	2.79557e+07	1.63227e+07	2.83824e+07	8.88733e+07	3.619e+07	7.54377e+07	6.17146e+07	4.56789e+07	8.8805e+07	3.35624e+07	6.61166e+07	0.978167	0.388801	1.99001
M387T41_NEG	3.alpha.,7.alpha.-dihydroxy-12-oxocholanoic acid	2.27244e+06	2.1035e+06	2.88889e+06	7.5657e+06	8.40094e+06	3.8913e+06	1.90241e+06	1.18313e+06	990282	1.0964e+06	248333	520967	4.52046e+06	990254	-2.1906	0.39736	1.98593
M243T173_2_NEG	Leu-Leu	3.93263e+08	2.13991e+08	2.57141e+08	3.20923e+08	2.80408e+08	2.40536e+08	2.79746e+08	1.70431e+08	2.19946e+08	5.4441e+07	9.29451e+07	9.79073e+07	2.84377e+08	1.52569e+08	-0.89834	0.405716	1.98175
M491T19_POS	4-quinazolinamine, 2-(hexahydro-4-methyl-1h-1,4-diazepin-1-yl)-6,7-dimethoxy-n-[1-(phenylmethyl)-4-piperidinyl]-	2.3192e+06	1.54191e+06	1.62162e+06	1.96988e+06	1.71753e+06	1.62318e+06	1.54174e+06	1.64572e+06	1.14432e+06	1.32729e+06	1.28399e+06	1.18441e+06	1.79889e+06	1.35458e+06	-0.40926	0.39736	1.98133
M265T361_NEG	7-hydroxyquetiapine	1.93187e+06	1.75025e+06	987759	1.70523e+06	986875	1.25152e+06	2.91796e+06	3.19338e+06	1.24522e+06	3.5211e+06	3.12249e+06	1.85812e+06	1.43558e+06	2.64304e+06	0.880564	0.399874	1.97962
M297T163_POS	Vomitoxin	1.34689e+07	5.61511e+06	8.52343e+06	2.21972e+07	1.11987e+07	1.33572e+07	1.07532e+07	3.18322e+06	6.39001e+06	1.02398e+06	1.08165e+06	2.10904e+06	1.23934e+07	4.09018e+06	-1.59934	0.410977	1.9779
M751T278_POS	3-(3-(1,2-dihydroxy-1,2-dihexanoyl)thiopropane)inositol-4,5-diphosphate	7.53747e+07	3.09055e+07	5.46316e+07	5.45262e+07	5.52265e+07	5.27287e+07	5.13553e+07	3.16876e+07	3.21896e+07	2.77718e+07	3.18337e+07	2.12992e+07	5.38989e+07	3.26895e+07	-0.721427	0.403374	1.97705
M430T54_POS	Grayanotoxin i	5.43396e+07	6.83657e+07	5.82562e+07	4.29013e+07	2.2032e+07	3.83897e+07	1.01226e+08	4.72961e+07	1.15654e+08	7.86346e+07	7.08867e+07	1.1927e+08	4.73808e+07	8.8828e+07	0.906714	0.390968	1.97521
M470T382_POS	Dicloxacillin	4.22151e+06	3.7517e+06	8.84022e+06	2.38555e+06	7.48102e+06	4.36643e+06	687167	4.58923e+06	484677	603073	1.24181e+06	1.78958e+06	5.17441e+06	1.56592e+06	-1.72438	0.398588	1.9739
M324T357_POS	Lsd	2.0849e+06	1.21792e+06	1.63547e+06	1.38918e+06	2.31463e+06	2.34912e+06	1.04059e+06	1.38686e+06	1.46493e+06	354481	769413	1.21232e+06	1.83187e+06	1.0381e+06	-0.819374	0.398588	1.97317
M421T22_POS	Ouabain	2.79454e+06	1.57155e+06	2.48628e+06	2.7244e+06	2.22925e+06	2.1286e+06	4.85311e+06	3.18264e+06	3.37922e+06	3.64355e+06	2.79348e+06	2.89118e+06	2.32243e+06	3.4572e+06	0.573965	0.388801	1.9684
M601T474_POS	Ranaconitine	2.76964e+06	2.22085e+06	1.5322e+06	3.70732e+06	2.1709e+06	1.87476e+06	1.04291e+06	1.50481e+06	930934	1.76925e+06	1.6278e+06	1.04636e+06	2.37928e+06	1.32034e+06	-0.849612	0.39736	1.9657
M221T222_POS	Asp-Ser	2.01477e+06	915443	707793	1.13783e+06	1.50065e+06	1.00759e+06	889948	349733	272687	508747	594453	718886	1.21401e+06	555743	-1.12729	0.397269	1.96452
M534T186_POS	1-palmitoyl-sn-glycero-3-phosphocholine	9.73996e+06	8.65708e+06	2.55664e+06	8.15055e+06	8.3874e+06	5.79996e+06	4.6305e+06	5.63803e+06	2.19504e+06	1.16293e+06	3.4622e+06	2.76241e+06	7.21527e+06	3.30852e+06	-1.12487	0.392844	1.96164
M166T315_POS	Phenylalanine	4.96951e+07	4.71478e+07	3.57213e+07	3.23432e+07	4.05849e+07	4.29749e+07	5.74597e+07	4.57404e+07	5.5096e+07	5.06666e+07	5.02431e+07	4.74373e+07	4.14112e+07	5.11072e+07	0.303504	0.410977	1.96094
M331T278_NEG	Gibberellin a20	4.54286e+06	3.07587e+06	3.9128e+06	3.98553e+06	3.66696e+06	3.7754e+06	3.44033e+06	3.12289e+06	3.09969e+06	2.9039e+06	3.53552e+06	2.87416e+06	3.82657e+06	3.16275e+06	-0.274872	0.416066	1.9541
M376T272_POS	Gln-Thr-Lys	779251	448566	525454	690387	1.21371e+06	251978	159378	171260	36496.4	340483	201525	375348	651558	214082	-1.60573	0.399874	1.95373
M231T380_POS	Pro-Asp	1.86739e+07	1.08419e+07	1.21312e+07	1.18397e+07	1.58478e+07	1.41849e+07	9.59212e+06	5.28708e+06	1.52669e+07	4.06479e+06	6.77794e+06	6.0028e+06	1.39199e+07	7.83194e+06	-0.829708	0.416066	1.95265
M508T222_POS	Aspartate conjugated chenodeoxycholic acid	540006	519140	442162	517353	630114	361575	382556	321415	456881	246415	412518	308487	501725	354712	-0.500249	0.399874	1.95249
M516T34_3_POS	Methyl fexofenadine	1.66022e+07	2.06988e+07	2.10244e+07	9.27755e+06	5.42679e+06	7.14704e+06	2.42745e+07	1.34276e+07	3.92142e+07	3.43283e+07	2.25787e+07	3.57125e+07	1.33628e+07	2.8256e+07	1.08033	0.398588	1.95231
M485T30_2_POS	Cyasterone	3.32161e+09	5.55186e+09	2.94627e+09	3.16681e+09	3.91182e+08	9.63215e+08	5.0407e+08	4.78914e+08	5.17858e+08	3.88348e+08	4.60018e+08	3.71485e+08	2.72349e+09	4.53449e+08	-2.58645	0.403374	1.94336
M313T361_1_NEG	4-hydroxy-2',4',6'-trimethoxychalcone	2.45938e+07	4.32507e+07	3.15919e+07	7.14367e+07	4.10023e+07	6.39389e+07	1.08538e+08	1.83373e+08	7.6332e+07	1.31398e+08	1.77696e+08	3.40447e+07	4.59691e+07	1.18564e+08	1.36693	0.42041	1.94146
M270T353_NEG	5,2'-O-dimethylcytidine	1.62288e+07	1.86016e+07	2.18796e+07	2.39286e+07	1.27055e+07	1.93135e+07	2.71735e+07	3.23038e+07	2.98652e+07	2.37619e+07	2.7776e+07	1.8496e+07	1.87763e+07	2.65627e+07	0.500493	0.399874	1.93858
M171T30_POS	Anethole	1.10168e+08	1.76662e+08	9.54265e+07	9.84121e+07	1.16005e+07	3.15832e+07	1.81569e+07	1.56165e+07	1.67826e+07	1.26951e+07	1.49165e+07	1.25563e+07	8.73086e+07	1.51207e+07	-2.5296	0.410107	1.93754
M227T110_NEG	Ile-Pro	6.58675e+06	7.65618e+06	6.22908e+06	8.66951e+06	6.40567e+06	7.58705e+06	5.53781e+06	5.38919e+06	5.91339e+06	6.60664e+06	4.88423e+06	6.47974e+06	7.18904e+06	5.80183e+06	-0.30929	0.419706	1.93649
M408T153_NEG	3-azetidinecarboxylic acid, 1-(4-fluorobenzoyl)-3-[[(6-methoxy-2-naphthalenyl)oxy]methyl]-	1.59969e+06	607473	787425	2.07704e+06	1.06035e+06	695092	744050	710738	253727	146669	243686	194054	1.13784e+06	382154	-1.57408	0.42041	1.93421
M84T357_POS	4-aminoimidazole	8.18561e+07	8.46987e+07	1.71703e+08	1.12432e+08	1.26721e+08	1.90718e+08	2.75032e+08	2.31957e+08	1.52438e+08	2.34894e+08	3.17954e+08	1.41143e+08	1.28021e+08	2.2557e+08	0.81719	0.42041	1.92835
M290T299_POS	Atropine	1.16041e+06	471291	569661	1.01918e+06	710332	996038	586862	395444	153604	650342	478742	229838	821151	415805	-0.981739	0.42041	1.92727
M316T171_NEG	Nateglinide	1.39934e+06	659965	1.10993e+06	1.29125e+06	1.11234e+06	1.10447e+06	1.22682e+06	603712	763914	144730	429781	395557	1.11288e+06	594085	-0.905557	0.429963	1.92301
M332T209_2_POS	Dicyclomine	9.22378e+07	4.70002e+07	1.27865e+08	4.14975e+07	1.04161e+08	1.05389e+08	3.66391e+07	3.78786e+07	5.52457e+07	2.70353e+07	3.46204e+07	6.42289e+07	8.63584e+07	4.2608e+07	-1.01921	0.424262	1.92265
M397T21_NEG	Mitragynine	1.34049e+08	6.26761e+07	1.16174e+08	1.28388e+08	1.01999e+08	9.54997e+07	2.4901e+08	1.47806e+08	1.72667e+08	1.83097e+08	1.21758e+08	1.46531e+08	1.06464e+08	1.70145e+08	0.676392	0.398588	1.92215
M185T359_POS	3-chloro-4-hydroxy-5-methoxybenzoic acid	2.81751e+06	1.55343e+06	4.2012e+06	4.53269e+06	2.05446e+06	7.1798e+06	1.06535e+07	1.1436e+07	7.82967e+06	6.79712e+06	1.21651e+07	2.76256e+06	3.72318e+06	8.60733e+06	1.20903	0.42041	1.92156
M228T330_NEG	Resazurin	1.78819e+07	1.6552e+07	1.46501e+07	1.37386e+07	1.60292e+07	1.55837e+07	1.32722e+07	1.38468e+07	1.49176e+07	1.29807e+07	1.35161e+07	1.41695e+07	1.57392e+07	1.37838e+07	-0.19139	0.410977	1.92075
M261T175_2_NEG	Ile-Met	3.40351e+07	2.17456e+07	2.85124e+07	3.61789e+07	3.09454e+07	2.95471e+07	3.48418e+07	1.58691e+07	2.3244e+07	4.5746e+06	7.65519e+06	7.65006e+06	3.01607e+07	1.56391e+07	-0.947513	0.429963	1.92002
M428T34_POS	Forskolin	1.59512e+07	1.67856e+07	1.95659e+07	7.30025e+06	5.27198e+06	1.10791e+07	3.00776e+07	1.3293e+07	3.85314e+07	2.91675e+07	1.60014e+07	4.00961e+07	1.2659e+07	2.78612e+07	1.13809	0.410977	1.91985
M131T341_NEG	Ornithine	7.3514e+06	3.95501e+06	2.9629e+06	6.36854e+06	4.70214e+06	3.23656e+06	2.00093e+06	2.21002e+06	1.97868e+06	2.78688e+06	3.73003e+06	2.33155e+06	4.76276e+06	2.50635e+06	-0.92621	0.42041	1.91734
M439T357_NEG	Feretoside	1.06434e+06	1.00166e+06	1.41904e+06	1.392e+06	964007	1.88125e+06	3.3131e+06	3.90764e+06	2.04438e+06	2.72853e+06	4.12846e+06	783266	1.28705e+06	2.81756e+06	1.13038	0.422608	1.91677
M175T158_NEG	Benzoic acid, 3,6-dichloro-2-methoxy-	7.32687e+07	7.36329e+07	6.65083e+07	2.79665e+07	3.93337e+07	6.95411e+07	2.87932e+07	2.72526e+07	3.02598e+07	4.04947e+07	3.36377e+07	4.10004e+07	5.83752e+07	3.35731e+07	-0.798051	0.416794	1.91547
M265T172_POS	Val-Phe	3.63977e+07	3.05386e+07	3.46557e+07	3.62439e+07	3.29498e+07	2.76888e+07	3.64383e+07	2.18517e+07	2.86868e+07	1.08568e+07	1.56182e+07	1.42733e+07	3.30791e+07	2.12875e+07	-0.635912	0.429963	1.91361
M339T370_2_NEG	Esculin	331399	356726	722186	581053	232525	918448	1.20121e+06	1.06958e+06	962830	598200	1.39533e+06	732039	523723	993197	0.923276	0.42041	1.91251
M296T340_NEG	(3,4,5-trihydroxy-6-methyloxan-2-yl) 2-(methylamino)benzoate	2.21471e+06	1.86823e+06	1.248e+06	2.26079e+06	1.28611e+06	1.86744e+06	2.09121e+06	2.65652e+06	3.07347e+06	2.57728e+06	3.53556e+06	1.94702e+06	1.79088e+06	2.64684e+06	0.563603	0.429963	1.91237
M263T171_NEG	2-cis-4-trans-abscisic acid	8.15311e+07	5.61095e+07	5.64039e+07	6.84838e+07	6.00906e+07	5.21763e+07	6.91861e+07	3.50761e+07	4.96141e+07	1.72433e+07	2.59037e+07	2.6778e+07	6.24659e+07	3.73002e+07	-0.743883	0.429963	1.91172
M576T35_2_POS	Hexanamide, n-[(1s,2r,3e)-2-hydroxy-1-(hydroxymethyl)-3-heptadecen-1-yl]-6-[(7-nitro-2,1,3-benzoxadiazol-4-yl)amino]-	8.55279e+07	9.73094e+07	7.485e+07	5.89916e+07	4.42343e+07	5.87514e+07	1.15148e+08	7.2298e+07	1.49104e+08	8.59186e+07	1.10347e+08	1.29791e+08	6.99441e+07	1.10434e+08	0.658916	0.42041	1.91081
M133T30_POS	(.+/-.)-n-ethyl-1-phenyl-2-butylamine	3.46073e+08	6.25277e+08	3.16001e+08	3.37046e+08	5.08327e+07	1.07501e+08	6.14043e+07	5.43461e+07	6.20504e+07	5.01974e+07	5.64423e+07	4.21432e+07	2.97122e+08	5.44306e+07	-2.44856	0.42041	1.90852
M101T312_NEG	D-galacturonic acid	1.93766e+07	1.49821e+07	1.59934e+07	1.50944e+07	1.60857e+07	1.72414e+07	1.47031e+07	1.30391e+07	1.54466e+07	1.31664e+07	1.52474e+07	1.28734e+07	1.64623e+07	1.40793e+07	-0.225585	0.42041	1.9081
M394T30_2_POS	Lithocholic acid	6.88177e+06	8.77454e+06	2.66715e+07	4.51178e+06	5.03709e+06	1.72856e+07	1.89438e+06	1.35376e+06	2.62193e+06	958956	549724	1.28019e+06	1.1527e+07	1.44316e+06	-2.99772	0.429963	1.90731
M91T31_POS	Benzyl alcohol	1.66997e+08	2.56625e+08	1.54247e+08	1.58363e+08	6.84893e+07	9.63823e+07	7.14577e+07	7.38048e+07	7.24891e+07	6.93613e+07	8.23751e+07	6.57959e+07	1.50184e+08	7.25473e+07	-1.04974	0.42041	1.9035
M356T39_POS	Arachidoyl ethanolamide	1.77416e+08	1.79669e+08	1.80694e+08	1.7368e+08	1.75768e+08	1.71243e+08	1.8123e+08	1.56755e+08	1.38129e+08	1.71918e+08	1.40024e+08	1.41158e+08	1.76412e+08	1.54869e+08	-0.187898	0.429963	1.9018
M178T327_POS	His-Ala-Lys	4.03143e+06	1.64979e+07	1.43098e+07	1.04217e+07	1.29433e+07	2.20299e+07	1.26472e+07	2.84184e+06	5.00011e+06	3.52038e+06	3.0425e+06	3.37146e+06	1.33723e+07	5.07058e+06	-1.39903	0.426073	1.90061
M421T31_POS	(3r,7r,8r,9s,10s,12s,13r,14s,17r)-17-((2r,5r)-5,7-dihydroxyheptan-2-yl)-10,13-dimethylhexadecahydro-1h-cyclopenta[a]phenanthrene-3,7,12-triol	1.26096e+07	1.62107e+07	5.25642e+07	6.21216e+06	8.20743e+06	2.88224e+07	1.05387e+06	771417	1.33091e+06	302618	555765	547394	2.07711e+07	760330	-4.77181	0.429963	1.90058
M485T23_NEG	Kendomycin	3.54465e+07	1.5268e+07	2.65448e+07	3.14364e+07	2.34719e+07	2.29307e+07	6.14119e+07	3.35849e+07	3.94521e+07	4.92295e+07	3.06443e+07	3.79713e+07	2.58497e+07	4.2049e+07	0.701922	0.418011	1.90044
M416T63_POS	Salmeterol	6.13374e+07	7.56667e+07	5.89802e+07	4.09802e+07	2.17889e+07	4.03758e+07	9.7623e+07	4.97611e+07	1.29112e+08	7.86892e+07	7.5025e+07	1.2279e+08	4.98549e+07	9.21667e+07	0.886512	0.42041	1.89967
M112T162_NEG	Creatinine	1.27702e+09	1.06496e+09	1.14383e+09	1.02508e+09	1.00501e+09	1.01446e+09	8.84136e+08	8.43422e+08	9.80848e+08	1.03993e+09	9.17454e+08	9.7725e+08	1.08839e+09	9.40506e+08	-0.210689	0.429963	1.89886
M502T30_1_POS	Fexofenadine	6.87956e+08	1.16934e+09	5.80262e+08	6.39758e+08	7.36341e+07	1.86944e+08	9.147e+07	9.93405e+07	1.38676e+08	7.84136e+07	8.32545e+07	7.58781e+07	5.56316e+08	9.45054e+07	-2.55744	0.42041	1.89868
M218T85_POS	Prolintane	2.77582e+08	2.93652e+08	2.2148e+08	2.25405e+08	1.87409e+08	1.67546e+08	1.76351e+08	1.89513e+08	1.7006e+08	1.66861e+08	1.62244e+08	1.46759e+08	2.28846e+08	1.68631e+08	-0.440503	0.42041	1.89834
M189T30_POS	Gly-Leu	1.03737e+08	1.78466e+08	8.7496e+07	9.40723e+07	1.78954e+07	3.10394e+07	1.85314e+07	1.93769e+07	1.95673e+07	1.44738e+07	1.91639e+07	1.46281e+07	8.54509e+07	1.76236e+07	-2.27759	0.42041	1.89733
M619T26_POS	Salannin	2.82885e+06	3.59487e+06	3.61848e+06	4.44981e+06	3.64838e+06	3.41671e+06	4.58552e+06	4.55764e+06	3.90821e+06	4.02569e+06	4.74832e+06	4.11808e+06	3.59285e+06	4.32391e+06	0.267208	0.426073	1.89722
M280T222_3_POS	Oxamniquine	4.97954e+08	2.43245e+08	1.6348e+08	3.13813e+08	3.68635e+08	2.77412e+08	2.41801e+08	1.06101e+08	7.95333e+07	1.55023e+08	1.68358e+08	2.03026e+08	3.10757e+08	1.58974e+08	-0.966996	0.422608	1.89447
M596T35_2_POS	Astaxanthin	3.97231e+07	4.62323e+07	2.25689e+07	3.82871e+07	2.15786e+07	2.38059e+07	6.14888e+07	4.09124e+07	9.34611e+07	4.50082e+07	7.47966e+07	4.15568e+07	3.20326e+07	5.95373e+07	0.894252	0.429963	1.89409
M295T163_2_NEG	Met-Phe	4.31144e+07	1.75263e+07	2.2615e+07	7.35381e+07	3.36278e+07	3.48735e+07	2.85208e+07	9.46711e+06	1.98524e+07	3.26769e+06	5.71735e+06	9.87193e+06	3.75492e+07	1.27829e+07	-1.55457	0.436108	1.89329
M263T211_NEG	Dapsone hydroxylamine	1.56533e+07	1.28266e+07	1.11329e+07	1.25935e+07	1.18514e+07	1.30124e+07	1.13924e+07	9.83854e+06	1.1353e+07	8.76302e+06	1.14375e+07	1.10002e+07	1.2845e+07	1.06308e+07	-0.272963	0.424262	1.89311
M377T21_2_POS	(+)-aphidicolin	1.41946e+06	763255	1.40402e+06	1.47131e+06	1.21636e+06	1.2384e+06	2.595e+06	1.65369e+06	1.89859e+06	1.96627e+06	1.38342e+06	1.60811e+06	1.25213e+06	1.85085e+06	0.563795	0.416066	1.89289
M649T18_POS	.beta.-nicotinamide adenine dinucleotide, reduced(NADH)	1.19396e+07	3.34534e+06	9.10385e+06	1.05893e+07	9.08271e+06	2.13322e+07	3.74243e+06	1.84869e+06	5.7358e+06	2.20511e+06	4.49705e+06	5.29386e+06	1.08988e+07	3.88716e+06	-1.48739	0.429963	1.89244
M558T394_NEG	Adp-ribose	3.78205e+07	2.25183e+07	6.1798e+07	1.13108e+07	6.51322e+07	2.8483e+07	3.76649e+06	2.73684e+07	3.12164e+06	3.03622e+06	1.27211e+07	1.34616e+07	3.78438e+07	1.05792e+07	-1.83882	0.429963	1.89116
M296T364_NEG	Sulindac	2.09915e+06	3.84449e+06	4.28155e+06	4.05552e+06	3.158e+06	3.39721e+06	4.70398e+06	7.13116e+06	4.77454e+06	6.2986e+06	6.83319e+06	3.07911e+06	3.47265e+06	5.4701e+06	0.655529	0.429963	1.8908
M332T363_2_NEG	Flurtamone	1.03497e+08	5.46248e+07	6.85376e+07	5.532e+07	5.49028e+07	5.23776e+07	4.8996e+07	2.93823e+07	4.94197e+07	3.47654e+07	3.84557e+07	4.25236e+07	6.48766e+07	4.05904e+07	-0.676557	0.431034	1.89021
M114T295_NEG	D-proline	7.52047e+07	6.17778e+07	5.48092e+07	4.72501e+07	5.61938e+07	6.53312e+07	8.87813e+07	7.76165e+07	8.8562e+07	6.13898e+07	8.64956e+07	6.48475e+07	6.00945e+07	7.79488e+07	0.375294	0.429963	1.88995
M313T33_2_NEG	Phenol, 5-(1,1-dimethyloctyl)-2-[(1s,3s)-3-hydroxycyclohexyl]-	8.71485e+06	6.34656e+06	5.4509e+06	4.86959e+06	8.86378e+06	5.18651e+06	3.28812e+06	3.52244e+06	1.71962e+06	1.21491e+06	4.97844e+06	6.22946e+06	6.57203e+06	3.49217e+06	-0.912217	0.42041	1.88772
M497T355_NEG	Fosamax	334506	205349	220743	250684	235683	302763	402679	467975	595899	331663	416250	243606	258288	409679	0.665514	0.426073	1.88677
M173T341_2_NEG	2-propylglutaric acid	2.82773e+08	1.4878e+08	1.08234e+08	2.31344e+08	1.7459e+08	1.1819e+08	7.38407e+07	8.19797e+07	6.75338e+07	1.07275e+08	1.41426e+08	7.82374e+07	1.77318e+08	9.17153e+07	-0.951107	0.426073	1.88528
M816T595_POS	N-tetracosanoyl-4-sphingenyl-1-o-phosphorylcholine	268174	246418	271092	288307	267984	264494	292757	285002	283679	282567	284026	279559	267745	284598	0.0880693	0.42041	1.88256
M641T355_2_NEG	Steviolbioside	1.05585e+06	1.21054e+06	1.3337e+06	1.08622e+06	1.23231e+06	1.23274e+06	1.26371e+06	1.43447e+06	1.56655e+06	1.65228e+06	1.43282e+06	1.19206e+06	1.19189e+06	1.42365e+06	0.256336	0.429963	1.87976
M342T297_POS	Ile-Pro-Ile	8.59617e+06	6.9404e+06	8.04924e+06	1.12993e+07	1.7583e+07	6.01052e+06	6.12387e+06	4.80859e+06	1.7255e+06	6.19735e+06	2.90609e+06	5.23321e+06	9.74643e+06	4.4991e+06	-1.11524	0.431058	1.87896
M433T283_POS	Arg-Phe-Lys	4.51633e+06	2.82592e+06	3.26915e+06	2.64942e+06	3.04904e+06	4.08488e+06	2.52575e+06	2.19854e+06	3.47468e+06	1.46209e+06	2.03214e+06	1.87164e+06	3.39912e+06	2.26081e+06	-0.588325	0.436108	1.87408
M148T278_POS	D-Glutamic acid	4.33757e+07	2.41811e+07	3.38091e+07	3.48178e+07	3.45882e+07	3.11686e+07	3.22845e+07	2.54822e+07	2.49228e+07	2.53501e+07	2.52254e+07	2.03803e+07	3.36568e+07	2.56075e+07	-0.394328	0.441922	1.86925
M373T374_2_POS	Biocytin	3.39241e+06	3.69714e+06	4.67713e+06	6.71541e+06	5.42754e+06	4.82921e+06	1.03947e+07	1.51521e+07	9.543e+06	1.23977e+07	6.61838e+06	3.79756e+06	4.78981e+06	9.65057e+06	1.01065	0.429963	1.86885
M263T175_POS	Leu-Met	1.30809e+07	9.52149e+06	1.6059e+07	1.4997e+07	1.36283e+07	1.20929e+07	1.52113e+07	8.7697e+06	1.01432e+07	2.71051e+06	3.83716e+06	4.02364e+06	1.32299e+07	7.44925e+06	-0.828635	0.457071	1.86755
M400T163_1_POS	L-palmitoylcarnitine	8.05393e+08	4.37019e+08	9.27308e+08	1.48986e+09	6.97845e+08	1.19181e+09	6.60909e+08	6.3011e+08	6.38981e+08	2.02406e+08	1.41554e+08	4.23877e+08	9.24872e+08	4.4964e+08	-1.04048	0.456806	1.86753
M604T34_1_POS	Desferrioxamine d2	1.21531e+07	2.33663e+07	3.52578e+06	1.11799e+06	5.75168e+06	6.91745e+06	7.17493e+06	4.20386e+07	4.18062e+07	1.74012e+07	4.86576e+07	1.88633e+07	8.80538e+06	2.93236e+07	1.73561	0.450495	1.86686
M149T30_1_POS	Zerumbone	1.66496e+08	3.22829e+08	1.58302e+08	1.62932e+08	2.37604e+07	4.66231e+07	2.61406e+07	2.65492e+07	2.87795e+07	2.04142e+07	2.96231e+07	2.09347e+07	1.46824e+08	2.54069e+07	-2.53079	0.431474	1.8615
M152T155_NEG	3-hydroxyanthranilic acid	1.10775e+07	1.25516e+07	1.09436e+07	1.09312e+07	1.08223e+07	1.03353e+07	1.27294e+07	1.27627e+07	1.26735e+07	1.38873e+07	1.22152e+07	1.07826e+07	1.11103e+07	1.25085e+07	0.171011	0.439226	1.86025
M492T195_NEG	Imatinib	3.04046e+06	3.80295e+06	1.96954e+06	1.54047e+06	5.25065e+06	2.10689e+06	1.8864e+06	1.9702e+06	693688	89819.5	1.35693e+06	846092	2.95183e+06	1.14052e+06	-1.37191	0.429963	1.85994
M285T323_POS	Cyclophosphamide	1.89395e+06	1.64523e+06	1.5498e+06	934540	1.44372e+06	1.62494e+06	909113	1.07589e+06	1.13634e+06	378647	1.39169e+06	996787	1.51536e+06	981412	-0.626733	0.429963	1.85829
M320T30_NEG	Phe-arg	1.93795e+07	1.71265e+07	2.20304e+07	1.57916e+07	1.61032e+07	3.19326e+07	1.0224e+07	1.18469e+07	1.58013e+07	1.16425e+07	1.21973e+07	1.6368e+07	2.03939e+07	1.30133e+07	-0.648153	0.437892	1.85822
M253T186_POS	Dl-Leu-dl-Val	4.09382e+06	4.09381e+06	3.00145e+06	3.91452e+06	4.71455e+06	1.90395e+06	3.6028e+06	2.18421e+06	2.75588e+06	1.08028e+06	1.5123e+06	1.37358e+06	3.62035e+06	2.08484e+06	-0.796191	0.441922	1.85423
M369T15_NEG	5-iodouridine	1.04023e+06	951709	983570	941579	995857	1.01407e+06	900191	1.01813e+06	868616	934522	866968	870782	987836	909868	-0.118614	0.438207	1.8535
M306T32_1_POS	1-pyrrolidineheptanoic acid, 2-(3-hydroxyoctyl)-5-oxo-	4.83375e+06	5.75421e+06	6.59901e+06	6.86865e+06	6.14451e+06	1.12557e+07	5.52566e+06	2.88395e+06	4.62203e+06	4.60233e+06	3.28052e+06	4.33651e+06	6.90931e+06	4.2085e+06	-0.715235	0.441922	1.85269
M369T35_POS	P-fluorobutyrylfentanyl	1.59658e+07	2.13474e+07	1.81403e+07	1.05437e+07	5.91728e+06	1.20657e+07	3.18777e+07	1.36294e+07	3.276e+07	2.29606e+07	1.83177e+07	3.62781e+07	1.39967e+07	2.59706e+07	0.891789	0.433398	1.8493
M353T21_2_NEG	Rauwolscine	2.13159e+08	1.10195e+08	2.25027e+08	2.3752e+08	1.91508e+08	1.83055e+08	4.38194e+08	2.52765e+08	3.02517e+08	3.21437e+08	2.15619e+08	2.59452e+08	1.93411e+08	2.98331e+08	0.625246	0.428893	1.84885
M372T58_POS	5-[5-hydroxy-3-(hydroxymethyl)pentyl]-8a-(hydroxymethyl)-5,6-dimethyl-3,4,4a,6,7,8-hexahydronaphthalene-1-carboxylic acid	4.71479e+07	6.03488e+07	5.33587e+07	3.38433e+07	1.84039e+07	3.1433e+07	9.5063e+07	3.85057e+07	1.00229e+08	6.74887e+07	5.36292e+07	1.09074e+08	4.07559e+07	7.73317e+07	0.924049	0.433398	1.84883
M297T21_POS	7,8-dehydropregnenolone	2.74564e+06	1.60107e+06	2.929e+06	2.7487e+06	2.94812e+06	3.28738e+06	4.92004e+06	4.05926e+06	3.61628e+06	3.54147e+06	2.94226e+06	3.34546e+06	2.70999e+06	3.73746e+06	0.463773	0.429963	1.84373
M372T18_POS	Tetraconazole	586594	207104	561377	514296	582289	1.2298e+06	194372	118960	287855	140689	289941	354657	613576	231079	-1.40886	0.445503	1.84324
M352T535_POS	Dipivefrine	513774	988851	1.11814e+06	1.57053e+06	1.64385e+06	1.58735e+06	3.61108e+06	2.9786e+06	5.46181e+06	1.45058e+06	2.31834e+06	1.89248e+06	1.23708e+06	2.95215e+06	1.25483	0.433398	1.84057
M435T23_POS	Tris(2-ethylhexl)phosphate	2.37585e+06	1.17076e+06	2.22806e+06	2.47365e+06	1.93898e+06	2.17721e+06	3.60633e+06	2.83158e+06	2.55501e+06	4.52754e+06	2.03413e+06	3.7346e+06	2.06075e+06	3.21487e+06	0.641589	0.434371	1.83564
M306T155_NEG	2'-deoxycytidine 5'-monophosphate	7.68877e+06	9.03356e+06	8.78425e+06	6.03909e+06	6.69845e+06	6.27587e+06	1.16167e+07	9.06072e+06	9.94435e+06	9.18893e+06	1.3795e+07	7.4856e+06	7.42e+06	1.01819e+07	0.456514	0.461494	1.83479
M134T160_NEG	Adenine	4.6849e+07	3.10048e+07	1.01711e+08	5.49816e+07	6.32035e+07	5.19611e+07	2.53917e+07	3.78133e+07	2.24094e+07	3.25879e+07	3.76858e+07	3.62534e+07	5.82852e+07	3.20236e+07	-0.863995	0.467151	1.83079
M375T29_1_NEG	Enalapril	9.62013e+06	9.81054e+06	1.14215e+07	9.39317e+06	8.82139e+06	8.74058e+06	1.14561e+07	1.07027e+07	1.03536e+07	1.10622e+07	1.05145e+07	1.07952e+07	9.63455e+06	1.08141e+07	0.166618	0.436108	1.82986
M283T358_POS	N-desethylamodiaquine	4.51225e+06	2.11146e+06	4.75952e+06	9.37404e+06	5.78332e+06	7.48812e+06	1.0171e+07	1.06877e+07	7.18136e+06	8.37538e+06	1.0194e+07	7.20487e+06	5.67145e+06	8.96906e+06	0.661238	0.441534	1.82939
M343T157_NEG	Eupatilin	3.24643e+06	1.74115e+06	4.53066e+06	3.69216e+06	2.44666e+06	2.77837e+06	3.02233e+06	2.01466e+06	1.85651e+06	1.26269e+06	1.59796e+06	1.43825e+06	3.07257e+06	1.8654e+06	-0.719961	0.478544	1.82917
M297T681_NEG	Formoterol	4.33708e+06	4.09328e+06	4.63856e+06	4.09334e+06	3.98516e+06	6.44114e+06	4.08958e+06	3.55761e+06	3.87918e+06	3.30359e+06	3.1978e+06	2.77016e+06	4.59809e+06	3.46632e+06	-0.40763	0.459284	1.82833
M482T32_POS	22-hydoxy-2-hopen-1-one	4.36351e+07	5.70181e+07	1.76149e+08	3.17904e+07	3.85855e+07	9.43603e+07	1.0546e+07	1.04969e+07	1.63475e+07	1.14997e+07	2.64301e+07	1.20223e+07	7.35897e+07	1.45571e+07	-2.33778	0.464343	1.82686
M570T33_POS	Methoxyneurosporene	2.89553e+07	2.14419e+07	8.14871e+07	1.74496e+07	2.58877e+07	6.42393e+07	8.0917e+06	9.78625e+06	2.18623e+07	8.92062e+06	1.03553e+07	9.11519e+06	3.99101e+07	1.13552e+07	-1.8134	0.467151	1.82507
M367T159_POS	17,20-dimethylprostaglandin f1.alpha.	3.05694e+07	1.5667e+07	1.02058e+07	3.43441e+07	2.23539e+07	2.12365e+07	1.23392e+07	1.01536e+07	1.14487e+07	7.10617e+06	9.31878e+06	1.9792e+07	2.23961e+07	1.16931e+07	-0.937595	0.464074	1.81758
M695T357_POS	Cephalexin	1.68755e+06	89174.5	285818	190128	49186.7	1.09344e+06	3.49412e+06	5.94535e+06	1.46355e+06	2.27764e+06	5.69697e+06	55972	565883	3.1556e+06	2.47934	0.467946	1.81743
M221T211_NEG	Aminomethylphosphonic acid	9.05201e+08	8.36329e+08	7.24772e+08	7.84682e+08	8.17304e+08	7.97485e+08	7.64353e+08	7.26494e+08	7.69378e+08	6.7126e+08	7.02633e+08	7.63637e+08	8.10962e+08	7.32959e+08	-0.145901	0.456806	1.81286
M247T380_NEG	6-hydroxymelatonin	2.33246e+07	1.44637e+07	1.90475e+07	1.56767e+07	1.65516e+07	1.91304e+07	1.68097e+07	7.50024e+06	1.94145e+07	7.55308e+06	1.03669e+07	8.65134e+06	1.80324e+07	1.1716e+07	-0.622117	0.471932	1.81257
M309T21_NEG	Pentanoic acid, 5-[(3ar,4r,5r,6as)-3,3-difluorohexahydro-5-hydroxy-4-[(1e,3s,4s)-3-hydroxy-4-methyl-1-nonen-6-ynyl]-2h-cyclopenta[b]furan-2-ylidene]-, (5z)-	4.21416e+08	2.63791e+08	4.8482e+08	4.66034e+08	3.93744e+08	3.73769e+08	8.49645e+08	5.24713e+08	5.78202e+08	5.84987e+08	4.54177e+08	4.9634e+08	4.00596e+08	5.81344e+08	0.537245	0.436108	1.81251
M450T144_NEG	L-tyrosine, n-(2-benzoylphenyl)-o-[2-(methyl-2-pyridinylamino)ethyl]-	2.6472e+07	1.35188e+07	1.40595e+07	1.83508e+07	2.22844e+07	1.46945e+07	1.83524e+07	7.69892e+06	1.41711e+07	9.91797e+06	7.92152e+06	8.99509e+06	1.823e+07	1.11762e+07	-0.705891	0.470832	1.80661
M144T98_POS	Tetrahydroalstonine	3.65081e+06	2.47699e+06	5.09736e+06	5.0159e+06	2.95003e+06	4.13613e+06	7.29032e+06	5.8256e+06	5.94724e+06	5.43579e+06	5.23929e+06	3.88031e+06	3.88787e+06	5.60309e+06	0.527243	0.438207	1.80549
M316T180_POS	Decanoyl-l-carnitine	5.76808e+07	1.78721e+07	8.24814e+07	5.06163e+07	8.00216e+07	2.02865e+07	1.05618e+07	2.62423e+07	1.79435e+07	3.93706e+06	3.78234e+06	4.59504e+07	5.14931e+07	1.80696e+07	-1.51082	0.481115	1.8052
M518T63_POS	1-o-hexadecyl-2-o-methyl-sn-glyceryl-3-phosphorylcholine	6.91622e+07	8.27328e+07	5.87791e+07	5.50338e+07	3.22025e+07	4.68506e+07	9.49849e+07	5.36129e+07	1.33543e+08	7.63248e+07	8.4733e+07	1.15956e+08	5.74602e+07	9.31926e+07	0.697653	0.464554	1.79796
M315T162_NEG	Gibberellin a9	2.7912e+06	2.97156e+06	1.56867e+06	1.26125e+06	3.13894e+06	2.05782e+06	3.52036e+06	3.36365e+06	3.36707e+06	3.66069e+06	4.35326e+06	2.0784e+06	2.29824e+06	3.39057e+06	0.561	0.494717	1.79372
M566T33_NEG	Fahfa 36:0	6.10399e+06	8.05311e+06	5.07145e+06	7.09569e+06	3.30343e+06	8.82539e+06	9.42513e+06	7.42369e+06	1.47242e+07	8.45592e+06	9.93258e+06	9.10573e+06	6.40884e+06	9.84454e+06	0.61926	0.468641	1.79273
M314T522_POS	Ethylmorphine	267335	1.84731e+06	1.56709e+06	2.65319e+06	2.10341e+06	2.35974e+06	6.00964e+06	4.86634e+06	6.69716e+06	2.01227e+06	3.92123e+06	1.63743e+06	1.79968e+06	4.19068e+06	1.21944	0.464074	1.78892
M337T146_NEG	Chalcone base + 2o, 1meo, 1prenyl or licochalcone a (not validated)	4.97315e+07	3.22844e+07	3.7334e+07	3.61252e+07	3.48308e+07	3.74325e+07	3.50259e+07	2.32866e+07	3.9453e+07	1.92276e+07	2.48677e+07	2.58721e+07	3.79564e+07	2.79555e+07	-0.441213	0.490701	1.78743
M249T380_POS	Glu-Thr	1.18013e+07	9.07314e+06	1.14788e+07	7.65873e+06	1.06619e+07	9.59281e+06	8.47614e+06	4.94651e+06	1.17565e+07	3.59955e+06	5.28988e+06	5.41714e+06	1.00444e+07	6.58096e+06	-0.610028	0.490701	1.78721
M484T28_POS	N-lauroyl-d-erythro-sphinganine	2.55419e+07	3.5838e+07	2.19338e+07	3.8827e+07	1.98967e+07	2.78917e+07	2.43416e+07	1.9794e+07	1.91698e+07	1.91968e+07	1.99794e+07	1.75573e+07	2.83215e+07	2.00065e+07	-0.501431	0.469834	1.7866
M325T192_NEG	Swertisin	5.36202e+07	4.29263e+07	2.78838e+07	5.04859e+07	6.95222e+07	4.09956e+07	2.78034e+07	3.41578e+07	4.16967e+07	3.46703e+07	2.21701e+07	2.67399e+07	4.75723e+07	3.12064e+07	-0.608283	0.471932	1.78076
M209T109_NEG	Jasmonic acid	3.22846e+07	4.39436e+07	2.23233e+08	1.2542e+08	7.69548e+07	6.76526e+07	7.94982e+06	4.80674e+07	2.03168e+07	2.56261e+07	1.86456e+07	1.54673e+07	9.49147e+07	2.26788e+07	-2.06529	0.498588	1.78038
M162T175_POS	D-mannosamine	2.57128e+06	6.13409e+06	5.83475e+06	5.26048e+06	4.31431e+06	5.09766e+06	5.68116e+06	7.38331e+06	6.69289e+06	1.38232e+07	6.42755e+06	9.80348e+06	4.86876e+06	8.30193e+06	0.769892	0.478924	1.77918
M116T297_POS	DL-arginine	8.57594e+08	6.83262e+08	6.23793e+08	6.82034e+08	6.95579e+08	7.61168e+08	1.05833e+09	9.607e+08	8.5356e+08	7.10641e+08	9.71878e+08	7.41711e+08	7.17239e+08	8.82803e+08	0.299639	0.482494	1.77767
M129T365_NEG	L-2-hydroxyglutaric acid	4.98989e+07	4.87387e+07	3.44402e+07	3.84529e+07	4.79918e+07	7.12033e+07	2.46886e+07	3.68371e+07	4.77864e+07	3.22735e+07	2.33586e+07	2.62556e+07	4.84543e+07	3.18666e+07	-0.604579	0.470832	1.77695
M810T320_POS	Ascomycin	3.13949e+06	2.59244e+06	2.29889e+06	2.04154e+06	2.71026e+06	2.81817e+06	2.21945e+06	2.096e+06	2.0885e+06	2.01182e+06	2.17645e+06	2.39658e+06	2.60013e+06	2.1648e+06	-0.26435	0.467946	1.77102
M771T103_POS	1-hexadecyl-2-(8z,11z,14z-eicosatrienoyl)-sn-glycero-3-phosphocholine	2.65327e+08	3.43023e+08	4.06096e+08	4.63184e+08	3.27568e+08	3.58973e+08	4.16298e+08	3.97741e+08	4.86283e+08	5.88149e+08	4.21211e+08	4.71289e+08	3.60695e+08	4.63495e+08	0.361774	0.468641	1.77037
M498T133_NEG	Taurochenodeoxycholate	3.69262e+07	1.61268e+07	7.0107e+07	3.75633e+07	7.59659e+07	1.99986e+07	8.08594e+06	8.60545e+06	7.58779e+06	1.77466e+07	3.5605e+07	1.1474e+07	4.27813e+07	1.48508e+07	-1.52644	0.490701	1.76831
M233T390_NEG	Ser-Glu	3.46308e+07	2.14347e+07	2.26357e+07	2.02437e+07	2.24777e+07	2.66226e+07	1.97627e+07	1.23515e+07	2.68512e+07	1.21967e+07	1.50861e+07	1.44905e+07	2.46742e+07	1.67898e+07	-0.555418	0.493222	1.76711
M171T275_POS	Penicillic acid	1.89119e+08	1.01057e+08	1.41486e+08	9.10782e+07	7.59536e+07	1.83082e+08	6.81046e+07	6.98838e+07	8.79086e+07	8.10628e+07	4.70515e+07	1.07236e+08	1.30296e+08	7.68745e+07	-0.761214	0.492477	1.7661
M318T363_NEG	N-(phenylacetyl)-l-phenylalanine	2.21825e+06	1.95762e+06	2.5407e+06	1.65551e+06	2.36558e+06	1.51569e+06	1.24868e+06	1.89683e+06	1.92584e+06	1.3308e+06	1.39902e+06	1.40399e+06	2.04222e+06	1.53419e+06	-0.412662	0.495423	1.7655
M354T363_NEG	1h-indole-2-propanoic acid, 1-[(4-chlorophenyl)methyl]-5-fluoro-.alpha.,.alpha.,3-trimethyl-	1.39494e+06	730989	885065	741476	630740	882074	728943	481357	672502	374377	575553	601557	877547	572381	-0.6165	0.493238	1.76519
M580T83_POS	1-behenoyl-2-hydroxy-sn-glycero-3-phosphocholine	4.53831e+06	4.77537e+06	4.60443e+06	4.59354e+06	4.67549e+06	3.48774e+06	4.22951e+06	2.69759e+06	3.89895e+06	3.45454e+06	3.09041e+06	4.38175e+06	4.44581e+06	3.62546e+06	-0.294283	0.497113	1.76228
M327T433_NEG	Sulcotrione	7.06979e+06	1.07065e+07	1.17344e+07	1.50881e+06	2.60838e+06	3.98188e+06	1.97626e+06	2.38968e+06	1.64012e+06	1.85888e+06	1.06744e+06	2.23515e+06	6.26829e+06	1.86126e+06	-1.7518	0.490501	1.76172
M115T321_NEG	Vitamin c	3.27703e+07	3.24055e+07	3.04725e+07	2.99491e+07	3.12562e+07	3.22423e+07	3.0341e+07	2.97399e+07	3.19389e+07	2.90804e+07	2.89608e+07	2.90095e+07	3.1516e+07	2.98451e+07	-0.0785892	0.488979	1.76048
M712T140_NEG	Pe 34:3	1.7485e+07	1.77361e+07	1.08977e+07	1.20252e+07	1.42227e+07	1.49114e+07	1.59909e+07	1.57416e+07	1.90313e+07	1.85261e+07	3.00719e+07	2.79008e+07	1.45463e+07	2.12104e+07	0.544117	0.506459	1.76035
M798T320_2_POS	Gitoxin	2.19162e+06	2.5641e+06	2.05272e+06	1.83097e+06	2.12757e+06	2.1946e+06	1.58704e+06	1.64577e+06	1.28423e+06	2.07578e+06	1.95428e+06	1.9573e+06	2.16026e+06	1.75073e+06	-0.303247	0.464074	1.75941
M184T457_1_POS	Phosphorylcholine	9.16451e+08	7.10294e+08	7.42606e+08	7.44528e+08	1.32807e+09	8.14333e+08	6.62575e+08	6.23078e+08	6.60488e+08	2.67603e+08	6.22621e+08	6.84663e+08	8.76047e+08	5.86838e+08	-0.578046	0.490434	1.75924
M572T131_NEG	1-nonadecanoyl-sn-glycero-3-phosphocholine	2.15677e+07	1.37349e+07	1.1186e+07	1.13622e+07	3.03149e+07	8.19116e+06	9.09334e+06	1.43913e+07	4.10523e+06	415463	2.26263e+06	6.23367e+06	1.60595e+07	6.0836e+06	-1.40043	0.490701	1.75685
M441T22_NEG	6,8-dihydroxy-2,2,4,4-tetramethyl-7-(3-methylbutanoyl)-9-(2-methylpropyl)-9h-xanthene-1,3-dione	6.5873e+07	2.88788e+07	6.12676e+07	7.04423e+07	4.89706e+07	4.18146e+07	1.20488e+08	6.92899e+07	7.95352e+07	9.04027e+07	5.78074e+07	7.17748e+07	5.28745e+07	8.15496e+07	0.625106	0.468285	1.7505
M123T61_3_POS	Niacinamide	1.38902e+10	1.1502e+10	1.2256e+10	9.57206e+09	1.15857e+10	1.3139e+10	1.0749e+10	9.6999e+09	1.15231e+10	9.52006e+09	1.01074e+10	1.01927e+10	1.19908e+10	1.02987e+10	-0.219468	0.495235	1.74994
M147T365_NEG	(S)-2-Hydroxyglutarate	1.32492e+08	1.30681e+08	9.12736e+07	1.02623e+08	1.3126e+08	1.91257e+08	6.66679e+07	9.91377e+07	1.28527e+08	8.90696e+07	6.24006e+07	7.16492e+07	1.29931e+08	8.6242e+07	-0.591284	0.490701	1.74813
M319T22_POS	Bilobol	1.05147e+07	5.07727e+06	9.29133e+06	1.03707e+07	8.20331e+06	8.95061e+06	2.00053e+07	1.15125e+07	1.35825e+07	1.4243e+07	9.25868e+06	1.07645e+07	8.73467e+06	1.32277e+07	0.598741	0.470832	1.74446
M342T35_POS	Lichesterinic acid	1.08259e+07	1.32951e+07	1.4646e+07	6.31232e+06	6.86511e+06	8.00844e+06	2.12952e+07	8.90837e+06	2.08288e+07	1.62695e+07	1.16323e+07	2.58819e+07	9.99215e+06	1.74694e+07	0.80596	0.490501	1.74289
M258T611_POS	Tolmetin	4.28615e+06	5.16408e+06	3.23416e+06	4.7824e+06	5.043e+06	5.72895e+06	4.1696e+06	3.30245e+06	4.39945e+06	3.86495e+06	3.10496e+06	3.12641e+06	4.70646e+06	3.6613e+06	-0.362284	0.493171	1.74035
M560T393_POS	Adenosine 5'-diphosphoribose	3.48147e+07	2.15508e+07	7.00403e+07	1.04974e+07	6.80656e+07	2.66284e+07	3.52853e+06	3.23423e+07	2.93579e+06	3.00287e+06	1.25475e+07	1.35895e+07	3.85995e+07	1.13244e+07	-1.76915	0.502835	1.73997
M293T210_NEG	Caftaric acid	2.88923e+08	2.38321e+08	2.05205e+08	2.19473e+08	2.19294e+08	2.34637e+08	2.17987e+08	1.75952e+08	2.27643e+08	1.66378e+08	1.84264e+08	2.04495e+08	2.34309e+08	1.9612e+08	-0.256673	0.499188	1.73979
M452T153_NEG	Antibiotic k 252b	1.67778e+08	1.16897e+08	1.60146e+08	3.16491e+08	1.45836e+08	1.26644e+08	1.46447e+08	9.75434e+07	1.33579e+08	4.73641e+07	5.62021e+07	6.63533e+07	1.72299e+08	9.12481e+07	-0.917046	0.511948	1.73885
M921T320_POS	Bacopasaponin c	1.63922e+06	1.48121e+06	1.48028e+06	739939	1.61764e+06	1.35258e+06	1.05268e+06	1.19327e+06	1.03377e+06	713335	1.16674e+06	484092	1.38514e+06	940648	-0.558308	0.492477	1.73742
M449T593_POS	Quercitrin	327254	420876	349336	253943	160357	321822	291314	481357	586320	514621	507592	323700	305598	450817	0.560908	0.504747	1.73714
M276T48_NEG	Arg-cys	9.46278e+06	927724	3.12663e+06	5.98315e+06	8.04935e+06	1.69847e+06	1.77129e+06	2.42894e+06	239758	2.39311e+06	353157	395863	4.87468e+06	1.26369e+06	-1.94767	0.504678	1.73625
M285T331_2_POS	Promethazine	7.55569e+06	8.25169e+06	8.2461e+06	7.90276e+06	8.03653e+06	6.6781e+06	8.48111e+06	8.70699e+06	8.13193e+06	8.50872e+06	8.75525e+06	8.05623e+06	7.77848e+06	8.44004e+06	0.117762	0.502835	1.73599
M231T186_1_POS	Val-Leu	1.12284e+08	9.78043e+07	1.07558e+08	9.54377e+07	9.36491e+07	8.81734e+07	1.10459e+08	6.1665e+07	1.02394e+08	3.91879e+07	5.02286e+07	4.6353e+07	9.91511e+07	6.83813e+07	-0.536027	0.507246	1.73587
M382T375_NEG	2-[[1-(4-nitrobenzoyl)pyrrolidine-2-carbonyl]amino]benzoic acid	1.48079e+06	1.32283e+06	2.21531e+06	1.80006e+06	1.39939e+06	3.24034e+06	3.56217e+06	4.32127e+06	2.63125e+06	2.04268e+06	5.14676e+06	2.23811e+06	1.90979e+06	3.32371e+06	0.799378	0.506459	1.73031
M203T245_POS	Praziquantel	1.40761e+07	1.01147e+07	1.42339e+07	1.18584e+07	1.16116e+07	1.21565e+07	1.34694e+07	8.86622e+06	1.24417e+07	4.5864e+06	5.36163e+06	5.43614e+06	1.23419e+07	8.36025e+06	-0.561943	0.51594	1.72905
M348T353_POS	Chelerythrine	7.97675e+06	3.02856e+06	7.92283e+06	4.93126e+06	5.33321e+06	6.74229e+06	6.56281e+06	3.3519e+06	3.21317e+06	2.47742e+06	3.84331e+06	1.89976e+06	5.98915e+06	3.55806e+06	-0.751258	0.509719	1.72692
M167T390_NEG	Vanillic acid	4.93863e+06	5.73383e+06	6.051e+06	1.46489e+06	5.15386e+06	1.1867e+06	2.29129e+06	2.50797e+06	1.15051e+06	1.99653e+06	1.93263e+06	1.16251e+06	4.08815e+06	1.84024e+06	-1.15155	0.501186	1.72535
M177T614_NEG	Esculetin	347768	3.63441e+06	424138	3.81772e+06	4.09591e+06	310256	4.1089e+06	3.94851e+06	3.79024e+06	4.06401e+06	3.94789e+06	4.01964e+06	2.10503e+06	3.97987e+06	0.918877	0.507246	1.7252
M298T264_POS	Hydrochlorothiazide	1.46328e+07	1.2571e+07	1.16515e+07	1.11771e+07	1.01573e+07	1.30615e+07	1.1548e+07	1.40993e+07	1.61226e+07	2.04999e+07	1.46607e+07	1.59808e+07	1.22086e+07	1.54852e+07	0.343	0.507246	1.72394
M310T186_POS	Dihydromorphine	1.6916e+06	1.621e+06	2.38858e+06	1.53242e+06	1.41601e+06	1.61792e+06	1.73898e+06	944381	1.78071e+06	790440	775713	925258	1.71126e+06	1.15925e+06	-0.561867	0.516784	1.7226
M684T26_POS	Acarbose	6.92262e+06	6.56317e+06	6.79041e+06	8.08849e+06	7.11129e+06	8.34048e+06	7.39735e+06	6.46542e+06	5.58497e+06	5.32371e+06	5.31457e+06	6.99846e+06	7.30274e+06	6.18075e+06	-0.240657	0.509308	1.7215
M208T329_POS	3-amino-2,5-dichlorobenzoic acid	7.01446e+07	5.63393e+07	5.05965e+07	4.74449e+07	6.35872e+07	6.03968e+07	4.79963e+07	5.01774e+07	5.07087e+07	4.61026e+07	5.07891e+07	5.04311e+07	5.80849e+07	4.93675e+07	-0.234601	0.495666	1.7204
M189T362_NEG	4-nitroquinoline-1-oxide	1.22655e+06	987455	788623	697844	1.37486e+06	842190	614760	465119	866640	608460	316426	944979	986252	636064	-0.632785	0.506192	1.71737
M288T191_1_POS	Octanoylcarnitine	8.02462e+07	3.96721e+07	1.28754e+08	5.36828e+07	1.23514e+08	4.30657e+07	2.86853e+07	5.05294e+07	3.43342e+07	1.51314e+07	1.99729e+07	6.58511e+07	7.81557e+07	3.57507e+07	-1.12838	0.514889	1.71674
M898T84_NEG	Glycoursodeoxycholic acid	1.10235e+07	1.41911e+07	1.71267e+07	1.58786e+07	1.38098e+07	1.65243e+07	1.7344e+07	1.76068e+07	2.71734e+07	1.5591e+07	1.92961e+07	1.94872e+07	1.4759e+07	1.94164e+07	0.395682	0.498588	1.71608
M224T154_POS	Thiamin monophosphate	1.00756e+07	2.26809e+06	2.58126e+06	6.68406e+06	6.96457e+06	2.50127e+06	3.61155e+06	3.46823e+06	1.04041e+06	588094	1.06497e+06	911211	5.17914e+06	1.78074e+06	-1.54023	0.507246	1.71533
M521T707_POS	Lysine conjugated deoxycholic acid putative	1.54547e+06	1.51852e+06	1.25466e+06	1.45393e+06	1.45342e+06	1.56747e+06	1.28018e+06	1.26717e+06	1.39534e+06	1.39017e+06	1.03713e+06	1.37868e+06	1.46558e+06	1.29145e+06	-0.182483	0.506459	1.7146
M767T200_NEG	Rac-2-despiperidyl-2-aminorepaglinide	225821	138890	157752	162023	357877	108179	107949	130885	145122	98948.7	18976.6	59077.5	191757	93493	-1.03635	0.508236	1.71178
M276T501_POS	Cyclobenzaprine	1.99364e+07	3.76868e+07	6.19879e+07	3.41342e+07	5.34187e+07	4.70022e+07	8.14806e+07	6.86888e+07	5.82938e+07	5.14758e+07	4.96941e+07	5.95776e+07	4.2361e+07	6.15351e+07	0.538672	0.498588	1.71067
M326T342_NEG	6-acetylmorphine	904708	540109	506830	803581	609478	615959	435512	395856	543003	420314	667111	398477	663444	476712	-0.476857	0.506459	1.70817
M375T485_POS	13,14-dihydro-16,16-difluoroprostaglandin f2.alpha.	7.68684e+06	5.44203e+06	4.98301e+06	3.28628e+06	5.16476e+06	7.23453e+06	3.53174e+06	3.4602e+06	5.55164e+06	2.7652e+06	4.06653e+06	3.36781e+06	5.63291e+06	3.79052e+06	-0.571485	0.506459	1.70469
M171T154_NEG	5-bromouracil	2.57605e+06	2.83309e+06	3.11253e+06	2.11347e+06	2.47374e+06	2.98288e+06	2.63741e+06	4.27229e+06	3.16732e+06	3.54257e+06	3.21644e+06	3.0764e+06	2.68196e+06	3.31874e+06	0.307347	0.512296	1.70339
M490T89_POS	Oxethazaine	1.75784e+07	2.79385e+07	1.55325e+07	1.09302e+07	8.75202e+06	1.00909e+07	2.51111e+07	1.40865e+07	3.40659e+07	1.72302e+07	3.67292e+07	2.92818e+07	1.51371e+07	2.60841e+07	0.785084	0.516784	1.70249
M147T156_POS	5,6-dimethylbenzimidazole	318161	485935	977224	97226.6	446024	558343	699584	1.40711e+06	623133	974634	1.36558e+06	547744	480486	936298	0.962475	0.515823	1.70137
M468T32_POS	Trihydroxycholestanoic acid	2.1785e+07	2.25485e+07	7.5075e+07	1.85289e+07	2.21036e+07	4.51814e+07	1.61221e+07	1.57985e+07	1.39825e+07	1.14674e+07	9.83412e+06	1.18603e+07	3.42037e+07	1.31775e+07	-1.37608	0.516784	1.69913
M537T31_NEG	N-palmitoyl-d-sphingosine	3.73808e+07	5.9078e+07	4.98751e+07	2.86377e+07	8.06594e+06	4.22532e+07	5.29043e+07	5.10477e+07	6.13215e+07	6.42583e+07	4.80331e+07	5.68739e+07	3.75484e+07	5.57398e+07	0.569955	0.510765	1.69542
M202T153_POS	Isobergaptene	1.19258e+07	2.30633e+06	2.54708e+06	7.92491e+06	7.52441e+06	2.28809e+06	3.72193e+06	2.83845e+06	1.2612e+06	389898	1.25847e+06	1.07337e+06	5.75276e+06	1.75722e+06	-1.71096	0.516784	1.69442
M310T357_POS	Metipranolol	4.00757e+06	2.88335e+06	2.55988e+06	1.83568e+06	4.04096e+06	3.07698e+06	1.0962e+06	1.86371e+06	2.53412e+06	1.15133e+06	1.48958e+06	3.25095e+06	3.0674e+06	1.89765e+06	-0.692806	0.507246	1.69253
M559T218_POS	Karbutilate	1.89644e+06	541241	581230	1.01101e+06	1.07004e+06	576868	746313	682747	375820	142108	193096	219516	946138	393267	-1.26654	0.516784	1.69193
M372T167_2_POS	Myristoyl-l-carnitine	3.02274e+08	6.76848e+07	3.18571e+08	2.64477e+08	1.66875e+08	3.61157e+08	1.70115e+08	1.66047e+08	1.66525e+08	5.00531e+07	4.07705e+07	1.82979e+08	2.4684e+08	1.29415e+08	-0.931573	0.524407	1.69118
M107T21_POS	1-(4-pyridinyl)-4-piperidinamine	1.26584e+06	792481	1.34319e+06	1.46013e+06	1.06047e+06	1.10999e+06	2.09921e+06	1.50557e+06	1.45243e+06	1.70143e+06	1.20923e+06	1.40314e+06	1.17202e+06	1.56183e+06	0.414249	0.498588	1.68968
M88T40_POS	2-amino-2-methyl-1,3-propanediol	5.49727e+07	4.15724e+07	5.1014e+07	4.97732e+07	4.94728e+07	4.04371e+07	5.09664e+07	6.44929e+07	6.57847e+07	5.7204e+07	4.99432e+07	5.21854e+07	4.78737e+07	5.67628e+07	0.245712	0.504716	1.68951
M268T286_POS	Adenosine	3.64941e+07	1.8495e+07	2.67159e+07	1.94942e+07	2.21806e+07	2.90169e+07	2.60464e+07	1.50554e+07	2.33999e+07	1.04632e+07	1.3287e+07	1.11792e+07	2.53994e+07	1.65719e+07	-0.61606	0.518935	1.68786
M399T63_POS	Manoalide	1.25432e+07	1.50165e+07	1.32107e+07	8.45229e+06	3.45e+06	7.15508e+06	1.79225e+07	8.43439e+06	2.57943e+07	1.40062e+07	1.51593e+07	2.42858e+07	9.97129e+06	1.76004e+07	0.819757	0.507246	1.68748
M154T311_NEG	4-nitrocatechol	7.59074e+06	4.52597e+06	6.31895e+06	5.01008e+06	5.09187e+06	1.06707e+07	4.27792e+06	2.74161e+06	3.4392e+06	3.13627e+06	6.63208e+06	3.15088e+06	6.53472e+06	3.89633e+06	-0.74601	0.507246	1.68724
M152T331_POS	Chlordimeform	9.74645e+07	8.92799e+07	8.33211e+07	7.68688e+07	8.99646e+07	9.43702e+07	7.72049e+07	7.93149e+07	8.61815e+07	7.77134e+07	8.02857e+07	8.24611e+07	8.85449e+07	8.05269e+07	-0.136937	0.507246	1.68723
M101T39_NEG	Isovaleric acid	7.27887e+06	7.56188e+06	7.07902e+06	6.13985e+06	6.14428e+06	7.43767e+06	6.40282e+06	6.97517e+06	5.56741e+06	6.00843e+06	5.61092e+06	6.27469e+06	6.94026e+06	6.13991e+06	-0.176773	0.511633	1.68587
M399T391_NEG	Reserpic acid	2.8261e+06	1.90895e+06	2.17553e+06	1.77003e+06	2.3775e+06	2.25588e+06	1.7735e+06	1.83179e+06	2.22589e+06	1.41166e+06	1.70269e+06	1.78674e+06	2.219e+06	1.78871e+06	-0.310989	0.516784	1.68257
M529T24_NEG	Kukoamine a	1.89406e+07	7.50479e+06	1.42492e+07	1.71344e+07	1.36441e+07	1.14066e+07	2.89147e+07	1.75831e+07	1.96304e+07	2.5577e+07	1.39213e+07	1.81285e+07	1.38133e+07	2.06258e+07	0.578396	0.504993	1.6821
M372T133_POS	Tamoxifen	3.16928e+07	7.07512e+06	2.28617e+07	3.09056e+07	2.20525e+07	5.76695e+07	1.27484e+07	5.09347e+06	1.8933e+07	6.63565e+06	1.24346e+07	1.71767e+07	2.87095e+07	1.21703e+07	-1.23816	0.516784	1.68079
M314T61_POS	Heliotrine	1.82302e+07	2.25907e+07	2.14487e+07	1.69349e+07	8.3923e+06	1.07151e+07	3.93818e+07	1.5705e+07	3.13308e+07	2.49114e+07	1.76596e+07	4.38272e+07	1.63853e+07	2.88026e+07	0.813797	0.507246	1.67836
M313T282_POS	Aflatoxin b1	5.47139e+06	4.96411e+06	4.76965e+06	5.20221e+06	4.43985e+06	4.58051e+06	4.30651e+06	4.59613e+06	4.74384e+06	4.78355e+06	4.1674e+06	3.95015e+06	4.90462e+06	4.4246e+06	-0.148595	0.518935	1.67821
M351T380_NEG	Griseofulvin	138420	226284	196175	234223	247723	197636	203724	115676	234220	74085.8	56967.5	106362	206743	131839	-0.649062	0.524407	1.67505
M589T416_POS	Etoposide	4.99835e+07	4.62895e+07	4.42325e+07	3.86368e+07	4.47908e+07	5.25432e+07	3.95393e+07	4.1846e+07	4.46612e+07	4.01769e+07	3.68234e+07	4.1927e+07	4.60794e+07	4.0829e+07	-0.174529	0.516784	1.67342
M271T165_POS	Methyl hexadecanoate	527111	95698.6	389721	1.38666e+06	396826	311330	1.18112e+06	735885	1.65351e+06	2.37088e+06	504974	1.3601e+06	517891	1.30108e+06	1.32899	0.507246	1.6732
M401T391_2_POS	5-[5-(acetyloxymethyl)-1,2,4a-trimethyl-7-oxo-3,4,8,8a-tetrahydro-2h-naphthalen-1-yl]-3-methylpentanoic acid	1.39133e+08	7.86823e+07	1.00684e+08	8.08332e+07	1.34578e+08	1.15734e+08	7.36522e+07	9.23072e+07	1.0399e+08	6.21643e+07	6.70277e+07	7.97413e+07	1.08274e+08	7.98137e+07	-0.439979	0.518935	1.67126
M362T183_NEG	Naloxone hcl	551884	540018	898181	430504	231351	188581	209088	152859	289466	231971	80496.3	362554	473420	221072	-1.0986	0.526458	1.6706
M334T363_POS	Lomefloxacin	1.09344e+07	5.41819e+06	7.41107e+06	5.62668e+06	4.8538e+06	6.5093e+06	6.08155e+06	3.23967e+06	5.76686e+06	3.47084e+06	4.32906e+06	3.90236e+06	6.79224e+06	4.46506e+06	-0.605209	0.522094	1.66934
M645T406_NEG	7-[(2s,3r,4s,5s,6r)-4,5-dihydroxy-3-[(2r,3r,4r,5r,6s)-3,4,5-trihydroxy-6-methyloxan-2-yl]oxy-6-[[(2r,3r,4r,5r,6s)-3,4,5-trihydroxy-6-methyloxan-2-yl]oxymethyl]oxan-2-yl]oxy-6-methoxychromen-2-one	307448	618612	213381	553507	577016	452677	259923	264570	392117	102262	146823	400164	453773	260976	-0.798053	0.516784	1.66905
M353T370_NEG	Chlorogenic acid	132480	126854	291102	224929	47302.6	431786	444135	408845	397583	223226	607275	267826	209076	391482	0.90492	0.516784	1.6671
M358T137_POS	Oxybutynin	2.35185e+07	3.5203e+06	1.25427e+07	2.26998e+07	1.40252e+07	3.72517e+07	1.29956e+07	4.25393e+06	8.37847e+06	2.816e+06	7.66211e+06	9.75773e+06	1.89264e+07	7.64398e+06	-1.308	0.521439	1.66692
M248T373_POS	Methanone, [1-(5-chloropentyl)-1h-indol-3-yl](2,2,3,3-tetramethylcyclopropyl)-	8.29271e+06	1.32342e+07	1.91361e+07	2.3005e+07	7.88831e+06	2.78743e+07	2.7135e+07	2.91313e+07	2.25262e+07	1.62373e+07	3.41305e+07	2.75979e+07	1.65718e+07	2.61264e+07	0.656781	0.516878	1.66407
M585T176_NEG	Baccatin iii	898227	346053	395786	616643	611525	343511	536129	201481	419449	163353	109674	295507	535291	287599	-0.896266	0.526458	1.66251
M402T209_POS	Myriocin	3.43325e+06	3.20914e+06	4.95455e+06	4.67063e+06	4.35593e+06	5.4611e+06	1.47564e+06	2.13845e+06	1.98399e+06	3.73185e+06	2.49447e+06	5.17596e+06	4.34743e+06	2.83339e+06	-0.617633	0.521439	1.66028
M262T192_NEG	Met-Asn	6.39053e+06	5.05188e+06	3.09443e+06	5.95471e+06	7.06141e+06	4.61323e+06	3.12149e+06	3.78936e+06	5.02522e+06	4.68608e+06	2.62545e+06	3.39878e+06	5.36103e+06	3.7744e+06	-0.506265	0.518935	1.65963
M181T30_2_POS	.gamma.-dodecalactone	7.95965e+06	4.68408e+06	5.79512e+06	9.20613e+06	7.43634e+06	8.17065e+06	9.76886e+06	8.52114e+06	7.85929e+06	8.68426e+06	1.02792e+07	8.73782e+06	7.20866e+06	8.9751e+06	0.316196	0.518935	1.65885
M729T139_POS	1-palmitoyl-2-myristoyl-sn-glycero-3-phosphocholine	1.25161e+07	8.68475e+06	1.20977e+07	9.94415e+06	7.94845e+06	1.09339e+07	1.29336e+07	1.25216e+07	1.14724e+07	2.31482e+07	1.29983e+07	1.52444e+07	1.03542e+07	1.47198e+07	0.507541	0.519831	1.6563
M697T192_POS	Izenamide c	597105	874517	595748	324470	227108	530446	731180	553082	977645	588123	1.00593e+06	1.27976e+06	524899	855953	0.705492	0.526458	1.65525
M675T140_NEG	(2-aminoethoxy)[3-[hexadec-1-en-1-yloxy]-2-(hexadecanoyloxy)propoxy]phosphinic acid	996567	1.53594e+06	1.95518e+06	1.41288e+06	1.275e+06	1.2435e+06	1.74637e+06	1.74223e+06	1.68683e+06	1.80633e+06	2.19874e+06	1.4755e+06	1.40318e+06	1.776e+06	0.339931	0.521439	1.65269
M681T369_NEG	Pinoresinol diglucoside	130216	34784.9	144436	71373	19356.5	73842.5	352209	249392	180432	91548.1	280064	40954.7	79001.5	199100	1.33354	0.517733	1.65168
M198T276_1_POS	4-amino-2,6-dinitrotoluene	5.64803e+06	4.97923e+06	3.73219e+06	3.26919e+06	4.99693e+06	5.05059e+06	6.1288e+06	5.61978e+06	6.40626e+06	4.65766e+06	4.93297e+06	6.45277e+06	4.61269e+06	5.69971e+06	0.305278	0.526034	1.64891
M369T534_1_POS	Perindopril	4.68526e+08	5.43267e+08	6.64697e+08	6.97722e+08	1.00629e+09	7.67536e+08	1.62086e+09	1.2964e+09	2.39908e+09	8.43096e+08	9.68194e+08	7.30171e+08	6.9134e+08	1.30963e+09	0.921696	0.516784	1.64787
M299T331_NEG	4-hydroxytamoxifen	3.65728e+08	3.22183e+08	2.97682e+08	2.70544e+08	3.27437e+08	3.24672e+08	2.77991e+08	2.82146e+08	3.13067e+08	2.69613e+08	2.76609e+08	2.90713e+08	3.18041e+08	2.85023e+08	-0.158134	0.520126	1.64243
M387T175_POS	Testosterone isocaproate	1.14519e+07	4.89209e+06	3.26081e+06	7.04707e+06	8.68311e+06	6.04821e+06	4.8116e+06	5.17888e+06	4.92405e+06	2.78525e+06	2.79337e+06	3.91195e+06	6.89719e+06	4.06752e+06	-0.761861	0.525532	1.64225
M562T68_POS	Rhodoxanthin	7.27543e+07	7.81003e+07	5.1274e+07	4.54552e+07	3.74041e+07	4.63332e+07	7.72732e+07	4.75651e+07	1.16669e+08	6.73293e+07	8.20225e+07	1.01899e+08	5.52202e+07	8.21263e+07	0.572649	0.526458	1.63835
M274T496_POS	Val-Arg	1.61822e+08	8.59227e+07	1.11223e+08	5.305e+07	8.0221e+07	1.23277e+08	5.38581e+07	6.87933e+07	8.17126e+07	4.36863e+07	6.42677e+07	7.96634e+07	1.02586e+08	6.53302e+07	-0.651011	0.526458	1.6354
M114T162_2_POS	5-aminolevulinic acid	8.07395e+09	6.5729e+09	6.81557e+09	5.56895e+09	6.50286e+09	6.14864e+09	5.47272e+09	5.299e+09	5.97196e+09	6.28563e+09	5.78192e+09	5.8682e+09	6.61381e+09	5.7799e+09	-0.194437	0.524407	1.63409
M165T611_POS	Fenuron	1.57817e+08	1.49871e+08	1.42528e+08	1.44071e+08	1.53668e+08	1.81009e+08	1.38837e+08	1.47286e+08	1.5251e+08	1.09111e+08	1.30876e+08	1.37171e+08	1.54827e+08	1.35965e+08	-0.187423	0.526473	1.63399
M332T408_POS	Ciprofloxacin	1.00809e+07	8.97639e+06	8.94842e+06	7.31666e+06	1.31162e+07	6.29149e+06	5.95472e+06	6.62452e+06	6.53536e+06	5.55728e+06	8.00449e+06	7.78096e+06	9.12168e+06	6.74289e+06	-0.435933	0.521439	1.63294
M418T204_NEG	Temazepam glucuronide	5.98496e+06	5.94054e+06	6.44082e+06	6.01523e+06	6.72658e+06	5.66753e+06	7.15422e+06	7.45229e+06	6.33524e+06	9.11179e+06	6.27522e+06	6.62829e+06	6.12928e+06	7.15951e+06	0.224144	0.526458	1.6291
M400T249_NEG	Flavopiridol	515241	504344	506343	247398	565634	485592	391013	246352	415297	326422	387900	348437	470759	352570	-0.417077	0.523368	1.62849
M635T50_NEG	9,10-dihydro-15-deoxy-.delta.12,14-prostaglandin j2	891556	1.93629e+06	2.03964e+06	1.72646e+06	2.10648e+06	2.68378e+06	698456	841688	1.68755e+06	1.13106e+06	1.63768e+06	1.43574e+06	1.89737e+06	1.23869e+06	-0.615179	0.525532	1.62633
M333T53_POS	Andrographolide	6.14415e+06	7.15172e+06	7.11193e+06	4.32053e+06	2.23587e+06	3.24009e+06	1.37526e+07	4.58413e+06	1.03854e+07	8.60366e+06	4.79883e+06	1.53271e+07	5.03405e+06	9.57528e+06	0.927595	0.524186	1.62169
M311T53_POS	Ibogaine	3.10247e+07	3.75496e+07	3.55742e+07	2.42397e+07	1.31189e+07	1.99456e+07	6.49002e+07	2.38939e+07	5.36402e+07	4.30959e+07	2.67006e+07	7.78981e+07	2.69088e+07	4.83548e+07	0.845582	0.524407	1.62137
M157T320_NEG	Benzenesulfonic acid	1.09865e+09	9.51726e+08	8.5745e+08	7.78738e+08	9.82206e+08	9.93721e+08	8.12441e+08	7.80132e+08	9.16947e+08	7.63805e+08	8.40403e+08	8.58703e+08	9.43748e+08	8.28739e+08	-0.187485	0.524407	1.61998
M384T33_POS	Naftidrofuryl	9.47917e+06	1.16952e+07	1.3839e+07	5.77452e+06	3.41756e+06	5.30182e+06	1.83662e+07	5.63792e+06	2.02126e+07	1.94893e+07	8.29605e+06	2.72526e+07	8.25122e+06	1.65425e+07	1.00349	0.525532	1.61818
M328T53_POS	.beta.-d-glucopyranosiduronic acid, 5-[3-[(2,2,3,3-tetramethylcyclopropyl)carbonyl]-1h-indol-1-yl]pentyl	1.87738e+07	2.57015e+07	2.53778e+07	1.60808e+07	8.57934e+06	1.2172e+07	4.2782e+07	1.55942e+07	3.44149e+07	2.87911e+07	1.86822e+07	5.1387e+07	1.77809e+07	3.19419e+07	0.845125	0.525532	1.61769
M170T331_POS	Cysteic acid	6.86961e+08	6.49365e+08	5.96317e+08	5.45713e+08	6.41106e+08	6.59415e+08	5.62992e+08	5.80173e+08	6.22284e+08	5.58821e+08	5.77641e+08	5.73474e+08	6.29813e+08	5.79231e+08	-0.120785	0.526458	1.60701
M151T59_POS	Perillaldehyde	3.86586e+06	2.00243e+06	3.65743e+06	2.74629e+06	2.4042e+06	2.39789e+06	6.04952e+06	4.0646e+06	3.90325e+06	4.38989e+06	2.15952e+06	4.5047e+06	2.84568e+06	4.17858e+06	0.554237	0.526046	1.59035

## Sheet: HH-vs-SH
Supplementary Table S6. Differential metabolites of longissimus dorsi Among SFK, SH, and HH Groups
ID	MS2_name	HH	HH	HH	HH	HH	HH	SH	SH	SH	SH	SH	SH	HH_mean	SH_mean	log2_FC	FDR	VIP
M362T183_NEG	Naloxone hcl	1.28317e+06	999193	1.21117e+06	1.15593e+06	712652	851339	209088	152859	289466	231971	80496.3	362554	1.03558e+06	221072	-2.22784	0.0422001	2.39363
M387T41_NEG	3.alpha.,7.alpha.-dihydroxy-12-oxocholanoic acid	4.34453e+06	3.77264e+06	3.71401e+06	3.25418e+06	3.07726e+06	3.03505e+06	1.90241e+06	1.18313e+06	990282	1.0964e+06	248333	520967	3.53294e+06	990254	-1.835	0.0422001	2.39224
M296T340_NEG	(3,4,5-trihydroxy-6-methyloxan-2-yl) 2-(methylamino)benzoate	874371	1.14029e+06	444381	642582	498081	984918	2.09121e+06	2.65652e+06	3.07347e+06	2.57728e+06	3.53556e+06	1.94702e+06	764104	2.64684e+06	1.79243	0.0633887	2.36492
M429T23_POS	17.beta.-nandrolone decanoate	1.44145e+06	1.41429e+06	1.18663e+06	1.60346e+06	1.50537e+06	1.49114e+06	3.32694e+06	3.25969e+06	2.5649e+06	3.13218e+06	2.3196e+06	2.59917e+06	1.44039e+06	2.86708e+06	0.993122	0.0422001	2.36259
M165T73_2_NEG	2'-hydroxy-4'-methoxyacetophenone	948586	870995	878500	645848	645345	944374	1.8493e+06	2.46311e+06	1.6247e+06	2.01526e+06	1.8571e+06	1.55838e+06	822275	1.89464e+06	1.20423	0.0517585	2.34606
M147T272_NEG	Mevalonic acid	4.23675e+06	1.39096e+07	2.13448e+06	1.41816e+06	652196	5.69829e+06	2.1815e+07	2.18953e+07	3.09633e+07	2.67084e+07	3.36578e+07	4.16364e+07	4.67491e+06	2.9446e+07	2.65506	0.0633887	2.32091
M147T75_NEG	L-Arabinono-1,4-lactone	3.46569e+06	3.35356e+06	3.70528e+06	3.27706e+06	3.55145e+06	4.12957e+06	8.77056e+06	6.33552e+06	7.19935e+06	1.1174e+07	8.59979e+06	6.55594e+06	3.58043e+06	8.10585e+06	1.17883	0.0722731	2.28487
M398T255_NEG	Colchicine	846512	445320	594385	41613.9	303362	1.06392e+06	2.31579e+06	2.04515e+06	3.35963e+06	2.45135e+06	1.43847e+06	2.21616e+06	549185	2.30443e+06	2.06904	0.0722731	2.27506
M286T368_NEG	1(6h)-pyridazinebutanoic acid, 6-imino-3-(4-methoxyphenyl)-	1.8979e+06	1.3199e+06	2.10671e+06	1.56252e+06	1.75173e+06	1.79468e+06	4.39774e+06	4.2532e+06	3.63804e+06	3.34695e+06	3.84986e+06	2.49272e+06	1.73891e+06	3.66308e+06	1.07488	0.0722731	2.26349
M131T341_NEG	Ornithine	5.82241e+06	4.89474e+06	7.5399e+06	9.80365e+06	7.82152e+06	6.2816e+06	2.00093e+06	2.21002e+06	1.97868e+06	2.78688e+06	3.73003e+06	2.33155e+06	7.0273e+06	2.50635e+06	-1.48738	0.0722731	2.26133
M173T341_2_NEG	2-propylglutaric acid	2.20733e+08	1.83269e+08	2.84904e+08	3.81735e+08	3.05206e+08	2.22634e+08	7.38407e+07	8.19797e+07	6.75338e+07	1.07275e+08	1.41426e+08	7.82374e+07	2.66413e+08	9.17153e+07	-1.53843	0.0882035	2.22582
M279T251_POS	Fenthion	6.31138e+06	1.13528e+07	9.13876e+06	752627	4.17181e+06	4.68701e+06	1.54049e+07	1.18089e+07	2.03626e+07	1.85368e+07	1.66053e+07	1.57986e+07	6.06906e+06	1.64195e+07	1.43587	0.0995816	2.21637
M529T24_NEG	Kukoamine a	9.15981e+06	7.56514e+06	5.30245e+06	7.48095e+06	9.16971e+06	6.61786e+06	2.89147e+07	1.75831e+07	1.96304e+07	2.5577e+07	1.39213e+07	1.81285e+07	7.54932e+06	2.06258e+07	1.45003	0.0875568	2.2163
M251T171_NEG	Deoxyinosine	3.81172e+06	3.96957e+06	3.64458e+06	5.87891e+06	3.64056e+06	4.03555e+06	6.02592e+06	7.47871e+06	6.92612e+06	6.85512e+06	5.54839e+06	6.37443e+06	4.16348e+06	6.53478e+06	0.650348	0.100451	2.21365
M145T211_NEG	Adipic acid	7.12224e+06	2.00498e+07	9.86832e+06	1.4725e+07	9.215e+06	2.73893e+07	3.40259e+07	4.51423e+07	8.30236e+07	9.68386e+07	8.51649e+07	9.91471e+07	1.47283e+07	7.38904e+07	2.3268	0.101272	2.20805
M297T21_POS	7,8-dehydropregnenolone	2.03095e+06	1.72315e+06	1.42893e+06	1.54365e+06	1.89347e+06	2.7078e+06	4.92004e+06	4.05926e+06	3.61628e+06	3.54147e+06	2.94226e+06	3.34546e+06	1.88799e+06	3.73746e+06	0.985206	0.0900526	2.20708
M439T160_NEG	Desmethylverapamil	2.52767e+06	1.87492e+06	4.4819e+06	4.48399e+06	3.70045e+06	2.98838e+06	1.40092e+06	1.43633e+06	1.14429e+06	283586	351832	948121	3.34288e+06	927512	-1.84966	0.101272	2.19912
M871T291_NEG	Abamectin	2.54112e+06	3.60047e+06	2.69946e+06	3.32393e+06	1.24223e+06	4.08749e+06	4.98765e+06	4.50944e+06	6.23726e+06	5.0911e+06	5.04149e+06	5.36e+06	2.91578e+06	5.20449e+06	0.835873	0.101272	2.19414
M397T21_NEG	Mitragynine	8.5205e+07	6.36751e+07	5.97291e+07	6.71515e+07	8.18808e+07	6.20103e+07	2.4901e+08	1.47806e+08	1.72667e+08	1.83097e+08	1.21758e+08	1.46531e+08	6.9942e+07	1.70145e+08	1.28253	0.0961494	2.18593
M263T251_POS	Cinoxacin	3.1624e+06	6.91604e+06	4.39672e+06	881995	2.75893e+06	2.38719e+06	8.68083e+06	5.69189e+06	9.7206e+06	1.00546e+07	9.23806e+06	9.32167e+06	3.41721e+06	8.78461e+06	1.36216	0.101272	2.18449
M436T296_NEG	Glucoraphanin	571090	622826	639831	684376	576399	661475	884125	911295	898130	760359	1.05461e+06	757167	626000	877614	0.487425	0.101272	2.18274
M421T22_POS	Ouabain	1.88446e+06	1.72836e+06	1.38904e+06	1.63303e+06	2.12012e+06	1.75417e+06	4.85311e+06	3.18264e+06	3.37922e+06	3.64355e+06	2.79348e+06	2.89118e+06	1.75153e+06	3.4572e+06	0.980986	0.100451	2.17999
M485T23_NEG	Kendomycin	1.88987e+07	1.7185e+07	1.2646e+07	1.73382e+07	2.03615e+07	1.36801e+07	6.14119e+07	3.35849e+07	3.94521e+07	4.92295e+07	3.06443e+07	3.79713e+07	1.66849e+07	4.2049e+07	1.33353	0.100451	2.17836
M242T248_1_NEG	3-[n,n-bis(2-hydroxyethyl)amino]-2-hydroxypropanesulfonic acid	6.6789e+06	8.92961e+06	7.72141e+06	2.05714e+06	3.65398e+06	4.78857e+06	1.3016e+07	9.59778e+06	1.55196e+07	1.28319e+07	1.17744e+07	1.1371e+07	5.63827e+06	1.23518e+07	1.13139	0.101272	2.17792
M147T365_NEG	(S)-2-Hydroxyglutarate	4.21023e+07	3.20651e+07	4.66591e+07	1.28996e+07	2.39522e+07	2.48256e+07	6.66679e+07	9.91377e+07	1.28527e+08	8.90696e+07	6.24006e+07	7.16492e+07	3.04173e+07	8.6242e+07	1.5035	0.101272	2.16095
M129T365_NEG	L-2-hydroxyglutaric acid	1.59752e+07	1.16445e+07	1.69217e+07	4.70047e+06	8.79748e+06	9.36841e+06	2.46886e+07	3.68371e+07	4.77864e+07	3.22735e+07	2.33586e+07	2.62556e+07	1.12346e+07	3.18666e+07	1.50409	0.101272	2.15668
M717T418_NEG	Synigrin	3.37368e+07	2.77971e+07	3.50701e+07	3.94456e+07	3.4117e+07	3.83918e+07	2.51008e+07	3.01279e+07	2.29988e+07	2.12266e+07	2.35798e+07	2.53038e+07	3.47597e+07	2.47229e+07	-0.491565	0.104572	2.15553
M451T24_POS	Vitamin k1	897768	670931	554515	635291	922690	546196	2.58618e+06	1.51005e+06	1.62084e+06	2.31354e+06	1.25545e+06	1.64224e+06	704565	1.82138e+06	1.37023	0.101272	2.15413
M441T22_NEG	6,8-dihydroxy-2,2,4,4-tetramethyl-7-(3-methylbutanoyl)-9-(2-methylpropyl)-9h-xanthene-1,3-dione	3.58459e+07	3.21874e+07	2.76909e+07	3.58932e+07	4.48977e+07	2.55701e+07	1.20488e+08	6.92899e+07	7.95352e+07	9.04027e+07	5.78074e+07	7.17748e+07	3.36809e+07	8.15496e+07	1.27575	0.101272	2.1521
M429T290_POS	Lincomycin	1.91513e+07	2.5581e+07	2.21883e+07	1.84774e+07	1.43022e+07	2.13244e+07	2.75865e+07	2.55499e+07	2.98477e+07	2.91164e+07	2.71502e+07	2.95452e+07	2.01708e+07	2.81327e+07	0.47998	0.113354	2.14868
M430T296_NEG	Rimsulfuron	486153	556050	612364	623355	599051	732564	729970	748816	759213	799845	769678	769032	601589	762759	0.342448	0.113354	2.14855
M377T21_2_POS	(+)-aphidicolin	1.07237e+06	844027	691854	814340	1.20055e+06	866516	2.595e+06	1.65369e+06	1.89859e+06	1.96627e+06	1.38342e+06	1.60811e+06	914942	1.85085e+06	1.01643	0.101272	2.14178
M351T421_NEG	Fialuridine	3.45887e+06	8.57774e+06	941012	295500	424386	296282	8.17871e+06	7.58317e+06	8.89111e+06	9.70566e+06	8.73962e+06	9.54682e+06	2.3323e+06	8.77418e+06	1.91151	0.113354	2.13775
M353T21_2_NEG	Rauwolscine	1.63082e+08	1.30078e+08	9.94502e+07	1.19054e+08	1.65842e+08	1.05554e+08	4.38194e+08	2.52765e+08	3.02517e+08	3.21437e+08	2.15619e+08	2.59452e+08	1.3051e+08	2.98331e+08	1.19275	0.101272	2.13467
M704T32_POS	Enniatin a	1.59745e+06	1.48811e+06	90813.6	705357	2.24851e+06	785451	3.98912e+06	2.90579e+06	5.12291e+06	5.62261e+06	2.27019e+06	3.54156e+06	1.15262e+06	3.9087e+06	1.76178	0.115328	2.12626
M297T23_2_NEG	Ostruthin	5.56246e+08	4.83899e+08	4.43553e+08	4.54463e+08	6.46948e+08	4.07899e+08	1.08335e+09	7.41083e+08	8.54253e+08	7.9621e+08	7.69939e+08	7.00699e+08	4.98834e+08	8.24255e+08	0.72453	0.101272	2.11888
M325T374_NEG	7-[(e)-3-methyl-4-(4-methyl-5-oxo-2h-furan-2-yl)but-2-enoxy]chromen-2-one	1.89934e+06	3.05782e+06	1.3625e+06	1.4332e+06	2.12056e+06	1.36409e+06	3.82949e+06	7.34819e+06	3.99946e+06	5.32679e+06	5.99706e+06	3.42662e+06	1.87292e+06	4.98793e+06	1.41315	0.113354	2.11872
M101T312_NEG	D-galacturonic acid	1.21634e+07	1.13897e+07	1.14094e+07	8.28406e+06	9.48412e+06	1.08638e+07	1.47031e+07	1.30391e+07	1.54466e+07	1.31664e+07	1.52474e+07	1.28734e+07	1.05991e+07	1.40793e+07	0.40964	0.113831	2.10056
M363T160_NEG	9s,11r,15s-trihydroxy-20a,20b-dihomo-5z,13e-prostadienoic acid	6.65792e+06	4.12692e+06	1.12384e+07	1.15858e+07	8.98624e+06	7.62362e+06	3.92952e+06	3.71534e+06	4.05106e+06	752238	922328	2.75491e+06	8.36982e+06	2.68757e+06	-1.6389	0.122976	2.09997
M360T198_POS	Napelline	6.28462e+07	9.22338e+07	1.1449e+08	1.97347e+08	1.20697e+08	1.71512e+08	4.06176e+07	2.49299e+07	3.37757e+07	1.97377e+07	1.79843e+07	3.41459e+07	1.26521e+08	2.85318e+07	-2.14873	0.111059	2.09992
M418T290_POS	Trp-Gly-Arg	4.31653e+07	6.86941e+07	5.29621e+07	4.04022e+07	2.4803e+07	5.11288e+07	7.09786e+07	6.4155e+07	9.04966e+07	7.49462e+07	8.57362e+07	8.9126e+07	4.68593e+07	7.92398e+07	0.757891	0.122829	2.09986
M272T295_NEG	Carprofen	1.96692e+06	2.31194e+06	2.57419e+06	2.80755e+06	2.13164e+06	3.26746e+06	3.52462e+06	3.5486e+06	4.01516e+06	3.05643e+06	3.94408e+06	3.34501e+06	2.50995e+06	3.57232e+06	0.509199	0.122976	2.09413
M332T209_2_POS	Dicyclomine	1.01581e+08	1.89311e+08	2.45391e+08	2.84733e+08	1.76129e+08	3.73224e+08	3.66391e+07	3.78786e+07	5.52457e+07	2.70353e+07	3.46204e+07	6.42289e+07	2.28395e+08	4.2608e+07	-2.42234	0.108009	2.09393
M194T50_NEG	2-hydroxylamino-4,6-dinitrotoluene	5.64764e+06	4.20997e+06	2.6051e+06	1.54267e+06	402448	939953	5.23687e+06	8.36006e+06	8.54262e+06	8.5303e+06	6.45898e+06	5.57289e+06	2.55796e+06	7.11695e+06	1.47626	0.122829	2.09312
M535T421_NEG	Udp-xylose	1.07034e+06	2.95648e+06	1.44573e+06	502935	1.11047e+06	745348	2.84489e+06	2.09042e+06	4.31275e+06	3.76742e+06	3.81702e+06	3.2556e+06	1.30522e+06	3.34802e+06	1.35902	0.125196	2.08819
M344T283_POS	Prothioconazole	6.98324e+06	9.11982e+06	6.28522e+06	4.05745e+06	7.03193e+06	6.36115e+06	1.02469e+07	8.33845e+06	1.04734e+07	9.7452e+06	1.10664e+07	1.00904e+07	6.6398e+06	9.99345e+06	0.589843	0.122829	2.08364
M468T156_POS	Buprenorphine	2.43509e+06	1.4433e+06	2.23746e+06	3.11271e+06	241536	1.21211e+06	3.55243e+06	6.97338e+06	6.39649e+06	3.62781e+06	4.49771e+06	6.80625e+06	1.78037e+06	5.30901e+06	1.57627	0.113866	2.08185
M309T21_NEG	Pentanoic acid, 5-[(3ar,4r,5r,6as)-3,3-difluorohexahydro-5-hydroxy-4-[(1e,3s,4s)-3-hydroxy-4-methyl-1-nonen-6-ynyl]-2h-cyclopenta[b]furan-2-ylidene]-, (5z)-	3.51195e+08	2.78523e+08	2.61617e+08	2.70184e+08	3.73937e+08	2.1861e+08	8.49645e+08	5.24713e+08	5.78202e+08	5.84987e+08	4.54177e+08	4.9634e+08	2.92344e+08	5.81344e+08	0.991724	0.113354	2.08114
M314T522_POS	Ethylmorphine	210401	746952	575933	292374	139936	656996	6.00964e+06	4.86634e+06	6.69716e+06	2.01227e+06	3.92123e+06	1.63743e+06	437099	4.19068e+06	3.26115	0.121864	2.08063
M178T264_POS	D-glucosaminic acid	9.8923e+07	5.80027e+07	1.15107e+08	8.16825e+07	1.18921e+08	8.70988e+07	1.2509e+08	1.4002e+08	1.5851e+08	2.08778e+08	1.6392e+08	1.57331e+08	9.32891e+07	1.58941e+08	0.768713	0.121384	2.07925
M371T252_NEG	Rutinose	847968	647370	747215	622184	513665	500410	170606	154814	37950.9	96355.3	635843	68876.2	646468	194074	-1.73597	0.123666	2.07389
M262T376_3_POS	Methapyrilene	2.71942e+09	2.95407e+09	4.21512e+09	2.59366e+09	2.88717e+09	3.3347e+09	2.09667e+09	1.76184e+09	2.48298e+09	1.67473e+09	1.57344e+09	1.98022e+09	3.11736e+09	1.92831e+09	-0.692983	0.123666	2.06899
M339T421_1_NEG	Alpha-d-glucose 1,6-bisphosphate	9.89201e+06	5.25335e+07	6.64298e+06	1.64674e+06	4.86428e+06	1.5142e+06	5.19105e+07	2.5196e+07	9.165e+07	9.36986e+07	9.23296e+07	6.19125e+07	1.2849e+07	6.94495e+07	2.43431	0.136299	2.06882
M330T209_POS	Hetisine	7.43776e+06	1.67985e+07	2.25669e+07	2.04512e+07	7.40007e+06	1.53165e+07	3.9913e+06	3.66286e+06	3.62226e+06	2.78579e+06	3.56624e+06	2.66439e+06	1.49952e+07	3.38214e+06	-2.14849	0.121384	2.06748
M309T157_NEG	Eicosenoic acid	1.29457e+07	8.19919e+06	9.06303e+06	1.67276e+07	5.53563e+06	2.03684e+07	788901	1.76663e+06	2.29268e+06	1.15187e+06	574360	2.49558e+06	1.21399e+07	1.51167e+06	-3.00555	0.113354	2.06599
M359T425_NEG	Sulfoluciferin	819170	3.73242e+06	2.10869e+06	204304	2.3303e+06	880341	6.68977e+06	3.62022e+06	1.26767e+07	1.19435e+07	1.26845e+07	5.07305e+06	1.6792e+06	8.78129e+06	2.38666	0.136299	2.06159
M190T258_NEG	N-acetylmethionine	1.90811e+06	1.8346e+06	1.69434e+06	2.02292e+06	1.72873e+06	1.90738e+06	1.58721e+06	1.72756e+06	1.35181e+06	1.57668e+06	1.45583e+06	1.44604e+06	1.84935e+06	1.52419e+06	-0.278974	0.122557	2.06137
M311T473_NEG	(3-bromo-5-chloro-2-hydroxyphenyl)phenylmethanone	1.87697e+07	1.81739e+06	7.98943e+06	4.31346e+06	2.76954e+06	1.44653e+06	2.92368e+07	1.84956e+07	2.96861e+07	3.70725e+07	1.24087e+07	3.17422e+07	6.18434e+06	2.64403e+07	2.09605	0.122557	2.06083
M216T147_NEG	Propanil	974202	827847	1.09771e+06	433615	716537	685375	1.26402e+06	1.32231e+06	1.52344e+06	1.21335e+06	1.11419e+06	1.27344e+06	789214	1.28512e+06	0.703419	0.115534	2.06057
M200T298_POS	Pyrimethanil	4.08928e+07	3.40244e+07	5.72662e+07	3.20091e+07	4.83447e+07	3.70026e+07	3.04171e+07	2.44783e+07	2.71832e+07	2.24802e+07	2.27483e+07	2.49196e+07	4.159e+07	2.53711e+07	-0.713048	0.13921	2.05597
M487T35_POS	Quillaic acid	1.46748e+07	1.88585e+07	1.00331e+07	1.33363e+07	1.57827e+07	1.34533e+07	2.47198e+07	1.75027e+07	3.10389e+07	2.02952e+07	2.3011e+07	2.84625e+07	1.43564e+07	2.41717e+07	0.751619	0.135928	2.04749
M578T72_POS	1-palmitoyl-2-oleoyl-sn-glycerol	3.43765e+07	2.87828e+07	3.80835e+07	5.36076e+07	4.42079e+07	3.95635e+07	2.09187e+07	1.79144e+07	2.76235e+07	2.1126e+07	2.61344e+07	2.67956e+07	3.97703e+07	2.34188e+07	-0.764028	0.123884	2.04649
M400T249_NEG	Flavopiridol	170225	338283	150217	42100.2	116221	128054	391013	246352	415297	326422	387900	348437	157517	352570	1.16241	0.136299	2.04604
M325T434_NEG	2'-hydroxy-3',4,5'-trichlorochalcone	2.48639e+07	5.04588e+07	1.29945e+07	1.30207e+07	1.86533e+07	5.57905e+06	3.37983e+07	5.6182e+07	5.94893e+07	5.45036e+07	5.86573e+07	4.64985e+07	2.09284e+07	5.15215e+07	1.29971	0.13642	2.04491
M581T162_NEG	Biliverdin	5.88225e+06	5.23412e+06	4.03184e+06	4.22165e+06	3.91036e+06	79468.1	928408	717966	591828	422776	75568	435615	3.89328e+06	528694	-2.88048	0.136299	2.0414
M212T264_POS	Pendimethalin	1.6391e+07	1.10009e+07	1.96095e+07	1.46232e+07	2.2026e+07	1.68697e+07	2.46226e+07	2.21866e+07	2.24912e+07	2.81856e+07	2.52009e+07	2.68612e+07	1.67534e+07	2.49247e+07	0.573123	0.120523	2.04057
M510T214_POS	Germine	628559	1.06936e+06	841293	517135	685063	649517	1.44428e+06	1.45447e+06	1.50499e+06	822142	1.23035e+06	1.33225e+06	731822	1.29808e+06	0.826816	0.122976	2.03997
M226T290_POS	Acyclovir	2.39183e+07	3.26566e+07	2.72109e+07	2.52198e+07	1.62344e+07	2.78095e+07	3.28131e+07	3.22328e+07	3.89605e+07	3.3857e+07	3.76566e+07	3.70656e+07	2.55082e+07	3.54309e+07	0.474046	0.13921	2.03993
M355T463_NEG	Rhodocladonic acid	3.04548e+06	3.00358e+06	1.37341e+06	1.60335e+06	1.03121e+06	499125	3.07266e+06	4.28756e+06	5.95707e+06	4.04662e+06	3.87799e+06	3.52855e+06	1.75936e+06	4.12841e+06	1.23053	0.136299	2.03909
M346T203_POS	N-(2-hydroxyethyl)-14(15)-epoxy-5z,8z,11z-eicosatrienamide	7.59333e+06	2.8531e+07	2.29887e+07	1.92135e+07	1.06675e+07	2.49633e+07	5.73544e+06	3.21064e+06	2.95523e+06	1.56375e+06	2.3849e+06	7.09332e+06	1.89929e+07	3.82388e+06	-2.31235	0.122829	2.03823
M342T376_POS	Naltrexone	1.9948e+06	392329	55681.4	711904	108654	661829	2.70492e+06	2.20159e+06	1.83058e+06	2.91529e+06	1.37978e+06	3.05933e+06	654200	2.34858e+06	1.84399	0.123666	2.03663
M319T34_NEG	5.alpha.-pregnane-3.alpha.,20.alpha.-diol	1.41368e+07	6.46237e+06	1.52704e+07	1.51387e+07	1.12425e+07	1.07571e+07	5.2987e+06	3.99595e+06	3.10238e+06	5.33581e+06	9.64047e+06	6.46055e+06	1.2168e+07	5.63898e+06	-1.10959	0.140321	2.0319
M179T375_NEG	Myo-inositol	1.32054e+08	1.78645e+08	9.7958e+07	1.26903e+08	1.11883e+08	1.28502e+08	1.51714e+08	3.09358e+08	2.42358e+08	1.90852e+08	2.88472e+08	2.26321e+08	1.29324e+08	2.34846e+08	0.860721	0.13921	2.02073
M748T33_NEG	Pg 34:1	1.27382e+09	1.18831e+09	1.38655e+09	1.73331e+09	1.74516e+09	1.06636e+09	7.75954e+08	7.98066e+08	9.28234e+08	7.35522e+08	1.09586e+09	9.96149e+08	1.39892e+09	8.88297e+08	-0.655197	0.13921	2.01966
M519T444_2_NEG	D-mannose 6-phosphate	3.83029e+06	8.07345e+07	7.19745e+06	50525	1.74778e+07	1.00679e+06	1.63954e+08	4.84847e+06	2.59027e+08	2.48871e+08	2.29888e+08	1.42817e+08	1.83829e+07	1.74901e+08	3.2501	0.145204	2.01918
M442T290_NEG	Platencin	555602	1.07696e+06	766400	368663	348934	734324	1.23792e+06	836513	1.53118e+06	1.16332e+06	1.17604e+06	1.36862e+06	641813	1.21893e+06	0.925394	0.140321	2.01764
M227T385_2_NEG	Isopentenyl pyrophosphate	1.3045e+07	5.56044e+07	1.53307e+07	1.70921e+06	2.17575e+07	6.72702e+06	7.75894e+07	1.59857e+07	1.31795e+08	1.25276e+08	1.14688e+08	8.68774e+07	1.9029e+07	9.20353e+07	2.27399	0.145204	2.01409
M171T301_POS	N8-acetylspermidine	1.20897e+07	1.03435e+07	7.70853e+06	1.21562e+07	1.11402e+07	6.61737e+06	3.76428e+06	7.21301e+06	6.7098e+06	1.76681e+06	5.66204e+06	1.86333e+06	1.00093e+07	4.49654e+06	-1.15445	0.136299	2.01191
M229T384_POS	Thiolutin	2.60422e+06	1.29603e+07	3.26308e+06	41852.2	4.93743e+06	1.18832e+06	1.68289e+07	3.75179e+06	2.64261e+07	2.60441e+07	2.41058e+07	1.84071e+07	4.16586e+06	1.92606e+07	2.20897	0.145204	2.01021
M361T444_NEG	Thyrotropin releasing hormone	1.50309e+07	9.97413e+06	1.61487e+07	1.58662e+07	1.37256e+07	1.7639e+07	1.06455e+07	1.21119e+07	9.70143e+06	9.67444e+06	9.22911e+06	9.09198e+06	1.47308e+07	1.00757e+07	-0.547951	0.13921	2.00935
M189T373_NEG	Cytisine	1.46688e+06	827386	1.0202e+06	877305	1.03726e+06	837759	2.09043e+06	2.01594e+06	1.85692e+06	1.51274e+06	1.24408e+06	1.59749e+06	1.01113e+06	1.7196e+06	0.766106	0.12349	2.00888
M246T384_1_POS	Guanfacine	1.45487e+06	8.89604e+06	2.1048e+06	46733.2	3.02402e+06	485979	1.20368e+07	2.05528e+06	1.80034e+07	1.77075e+07	1.66472e+07	1.30106e+07	2.66874e+06	1.32435e+07	2.31105	0.145204	2.00754
M199T533_POS	Tacrine	1.40609e+06	1.90405e+06	3.9528e+06	2.12248e+06	1.52385e+06	4.38397e+06	5.27674e+06	4.9712e+06	5.33326e+06	4.20304e+06	6.26465e+06	4.08763e+06	2.54887e+06	5.02275e+06	0.978619	0.13921	2.00726
M399T425_NEG	Methyl 2-(3,5-dichloro-2-hydroxy-6-methoxy-4-methylbenzoyl)-3,5-dihydroxybenzoate	2.70256e+06	1.36323e+07	3.46318e+06	898062	2.84088e+06	1.362e+06	1.58876e+07	4.17239e+06	2.99572e+07	3.15917e+07	2.8367e+07	2.06276e+07	4.14983e+06	2.17673e+07	2.39104	0.145235	2.00697
M529T34_3_POS	Oxymatrine	1.05448e+07	1.31244e+07	9.32086e+06	6.54347e+06	6.70735e+06	6.6415e+06	1.92075e+07	1.13792e+07	2.01123e+07	1.37249e+07	1.46965e+07	2.04724e+07	8.81373e+06	1.65988e+07	0.913256	0.136299	2.00677
M216T259_POS	Visnagin	8.25536e+07	1.01766e+08	8.33137e+07	9.84118e+07	8.84847e+07	9.35411e+07	7.60603e+07	7.98756e+07	7.07444e+07	7.70418e+07	7.66103e+07	7.89516e+07	9.13451e+07	7.65473e+07	-0.254976	0.12502	2.00645
M748T72_NEG	1-palmitoyl-2-oleoyl-phosphatidylglycerol	2.95827e+08	2.53557e+08	2.91684e+08	4.17489e+08	3.56424e+08	2.94022e+08	1.73011e+08	1.38762e+08	2.57234e+08	1.63757e+08	2.16407e+08	2.27161e+08	3.18167e+08	1.96055e+08	-0.698524	0.136299	2.00582
M259T479_NEG	D-fructose 6-phosphate	1.17227e+07	4.91564e+07	1.60329e+07	5.79859e+06	2.21728e+07	1.14762e+07	5.92686e+07	1.94054e+07	7.21242e+07	7.95448e+07	6.76697e+07	6.28602e+07	1.93933e+07	6.01455e+07	1.6329	0.145204	2.00527
M319T22_POS	Bilobol	7.54216e+06	8.17794e+06	4.51816e+06	6.74636e+06	7.25903e+06	5.04528e+06	2.00053e+07	1.15125e+07	1.35825e+07	1.4243e+07	9.25868e+06	1.07645e+07	6.54816e+06	1.32277e+07	1.0144	0.136299	2.00363
M369T420_NEG	Digalacturonate	9.093e+06	3.69821e+07	1.08725e+07	3.83561e+06	5.43566e+06	2.906e+06	4.18621e+07	1.28165e+07	7.25333e+07	7.76486e+07	7.03409e+07	4.75306e+07	1.15208e+07	5.37887e+07	2.22306	0.145373	2.00159
M103T217_NEG	3-hydroxybutyric acid	3.09856e+07	4.68128e+07	5.64273e+07	5.8698e+07	3.21342e+07	6.39601e+07	1.35354e+07	8.50255e+06	2.44511e+07	1.02432e+07	3.55315e+07	2.05762e+07	4.81697e+07	1.88067e+07	-1.35688	0.132953	1.998
M339T30_2_POS	Monoelaidin	3.17233e+08	2.55535e+08	3.6254e+08	3.35441e+08	2.97473e+08	3.52688e+08	2.52934e+08	2.31057e+08	2.90904e+08	1.8392e+08	2.36747e+08	2.10576e+08	3.20152e+08	2.34356e+08	-0.450052	0.140321	1.99675
M239T375_NEG	Dinoterb	2.94897e+07	4.05728e+07	2.23042e+07	2.87524e+07	2.42058e+07	2.82845e+07	3.43608e+07	7.59204e+07	5.32496e+07	4.46968e+07	6.40898e+07	5.21453e+07	2.89349e+07	5.40771e+07	0.902206	0.141433	1.99625
M407T291_POS	L-tryptophanamide	4.54826e+08	5.98332e+08	5.21917e+08	6.15e+08	3.50009e+08	6.57519e+08	7.16899e+08	6.53327e+08	8.80986e+08	7.14285e+08	7.14124e+08	7.61849e+08	5.32934e+08	7.40245e+08	0.474047	0.146006	1.99552
M107T21_POS	1-(4-pyridinyl)-4-piperidinamine	1.07167e+06	713560	881459	1.09702e+06	1.01088e+06	1.15048e+06	2.09921e+06	1.50557e+06	1.45243e+06	1.70143e+06	1.20923e+06	1.40314e+06	987512	1.56183e+06	0.661371	0.136299	1.99482
M699T27_NEG	1,2-dioleoyl-sn-glycero-3-phosphate	1.52391e+07	8.2537e+06	1.35511e+07	1.40718e+07	1.51445e+07	1.44993e+07	1.18484e+07	7.18778e+06	9.53092e+06	7.27265e+06	7.3356e+06	7.86443e+06	1.34599e+07	8.50662e+06	-0.66201	0.145204	1.99407
M276T377_POS	L-glutarylcarnitine	7.44963e+07	6.65072e+07	7.98961e+07	6.04835e+07	6.20325e+07	7.82078e+07	5.56195e+07	5.84324e+07	5.36418e+07	5.92566e+07	5.42433e+07	4.52385e+07	7.02706e+07	5.44054e+07	-0.369172	0.13921	1.99321
M244T418_NEG	3-Phosphoserine	8.66015e+06	2.16107e+07	7.34183e+06	1.82487e+06	8.11463e+06	3.24492e+06	2.82302e+07	7.47786e+06	3.48358e+07	4.07431e+07	3.52213e+07	2.87671e+07	8.46618e+06	2.92126e+07	1.78681	0.145204	1.99272
M205T292_2_POS	3,5-dihydroxydecanoic acid	2.40405e+09	2.69056e+09	2.53952e+09	2.76048e+09	2.12033e+09	2.83968e+09	2.91482e+09	2.93144e+09	3.10697e+09	3.01458e+09	2.87175e+09	3.02263e+09	2.5591e+09	2.97703e+09	0.218237	0.146006	1.9922
M373T521_4_POS	15-deoxy-.delta.12,14-prostaglandin j2, 2-glycerol ester	4.03611e+08	8.43499e+08	1.11594e+09	4.31457e+08	4.06983e+08	1.17094e+09	5.02715e+09	3.49033e+09	4.20671e+09	1.74693e+09	2.69751e+09	1.40675e+09	7.28738e+08	3.0959e+09	2.08688	0.13921	1.99216
M317T258_POS	Bupirimate	1.56992e+07	2.52983e+07	1.52738e+07	2.47443e+07	1.87335e+07	2.26883e+07	1.09076e+07	1.49726e+07	8.74844e+06	1.15443e+07	1.31817e+07	1.25522e+07	2.04062e+07	1.19845e+07	-0.767842	0.129693	1.99209
M185T337_1_NEG	4-isoxazolepropanoic acid, .alpha.-amino-2,3-dihydro-5-methyl-3-oxo-	5.74417e+06	5.97347e+06	9.84876e+06	6.49814e+06	8.44195e+06	5.78513e+06	3.50458e+06	3.03754e+06	4.2734e+06	4.35577e+06	2.88272e+06	5.80615e+06	7.0486e+06	3.97669e+06	-0.825767	0.145373	1.99106
M404T219_POS	9,11-dideoxy-9.alpha.,11.alpha.-methanoepoxyprosta-5z,13e-dien-1-oic acid, methyl ester	3.34697e+06	3.22459e+06	5.59736e+06	6.83192e+06	1.95914e+06	4.87009e+06	1.39196e+06	1.21303e+06	1.53892e+06	1.23587e+06	979752	1.95063e+06	4.30501e+06	1.38503e+06	-1.6361	0.13921	1.98533
M388T189_2_POS	Lys-Ile-Lys	1.07965e+08	1.5273e+08	1.50905e+08	3.12032e+08	1.63756e+08	2.89647e+08	8.80136e+07	4.0605e+07	6.61531e+07	3.26472e+07	3.26414e+07	5.68004e+07	1.96173e+08	5.28101e+07	-1.89324	0.136299	1.98061
M155T431_NEG	2-chlorobenzoic acid	7.57582e+08	1.27799e+09	6.75258e+08	7.24975e+08	6.50539e+08	4.10093e+08	1.08885e+09	1.17195e+09	1.3075e+09	1.22287e+09	1.24667e+09	1.17232e+09	7.49406e+08	1.2017e+09	0.681251	0.145235	1.97813
M159T286_2_POS	Fenfluramine	3.07128e+08	2.11113e+08	2.94631e+08	2.17669e+08	2.99656e+08	1.66535e+08	2.07323e+08	1.64517e+08	1.15608e+08	1.07927e+08	1.73639e+08	1.28485e+08	2.49455e+08	1.49583e+08	-0.737832	0.1643	1.97735
M305T411_POS	N-acetylaspartylglutamic acid	4.22893e+06	3.59732e+06	6.2919e+06	7.08066e+06	2.34531e+06	6.8009e+06	1.47404e+06	2.7056e+06	1.36313e+06	1.42189e+06	1.81031e+06	2.35161e+06	5.0575e+06	1.85443e+06	-1.44745	0.141284	1.97687
M304T282_NEG	Entacapone 3-.beta.-d-glucuronide	1.13569e+07	1.31773e+07	1.26898e+07	6.94279e+06	9.77543e+06	1.2306e+07	1.60823e+07	1.23648e+07	1.92159e+07	1.58258e+07	1.66918e+07	1.54354e+07	1.10414e+07	1.5936e+07	0.529372	0.145373	1.97466
M213T414_POS	Disulfoton sulfoxide	4.65967e+06	2.38211e+07	6.00496e+06	512810	7.84797e+06	2.57173e+06	3.02863e+07	5.30847e+06	4.8043e+07	5.03032e+07	4.15546e+07	3.30348e+07	7.5697e+06	3.47551e+07	2.19891	0.15475	1.97364
M183T22_NEG	Thiouric acid	3.618e+07	2.81751e+07	1.90687e+07	1.42141e+07	3.85968e+07	2.45214e+07	5.30791e+07	3.82537e+07	5.58855e+07	4.51443e+07	4.03808e+07	4.09211e+07	2.67927e+07	4.56108e+07	0.767535	0.144884	1.97356
M434T258_POS	Schizandrin a	5.12485e+06	8.90678e+06	4.93419e+06	8.66686e+06	5.67597e+06	7.61964e+06	2.83333e+06	5.04698e+06	2.46883e+06	3.00941e+06	3.71451e+06	3.72285e+06	6.82138e+06	3.46599e+06	-0.976798	0.136299	1.97284
M130T424_POS	L-Glutamate	1.13945e+08	1.79928e+08	6.72821e+07	4.91824e+07	5.04227e+07	8.05828e+07	9.58225e+07	2.47107e+08	2.88742e+08	3.64847e+08	5.04904e+08	3.33279e+08	9.02239e+07	3.05784e+08	1.76093	0.146366	1.96946
M326T342_NEG	6-acetylmorphine	904961	663543	1.27262e+06	1.67648e+06	1.03716e+06	809117	435512	395856	543003	420314	667111	398477	1.06065e+06	476712	-1.15376	0.145204	1.96706
M202T338_2_NEG	Indole-3-butyric acid	9.01462e+07	9.85982e+07	9.79357e+07	1.07697e+08	1.38469e+08	9.30262e+07	6.73104e+07	5.56854e+07	7.53437e+07	7.44818e+07	5.62334e+07	9.12175e+07	1.04312e+08	7.00454e+07	-0.574544	0.145204	1.96699
M328T178_POS	Methanone, [1-(2-hydroxypentyl)-1h-indol-3-yl](2,2,3,3-tetramethylcyclopropyl)-	1.11617e+07	2.49756e+07	3.30272e+07	3.58426e+07	1.18288e+07	1.43107e+07	7.40106e+06	2.96333e+06	1.91969e+06	2.91203e+06	1.90323e+06	9.34055e+06	2.18578e+07	4.40665e+06	-2.31039	0.145235	1.96599
M409T149_NEG	Aloenin	172094	226886	210829	194380	111989	281287	329222	304446	303708	285016	492752	358205	199577	345558	0.791979	0.145204	1.96546
M344T432_NEG	Guanosine 3',5'-cyclic monophosphate	8.43942e+06	5.08231e+06	1.07505e+07	9.81645e+06	7.92281e+06	1.1294e+07	5.87222e+06	5.92046e+06	5.42448e+06	5.06533e+06	4.98776e+06	4.87221e+06	8.88426e+06	5.35708e+06	-0.729805	0.145373	1.96529
M262T431_NEG	Gemcitabine	4.08425e+06	4.40668e+06	4.17007e+06	5.75408e+06	5.31527e+06	6.6424e+06	2.71708e+06	3.52623e+06	2.40761e+06	3.13634e+06	2.48694e+06	4.24153e+06	5.06213e+06	3.08595e+06	-0.714027	0.140452	1.96525
M296T251_POS	Dosulepin	5.24647e+06	3.8046e+06	4.57585e+06	3.77125e+06	5.81867e+06	3.79321e+06	8.48455e+06	5.40297e+06	6.90128e+06	8.32356e+06	7.35092e+06	1.10133e+07	4.50168e+06	7.91276e+06	0.813719	0.136299	1.96226
M271T165_POS	Methyl hexadecanoate	397741	223850	110318	574445	102397	335433	1.18112e+06	735885	1.65351e+06	2.37088e+06	504974	1.3601e+06	290697	1.30108e+06	2.16212	0.158681	1.9607
M386T189_1_POS	Docosahexaenoylglycine	8.87723e+07	6.43859e+07	8.39012e+07	1.91286e+08	7.64363e+07	1.04401e+08	4.29373e+07	2.08354e+07	2.99792e+07	1.73775e+07	2.06465e+07	3.76643e+07	1.0153e+08	2.824e+07	-1.8461	0.145204	1.95955
M491T258_POS	Caudatin	3.27937e+07	3.86655e+07	3.02816e+07	4.11221e+07	2.5696e+07	3.58554e+07	2.3107e+07	2.86953e+07	1.68527e+07	2.55218e+07	2.01554e+07	2.29097e+07	3.40691e+07	2.28736e+07	-0.574777	0.140321	1.95811
M200T259_POS	Prometryne	2.43387e+07	3.45821e+07	2.45694e+07	3.0362e+07	3.04781e+07	2.77595e+07	2.10946e+07	2.35535e+07	2.10195e+07	2.14788e+07	2.28864e+07	2.25075e+07	2.86816e+07	2.20901e+07	-0.376729	0.13921	1.95573
M471T51_POS	P-tert-octylphenol hexaglycol ether	4.76321e+06	4.58721e+06	1.65411e+06	3.28562e+06	4.25337e+06	5.70557e+06	8.68565e+06	4.76259e+06	1.05043e+07	5.94601e+06	8.08462e+06	9.76465e+06	4.04152e+06	7.95797e+06	0.977505	0.146617	1.95323
M607T435_NEG	Thymidine 3',5'-cyclic monophosphate	2.36189e+06	1.09216e+07	2.76067e+06	903105	3.61593e+06	1.7163e+06	1.12332e+07	3.14815e+06	1.8098e+07	1.60634e+07	1.65487e+07	1.41034e+07	3.71324e+06	1.31991e+07	1.82969	0.159655	1.95258
M274T433_NEG	Paraoxon	4.02423e+06	1.46994e+07	6.77195e+06	589578	5.97555e+06	4.47424e+06	2.31907e+07	3.37514e+06	3.53483e+07	3.49231e+07	3.1553e+07	2.04025e+07	6.08915e+06	2.47988e+07	2.02596	0.161842	1.95078
M211T383_NEG	D-ribose 1-phosphate	844422	4.25866e+06	1.06665e+06	478170	1.47646e+06	575302	5.22944e+06	956711	9.51234e+06	8.68328e+06	8.03901e+06	5.67543e+06	1.44995e+06	6.34937e+06	2.13061	0.1643	1.95028
M402T187_POS	Myxalamid b	1.72523e+07	5.78855e+07	3.56707e+07	4.71673e+07	2.20231e+07	4.90305e+07	2.06579e+07	7.90601e+06	1.0961e+07	5.50056e+06	5.67815e+06	1.36277e+07	3.81716e+07	1.07219e+07	-1.83194	0.13921	1.9498
M204T292_5_POS	Acetylcarnitine	2.42669e+10	2.72219e+10	2.57483e+10	2.7995e+10	2.14461e+10	2.85714e+10	2.94557e+10	2.87204e+10	3.15459e+10	3.04734e+10	2.90223e+10	3.04032e+10	2.58749e+10	2.99368e+10	0.210367	0.165028	1.94774
M755T422_NEG	Forsythoside b	860107	546809	1.05466e+06	1.26991e+06	1.64828e+06	1.80469e+06	601775	652328	364965	134380	343843	486989	1.19741e+06	430713	-1.47512	0.146006	1.94726
M197T419_NEG	2,4,5-trichlorophenol	6.2204e+06	7.67731e+06	3.40467e+06	2.5246e+06	2.39195e+06	1.60422e+06	6.94767e+06	8.30325e+06	8.05428e+06	7.59845e+06	8.71021e+06	6.93877e+06	3.97053e+06	7.75877e+06	0.966498	0.146006	1.94605
M267T33_POS	Dienestrol	7.83758e+07	7.72374e+07	8.29378e+07	8.14322e+07	6.70722e+07	8.53559e+07	6.5847e+07	7.39717e+07	5.56927e+07	6.73248e+07	4.79648e+07	5.69505e+07	7.87352e+07	6.12919e+07	-0.361313	0.145235	1.94453
M201T211_POS	Hexanoyl-l-carnitine	6.34738e+06	6.51605e+06	1.94054e+07	1.56673e+07	7.21848e+06	8.764e+06	2.15018e+06	2.00979e+06	2.16014e+06	1.80395e+06	3.68487e+06	3.21673e+06	1.06531e+07	2.50428e+06	-2.08881	0.157955	1.94442
M577T155_POS	Trillin	1.08213e+06	1.28502e+06	637502	1.30323e+06	929996	257084	136462	487529	293824	71343.1	268462	334859	915827	265413	-1.78683	0.146006	1.9437
M181T173_NEG	Hydroxyphenyllactic acid	3.91588e+07	1.51548e+07	1.71075e+07	1.59045e+07	1.79486e+07	1.39631e+07	4.6131e+07	3.94033e+07	5.41548e+07	3.33037e+07	2.77678e+07	4.76256e+07	1.98729e+07	4.13977e+07	1.05875	0.144884	1.94292
M283T316_POS	Niflumic acid	737518	287688	1.41819e+06	283708	693603	595856	1.18012e+06	1.45168e+06	1.32606e+06	1.29055e+06	1.60303e+06	1.72519e+06	669427	1.42944e+06	1.09445	0.136775	1.94262
M190T274_POS	Gly-Asn	1.49367e+07	1.20694e+07	1.24371e+07	1.21029e+07	1.24773e+07	1.18097e+07	1.69742e+07	1.3838e+07	1.70693e+07	1.63487e+07	1.4714e+07	1.39184e+07	1.26388e+07	1.54771e+07	0.29227	0.146006	1.93939
M365T425_POS	Xanthosine 5'-monophosphate	2.86445e+07	2.46132e+07	3.07215e+07	2.93022e+07	2.46887e+07	2.98057e+07	2.37542e+07	2.60704e+07	2.2932e+07	2.25703e+07	2.26206e+07	2.40676e+07	2.79626e+07	2.36692e+07	-0.24049	0.159569	1.93873
M507T28_1_POS	Euphol acetate	1.95665e+06	3.08933e+06	2.59984e+06	1.35208e+06	2.56206e+06	1.42865e+06	3.9998e+06	4.50089e+06	3.5421e+06	3.43328e+06	2.93661e+06	3.07485e+06	2.16477e+06	3.58125e+06	0.726252	0.145204	1.9365
M299T424_NEG	Perfluorobutane sulfonic acid (pfbus)	1.49756e+06	6.33472e+06	2.14678e+06	313555	3.23063e+06	911632	9.92285e+06	1.97543e+06	1.36405e+07	1.77652e+07	1.42294e+07	7.60673e+06	2.40581e+06	1.08567e+07	2.17399	0.165927	1.93633
M383T287_POS	Teniposide	6.49129e+06	8.20998e+06	6.88941e+06	533011	3.95204e+06	3.21141e+06	8.30388e+06	7.57974e+06	1.04984e+07	1.01556e+07	1.02291e+07	1.06856e+07	4.88119e+06	9.57537e+06	0.972095	0.146006	1.93469
M479T24_POS	1,2-dilauroyl-sn-glycerol	646916	494499	413500	403739	507490	407433	1.48059e+06	698667	900144	1.67497e+06	753776	1.03925e+06	478929	1.09123e+06	1.18807	0.147033	1.93405
M442T431_NEG	Guanosine 5'-diphosphate	9.80529e+06	4.95794e+06	1.48643e+07	1.34679e+07	9.56464e+06	1.58645e+07	4.46814e+06	4.74902e+06	6.17576e+06	4.91781e+06	4.78423e+06	6.32519e+06	1.14208e+07	5.23669e+06	-1.12493	0.149592	1.93295
M631T426_POS	Efavirenz	1.69703e+06	6.12642e+06	957230	36362	1.17591e+06	155400	5.58707e+06	2.10744e+06	7.62371e+06	6.57503e+06	7.90577e+06	7.45395e+06	1.69139e+06	6.20883e+06	1.87611	0.16072	1.93277
M447T418_NEG	Deoxythymidine triphosphate	8.64296e+06	7.39084e+06	1.22232e+07	1.18626e+07	1.17854e+07	1.41273e+07	7.22514e+06	7.86714e+06	7.2842e+06	6.89358e+06	7.38926e+06	6.76936e+06	1.10054e+07	7.23811e+06	-0.604524	0.147033	1.93024
M451T448_NEG	Glycodeoxycholic acid	844512	294575	1.19633e+06	1.97477e+06	961229	1.99121e+06	218433	405614	24366.3	148870	32407.2	291083	1.21044e+06	186796	-2.696	0.146006	1.92768
M339T156_NEG	15-ketoiloprost	2.03672e+06	917516	4.58535e+06	4.39021e+06	5.91439e+06	2.89969e+06	1.21209e+06	1.12457e+06	551464	784299	622966	745459	3.45731e+06	840142	-2.04095	0.165927	1.92681
M199T419_NEG	D-erythrose 4-phosphate	2.13033e+07	8.42339e+07	1.97161e+07	1.01603e+07	5.16534e+07	9.05334e+06	9.50673e+07	2.81938e+07	1.3657e+08	1.54172e+08	1.34975e+08	1.00524e+08	3.26867e+07	1.0825e+08	1.7276	0.168769	1.92519
M757T134_POS	G2s2 neuac(2-6,2-3)	3.40361e+08	2.96074e+08	3.3568e+08	2.17371e+08	2.69228e+08	3.15739e+08	4.4516e+08	3.59887e+08	4.51586e+08	3.49098e+08	3.72987e+08	3.78955e+08	2.95742e+08	3.92945e+08	0.409989	0.145373	1.9221
M333T258_POS	Estrone sulfate	3.36701e+07	4.84272e+07	3.15312e+07	5.14803e+07	3.51728e+07	4.71512e+07	2.53884e+07	3.32622e+07	1.90405e+07	2.56946e+07	2.5442e+07	2.69806e+07	4.12388e+07	2.5968e+07	-0.667265	0.145204	1.92182
M214T144_POS	Tetradecylamine	1.33521e+06	1.35165e+06	1.53692e+06	1.41547e+06	1.7494e+06	1.5023e+06	1.11081e+06	1.34231e+06	923974	1.23998e+06	959220	1.31783e+06	1.48183e+06	1.14902e+06	-0.366972	0.165927	1.92136
M273T258_POS	Eleutherin	3.23682e+07	3.67818e+07	3.26638e+07	3.51031e+07	3.01633e+07	3.52599e+07	3.02828e+07	2.97677e+07	2.71049e+07	2.94154e+07	3.12261e+07	2.83249e+07	3.37233e+07	2.93536e+07	-0.200209	0.145204	1.92011
M105T33_POS	4-methylbenzyl alcohol	3.58088e+08	3.33539e+08	3.73237e+08	3.744e+08	3.07945e+08	3.82933e+08	2.94937e+08	3.37315e+08	2.43552e+08	3.14471e+08	2.33551e+08	2.63251e+08	3.55024e+08	2.81179e+08	-0.336424	0.155521	1.91934
M260T211_2_POS	Propranolol	7.55867e+08	7.05046e+08	2.3423e+09	1.84706e+09	8.45756e+08	1.07112e+09	2.47126e+08	2.33578e+08	2.75375e+08	2.06205e+08	4.50788e+08	3.65719e+08	1.26119e+09	2.96465e+08	-2.08885	0.164523	1.91733
M273T337_NEG	Aloesin	3.87606e+07	4.32771e+07	4.35848e+07	4.9862e+07	6.57287e+07	4.25543e+07	2.54305e+07	2.20388e+07	2.97022e+07	3.33196e+07	2.4258e+07	4.23393e+07	4.72946e+07	2.95147e+07	-0.680239	0.159222	1.91668
M205T51_NEG	Homocitrate	1.19283e+07	1.87448e+07	1.75649e+07	1.55e+07	1.60714e+07	1.79773e+07	1.1974e+07	1.24786e+07	1.42558e+07	1.03377e+07	1.13288e+07	1.18497e+07	1.62978e+07	1.20374e+07	-0.437151	0.145204	1.91665
M294T214_POS	Anastrozole	963231	1.00422e+06	1.25103e+06	2.02889e+06	1.61638e+06	2.00119e+06	320293	641514	314708	905870	1.02404e+06	475798	1.47749e+06	613704	-1.26753	0.145204	1.9164
M203T287_POS	Acetylsalicylic acid	1.89006e+08	2.48269e+08	1.8555e+08	4.12892e+07	1.16329e+08	9.9241e+07	2.26195e+08	2.13315e+08	2.91725e+08	2.94465e+08	2.91647e+08	2.88889e+08	1.46614e+08	2.67706e+08	0.868627	0.159469	1.91617
M541T444_NEG	Punicalagin	1.70863e+06	2.08145e+07	2.13614e+06	2.68501e+07	5.47491e+06	289493	3.6361e+07	2.58308e+06	6.0052e+07	5.93481e+07	5.89116e+07	4.70637e+07	9.54563e+06	4.40532e+07	2.20634	0.1724	1.9154
M423T390_POS	Fludrocortisone	659734	576270	862357	936748	725781	779833	483106	608059	560478	601377	363381	511362	756787	521294	-0.537791	0.155837	1.91485
M543T444_1_NEG	Zoledronic acid	293096	2.16024e+06	343173	602652	795118	100521	4.39185e+06	146878	6.20039e+06	8.57776e+06	5.42976e+06	3.47768e+06	715800	4.70405e+06	2.71628	0.176034	1.91377
M516T34_3_POS	Methyl fexofenadine	1.62139e+07	1.73944e+07	5.51925e+06	1.50467e+07	1.19402e+07	1.54351e+07	2.42745e+07	1.34276e+07	3.92142e+07	3.43283e+07	2.25787e+07	3.57125e+07	1.35916e+07	2.8256e+07	1.05584	0.173892	1.91372
M469T22_NEG	Philanthotoxin 74	3.13516e+07	2.47696e+07	2.24756e+07	2.01002e+07	2.42868e+07	1.94994e+07	5.2089e+07	3.04794e+07	4.08142e+07	7.29051e+07	3.62205e+07	4.39967e+07	2.37472e+07	4.60842e+07	0.956514	0.162641	1.91315
M374T193_POS	7(z),10(z),13(z),16(z),19(z)-n-(2-hydroxyethyl)docosapentaenamide	6.46325e+06	2.86686e+07	1.44791e+07	2.06643e+07	8.55364e+06	1.74124e+07	5.51513e+06	2.36158e+06	2.74462e+06	1.54755e+06	1.82675e+06	5.26468e+06	1.60402e+07	3.21005e+06	-2.32102	0.145204	1.91295
M428T417_POS	Adenosine 3',5'-diphosphate (pap)	5.80155e+06	5.46578e+06	6.44705e+06	6.66712e+06	7.03732e+06	6.79351e+06	4.97437e+06	5.70632e+06	5.42517e+06	4.88742e+06	5.56896e+06	5.64325e+06	6.36872e+06	5.36758e+06	-0.246731	0.1643	1.90995
M306T587_POS	Clioquinol	384635	365109	418081	394249	397802	414944	386179	369699	328849	357032	339979	315978	395803	349619	-0.178998	0.165813	1.9093
M369T418_NEG	Phosphoserine	4.41035e+07	3.77833e+07	4.9538e+07	5.01464e+07	4.59447e+07	5.18578e+07	3.53559e+07	4.37435e+07	3.66082e+07	3.18387e+07	3.66828e+07	3.997e+07	4.65623e+07	3.73665e+07	-0.317416	0.168457	1.90887
M719T32_NEG	Pg 32:1	3.32577e+07	4.98268e+07	1.06694e+08	6.82426e+07	5.39137e+07	5.90116e+07	2.79845e+07	2.94334e+07	2.93238e+07	1.83037e+07	2.82092e+07	2.64024e+07	6.18243e+07	2.66095e+07	-1.21623	0.168457	1.90868
M267T303_POS	Nevirapine	2.3561e+07	1.41439e+07	3.17378e+07	5.2246e+06	1.68451e+07	1.64462e+07	6.74535e+07	5.32496e+07	4.36383e+07	3.88708e+07	4.31173e+07	2.21435e+07	1.79931e+07	4.47455e+07	1.3143	0.145373	1.90796
M243T190_NEG	3-hydroxymyristic acid	2.88631e+06	4.31477e+06	4.51383e+06	1.0699e+07	5.30284e+06	9.16445e+06	2.31116e+06	1.05598e+06	1.81945e+06	820709	813335	1.64969e+06	6.14687e+06	1.41172e+06	-2.1224	0.145373	1.90713
M425T21_NEG	(2e,6e,10e)-13-[(2r)-6-hydroxy-2,8-dimethyl-3,4-dihydrochromen-2-yl]-2,6,10-trimethyltrideca-2,6,10-trienoic acid	6.74212e+07	4.90297e+07	4.21346e+07	4.35687e+07	5.45452e+07	4.55778e+07	1.24216e+08	6.34991e+07	8.00883e+07	1.39154e+08	7.33794e+07	9.36914e+07	5.03795e+07	9.56713e+07	0.925248	0.16036	1.90472
M485T444_POS	Paederoside	529951	2.77479e+06	807132	712899	328145	637733	3.3463e+06	480315	9.30942e+06	8.74788e+06	9.8209e+06	5.30298e+06	965109	6.16797e+06	2.67603	0.181997	1.90428
M305T285_POS	Oxadiazon	2.27587e+07	1.38826e+07	1.53126e+07	1.42916e+07	1.56021e+07	1.59804e+07	1.04724e+07	1.19878e+07	1.12441e+07	1.04554e+07	1.24978e+07	1.28048e+07	1.63047e+07	1.1577e+07	-0.494019	0.170505	1.90298
M109T425_POS	1,2,3-benzenetriol	3.55373e+06	2.14766e+07	4.88008e+06	648163	6.81893e+06	2.23984e+06	2.14205e+07	4.12797e+06	4.56754e+07	3.52134e+07	4.3251e+07	3.0016e+07	6.60288e+06	2.99507e+07	2.18142	0.17727	1.90284
M244T357_POS	N-acetyl-d-galactosamine	3.60243e+06	1.65002e+06	4.60439e+06	1.98167e+06	2.8376e+06	2.46632e+06	4.70575e+06	5.81979e+06	4.00299e+06	4.6296e+06	5.56018e+06	4.56099e+06	2.85707e+06	4.87988e+06	0.77231	0.144884	1.90155
M459T425_2_NEG	D-ribose 5-phosphate	272807	4.85829e+06	1.13708e+06	80068.7	1.3478e+06	319703	9.55018e+06	467910	2.70761e+07	2.54533e+07	2.39037e+07	9.70369e+06	1.33596e+06	1.60258e+07	3.58445	0.187193	1.8978
M637T27_2_POS	Thalsimine	5.60943e+06	4.95017e+06	4.83173e+06	5.15607e+06	4.985e+06	6.97032e+06	5.19044e+06	7.49096e+06	1.0503e+07	1.0675e+07	7.69557e+06	1.11685e+07	5.41712e+06	8.78723e+06	0.697882	0.180552	1.89518
M256T463_NEG	Triclopyr	2.61442e+06	2.40865e+06	1.73597e+06	1.58281e+06	989772	839846	2.85333e+06	4.11702e+06	3.13694e+06	3.36347e+06	2.65349e+06	2.27555e+06	1.69525e+06	3.06663e+06	0.855162	0.1643	1.89513
M256T295_NEG	N-acetyl-d-glucosamine	1.68544e+06	2.33936e+06	2.27175e+06	2.66063e+06	2.07069e+06	2.78187e+06	3.17906e+06	2.85883e+06	3.10976e+06	2.53045e+06	3.50091e+06	2.93472e+06	2.30162e+06	3.01895e+06	0.391396	0.169584	1.89392
M435T23_POS	Tris(2-ethylhexl)phosphate	2.79328e+06	1.46706e+06	1.27622e+06	1.40653e+06	1.66178e+06	1.3602e+06	3.60633e+06	2.83158e+06	2.55501e+06	4.52754e+06	2.03413e+06	3.7346e+06	1.66084e+06	3.21487e+06	0.952842	0.159469	1.89222
M381T21_NEG	L-alaninamide, n-[2-[2-(hydroxyamino)-2-oxoethyl]-4-methyl-1-oxopentyl]-3-methyl-l-valyl-n-(2-aminoethyl)-	1.28937e+08	9.20766e+07	8.53251e+07	8.6117e+07	1.07788e+08	8.50764e+07	2.43364e+08	1.34567e+08	1.52405e+08	2.23146e+08	1.24921e+08	1.57744e+08	9.75533e+07	1.72691e+08	0.823931	0.159569	1.89168
M274T201_1_POS	Emetine	1.7862e+08	6.33565e+08	5.95137e+08	3.89575e+08	1.60731e+08	2.23174e+08	9.81974e+07	6.2054e+07	1.97023e+07	1.75729e+07	2.36819e+07	1.30951e+08	3.63467e+08	5.86932e+07	-2.63056	0.165123	1.8909
M325T576_NEG	2,3-dinor-8-isoprostaglandin-f2.alpha.	1.97061e+06	1.95167e+06	1.93787e+06	1.81278e+06	1.80978e+06	1.94595e+06	1.73384e+06	1.76598e+06	1.80208e+06	1.77538e+06	1.84676e+06	1.78168e+06	1.90478e+06	1.78429e+06	-0.0942753	0.157762	1.89067
M355T439_POS	Tetradifon	1.03999e+06	333395	3.17665e+06	3.55558e+06	2.88969e+06	3.67177e+06	674314	951694	225301	372799	191580	74816.7	2.44451e+06	415084	-2.55807	0.166922	1.88891
M232T34_POS	4-(methylnitrosamino)-1-(3-pyridyl)-1-butanol	6.79399e+06	7.73756e+06	1.0908e+07	8.43531e+06	7.54166e+06	1.01102e+07	5.77497e+06	6.55697e+06	4.85934e+06	7.05086e+06	6.35469e+06	4.13414e+06	8.5878e+06	5.78849e+06	-0.5691	0.16036	1.88871
M450T258_POS	Salvinorin a	3.95191e+06	5.71423e+06	3.38206e+06	7.18699e+06	3.68951e+06	5.80872e+06	2.61486e+06	2.9463e+06	2.08334e+06	2.59746e+06	2.74327e+06	2.83921e+06	4.95557e+06	2.63741e+06	-0.909931	0.146006	1.88821
M231T241_POS	3-methylglutarylcarnitine	3.5567e+06	1.30594e+06	4.46985e+06	1.78523e+06	3.21949e+06	2.43317e+06	5.82047e+06	6.33447e+06	3.38058e+06	6.62498e+06	4.43272e+06	6.25926e+06	2.79506e+06	5.47541e+06	0.970087	0.145204	1.88571
M519T396_NEG	[2-(3,4-dihydroxyphenyl)-5-hydroxy-7-methoxy-4-oxo-3-[(2s,3r,4r,5r,6s)-3,4,5-trihydroxy-6-methyloxan-2-yl]oxychromen-8-yl] acetate	150044	684898	214020	20800.1	588225	1.41663e+06	3.00403e+06	156171	3.00737e+06	2.79053e+06	1.80336e+06	1.9232e+06	512437	2.11411e+06	2.0446	0.187379	1.87466
M513T23_NEG	11-ketofusidic acid	1.22961e+07	1.19277e+07	1.0614e+07	1.02789e+07	1.05081e+07	8.60506e+06	3.4514e+07	1.39404e+07	1.80511e+07	3.50835e+07	1.8876e+07	2.01996e+07	1.0705e+07	2.34441e+07	1.13094	0.168791	1.8745
M321T444_POS	Carbophenothion methyl-o-analog	815090	1.9653e+06	1.50744e+06	64650.9	1.67227e+06	597783	4.25247e+06	1.11911e+06	2.70674e+06	4.8982e+06	2.99332e+06	5.23321e+06	1.10375e+06	3.53384e+06	1.67882	0.164523	1.87342
M599T416_NEG	9,10-dihydro-4,5,7-trihydroxy-9,10-dioxo-2-anthroic acid	454427	1.48238e+06	594376	436336	1.256e+06	1.02974e+06	2.88362e+06	312415	3.70568e+06	3.79615e+06	2.51654e+06	2.49733e+06	875544	2.61862e+06	1.58056	0.193563	1.86828
M347T21_POS	3-[(z)-heptadec-10-enyl]benzene-1,2-diol	5.52645e+06	4.0834e+06	3.86494e+06	3.96385e+06	5.81792e+06	3.86882e+06	1.05702e+07	5.79177e+06	7.64174e+06	1.0871e+07	5.51176e+06	7.3193e+06	4.5209e+06	7.95096e+06	0.81452	0.169606	1.86749
M495T431_POS	Picroside ii	5.97689e+07	7.11673e+07	3.27502e+07	3.31232e+07	5.11819e+07	3.46049e+07	7.01186e+07	6.43731e+07	7.12583e+07	7.23506e+07	6.54536e+07	7.90113e+07	4.70994e+07	7.04276e+07	0.580432	0.17376	1.86535
M409T33_POS	Beclomethasone	5.37574e+07	5.28917e+07	7.57601e+07	5.69941e+07	5.28638e+07	7.66758e+07	4.47331e+07	5.5995e+07	3.52164e+07	4.56741e+07	3.22055e+07	3.35469e+07	6.14905e+07	4.12285e+07	-0.576721	0.1724	1.865
M223T278_POS	Phenindione	1.9247e+07	1.42767e+07	2.10027e+07	2.6559e+07	2.45829e+07	2.4706e+07	1.24894e+07	1.62242e+07	1.88824e+07	1.02237e+07	1.16472e+07	1.4973e+07	2.1729e+07	1.40733e+07	-0.626661	0.1724	1.86444
M181T302_POS	1-(2-furylmethyl)-4-piperidinamine	1.05237e+08	1.21989e+08	1.16955e+08	1.56029e+08	1.4256e+08	1.09481e+08	9.33923e+07	8.41367e+07	7.38111e+07	6.35113e+07	6.22122e+07	1.27632e+08	1.25375e+08	8.4116e+07	-0.5758	0.191076	1.86052
M323T343_NEG	Oxyphenbutazone	48476.8	122950	239897	261615	178245	178126	42507.2	79680.2	38680.6	72821.6	85122.8	44632.8	171552	60574.2	-1.50187	0.1724	1.86044
M117T141_NEG	Beta-n-methylaminoalanine	4.80949e+07	3.43731e+07	4.8084e+07	5.74908e+07	4.15949e+07	3.87508e+07	7.82377e+07	6.67258e+07	7.62628e+07	4.99513e+07	5.31067e+07	6.83444e+07	4.47314e+07	6.54381e+07	0.548842	0.159569	1.85969
M230T432_POS	Flonicamid	2.18057e+07	5.95608e+06	2.92653e+07	2.36991e+07	1.16297e+07	2.60814e+07	7.53164e+06	1.26202e+07	6.69505e+06	5.63195e+06	5.37574e+06	5.3958e+06	1.97396e+07	7.2084e+06	-1.45334	0.187087	1.85948
M273T431_NEG	Galacturonate 1-phosphate	1.2227e+06	6.61476e+06	3.7343e+06	750887	6.73287e+06	1.37648e+06	1.27565e+07	1.64059e+06	1.37481e+07	1.73859e+07	1.38025e+07	9.1461e+06	3.40533e+06	1.14133e+07	1.74484	0.190919	1.85626
M178T188_POS	4-benzofuranethanamine, 2,3-dihydro-.alpha.-methyl-	257006	683041	234680	523754	264232	504099	1.80996e+06	909787	3.42141e+06	1.85661e+06	4.21531e+06	6.05682e+06	411135	3.04498e+06	2.88875	0.1724	1.85583
M310T258_NEG	Domoic acid	1.06803e+06	1.28976e+06	1.25655e+06	129871	257621	856675	2.98486e+06	1.43564e+06	2.51009e+06	1.44349e+06	1.65073e+06	1.6493e+06	809751	1.94568e+06	1.26473	0.169613	1.85542
M218T85_POS	Prolintane	2.38357e+08	1.96855e+08	2.0468e+08	2.29859e+08	1.67842e+08	2.14364e+08	1.76351e+08	1.89513e+08	1.7006e+08	1.66861e+08	1.62244e+08	1.46759e+08	2.0866e+08	1.68631e+08	-0.307279	0.172392	1.85515
M85T292_POS	1h-1,2,4-triazol-3-amine	4.29646e+08	5.0606e+08	4.70024e+08	5.12876e+08	3.9063e+08	5.36308e+08	5.24211e+08	5.20835e+08	5.91976e+08	5.62778e+08	5.44278e+08	5.64363e+08	4.74257e+08	5.51407e+08	0.217447	0.206761	1.8536
M527T194_NEG	Suberoylanilide hydroxamic acid	492549	623658	325270	521734	797213	558212	741064	675782	1.21604e+06	760037	1.09506e+06	1.25606e+06	553106	957340	0.791476	0.186206	1.85163
M257T393_1_NEG	6-phosphogluconic acid	2.84092e+06	2.70447e+07	4.51572e+06	1.06534e+06	8.76634e+06	3.2504e+06	3.44905e+07	4.09854e+06	8.41418e+07	7.51468e+07	6.50958e+07	2.86174e+07	7.9139e+06	4.85985e+07	2.61845	0.206761	1.85083
M311T23_3_NEG	Thymol-beta-d-glucoside	2.08673e+09	1.79913e+09	1.67926e+09	1.68792e+09	2.39343e+09	1.38594e+09	3.46034e+09	2.21464e+09	2.99924e+09	2.66362e+09	2.41914e+09	2.26716e+09	1.83873e+09	2.67069e+09	0.538499	0.169584	1.84961
M415T443_NEG	Geodin hydrate	2.33417e+07	6.42028e+07	1.39654e+07	2.56756e+06	2.39995e+07	7.98544e+06	1.67526e+08	1.77648e+07	3.03949e+08	1.64083e+08	1.40636e+08	9.07471e+07	2.26771e+07	1.47451e+08	2.70093	0.199403	1.84953
M168T300_POS	Senkirkin	1.5584e+07	1.23499e+07	1.98395e+07	1.50886e+07	1.91302e+07	1.48299e+07	1.28565e+07	1.33771e+07	1.25299e+07	1.06285e+07	1.0121e+07	1.36307e+07	1.6137e+07	1.21906e+07	-0.404606	0.209353	1.84932
M337T20_NEG	Piperonyl butoxide	2.51574e+08	1.81074e+08	1.72427e+08	1.58402e+08	2.14109e+08	1.48537e+08	4.33924e+08	2.42229e+08	2.85018e+08	3.86033e+08	2.36508e+08	2.84976e+08	1.87687e+08	3.11448e+08	0.730662	0.169637	1.84705
M352T535_POS	Dipivefrine	849716	868710	1.65719e+06	457069	242924	1.27146e+06	3.61108e+06	2.9786e+06	5.46181e+06	1.45058e+06	2.31834e+06	1.89248e+06	891178	2.95215e+06	1.72798	0.18356	1.84693
M367T375_NEG	Isoanhydroicaritin	479423	869312	200440	540044	245160	413047	679240	1.79758e+06	1.15521e+06	782246	1.21481e+06	854791	457904	1.08065e+06	1.23878	0.190919	1.84591
M441T386_NEG	Catechin gallate	605804	287090	352909	540455	584980	481490	214606	461178	136517	99762.2	204353	323145	475454	239927	-0.986713	0.200956	1.84346
M429T425_NEG	Methyl dichloroasterrate	3.56227e+06	1.46129e+07	3.96527e+06	4.46165e+06	3.38126e+06	694839	1.69831e+07	3.29126e+06	4.97449e+07	4.25139e+07	4.9156e+07	1.95517e+07	5.11303e+06	3.02068e+07	2.56262	0.206761	1.84186
M305T272_NEG	Leucocyanidin	80539.8	263713	368488	19555.7	323914	162873	363626	338086	554334	413625	626197	798568	203181	515739	1.34388	0.170505	1.84061
M221T43_NEG	Diethyl phthalate	1.72077e+06	537997	781885	2.3716e+06	1.29236e+06	1.94008e+06	2.65085e+06	3.35107e+06	3.85094e+06	1.15859e+07	7.1853e+06	5.84491e+06	1.44078e+06	5.74482e+06	1.99541	0.201818	1.83567
M283T358_POS	N-desethylamodiaquine	4.95689e+06	2.96618e+06	9.02245e+06	2.9418e+06	5.32994e+06	5.00919e+06	1.0171e+07	1.06877e+07	7.18136e+06	8.37538e+06	1.0194e+07	7.20487e+06	5.03774e+06	8.96906e+06	0.832179	0.16036	1.83564
M320T285_POS	3-pyridinecarbonitrile, 6-[[2-[[4-(2,4-dichlorophenyl)-5-(5-methyl-1h-imidazol-2-yl)-2-pyrimidinyl]amino]ethyl]amino]-	2.556e+06	2.5062e+06	2.8988e+06	3.82857e+06	2.7752e+06	4.10033e+06	1.94416e+06	2.93193e+06	1.11333e+06	1.31521e+06	1.68021e+06	2.20658e+06	3.11085e+06	1.86524e+06	-0.737949	0.188912	1.83486
M565T414_NEG	Udp-d-glucose	4.75414e+06	1.2417e+06	6.06445e+06	4.25247e+06	1.28982e+06	1.4507e+06	399528	692355	379405	153890	605013	931514	3.17555e+06	526951	-2.59127	0.207881	1.83412
M511T111_NEG	1-octadecanoyl-sn-glycero-3-phospho-(1'-sn-glycerol)	2.43092e+07	1.41115e+07	2.53886e+07	2.11473e+07	2.17432e+07	2.86909e+07	1.53877e+07	1.63131e+07	1.63554e+07	1.1108e+07	1.22606e+07	1.96293e+07	2.25651e+07	1.51757e+07	-0.572334	0.202784	1.829
M258T394_1_NEG	D-glucosamine, 6-sulfate	94446.9	726805	216850	242709	159011	333153	894980	166301	1.20791e+06	1.55061e+06	2.05494e+06	976229	295496	1.14183e+06	1.95013	0.206761	1.8288
M921T320_POS	Bacopasaponin c	1.15502e+06	1.4376e+06	1.57631e+06	1.58534e+06	1.24553e+06	1.30552e+06	1.05268e+06	1.19327e+06	1.03377e+06	713335	1.16674e+06	484092	1.38422e+06	940648	-0.557347	0.186074	1.82784
M115T563_NEG	Fumarate	2.50368e+07	2.75223e+07	4.23329e+07	3.3364e+07	3.22675e+07	3.99126e+07	2.28282e+07	2.70919e+07	2.8113e+07	1.97217e+07	2.21522e+07	2.0034e+07	3.3406e+07	2.33235e+07	-0.518323	0.187379	1.82686
M369T33_POS	3-dehydroepiandrosterone sulfate	2.71378e+07	2.62372e+07	2.97752e+07	3.1851e+07	2.74369e+07	3.22978e+07	2.57854e+07	2.78453e+07	2.12521e+07	2.48661e+07	1.72266e+07	2.05461e+07	2.91226e+07	2.29203e+07	-0.345517	0.187609	1.82378
M285T190_NEG	Hexadecanedioic acid	2.15021e+06	6.34955e+06	4.0526e+06	2.55385e+06	2.12476e+06	3.59349e+06	743567	1.0884e+06	1.44235e+06	940735	1.59473e+06	1.38634e+06	3.47074e+06	1.19935e+06	-1.53299	0.1724	1.82243
M389T159_POS	Palmitoleoyl 3-carbacyclic phosphatidic acid	1.50347e+07	8.90492e+06	2.84103e+07	3.78438e+07	2.34342e+07	1.80458e+07	1.10348e+07	8.36577e+06	1.27848e+07	3.91534e+06	4.51715e+06	8.12389e+06	2.19456e+07	8.12362e+06	-1.43374	0.200932	1.8197
M375T485_POS	13,14-dihydro-16,16-difluoroprostaglandin f2.alpha.	4.55249e+06	4.86713e+06	6.35623e+06	6.35052e+06	5.65661e+06	4.80698e+06	3.53174e+06	3.4602e+06	5.55164e+06	2.7652e+06	4.06653e+06	3.36781e+06	5.43166e+06	3.79052e+06	-0.518998	0.189789	1.8188
M186T300_POS	Ecgonine	1.48656e+08	1.15246e+08	1.91995e+08	1.37331e+08	1.80337e+08	1.38384e+08	1.20591e+08	1.25841e+08	1.137e+08	1.06933e+08	9.87058e+07	1.25864e+08	1.51991e+08	1.15272e+08	-0.398942	0.225419	1.81547
M213T346_POS	Aldicarb	1.00595e+07	7.41492e+06	9.44728e+06	2.35889e+07	1.2526e+07	1.09916e+07	3.51182e+06	4.88144e+06	2.24335e+06	4.43214e+06	7.93568e+06	2.64171e+06	1.2338e+07	4.27435e+06	-1.52933	0.188696	1.81454
M215T99_NEG	12-hydroxydodecanoic acid	9.31435e+06	3.97532e+06	6.42421e+06	5.23047e+06	2.96853e+06	5.55249e+06	2.81086e+06	2.95012e+06	3.21302e+06	1.70036e+06	3.10847e+06	2.54763e+06	5.57756e+06	2.72174e+06	-1.0351	0.204326	1.81387
M224T216_1_POS	Dimethachlor	1.31965e+07	7.32556e+06	1.73668e+07	1.49479e+07	1.42955e+07	1.56571e+07	1.92154e+07	2.07272e+07	1.69035e+07	1.97722e+07	1.98716e+07	1.73191e+07	1.37982e+07	1.89682e+07	0.459097	0.174269	1.81334
M298T100_POS	S-methyl-5'-thioadenosine	7.12314e+07	8.01767e+07	8.17839e+07	9.50724e+07	6.58504e+07	1.18264e+08	5.33943e+07	5.07697e+07	4.83823e+07	6.06602e+07	7.11489e+07	5.73034e+07	8.53965e+07	5.69431e+07	-0.584655	0.1724	1.81178
M229T416_NEG	D-ribulose 5-phosphate	4.49807e+07	1.19889e+08	1.19517e+08	6.3247e+07	7.53333e+07	7.53897e+07	1.38394e+08	6.39714e+07	2.06119e+08	2.13268e+08	1.88433e+08	1.55763e+08	8.30594e+07	1.60991e+08	0.954768	0.211363	1.81068
M629T291_POS	Gambogic acid	2.86844e+06	4.79689e+06	4.34866e+06	9.61899e+06	259577	8.15238e+06	7.85892e+06	8.34362e+06	1.12081e+07	9.7194e+06	9.04646e+06	1.05498e+07	5.00749e+06	9.45438e+06	0.916895	0.216263	1.80978
M393T452_NEG	Diflufenican	1.50435e+06	1.43392e+06	1.65126e+06	1.82506e+06	1.09952e+06	1.60049e+06	1.2946e+06	1.20594e+06	1.18408e+06	1.15064e+06	1.19052e+06	993842	1.5191e+06	1.16994e+06	-0.376784	0.187991	1.80934
M147T156_POS	5,6-dimethylbenzimidazole	366109	744708	437101	256872	338963	114083	699584	1.40711e+06	623133	974634	1.36558e+06	547744	376306	936298	1.31506	0.194882	1.80827
M137T30_NEG	4-imidazoleacrylic acid	5.00334e+06	5.63481e+06	5.20743e+06	5.04881e+06	2.24434e+06	5.23429e+06	2.36574e+07	1.1901e+07	9.06018e+06	1.3067e+07	8.64356e+06	8.97735e+06	4.72884e+06	1.25511e+07	1.40825	0.18531	1.80795
M490T89_POS	Oxethazaine	1.23811e+07	1.78086e+07	8.54486e+06	1.51735e+07	1.67444e+07	1.22967e+07	2.51111e+07	1.40865e+07	3.40659e+07	1.72302e+07	3.67292e+07	2.92818e+07	1.38249e+07	2.60841e+07	0.915907	0.202784	1.80564
M401T288_NEG	Frangulin b	6.35802e+06	6.91229e+06	7.00408e+06	2.47767e+06	4.71536e+06	4.83916e+06	7.12704e+06	7.04304e+06	8.96742e+06	9.16542e+06	7.52273e+06	7.52679e+06	5.38443e+06	7.89207e+06	0.551611	0.200932	1.8055
M469T203_NEG	Bazedoxifene	561532	941472	447627	580812	1.29098e+06	802813	1.20946e+06	775703	2.02743e+06	1.36361e+06	1.54372e+06	1.98076e+06	770873	1.48345e+06	0.944388	0.206761	1.80486
M371T258_POS	Methyl (1-(cyclohexylmethyl)-1h-indole-3-carbonyl)-l-valinate	3.98957e+06	5.42665e+06	3.95548e+06	7.4405e+06	2.22325e+06	7.52829e+06	1.96708e+06	3.89987e+06	938004	1.87931e+06	1.10497e+06	1.59422e+06	5.09396e+06	1.89724e+06	-1.42488	0.179259	1.80444
M590T35_3_POS	(2r,6r)-6-[(3r,10s,12s,13r,17r)-3-(2-carboxyacetyl)oxy-12-hydroxy-4,4,10,13,14-pentamethyl-2,3,5,6,7,11,12,15,16,17-decahydro-1h-cyclopenta[a]phenanthren-17-yl]-2-methyl-3-methylideneheptanoic acid	5.77025e+07	5.31057e+07	4.15468e+07	5.46294e+07	6.343e+07	5.27614e+07	8.49961e+07	5.3572e+07	1.01165e+08	6.45532e+07	7.98806e+07	7.51e+07	5.38626e+07	7.65444e+07	0.507013	0.204395	1.8029
M467T434_POS	Cyhalothrin	390324	2.51648e+06	1.14074e+06	124645	966161	485573	2.37843e+06	350302	7.30297e+06	4.54989e+06	5.06437e+06	4.4093e+06	937320	4.00921e+06	2.0967	0.217305	1.8019
M189T277_POS	6-(methylthio)purine	8.88539e+06	8.79574e+06	8.88714e+06	8.56681e+06	1.00193e+07	9.31773e+06	9.0062e+06	8.11553e+06	7.99924e+06	8.15091e+06	8.36622e+06	8.04375e+06	9.07869e+06	8.28031e+06	-0.132799	0.20857	1.80051
M488T35_2_POS	N-octanoylsphingosine-1-phosphate	6.57657e+07	5.76173e+07	3.22709e+07	5.82823e+07	6.05322e+07	6.35376e+07	9.4987e+07	5.534e+07	1.07342e+08	7.47326e+07	7.69967e+07	9.28279e+07	5.63343e+07	8.37044e+07	0.571288	0.209071	1.79745
M117T166_NEG	Dl-2,4-diaminobutyric acid	1.73661e+08	2.64059e+08	8.71115e+07	1.44611e+08	9.73691e+07	7.82178e+07	5.33556e+07	6.35658e+07	4.56026e+07	6.48908e+06	4.88833e+07	5.38777e+07	1.40838e+08	4.52957e+07	-1.63659	0.193563	1.7974
M416T231_POS	Cytochalasin h	4.3949e+06	5.98885e+06	3.54579e+06	4.5378e+06	6.17408e+06	4.41205e+06	5.92172e+06	4.55163e+06	9.68381e+06	8.48105e+06	7.40599e+06	8.7027e+06	4.84224e+06	7.45781e+06	0.623077	0.22048	1.79677
M595T416_NEG	Delphinidin-3-o-sambubioside	1.58657e+06	1.27654e+06	1.92728e+06	3.92134e+06	2.96423e+06	3.47144e+06	1.22085e+06	1.08837e+06	700374	1.27336e+06	1.04906e+06	1.25161e+06	2.52457e+06	1.09727e+06	-1.20211	0.194481	1.79342
M587T445_POS	Canthaxanthin	354466	2.13378e+06	556440	31080.4	1.1102e+06	83577.2	2.69304e+06	496277	2.54443e+06	5.43979e+06	3.30503e+06	2.69835e+06	711591	2.86282e+06	2.00832	0.217313	1.79195
M359T405_POS	Prostaglandin f2.alpha. 1,15-lactone	5.94392e+06	1.63062e+07	1.36685e+07	6.40633e+06	1.50373e+07	3.18801e+07	7.12183e+07	6.2339e+07	4.95158e+07	2.0503e+07	5.30812e+07	1.72803e+07	1.48737e+07	4.56563e+07	1.61805	0.198689	1.79179
M193T285_NEG	Digalacturonic acid	9.09061e+06	3.33675e+07	4.77311e+06	2.48756e+06	1.05601e+07	1.91745e+06	3.09139e+07	2.00717e+07	3.43411e+07	1.80384e+07	3.39152e+07	4.76401e+07	1.03661e+07	3.08201e+07	1.572	0.199056	1.79156
M209T109_NEG	Jasmonic acid	5.59753e+06	780410	6.19213e+06	7.98713e+06	5.23265e+06	4.31647e+06	7.94982e+06	4.80674e+07	2.03168e+07	2.56261e+07	1.86456e+07	1.54673e+07	5.01772e+06	2.26788e+07	2.17624	0.202784	1.7901
M212T453_POS	(-)-quebrachitol	6.27057e+06	6.19818e+06	7.60331e+06	9.27863e+06	7.77178e+06	7.86276e+06	4.98749e+06	5.47073e+06	6.35299e+06	5.19937e+06	5.32425e+06	7.03495e+06	7.49754e+06	5.7283e+06	-0.38831	0.202512	1.78767
M601T25_NEG	Garcinol	2.92645e+06	2.79824e+06	2.25978e+06	2.05775e+06	2.97066e+06	2.68293e+06	7.61879e+06	4.04514e+06	4.97949e+06	1.15641e+07	3.83371e+06	5.41398e+06	2.61597e+06	6.24254e+06	1.25479	0.212893	1.78611
M225T303_POS	3-hydroxykynurenine	8.76995e+07	8.16858e+07	1.06029e+08	8.44508e+07	1.42066e+08	8.2589e+07	5.85961e+07	4.19008e+07	7.08589e+07	3.36905e+07	6.39232e+07	9.13818e+07	9.74201e+07	6.00585e+07	-0.69785	0.225559	1.78597
M87T361_POS	Diacetyl	3.12212e+08	2.80465e+08	3.26316e+08	3.56643e+08	3.17318e+08	3.15861e+08	2.86575e+08	2.79271e+08	2.8326e+08	2.94572e+08	2.56646e+08	2.96963e+08	3.18136e+08	2.82881e+08	-0.169447	0.209353	1.78588
M423T349_NEG	Rutarin	574680	432209	381728	373406	64567.5	289909	242152	120562	91444.1	168787	23937.7	53690.8	352750	116762	-1.59507	0.204326	1.78419
M379T464_POS	Fluopyram	1.348e+07	9.6657e+06	1.47569e+07	1.4157e+07	1.17782e+07	1.61437e+07	1.06849e+07	1.22102e+07	9.47932e+06	9.87741e+06	9.4319e+06	9.37225e+06	1.33302e+07	1.0176e+07	-0.389531	0.210793	1.78341
M134T62_POS	Mandelonitrile	3.49655e+07	3.96794e+07	4.60996e+07	5.72709e+07	3.46914e+07	6.27047e+07	2.8695e+07	2.33846e+07	2.67822e+07	3.10365e+07	3.54975e+07	3.0852e+07	4.59019e+07	2.93746e+07	-0.643984	0.187379	1.7832
M415T258_POS	Nafcillin	3.37314e+06	4.12256e+06	2.85733e+06	3.90313e+06	3.38653e+06	3.9622e+06	2.34054e+06	3.43359e+06	2.22716e+06	2.69423e+06	2.391e+06	3.1594e+06	3.60081e+06	2.70765e+06	-0.41128	0.192075	1.78261
M401T300_NEG	Constictic acid	6.9312e+06	5.61246e+06	6.20746e+06	5.78642e+06	5.05654e+06	6.13826e+06	4.67319e+06	6.13462e+06	4.26624e+06	4.96787e+06	4.06789e+06	4.36064e+06	5.95539e+06	4.74508e+06	-0.327765	0.211138	1.7814
M246T75_POS	2,4,6-tri-tert-butylaniline	2.4006e+08	1.87611e+08	1.98301e+08	2.13476e+08	1.93884e+08	2.08609e+08	1.94626e+08	1.97601e+08	1.61821e+08	1.79612e+08	1.61876e+08	1.58875e+08	2.0699e+08	1.75735e+08	-0.236159	0.21356	1.78129
M146T361_4_POS	Acetylcholine	7.42179e+09	6.84534e+09	7.83139e+09	8.825e+09	7.3426e+09	7.77457e+09	6.74503e+09	6.55804e+09	7.19455e+09	6.94281e+09	6.31751e+09	6.63842e+09	7.67345e+09	6.73273e+09	-0.188684	0.198188	1.78037
M114T295_NEG	D-proline	4.15192e+07	4.36217e+07	5.33272e+07	6.62545e+07	4.2018e+07	7.82794e+07	8.87813e+07	7.76165e+07	8.8562e+07	6.13898e+07	8.64956e+07	6.48475e+07	5.417e+07	7.79488e+07	0.525032	0.213331	1.78023
M403T445_POS	Halosulfuron-methyl	3.30444e+06	2.67922e+06	3.32441e+06	3.30443e+06	2.66153e+06	3.85639e+06	2.80947e+06	3.06592e+06	2.17438e+06	1.98918e+06	1.86805e+06	2.45612e+06	3.1884e+06	2.39385e+06	-0.4135	0.217043	1.77855
M735T417_POS	4'-hydroxymethyl-5'-desmethylmeloxicam	7.17078e+06	8.10832e+06	8.45137e+06	8.45682e+06	7.84397e+06	8.53717e+06	6.56656e+06	7.65555e+06	7.4071e+06	6.58317e+06	7.28666e+06	7.60156e+06	8.09474e+06	7.18343e+06	-0.172311	0.200932	1.77798
M358T169_POS	Oleyl anilide	2.65126e+07	6.23488e+07	1.1107e+08	1.55745e+08	3.87521e+07	3.98608e+07	1.1305e+07	1.12397e+07	6.33369e+06	2.46197e+06	1.62062e+06	2.24858e+07	7.23816e+07	9.24115e+06	-2.96948	0.211141	1.77531
M290T242_POS	(-)-atropine	2.39457e+07	8.20642e+07	3.85208e+07	4.32006e+07	2.93155e+07	3.59604e+07	1.83656e+07	1.46002e+07	9.42811e+06	8.04205e+06	1.66963e+07	2.10673e+07	4.21679e+07	1.46999e+07	-1.52034	0.196711	1.77471
M196T288_NEG	3,4-Dihydroxy-L-phenylalanine(L-DOPA)	4.20728e+07	2.5168e+07	3.46982e+07	2.6387e+07	1.77493e+07	3.07449e+07	4.99592e+07	4.80336e+07	5.79525e+07	3.88456e+07	3.88412e+07	3.4575e+07	2.947e+07	4.47012e+07	0.601064	0.206214	1.77423
M182T418_NEG	Acephate	2.04123e+07	3.23746e+07	8.6259e+06	8.05748e+06	2.67226e+06	3.38368e+06	2.54952e+07	6.11621e+07	2.82869e+07	2.79134e+07	4.14337e+07	2.70408e+07	1.25877e+07	3.5222e+07	1.48446	0.206761	1.77418
M815T133_NEG	Phosphatidylcholine 18	4.11332e+07	3.52436e+07	3.37609e+07	2.49473e+07	3.31516e+07	3.8425e+07	5.2341e+07	4.29748e+07	5.34345e+07	3.65441e+07	4.27933e+07	4.31726e+07	3.44436e+07	4.52101e+07	0.392407	0.2028	1.77315
M325T22_1_NEG	Hydroquinidine	3.26501e+09	2.77814e+09	2.63554e+09	2.43582e+09	3.69438e+09	2.12109e+09	4.76199e+09	3.08673e+09	4.75908e+09	4.26829e+09	3.58371e+09	3.38573e+09	2.82166e+09	3.97426e+09	0.494138	0.206761	1.77278
M348T283_2_POS	Benalaxyl	494458	204336	782177	148695	88011.8	589999	3.31683e+06	1.98703e+06	2.97775e+06	847577	1.24426e+06	659024	384613	1.83874e+06	2.25724	0.203549	1.77247
M424T31_POS	5-[1,2,4a-trimethyl-5-(3-methylbutanoyloxymethyl)-2,3,4,7,8,8a-hexahydronaphthalen-1-yl]-3-methylpentanoic acid	1.10109e+07	8.05695e+06	9.22225e+06	8.50531e+06	8.71142e+06	7.31921e+06	1.5024e+07	9.78746e+06	1.06205e+07	1.38211e+07	1.52348e+07	1.00899e+07	8.80433e+06	1.24296e+07	0.497496	0.199056	1.77233
M398T164_2_POS	Solanidine	5.38524e+08	5.1069e+08	1.24862e+09	2.19129e+09	8.42413e+08	9.12832e+08	3.18098e+08	2.52104e+08	3.74947e+08	7.77575e+07	7.85194e+07	3.96518e+08	1.04073e+09	2.49657e+08	-2.05957	0.210793	1.7718
M604T435_NEG	Guanosine 5'-diphospho-.alpha.-d-mannose	1.54296e+06	7.80368e+06	1.56157e+06	6.46356e+06	2.16421e+06	391414	7.14932e+06	2.86635e+06	1.11832e+07	1.01858e+07	9.59833e+06	8.64753e+06	3.32123e+06	8.27176e+06	1.31648	0.231319	1.77021
M260T273_POS	2-naphthalenol, 1-[(2,4-dimethylphenyl)azo]-	3.1122e+06	9.36093e+06	2.2175e+07	8.75202e+06	3.80072e+06	9.55626e+06	1.23715e+07	1.52758e+07	1.86849e+07	3.07493e+07	3.27742e+07	2.82179e+07	9.45952e+06	2.30122e+07	1.28256	0.211363	1.76646
M645T406_NEG	7-[(2s,3r,4s,5s,6r)-4,5-dihydroxy-3-[(2r,3r,4r,5r,6s)-3,4,5-trihydroxy-6-methyloxan-2-yl]oxy-6-[[(2r,3r,4r,5r,6s)-3,4,5-trihydroxy-6-methyloxan-2-yl]oxymethyl]oxan-2-yl]oxy-6-methoxychromen-2-one	942112	319171	579112	467614	428320	577908	259923	264570	392117	102262	146823	400164	552373	260976	-1.08172	0.228349	1.76475
M503T444_POS	Myricitrin	316357	8.94252e+06	422975	1.43972e+07	1.37114e+06	31224.6	1.15943e+07	430583	3.11629e+07	2.89825e+07	3.1899e+07	1.7953e+07	4.2469e+06	2.0337e+07	2.25963	0.236665	1.76435
M176T363_POS	Carisoprodol	4.04276e+08	1.17591e+08	1.73514e+08	1.49768e+08	3.37112e+08	1.22944e+08	3.29358e+08	3.61309e+08	3.69844e+08	3.82698e+08	4.34249e+08	4.43142e+08	2.17534e+08	3.86767e+08	0.830221	0.193003	1.76415
M425T33_POS	Eprosartan	3.09595e+07	3.78658e+07	4.45417e+07	3.2632e+07	2.91784e+07	4.82092e+07	2.61314e+07	3.56795e+07	2.17561e+07	2.63326e+07	2.01481e+07	2.06491e+07	3.72311e+07	2.51161e+07	-0.567895	0.206761	1.76276
M233T414_POS	Phenobarbital	1.92776e+07	1.38479e+07	1.46675e+07	1.39505e+07	9.99244e+06	1.42361e+07	1.97703e+07	2.29503e+07	1.46304e+07	2.09886e+07	1.87244e+07	2.4758e+07	1.43287e+07	2.03037e+07	0.502838	0.194259	1.76212
M97T173_NEG	Moniliformin	1.00334e+07	8.90117e+06	1.01944e+07	1.69355e+07	9.52001e+06	1.02195e+07	1.34897e+07	1.43822e+07	1.50567e+07	1.64061e+07	1.68405e+07	1.32552e+07	1.09673e+07	1.4905e+07	0.44259	0.226204	1.76191
M382T290_NEG	Peniprequinolone	75696.7	166998	185507	66382.9	71205.2	71295.5	165707	122199	276610	175605	272080	297278	106181	218247	1.03943	0.210793	1.76005
M260T549_POS	Lys-Leu	6.46757e+06	3.73209e+06	4.60651e+06	1.36386e+06	1.96524e+06	8.48601e+06	1.50833e+07	1.064e+07	1.00089e+07	6.85375e+06	5.55573e+06	1.23269e+07	4.43688e+06	1.00781e+07	1.1836	0.199884	1.75816
M521T444_POS	D-glucose 6-phosphate	921095	2.359e+07	1.70892e+06	3.63147e+07	3.34125e+06	150413	2.96829e+07	1.38089e+06	7.78612e+07	7.35996e+07	8.08842e+07	4.4062e+07	1.10044e+07	5.12451e+07	2.21933	0.239815	1.75804
M553T413_2_NEG	Ceftriaxone	412252	1.51588e+06	897291	136055	365036	563794	1.40893e+06	331045	2.82345e+06	2.51364e+06	3.04123e+06	1.642e+06	648384	1.96005e+06	1.59597	0.235495	1.7579
M464T156_POS	Bis(2,2,6,6-tetramethyl-4-piperidyl) sebacate	2.85937e+06	2.79804e+06	3.0035e+06	9.19597e+06	2.1601e+06	3.31672e+06	860201	590100	384945	406407	691328	736544	3.88895e+06	611587	-2.66875	0.207907	1.75659
M343T522_POS	Isonerylgeraniol-18-oic acid	6.45503e+06	6.21589e+06	8.20795e+06	5.11073e+06	3.35431e+06	1.34999e+07	5.85595e+07	3.78213e+07	4.50467e+07	1.01854e+07	1.93939e+07	1.6122e+07	7.14064e+06	3.11881e+07	2.12687	0.206761	1.75601
M288T191_1_POS	Octanoylcarnitine	1.42316e+08	1.51996e+08	7.08563e+08	5.22904e+08	2.19003e+08	1.54344e+08	2.86853e+07	5.05294e+07	3.43342e+07	1.51314e+07	1.99729e+07	6.58511e+07	3.16521e+08	3.57507e+07	-3.14626	0.231319	1.7546
M513T384_POS	Pirinixic acid aminothiazole	431195	1.15788e+06	479390	1.92481e+06	536533	111303	1.6563e+06	615692	2.85e+06	1.90019e+06	2.4894e+06	2.42606e+06	773519	1.98961e+06	1.36297	0.228921	1.75456
M420T282_1_POS	Metosulam	308230	289898	328289	258842	492423	386979	336890	438585	515339	619921	554373	513101	344110	496368	0.528542	0.228829	1.7541
M762T32_NEG	Pc 17:0-14:1-d5	1.20798e+08	2.21112e+08	2.2696e+08	1.53075e+08	1.40067e+08	1.04747e+08	7.91603e+07	9.48701e+07	4.38882e+07	4.5826e+07	8.36047e+07	1.60019e+08	1.61127e+08	8.45614e+07	-0.930126	0.236598	1.75124
M369T534_1_POS	Perindopril	4.57944e+08	4.38349e+08	9.27006e+08	2.94978e+08	2.72138e+08	6.36537e+08	1.62086e+09	1.2964e+09	2.39908e+09	8.43096e+08	9.68194e+08	7.30171e+08	5.04492e+08	1.30963e+09	1.37626	0.221874	1.74987
M357T443_NEG	.beta.-l-fucose 1-phosphate	1.44373e+07	1.40814e+07	1.43495e+07	2.58937e+06	3.47233e+07	1.25865e+07	4.17603e+07	1.14918e+07	4.76159e+07	4.81162e+07	4.14731e+07	2.80215e+07	1.54612e+07	3.64131e+07	1.23581	0.226102	1.74931
M341T247_POS	Bisphenol a diglycidyl ether	419497	635402	201427	391110	591072	376833	615114	541843	1.22803e+06	601054	847064	1.12246e+06	435890	825927	0.92205	0.228905	1.74848
M464T244_NEG	(methylsulfinyl)hexyl glucosinolate	578777	625026	723263	1.1159e+06	841192	704279	489851	466742	294475	529169	466848	691044	764740	489688	-0.643105	0.227628	1.74724
M774T31_NEG	Pg 36:2	8.37927e+08	5.8885e+08	1.01613e+09	9.97473e+08	1.03193e+09	6.17886e+08	6.06879e+08	6.9791e+08	6.05668e+08	3.48083e+08	6.88128e+08	5.39637e+08	8.48367e+08	5.81051e+08	-0.546024	0.247643	1.74706
M196T147_POS	N-acetyl mesalazine	2.32302e+06	2.11803e+06	9.42091e+06	1.54905e+06	916135	1.42613e+06	6.55577e+06	5.28049e+06	2.11963e+07	2.86702e+07	1.76075e+07	7.23624e+06	2.95888e+06	1.44244e+07	2.28539	0.239815	1.74684
M680T27_POS	Scopularide g	2.95422e+07	2.2714e+07	3.14343e+07	3.27067e+07	2.98758e+07	2.98859e+07	2.58526e+07	2.48561e+07	2.04958e+07	2.55323e+07	2.73486e+07	2.168e+07	2.93598e+07	2.42942e+07	-0.273229	0.231319	1.74614
M243T424_NEG	Methyl chlorohematommate	2.36448e+06	1.13926e+07	1.02518e+07	4.52837e+06	2.26876e+06	5.38187e+06	1.37238e+07	4.32685e+06	2.56723e+07	2.80085e+07	2.04141e+07	1.08198e+07	6.03131e+06	1.71609e+07	1.50858	0.245808	1.74589
M90T364_POS	Beta-alanine	1.471e+07	1.51992e+07	1.55586e+07	1.58085e+07	1.43922e+07	1.41105e+07	1.43583e+07	1.44529e+07	1.43049e+07	1.37523e+07	1.36267e+07	1.39722e+07	1.49632e+07	1.40779e+07	-0.0879832	0.228829	1.74496
M116T297_POS	DL-arginine	6.76588e+08	5.73448e+08	7.12579e+08	7.08935e+08	6.78788e+08	7.8306e+08	1.05833e+09	9.607e+08	8.5356e+08	7.10641e+08	9.71878e+08	7.41711e+08	6.889e+08	8.82803e+08	0.357797	0.204395	1.74377
M547T320_POS	N-[5-[[4-[4-[acetyl(hydroxy)amino]butylamino]-4-oxobutanoyl]-hydroxyamino]pentyl]-n'-(5-aminopentyl)-n'-hydroxybutanediamide	4.53932e+06	4.34309e+06	4.94646e+06	3.38128e+06	4.60571e+06	3.33932e+06	4.88426e+06	5.22045e+06	4.92246e+06	5.04464e+06	5.14554e+06	5.56056e+06	4.19253e+06	5.12965e+06	0.29104	0.191528	1.7435
M407T418_NEG	Ginkgolide a	4.83242e+06	4.22954e+06	3.68078e+06	4.21115e+06	5.32491e+06	5.42826e+06	3.39177e+06	4.31701e+06	3.65907e+06	3.0656e+06	3.51377e+06	3.85991e+06	4.61784e+06	3.63452e+06	-0.345454	0.218578	1.74163
M268T425_POS	Norcodeine	7.8967e+06	6.4048e+06	9.79742e+06	1.31601e+07	8.68165e+06	9.74919e+06	6.3535e+06	5.13527e+06	8.3173e+06	4.99884e+06	5.23566e+06	6.66823e+06	9.28164e+06	6.11813e+06	-0.601288	0.218578	1.7399
M179T259_NEG	Coniferyl alcohol	2.19734e+07	2.61813e+07	2.89494e+07	6.50826e+07	3.53984e+07	4.23947e+07	1.47557e+07	1.59686e+07	1.89443e+07	1.34168e+07	1.58085e+07	2.2579e+07	3.66633e+07	1.69122e+07	-1.11628	0.210793	1.7391
M477T20_1_NEG	7.alpha.,17.alpha.-dimethyl-5.beta.-androstane-3.alpha.,17.beta.-diol glucuronide	9.79278e+07	7.03297e+07	6.32724e+07	8.42731e+07	3.90726e+07	1.12123e+08	4.64429e+07	2.15782e+07	4.70585e+07	5.16533e+07	3.81086e+07	4.75666e+07	7.78331e+07	4.2068e+07	-0.887661	0.202784	1.73854
M237T311_NEG	2'-hydroxy-4-methylchalcone	6.13886e+06	5.27622e+06	6.41141e+06	7.5423e+06	6.89071e+06	7.7585e+06	5.36519e+06	3.93866e+06	6.27905e+06	4.30681e+06	5.20656e+06	5.65693e+06	6.66966e+06	5.12553e+06	-0.379912	0.215038	1.73831
M285T385_POS	Hematoxylin	1.66308e+07	9.52247e+06	1.67188e+07	2.38119e+07	2.06525e+07	1.89047e+07	8.875e+06	1.74539e+07	9.06797e+06	6.12067e+06	8.19774e+06	1.29649e+07	1.77069e+07	1.04467e+07	-0.761263	0.236598	1.73803
M341T22_POS	4,5-epoxy-7z,10z,13z,16z,19z-docosapentaenoic acid, methyl ester	1.38691e+06	1.16725e+06	966555	1.22588e+06	1.29708e+06	1.22798e+06	3.18403e+06	2.26811e+06	2.49014e+06	974987	1.8901e+06	2.05231e+06	1.21194e+06	2.14328e+06	0.822497	0.205995	1.73365
M268T182_POS	Vicriviroc malate	323386	296016	314554	234982	309802	288247	1.08537e+06	400646	913895	554728	294952	775914	294498	670918	1.18788	0.213331	1.7336
M314T182_POS	1-methyl-2-undecylquinolin-4-one	1.78022e+07	3.52122e+07	6.89316e+07	1.03357e+08	3.01527e+07	2.38018e+07	8.19098e+06	7.17911e+06	5.66309e+06	3.9637e+06	4.07632e+06	1.52303e+07	4.6543e+07	7.38392e+06	-2.6561	0.228921	1.73276
M791T138_NEG	Pc 32:1	7.03801e+07	9.31894e+07	1.4021e+08	1.22297e+08	1.46876e+08	1.1708e+08	8.43519e+07	6.65168e+07	7.55366e+07	7.63101e+07	8.9262e+07	8.87961e+07	1.15005e+08	8.01289e+07	-0.521307	0.234363	1.73006
M597T421_POS	Peltatoside	1.07875e+06	1.32364e+06	2.68986e+06	2.34189e+06	2.01475e+06	1.92701e+06	707914	1.37015e+06	1.32241e+06	832045	984754	1.4348e+06	1.89598e+06	1.10868e+06	-0.774106	0.232198	1.7297
M219T287_POS	Theobromine	8.64362e+06	1.06819e+07	9.38408e+06	897008	6.32612e+06	1.20034e+06	1.01149e+07	9.75273e+06	1.16355e+07	1.23983e+07	1.3185e+07	1.26737e+07	6.18885e+06	1.16267e+07	0.909699	0.213331	1.72836
M302T185_POS	Trihexyphenidyl	3.60396e+07	1.04515e+08	1.96064e+08	1.131e+08	3.28804e+07	3.82978e+07	1.59485e+07	1.6717e+07	6.64727e+06	1.9074e+06	3.08266e+06	2.9442e+07	8.68163e+07	1.22908e+07	-2.82039	0.238637	1.72719
M121T33_POS	Benzamidine	1.14852e+08	1.08783e+08	1.0762e+08	1.044e+08	9.01686e+07	1.12685e+08	9.24679e+07	1.11198e+08	7.19872e+07	8.85344e+07	6.61187e+07	7.81508e+07	1.06418e+08	8.47428e+07	-0.328581	0.229584	1.72702
M272T422_POS	Methoprotryne	1.48932e+07	8.70107e+06	1.22293e+07	1.15077e+07	1.30838e+07	1.04159e+07	1.07647e+07	8.95859e+06	8.1402e+06	1.04814e+07	6.85791e+06	7.92757e+06	1.18052e+07	8.85506e+06	-0.414842	0.245454	1.72688
M414T185_2_POS	Solasodine	3.77792e+08	3.36165e+08	2.78915e+08	6.77719e+08	3.73465e+08	5.83403e+08	3.74177e+08	1.34854e+08	2.79528e+08	1.18548e+08	1.48926e+08	2.23091e+08	4.3791e+08	2.13187e+08	-1.03851	0.217217	1.723
M115T348_NEG	Maleic acid	4.60752e+07	5.99053e+07	1.00251e+08	1.10401e+08	6.79368e+07	1.06875e+08	4.5844e+07	5.34981e+07	6.4853e+07	3.34422e+07	4.03729e+07	3.87344e+07	8.19074e+07	4.61241e+07	-0.828473	0.218708	1.72261
M719T128_NEG	Pe 34:0	8.10045e+06	9.08651e+06	6.54123e+06	1.12056e+07	1.21268e+07	9.58978e+06	6.24357e+06	5.76998e+06	6.01611e+06	5.18089e+06	5.89276e+06	9.52425e+06	9.44173e+06	6.43792e+06	-0.552456	0.229413	1.72257
M817T137_NEG	Pc 34:2	7.98194e+08	8.85296e+08	8.84078e+08	1.01458e+09	7.35782e+08	8.84694e+08	9.44434e+08	9.70606e+08	1.30957e+09	1.25378e+09	1.46534e+09	9.04034e+08	8.67104e+08	1.14129e+09	0.396392	0.254949	1.72212
M372T167_2_POS	Myristoyl-l-carnitine	3.57678e+08	3.71107e+08	1.07997e+09	2.06191e+09	6.713e+08	7.41234e+08	1.70115e+08	1.66047e+08	1.66525e+08	5.00531e+07	4.07705e+07	1.82979e+08	8.80533e+08	1.29415e+08	-2.76637	0.229584	1.72025
M184T457_1_POS	Phosphorylcholine	8.87341e+08	7.80526e+08	9.97392e+08	1.87576e+09	1.10285e+09	2.12551e+09	6.62575e+08	6.23078e+08	6.60488e+08	2.67603e+08	6.22621e+08	6.84663e+08	1.2949e+09	5.86838e+08	-1.1418	0.217305	1.7188
M118T258_3_POS	Betaine	6.11653e+09	7.04106e+09	6.24489e+09	6.67997e+09	5.83504e+09	6.26474e+09	5.67822e+09	5.95482e+09	5.35604e+09	6.14143e+09	5.6654e+09	5.57396e+09	6.36371e+09	5.72831e+09	-0.151757	0.208735	1.71791
M453T281_POS	Asperuloside	796526	1.12118e+06	522292	415400	738208	557968	897452	756472	1.30858e+06	1.03005e+06	1.16162e+06	1.21298e+06	691928	1.06119e+06	0.616992	0.242613	1.71775
M437T413_NEG	[3-hydroxy-4-[(2s,3r,4s,5s,6r)-3,4,5-trihydroxy-6-(hydroxymethyl)oxan-2-yl]oxyphenyl]methyl 3,4-dihydroxybenzoate	85503.2	1.4053e+06	103457	1.16989e+06	196368	39215.4	1.41659e+06	154716	2.89847e+06	2.57854e+06	1.64065e+06	1.72918e+06	499955	1.73636e+06	1.79619	0.261384	1.71371
M256T431_NEG	2'-o-methylcytidine	1.6099e+07	5.99268e+06	2.03286e+07	9.73217e+06	2.48591e+07	7.19766e+06	4.66018e+06	9.44231e+06	5.10384e+06	4.25712e+06	4.74734e+06	5.51882e+06	1.40349e+07	5.6216e+06	-1.31996	0.264859	1.70998
M653T189_POS	1',4-sophorolactone 6',6-diacetate	520564	938825	418900	578180	1.00133e+06	787712	997546	775456	1.67945e+06	925906	1.418e+06	1.83922e+06	707586	1.2726e+06	0.846797	0.239815	1.70925
M777T138_NEG	Phosphatidylethanolamine alkenyl 18	9.40143e+06	1.35294e+07	1.22359e+07	9.01282e+06	2.02081e+07	1.67836e+07	9.75328e+06	7.96594e+06	5.72952e+06	4.48714e+06	1.15775e+07	6.77658e+06	1.35285e+07	7.715e+06	-0.810269	0.236665	1.70909
M318T218_POS	Tetrabenazine	1.77313e+07	9.72808e+07	6.74922e+07	3.9701e+07	1.47558e+07	5.47622e+07	1.80196e+07	9.07628e+06	6.63695e+06	3.39351e+06	7.78524e+06	1.75362e+07	4.86205e+07	1.0408e+07	-2.22388	0.223687	1.70827
M255T285_POS	Melatonin	1.11205e+08	7.99043e+07	8.36548e+07	9.94499e+07	1.30268e+08	8.93964e+07	8.97579e+07	6.39607e+07	7.13852e+07	8.68999e+07	6.46104e+07	6.26809e+07	9.89797e+07	7.32159e+07	-0.434977	0.239103	1.70771
M202T150_POS	Ddao	3.14965e+06	2.60109e+06	2.74385e+06	3.132e+06	2.71911e+06	2.59084e+06	2.7763e+06	2.16749e+06	2.61745e+06	2.43805e+06	2.33142e+06	2.1488e+06	2.82275e+06	2.41325e+06	-0.226124	0.235495	1.7049
M162T175_POS	D-mannosamine	5.81243e+06	4.69212e+06	5.31707e+06	4.68019e+06	4.46411e+06	2.46763e+06	5.68116e+06	7.38331e+06	6.69289e+06	1.38232e+07	6.42755e+06	9.80348e+06	4.57226e+06	8.30193e+06	0.86054	0.237002	1.70452
M373T389_POS	5-heptenoic acid, 7-[(1r,4s,5s,6r)-6-[(1e,3s)-3-hydroxy-1-octen-1-yl]-2-oxabicyclo[2.2.1]hept-5-yl]-, (5z)-	5.57328e+06	882415	2.99957e+06	2.9893e+06	1.13628e+06	2.83289e+06	6.6229e+06	6.20648e+06	4.27359e+06	9.20882e+06	2.95008e+06	6.50316e+06	2.73562e+06	5.96084e+06	1.12365	0.228487	1.7037
M639T444_1_NEG	(s)-suspensaside	235011	2.81424e+06	289373	2.78258e+06	923762	66208	4.59901e+06	274280	4.27638e+06	4.07397e+06	5.55144e+06	3.1834e+06	1.1852e+06	3.65975e+06	1.62662	0.249715	1.70355
M283T303_POS	Artemisinin	3.23589e+07	2.49679e+07	3.39191e+07	3.64593e+07	3.31076e+07	2.87883e+07	3.00839e+07	2.11021e+07	3.2087e+07	1.82498e+07	1.86393e+07	1.98612e+07	3.16002e+07	2.33372e+07	-0.437302	0.244814	1.70051
M329T419_NEG	Phytic acid	922681	2.96214e+06	2.54554e+06	776319	1.72482e+06	1.56468e+06	3.37936e+06	962455	4.26326e+06	4.88939e+06	5.93583e+06	3.66371e+06	1.74936e+06	3.849e+06	1.13765	0.249869	1.69946
M765T177_POS	Clarithromycin n-oxide	2.29459e+06	3.31868e+06	1.58412e+06	2.5061e+06	3.01056e+06	2.0498e+06	3.54873e+06	2.43375e+06	5.14746e+06	3.35146e+06	4.16512e+06	6.08796e+06	2.46064e+06	4.12242e+06	0.744456	0.239856	1.69824
M114T173_NEG	Maleamic acid	1.18639e+07	1.01893e+07	1.05888e+07	1.97628e+07	1.07016e+07	1.0101e+07	1.50097e+07	1.57141e+07	1.78716e+07	1.83851e+07	2.00854e+07	1.48367e+07	1.22012e+07	1.69838e+07	0.477128	0.249715	1.69783
M607T27_2_POS	Vildagliptin	6.10424e+07	4.42563e+07	6.02705e+07	6.1338e+07	5.99929e+07	6.20083e+07	5.17134e+07	4.66733e+07	4.30579e+07	4.69823e+07	5.75694e+07	4.68395e+07	5.81514e+07	4.8806e+07	-0.252757	0.254255	1.69686
M588T38_NEG	Fahfa 38:3	2.54182e+06	6.72483e+06	5.91649e+06	3.83373e+06	4.02359e+06	7.28432e+06	2.88832e+06	2.72795e+06	3.01512e+06	2.85612e+06	3.00061e+06	1.69958e+06	5.05413e+06	2.69795e+06	-0.905599	0.213331	1.69682
M373T374_2_POS	Biocytin	646574	409864	6.44591e+06	776493	1.21221e+06	1.00536e+07	1.03947e+07	1.51521e+07	9.543e+06	1.23977e+07	6.61838e+06	3.79756e+06	3.25745e+06	9.65057e+06	1.56687	0.246446	1.69412
M430T54_POS	Grayanotoxin i	6.11117e+07	6.25408e+07	2.88366e+07	5.26496e+07	6.35616e+07	5.46507e+07	1.01226e+08	4.72961e+07	1.15654e+08	7.86346e+07	7.08867e+07	1.1927e+08	5.38918e+07	8.8828e+07	0.720949	0.243276	1.6929
M831T132_POS	1,2-diarachidonoyl-sn-glycero-3-phosphocholine	1.35615e+07	1.95513e+07	1.20836e+07	2.20834e+07	1.39024e+07	2.70283e+07	2.53761e+07	2.53828e+07	1.75633e+07	3.76865e+07	2.86974e+07	3.63542e+07	1.80351e+07	2.85101e+07	0.660666	0.254164	1.69031
M489T347_NEG	Glimepiride	898642	939305	2.00534e+06	2.34778e+06	1.49949e+06	1.87005e+06	698493	692736	1.09316e+06	567948	844508	1.26772e+06	1.59343e+06	860761	-0.888454	0.240785	1.69015
M157T173_NEG	Allantoin	6.13025e+07	5.06653e+07	5.72357e+07	1.04462e+08	5.84234e+07	5.5621e+07	8.13595e+07	8.37024e+07	9.08225e+07	9.5331e+07	1.03492e+08	7.88736e+07	6.46183e+07	8.89302e+07	0.460732	0.249888	1.68889
M369T21_2_POS	Lignoceric acid	5.14332e+06	3.89919e+06	4.26025e+06	5.1382e+06	3.71588e+06	4.57033e+06	2.51564e+06	3.45007e+06	4.17349e+06	2.93047e+06	3.58913e+06	3.99488e+06	4.45453e+06	3.44228e+06	-0.371908	0.23273	1.68828
M449T442_POS	Tripropyl phosphate	6.01398e+06	7.24899e+06	1.13732e+07	1.41963e+07	1.23272e+07	6.99559e+06	4.78793e+06	5.05213e+06	5.66321e+06	3.04277e+06	3.31825e+06	9.56439e+06	9.69255e+06	5.23811e+06	-0.887828	0.257731	1.68795
M577T417_NEG	Ciprofibrate	7.33885e+06	1.93861e+07	1.70018e+07	1.0056e+07	1.47172e+07	1.49237e+07	2.42154e+07	6.70945e+06	3.75985e+07	3.3843e+07	3.31887e+07	2.48064e+07	1.3904e+07	2.67269e+07	0.942797	0.264859	1.68722
M663T27_2_POS	5-(1,2,4a,5-tetramethyl-7-oxo-3,4,8,8a-tetrahydro-2h-naphthalen-1-yl)-3-methylpentanoic acid	6.82872e+08	4.84862e+08	6.68947e+08	7.03424e+08	6.10201e+08	6.7368e+08	5.75438e+08	5.16088e+08	4.58752e+08	5.33778e+08	6.07146e+08	4.99518e+08	6.37331e+08	5.31786e+08	-0.261196	0.255963	1.68666
M241T34_NEG	Pentadecanoic acid	1.14307e+08	2.49785e+08	2.47169e+08	1.87762e+08	1.27896e+08	2.34111e+08	1.18507e+08	1.34093e+08	1.16121e+08	9.1679e+07	1.14576e+08	1.4687e+08	1.93505e+08	1.20308e+08	-0.68564	0.233457	1.68558
M257T446_NEG	6-Phospho-D-gluconate	4.71857e+06	7.3848e+06	3.22243e+06	1.49574e+06	7.26626e+06	2.03488e+06	9.96262e+06	3.90949e+06	1.31272e+07	1.00512e+07	6.8293e+06	1.55263e+07	4.35378e+06	9.90104e+06	1.18531	0.240785	1.68212
M647T27_POS	P-tert-octylphenol decaglycol ether	4.19232e+07	4.39897e+07	5.29311e+07	5.80928e+07	6.74761e+07	4.86664e+07	4.26227e+07	4.16046e+07	3.04808e+07	3.77201e+07	4.55929e+07	4.43703e+07	5.21799e+07	4.03986e+07	-0.36919	0.265101	1.68158
M215T523_POS	Pro-Arg-Arg	899887	633286	942066	958307	1.043e+06	627928	295169	672161	596114	710437	676671	606292	850745	592807	-0.521164	0.250846	1.68156
M207T28_NEG	2-naphthalenesulfonic acid	2.13408e+07	1.91796e+07	1.62169e+07	2.68721e+07	1.58564e+07	3.04765e+07	1.25483e+07	1.37284e+07	1.6515e+07	1.30405e+07	1.40253e+07	1.58916e+07	2.16571e+07	1.42915e+07	-0.599678	0.220118	1.67994
M330T175_POS	Putative (3-hydroxyhexadecanoyl)glycine (aka commendamide)	1.32283e+07	3.04943e+07	8.27361e+07	7.91388e+07	1.74122e+07	1.44012e+07	2.72391e+06	4.2322e+06	2.067e+06	405700	885936	1.18117e+07	3.95685e+07	3.68774e+06	-3.42354	0.25573	1.67853
M416T184_2_POS	Tomatidin	4.87399e+08	6.27756e+08	5.67531e+08	1.19959e+09	7.16521e+08	1.32184e+09	6.90285e+08	2.38172e+08	4.94105e+08	1.9964e+08	1.89569e+08	2.52507e+08	8.20106e+08	3.44047e+08	-1.25321	0.229584	1.67655
M328T282_POS	Cytidine 2',3'-cyclic phosphate	3.05648e+06	4.53674e+06	3.13896e+06	1.58843e+06	3.22988e+06	2.61496e+06	3.81943e+06	3.18387e+06	4.43257e+06	4.64027e+06	5.00498e+06	4.97671e+06	3.02757e+06	4.34297e+06	0.520521	0.251807	1.67461
M141T47_NEG	Ectoine	2.79461e+07	2.56431e+07	2.7001e+07	2.94327e+07	2.94663e+07	2.26916e+07	3.52023e+07	3.24675e+07	6.16151e+07	3.41715e+07	4.98829e+07	3.0516e+07	2.70301e+07	4.06425e+07	0.588423	0.262384	1.67398
M610T291_POS	Acetyl-l-carnitine	6.04488e+06	1.20422e+07	8.29573e+06	1.74808e+07	4.0659e+06	1.62384e+07	1.47238e+07	1.39952e+07	2.67153e+07	1.89935e+07	1.53447e+07	1.87069e+07	1.06947e+07	1.80799e+07	0.757495	0.281751	1.6735
M228T29_NEG	Pyridoxal phosphate	2.03993e+07	4.44366e+07	4.35465e+07	4.23889e+07	2.52655e+07	2.22916e+07	3.04494e+07	9.29631e+06	2.10225e+07	1.63472e+07	1.3509e+07	1.63735e+07	3.30547e+07	1.7833e+07	-0.890309	0.247478	1.67275
M236T24_2_NEG	Sepiapterin	4.62885e+07	4.2734e+07	4.30261e+07	4.57828e+07	3.77169e+07	5.31897e+07	4.06194e+07	3.50104e+07	4.19785e+07	3.34538e+07	3.57529e+07	3.93068e+07	4.47897e+07	3.7687e+07	-0.249101	0.234347	1.67143
M394T384_NEG	(2s,3s)-6'-methyl-3-phenylspiro[oxirane-2,7'-quinazolino[3,2-a][1,4]benzodiazepine]-5',13'-dione	238869	175086	1.12681e+06	2.01967e+06	1.1992e+06	1.08589e+06	35316.1	447175	35298.7	412580	25793.2	75689.3	974254	171976	-2.50209	0.245019	1.67089
M444T35_POS	Arg-Ile-Arg	5.12089e+07	5.28428e+07	2.36865e+07	4.06811e+07	4.58902e+07	4.50302e+07	8.10031e+07	3.29766e+07	8.94369e+07	6.58415e+07	6.07891e+07	7.29059e+07	4.32233e+07	6.71589e+07	0.635768	0.263705	1.67069
M481T414_NEG	Isosilybin a	340863	805150	41268.7	404373	193613	555746	334114	194597	2.12807e+06	2.39911e+06	1.9558e+06	1.28037e+06	390169	1.38201e+06	1.8246	0.287462	1.66854
M576T35_2_POS	Hexanamide, n-[(1s,2r,3e)-2-hydroxy-1-(hydroxymethyl)-3-heptadecen-1-yl]-6-[(7-nitro-2,1,3-benzoxadiazol-4-yl)amino]-	8.19325e+07	7.64933e+07	4.92415e+07	7.60993e+07	9.37235e+07	7.68729e+07	1.15148e+08	7.2298e+07	1.49104e+08	8.59186e+07	1.10347e+08	1.29791e+08	7.57272e+07	1.10434e+08	0.544308	0.254113	1.66844
M543T444_POS	Hypericin	498305	1.27825e+07	1.14625e+06	1.51472e+07	1.83481e+06	70604.4	1.25889e+07	947813	2.99464e+07	2.32705e+07	2.9089e+07	1.6409e+07	5.2466e+06	1.87086e+07	1.83425	0.278188	1.66794
M368T424_POS	N-acetyl-s-farnesyl-l-cysteine	4.034e+06	5.1222e+06	7.30313e+06	4.92668e+06	6.46376e+06	6.49445e+06	6.83028e+06	6.10442e+06	9.65342e+06	8.12377e+06	1.2257e+07	7.90656e+06	5.72403e+06	8.47924e+06	0.566903	0.25573	1.66754
M341T348_NEG	Sucrose	658962	678332	862818	595717	3.27519e+06	3.28215e+06	7.78034e+06	5.61199e+06	3.08439e+06	3.87641e+06	1.86051e+06	4.20889e+06	1.55886e+06	4.40375e+06	1.49824	0.233146	1.66593
M546T34_POS	1-o-octadecyl-2-o-methyl-sn-glyceryl-3-phosphorylcholine	5.12189e+07	4.1171e+07	2.82766e+07	4.65654e+07	6.02736e+07	5.05109e+07	7.02745e+07	4.17159e+07	8.98335e+07	5.81343e+07	7.95647e+07	6.7203e+07	4.63361e+07	6.77877e+07	0.548887	0.263216	1.66428
M335T242_POS	11,15-dioxo-9s-hydroxy-5z-prostenoic acid	2.1963e+06	3.38645e+06	1.62141e+06	1.93308e+06	1.01191e+06	1.19033e+06	2.21621e+06	5.31323e+06	4.00883e+06	2.58517e+06	2.72014e+06	4.3165e+06	1.88991e+06	3.52668e+06	0.899991	0.251006	1.6641
M383T44_POS	Ophiobolin a	7.4329e+06	7.10531e+06	2.24123e+06	4.97962e+06	1.06125e+06	5.85428e+06	1.09381e+07	3.90348e+06	1.03997e+07	8.33086e+06	8.5237e+06	1.29835e+07	4.7791e+06	9.17991e+06	0.941741	0.256886	1.66402
M199T45_NEG	Dodecanoic acid	2.48159e+08	2.11078e+08	2.40311e+08	2.82706e+08	1.96869e+08	3.60885e+08	1.68439e+08	1.5054e+08	2.43051e+08	1.56036e+08	1.46483e+08	1.86834e+08	2.56668e+08	1.75231e+08	-0.550648	0.229584	1.66378
M300T381_NEG	1h-indole-1-pentanoic acid, 3-[(4-methoxy-1-naphthalenyl)carbonyl]-	410465	342039	485424	1.22029e+06	631155	1.47853e+06	292988	183914	167949	21163.9	309811	264147	761318	206662	-1.88123	0.237002	1.66227
M416T63_POS	Salmeterol	6.42505e+07	6.89568e+07	3.01877e+07	4.96931e+07	6.93347e+07	4.89306e+07	9.7623e+07	4.97611e+07	1.29112e+08	7.86892e+07	7.5025e+07	1.2279e+08	5.52256e+07	9.21667e+07	0.73891	0.256805	1.66068
M374T64_POS	Conessine	3.3756e+07	3.09153e+07	3.46009e+07	3.38245e+07	3.72542e+07	3.38371e+07	3.61818e+07	2.99371e+07	2.25917e+07	2.96573e+07	2.15229e+07	2.85993e+07	3.40313e+07	2.80817e+07	-0.277235	0.278198	1.65875
M384T31_POS	Diacetoxyscirpenol	852126	1.24331e+06	136250	103559	1.71969e+06	902154	1.65159e+06	399047	4.67846e+06	3.69442e+06	1.76274e+06	4.23977e+06	826181	2.73767e+06	1.72842	0.271369	1.65806
M405T417_POS	Uridine 5'-diphosphate	3.17517e+06	2.45246e+06	3.67314e+06	3.38013e+06	2.09016e+06	2.46285e+06	2.07403e+06	2.58011e+06	1.69283e+06	1.85766e+06	2.23384e+06	2.43308e+06	2.87232e+06	2.14526e+06	-0.421062	0.280918	1.65612
M101T39_NEG	Isovaleric acid	5.19437e+06	5.0679e+06	5.80129e+06	5.65917e+06	4.99855e+06	3.81003e+06	6.40282e+06	6.97517e+06	5.56741e+06	6.00843e+06	5.61092e+06	6.27469e+06	5.08855e+06	6.13991e+06	0.270962	0.225016	1.6541
M648T171_POS	N-lauroyl-d-erythro-sphingosylphosphorylcholine	1.67116e+06	1.74168e+06	1.77329e+06	1.5992e+06	1.24973e+06	1.35193e+06	1.46503e+06	1.47178e+06	1.35581e+06	1.06423e+06	976942	1.06996e+06	1.5645e+06	1.23396e+06	-0.342409	0.264859	1.65345
M603T220_POS	Morphine n-oxide	692656	639279	397454	612666	480023	651409	1.06521e+06	419171	1.21938e+06	861071	828886	925471	578915	886533	0.614823	0.274119	1.65075
M722T205_POS	Khasianine	2.95385e+06	4.91209e+06	2.68393e+06	3.82719e+06	5.07451e+06	3.80164e+06	4.81335e+06	4.1067e+06	6.98005e+06	4.72448e+06	6.02871e+06	7.85876e+06	3.87553e+06	5.75201e+06	0.56967	0.265258	1.64869
M221T258_NEG	Isomaltose	2.95937e+07	4.11313e+07	5.17542e+07	5.74873e+07	6.94142e+07	4.23475e+07	3.2005e+07	2.2713e+07	2.7321e+07	2.29583e+07	3.54842e+07	4.67546e+07	4.86214e+07	3.1206e+07	-0.639766	0.274851	1.6472
M694T227_POS	[(2r,3r,4s,5s,6r)-3-acetyloxy-2-(acetyloxymethyl)-5-hexanoyloxy-6-[(2s,3r)-2,3,4-trihydroxybutoxy]oxan-4-yl] tetradecanoate	550001	974427	477929	695444	920065	1.06111e+06	1.12005e+06	821727	1.57895e+06	881807	1.31617e+06	1.70084e+06	779829	1.23659e+06	0.665139	0.269773	1.64628
M154T401_NEG	D-ribulose 1,5-bisphosphate	1.92334e+07	2.43357e+07	9.67294e+06	5.62643e+06	8.07756e+06	5.40924e+06	2.07743e+07	2.66536e+07	1.80508e+07	2.02686e+07	1.94603e+07	2.28747e+07	1.20592e+07	2.13471e+07	0.823902	0.251807	1.64378
M354T422_NEG	Celastramycin a	1.7252e+07	1.19282e+07	3.17417e+07	3.56986e+07	3.32431e+07	4.39546e+07	1.50336e+07	1.70889e+07	1.74566e+07	1.55008e+07	1.5522e+07	1.30443e+07	2.89697e+07	1.56077e+07	-0.892287	0.251807	1.6435
M403T371_NEG	Osajin	920265	555332	277341	1.19213e+06	604084	1.39477e+06	404345	354042	306252	188815	427150	343585	823986	337365	-1.28831	0.241215	1.64067
M213T43_NEG	Tridecanoic acid (Tridecylic acid)	1.88263e+07	4.97876e+07	7.73139e+07	3.93831e+07	1.63514e+07	8.89685e+07	1.53178e+07	1.89989e+07	1.3207e+07	7.70687e+06	1.48154e+07	2.04734e+07	4.84385e+07	1.50865e+07	-1.68289	0.251319	1.64061
M479T59_POS	Alisol b acetate	2.12272e+07	2.13913e+07	1.21716e+07	2.00168e+07	2.79801e+07	1.8767e+07	2.92976e+07	1.97118e+07	4.01663e+07	2.28956e+07	3.35363e+07	3.89808e+07	2.0259e+07	3.07647e+07	0.602715	0.263705	1.63942
M376T234_POS	2-(2-hydroxy-6-methylhept-5-en-2-yl)-7-(3-methylbut-2-enyl)-2,3-dihydro-1-benzofuran-5-carboxylic acid	604062	1.95271e+06	3.09763e+06	1.57196e+06	522136	2.62529e+06	519645	649448	858410	387647	507699	413861	1.72896e+06	556118	-1.63644	0.250818	1.63926
M883T142_NEG	Pc(18:0/12-hepe)	521364	547645	1.19745e+06	388551	482822	529045	1.11369e+06	1.38623e+06	1.57514e+06	1.65434e+06	602004	715175	611147	1.17443e+06	0.942371	0.267137	1.63904
M495T27_POS	Schweinfurthin e	7.11388e+06	6.07605e+06	8.73751e+06	8.9721e+06	8.09542e+06	7.94706e+06	6.88845e+06	6.24431e+06	5.47726e+06	6.15706e+06	7.82401e+06	5.92946e+06	7.82367e+06	6.42009e+06	-0.285252	0.278198	1.63874
M212T331_NEG	9-hydroxy-3,4-dihydroacridin-1(2h)-one	5.39447e+06	3.90808e+06	6.18436e+06	5.93066e+06	5.98037e+06	5.46937e+06	4.08642e+06	4.9555e+06	4.36771e+06	4.36272e+06	4.80829e+06	4.82913e+06	5.47789e+06	4.56829e+06	-0.261964	0.285542	1.63758
M339T22_1_NEG	Gly-His-Lys	3.23278e+09	2.88978e+09	2.68594e+09	2.47672e+09	3.76459e+09	2.22829e+09	4.68457e+09	2.95163e+09	5.50081e+09	4.28755e+09	3.40091e+09	3.46476e+09	2.87968e+09	4.04837e+09	0.491432	0.267217	1.63567
M413T387_NEG	Leoidin	46868.6	682493	46569.8	554456	26945.6	42743.4	775117	60789.5	703432	1.33659e+06	876863	714520	233346	744553	1.6739	0.289576	1.63375
M567T258_POS	Mesoporphyrin ix	1.28255e+06	2.86949e+06	1.18034e+06	3.84939e+06	1.4834e+06	3.14188e+06	1.04096e+06	1.49705e+06	468560	696273	1.119e+06	905651	2.30117e+06	954582	-1.26943	0.239856	1.63324
M272T520_POS	Asp-Arg	1.51842e+07	1.35351e+07	1.66721e+07	2.35465e+07	1.95268e+07	1.68951e+07	1.05592e+07	1.27817e+07	1.4153e+07	1.26236e+07	1.16918e+07	1.68696e+07	1.756e+07	1.31132e+07	-0.421274	0.265258	1.6312
M293T285_2_POS	Hydroxyflutamide	1.77683e+06	4.81211e+06	2.51686e+06	1.81526e+06	2.86648e+06	1.35656e+06	3.55684e+06	1.60584e+06	7.17865e+06	5.65945e+06	5.41663e+06	6.41071e+06	2.52402e+06	4.97135e+06	0.977917	0.28235	1.62934
M304T127_POS	Benzalkonium chloride (c12)	2.67853e+07	8.6384e+06	1.07793e+07	1.4981e+07	1.29689e+07	1.02038e+07	8.58312e+06	9.80666e+06	5.77734e+06	7.0453e+06	1.13643e+06	7.40465e+06	1.40594e+07	6.62558e+06	-1.08542	0.281751	1.62875
M733T139_POS	1-oleoyl-2-myristoyl-sn-glycero-3-phosphocholine	5.75828e+08	7.97267e+08	1.20072e+09	9.94806e+08	1.20655e+09	8.57089e+08	6.97301e+08	5.59373e+08	6.69139e+08	6.34471e+08	7.59627e+08	7.30684e+08	9.38711e+08	6.75099e+08	-0.475581	0.279332	1.62864
M334T249_POS	Carpropamid	2.18056e+06	1.64268e+06	2.18083e+06	2.75482e+06	1.76848e+06	2.09961e+06	1.92687e+06	1.72878e+06	1.78311e+06	1.35492e+06	1.54822e+06	1.51644e+06	2.1045e+06	1.64306e+06	-0.357094	0.274851	1.6284
M311T34_NEG	Phytanic acid	1.73297e+08	1.67073e+08	1.47944e+08	1.74621e+08	1.86842e+08	1.94421e+08	1.44426e+08	1.20778e+08	1.40894e+08	1.82099e+08	1.26845e+08	1.45297e+08	1.74033e+08	1.4339e+08	-0.279419	0.238387	1.62832
M101T368_POS	N-nitrosopyrrolidine	2.2939e+08	2.01888e+08	2.50236e+08	2.15543e+08	2.23964e+08	2.72466e+08	2.55735e+08	2.53979e+08	2.48213e+08	2.9578e+08	2.63666e+08	2.70177e+08	2.32248e+08	2.64592e+08	0.188102	0.268854	1.62721
M451T103_POS	Madecassic acid	3.94053e+06	5.38881e+06	524428	3.3044e+06	6.38035e+06	3.78323e+06	6.82008e+06	3.68246e+06	8.78298e+06	5.86797e+06	7.18903e+06	1.06078e+07	3.88696e+06	7.15838e+06	0.880992	0.272234	1.62702
M344T172_2_POS	Lauroyl-l-carnitine	1.7871e+08	1.3417e+08	6.15747e+08	9.61709e+08	2.80414e+08	1.90824e+08	4.22644e+07	7.78714e+07	6.3119e+07	1.4196e+07	1.08759e+07	8.83196e+07	3.93596e+08	4.94411e+07	-2.99293	0.274851	1.6267
M221T222_POS	Asp-Ser	800208	1.11915e+06	967271	595302	845851	779516	889948	349733	272687	508747	594453	718886	851217	555743	-0.61511	0.285542	1.62627
M602T139_POS	1-linoleoyl-2-oleoyl-rac-glycerol	3.45249e+07	3.85544e+07	2.46219e+07	4.15489e+07	4.98385e+07	3.37947e+07	4.36834e+07	3.62183e+07	8.02226e+07	5.33055e+07	5.82555e+07	8.64877e+07	3.71472e+07	5.96955e+07	0.684367	0.275034	1.62358
M287T336_NEG	Dihydrokaempferol	3.47001e+06	3.03439e+06	4.32994e+06	5.06436e+06	2.55501e+06	5.19611e+06	6.3894e+06	6.69468e+06	6.77978e+06	4.14064e+06	6.52328e+06	3.94216e+06	3.94164e+06	5.74499e+06	0.54351	0.272421	1.62353
M229T401_NEG	7-demethylsuberosin	9.1818e+06	9.28278e+06	9.57691e+06	8.81908e+06	6.44924e+06	8.81768e+06	1.13648e+07	7.56825e+06	1.23952e+07	1.17025e+07	1.09036e+07	1.05817e+07	8.68791e+06	1.07527e+07	0.307615	0.284552	1.62187
M637T36_POS	Steviol	6.81409e+06	5.8701e+06	9.97941e+06	1.29012e+07	8.15224e+06	1.29361e+07	7.03533e+06	7.81503e+06	4.08731e+06	6.48393e+06	5.22404e+06	4.04574e+06	9.44219e+06	5.7819e+06	-0.707579	0.263705	1.62176
M133T377_1_NEG	Malate	6.36374e+08	1.04203e+09	1.59273e+09	1.33128e+09	8.76831e+08	1.34413e+09	6.35664e+08	8.21184e+08	1.02178e+09	4.59023e+08	6.74575e+08	6.23408e+08	1.13723e+09	7.0594e+08	-0.687907	0.262384	1.62121
M641T444_POS	Lonafarnib	259085	940804	339513	905383	369979	86861.8	1.02209e+06	200160	1.3858e+06	1.45372e+06	1.20858e+06	1.06641e+06	483604	1.05613e+06	1.12688	0.294955	1.61802
M676T35_POS	(4ar,5r,6as,6br,10s,12ar)-10-[(2r,3r,4r,5s,6r)-3-acetamido-4,5-dihydroxy-6-(hydroxymethyl)oxan-2-yl]oxy-5-hydroxy-2,2,6a,6b,9,9,12a-heptamethyl-1,3,4,5,6,6a,7,8,8a,10,11,12,13,14b-tetradecahydropicene-4a-carboxylic acid	1.56856e+07	2.3928e+07	1.70817e+07	1.66724e+07	3.15399e+07	2.12574e+07	2.31933e+07	2.62041e+07	4.07974e+07	2.73653e+07	4.1935e+07	5.64061e+07	2.10275e+07	3.59835e+07	0.775061	0.267124	1.61756
M269T423_NEG	4-hydroxy-2',3',4',5'-tetrachlorobiphenyl	5.68432e+06	2.73202e+07	6.42257e+06	5.72414e+06	2.7061e+06	3.56116e+06	1.87045e+07	716513	4.20006e+07	3.01796e+07	4.48723e+07	2.61273e+07	8.56974e+06	2.71001e+07	1.66098	0.296168	1.61753
M362T430_POS	Haloxyfop	2.10628e+07	1.34478e+07	2.2542e+07	1.97882e+07	1.6997e+07	2.21296e+07	1.57275e+07	1.93269e+07	1.33832e+07	1.49513e+07	1.33301e+07	1.3958e+07	1.93279e+07	1.51128e+07	-0.354913	0.288172	1.61735
M655T107_POS	Phorbol-12,13-didecanoate	1.28548e+07	1.68869e+07	7.86483e+06	1.59773e+07	1.5415e+07	1.25793e+07	2.07878e+07	1.53728e+07	2.60005e+07	1.37105e+07	2.50329e+07	3.50512e+07	1.35963e+07	2.26593e+07	0.736884	0.265555	1.61677
M475T258_POS	Picroside i	1.76529e+06	2.31528e+06	1.37807e+06	2.17142e+06	2.51279e+06	1.6322e+06	1.31077e+06	1.68369e+06	1.04215e+06	1.3908e+06	1.52271e+06	1.66123e+06	1.96251e+06	1.43522e+06	-0.451422	0.270407	1.61603
M685T220_NEG	Rosamultin	701270	707068	169584	725663	683553	460102	166580	350121	59746.2	316985	430490	417433	574540	290226	-0.98523	0.264859	1.61425
M111T303_1_POS	Hydroquinone	1.32294e+07	8.97302e+06	1.64428e+07	2.18993e+07	1.96536e+07	2.98894e+07	1.57732e+07	8.83e+06	8.76668e+06	9.16265e+06	8.88441e+06	9.07287e+06	1.83479e+07	1.00816e+07	-0.863888	0.267217	1.61135
M388T370_NEG	Methanone, (1-butyl-6-hydroxy-1h-indol-3-yl)-1-naphthalenyl-	815144	464259	332541	909725	918767	902855	487328	488944	349148	191906	616295	334129	723882	411292	-0.815592	0.273801	1.60928
M399T63_POS	Manoalide	9.74252e+06	1.30564e+07	5.30186e+06	8.00723e+06	1.38617e+07	1.09095e+07	1.79225e+07	8.43439e+06	2.57943e+07	1.40062e+07	1.51593e+07	2.42858e+07	1.01465e+07	1.76004e+07	0.794621	0.281751	1.60848
M516T179_2_POS	Threonine conjugated chenodeoxycholic acid	4.85159e+06	5.52057e+06	3.22746e+06	4.03551e+06	6.45128e+06	4.35756e+06	5.62046e+06	4.74442e+06	1.00483e+07	5.76456e+06	8.51126e+06	1.01957e+07	4.74066e+06	7.48078e+06	0.658101	0.279332	1.60785
M297T277_POS	3-(3,4-dimethoxyphenyl)-4-methylcoumarin	4.60025e+06	4.40814e+06	3.9384e+06	3.65388e+06	3.10674e+06	3.96136e+06	5.86705e+06	3.67682e+06	8.4125e+06	6.56983e+06	4.98009e+06	4.50618e+06	3.9448e+06	5.66875e+06	0.523079	0.304967	1.60702
M927T67_POS	Bassanolide	4.87726e+06	6.35235e+06	2.56897e+06	5.11731e+06	8.17792e+06	4.94974e+06	8.27884e+06	6.12586e+06	1.3641e+07	5.38432e+06	9.91168e+06	1.30378e+07	5.34059e+06	9.39659e+06	0.815138	0.278188	1.60487
M518T63_POS	1-o-hexadecyl-2-o-methyl-sn-glyceryl-3-phosphorylcholine	6.41697e+07	6.65492e+07	3.6413e+07	5.73199e+07	8.14812e+07	5.63589e+07	9.49849e+07	5.36129e+07	1.33543e+08	7.63248e+07	8.4733e+07	1.15956e+08	6.0382e+07	9.31926e+07	0.626096	0.282659	1.60299
M179T288_NEG	2-deoxy-d-ribose	4.84931e+07	4.06806e+07	3.7754e+07	2.36795e+07	2.96187e+07	3.28847e+07	4.418e+07	3.6703e+07	5.5585e+07	4.61697e+07	4.93407e+07	4.73345e+07	3.55184e+07	4.65521e+07	0.390279	0.279332	1.60142
M215T109_NEG	Pro-Thr	947158	1.09518e+06	1.06297e+06	312273	241637	465110	1.29954e+06	1.03066e+06	2.2182e+06	745462	1.56085e+06	1.23577e+06	687387	1.34841e+06	0.972069	0.278198	1.60112
M131T74_NEG	D-arabinose	1.13238e+06	2.13972e+06	1.78829e+06	1.28319e+06	1.33501e+06	1.14372e+06	1.988e+06	2.0919e+06	2.64033e+06	6.21534e+06	5.3414e+06	1.96059e+06	1.47038e+06	3.37293e+06	1.19781	0.303236	1.60079
M205T277_POS	Clomeprop	2.66438e+07	2.69685e+07	2.47555e+07	2.71565e+07	2.73574e+07	2.69772e+07	2.58934e+07	2.54967e+07	2.53529e+07	2.4389e+07	2.56773e+07	2.60122e+07	2.66431e+07	2.54702e+07	-0.0649512	0.272773	1.60007
M115T399_NEG	D-aspartic acid	8.32275e+07	9.92774e+07	6.7282e+07	8.56126e+07	6.90746e+07	8.96586e+07	3.64543e+07	4.72605e+07	9.04684e+07	4.47565e+07	6.7168e+07	5.07184e+07	8.23555e+07	5.61377e+07	-0.552895	0.240767	1.59875
M535T34_1_POS	3,4-di-o-galloylquinic acid	3.35445e+06	3.4958e+06	687205	2.27605e+06	4.64695e+06	3.30789e+06	3.62456e+06	3.23725e+06	6.84002e+06	5.99322e+06	3.97844e+06	5.65095e+06	2.96139e+06	4.88741e+06	0.722794	0.309674	1.59755
M300T189_1_POS	Nylidrin	2.02047e+07	1.13923e+08	8.78274e+07	3.84637e+07	1.29064e+07	4.35465e+07	2.17726e+07	8.88967e+06	4.07355e+06	2.18373e+06	3.87765e+06	2.13091e+07	5.2812e+07	1.03511e+07	-2.35109	0.275016	1.59746
M606T74_POS	D-lactosyl-.beta.1-1'-d-erythro-sphingosine	4.0556e+07	5.07347e+07	2.84266e+07	4.42253e+07	5.53865e+07	3.70361e+07	6.65743e+07	3.83136e+07	9.29201e+07	4.6152e+07	7.11265e+07	8.52495e+07	4.27275e+07	6.67227e+07	0.643012	0.280926	1.59743
M315T173_1_NEG	Rhamnetin	2.63595e+06	2.41453e+06	2.17714e+06	3.99105e+06	3.00625e+06	2.62625e+06	3.1242e+06	3.39377e+06	3.4571e+06	4.04973e+06	4.14726e+06	3.24744e+06	2.80853e+06	3.56992e+06	0.346076	0.296838	1.59716
M296T364_NEG	Sulindac	2.93754e+06	4.30394e+06	3.81794e+06	4.30972e+06	3.76948e+06	3.97778e+06	4.70398e+06	7.13116e+06	4.77454e+06	6.2986e+06	6.83319e+06	3.07911e+06	3.85273e+06	5.4701e+06	0.505684	0.296563	1.59617
M855T36_POS	Simvastatin	5.67594e+06	9.11728e+06	5.36289e+06	7.94462e+06	9.024e+06	7.72729e+06	1.03404e+07	6.74894e+06	1.42301e+07	8.56446e+06	1.18326e+07	1.52063e+07	7.47534e+06	1.11538e+07	0.577323	0.287528	1.59601
M418T204_NEG	Temazepam glucuronide	6.63727e+06	5.87323e+06	5.14825e+06	6.64365e+06	5.26982e+06	6.01183e+06	7.15422e+06	7.45229e+06	6.33524e+06	9.11179e+06	6.27522e+06	6.62829e+06	5.93067e+06	7.15951e+06	0.271664	0.296563	1.5951
M382T425_POS	1h-indazole-3-carboxamide, 1-(5-hydroxypentyl)-n-tricyclo[3.3.1.1(3,7)]dec-1-yl-	3.85682e+06	3.51287e+06	5.2584e+06	3.21107e+06	3.74918e+06	4.85006e+06	5.99623e+06	4.86169e+06	5.74445e+06	4.68793e+06	7.59543e+06	4.4594e+06	4.07307e+06	5.55752e+06	0.448326	0.273885	1.59472
M376T444_NEG	3-hydroxypropyl-glucosinolate	5.34693e+06	3.29925e+06	5.21856e+06	5.37119e+06	2.21414e+06	3.40872e+06	3.52114e+06	2.4105e+06	3.03896e+06	3.08584e+06	1.3728e+06	1.66745e+06	4.14313e+06	2.51612e+06	-0.719523	0.283255	1.59461
M596T35_2_POS	Astaxanthin	4.70171e+07	5.32381e+07	2.5314e+07	2.4648e+07	3.53773e+07	2.49255e+07	6.14888e+07	4.09124e+07	9.34611e+07	4.50082e+07	7.47966e+07	4.15568e+07	3.50867e+07	5.95373e+07	0.762871	0.296563	1.5932
M465T233_POS	4-androsten-17.beta.-ol-3-one glucosiduronate	288075	400950	198335	292728	400956	227557	442010	346921	736286	312338	546151	824562	301434	534711	0.82692	0.278198	1.59245
M706T109_POS	Solanidine base + o-hex-dhex	9.8061e+06	1.15977e+07	6.35577e+06	9.58961e+06	1.34507e+07	1.14966e+07	1.58932e+07	1.05343e+07	1.97546e+07	1.06501e+07	1.71501e+07	2.37897e+07	1.03828e+07	1.62953e+07	0.65027	0.278198	1.59217
M829T121_NEG	Pc 35:3	2.6788e+08	2.67241e+08	5.37324e+08	4.28719e+07	9.69947e+07	4.40643e+07	3.93834e+08	3.61132e+08	5.69802e+08	4.92552e+08	5.03128e+08	2.941e+08	2.09396e+08	4.35758e+08	1.05729	0.274851	1.59214
M283T34_2_NEG	Octadecanoic acid	1.15517e+10	1.0403e+10	1.01761e+10	1.16436e+10	1.2375e+10	1.28609e+10	1.05394e+10	9.62436e+09	1.0433e+10	1.12558e+10	8.83683e+09	9.26948e+09	1.15017e+10	9.99313e+09	-0.20284	0.257657	1.59009
M245T389_POS	Pro-Glu	1.18827e+08	7.4649e+07	1.32107e+08	1.24874e+08	8.33661e+07	1.36347e+08	9.10288e+07	8.76804e+07	9.86818e+07	5.46816e+07	6.00774e+07	8.76998e+07	1.11695e+08	7.9975e+07	-0.481946	0.294025	1.58971
M580T83_POS	1-behenoyl-2-hydroxy-sn-glycero-3-phosphocholine	4.22741e+06	4.76686e+06	3.95257e+06	4.32754e+06	4.48622e+06	4.41545e+06	4.22951e+06	2.69759e+06	3.89895e+06	3.45454e+06	3.09041e+06	4.38175e+06	4.36267e+06	3.62546e+06	-0.267049	0.279272	1.58612
M226T179_POS	Ethyl 3-indoleacetate	629343	281221	889447	467033	896026	664052	1.29819e+06	838354	950904	1.14973e+06	640267	1.31653e+06	637854	1.03233e+06	0.694608	0.254671	1.58517
M330T341_NEG	Phenol, 4-[4-(4-fluorophenyl)-5-(4-pyridinyl)-1h-imidazol-2-yl]-	953124	543456	1.44592e+06	1.90544e+06	883251	1.17802e+06	535245	685484	524014	546292	1.04817e+06	275152	1.15154e+06	602393	-0.934783	0.285542	1.58328
M491T19_POS	4-quinazolinamine, 2-(hexahydro-4-methyl-1h-1,4-diazepin-1-yl)-6,7-dimethoxy-n-[1-(phenylmethyl)-4-piperidinyl]-	1.24182e+06	1.03071e+06	1.28862e+06	945940	997105	1.0085e+06	1.54174e+06	1.64572e+06	1.14432e+06	1.32729e+06	1.28399e+06	1.18441e+06	1.08545e+06	1.35458e+06	0.31955	0.253502	1.58278
M234T433_POS	Muramic acid	1.62637e+07	8.00306e+06	9.42622e+07	8.70763e+07	1.1348e+07	5.91502e+07	3.85287e+06	8.3384e+06	6.92822e+06	3.25747e+06	5.26963e+06	1.15952e+07	4.60172e+07	6.5403e+06	-2.81475	0.2916	1.58083
M524T110_POS	1-Stearoyl-sn-glycerol 3-phosphocholine(LPC(18:0))	5.16121e+06	6.9738e+06	2.20888e+06	6.94509e+06	7.3902e+06	4.31647e+06	1.01837e+07	5.01612e+06	1.20836e+07	6.45531e+06	8.97264e+06	1.34654e+07	5.49927e+06	9.36279e+06	0.767697	0.285755	1.57994
M263T198_POS	D-mannitol 1-phosphate	1.50562e+07	1.71104e+07	2.49525e+07	2.67855e+07	2.13462e+07	1.62599e+07	1.53506e+07	1.79223e+07	1.37482e+07	1.37985e+07	1.47608e+07	1.62377e+07	2.02518e+07	1.5303e+07	-0.404234	0.310308	1.57982
M735T432_POS	Cefaclor	1.97686e+06	685987	1.48913e+06	2.14912e+06	1.48018e+06	2.02611e+06	756145	1.68619e+06	1.11079e+06	649179	726662	860099	1.63456e+06	964844	-0.760539	0.29109	1.57939
M836T166_POS	Mls001074061-01!dirithromycin	904270	1.58458e+06	1.53662e+06	405068	1.20005e+06	375744	2.37583e+06	4.17921e+06	1.34139e+06	1.70223e+06	3.22801e+06	1.27922e+06	1.00105e+06	2.35098e+06	1.23174	0.267295	1.57701
M280T222_3_POS	Oxamniquine	2.07726e+08	2.96763e+08	2.48377e+08	1.61387e+08	2.58455e+08	2.22803e+08	2.41801e+08	1.06101e+08	7.95333e+07	1.55023e+08	1.68358e+08	2.03026e+08	2.32585e+08	1.58974e+08	-0.548969	0.308494	1.57687
M428T34_POS	Forskolin	1.851e+07	2.48652e+07	7.1897e+06	1.47042e+07	1.23882e+07	1.54569e+07	3.00776e+07	1.3293e+07	3.85314e+07	2.91675e+07	1.60014e+07	4.00961e+07	1.5519e+07	2.78612e+07	0.844217	0.304942	1.57665
M224T328_2_NEG	5-(4-hydroxyphenyl)-5-phenylhydantoin	3.33063e+06	2.12086e+06	2.18802e+06	2.64901e+06	3.19245e+06	2.99846e+06	1.78723e+06	2.91703e+06	1.91067e+06	1.89109e+06	1.75724e+06	2.21068e+06	2.74657e+06	2.07899e+06	-0.401749	0.298792	1.57628
M193T177_NEG	Methyldopa	1.48676e+06	1.37923e+06	1.40191e+06	1.82317e+06	1.04224e+06	2.9327e+06	1.0598e+07	2.34118e+06	7.30162e+06	2.25062e+06	1.02205e+07	2.29852e+06	1.67767e+06	5.83507e+06	1.79829	0.285542	1.57615
M169T123_NEG	Epigallocatechin gallate	6.60658e+06	8.79045e+06	8.68305e+06	1.41735e+06	3.89734e+06	2.63743e+06	8.45074e+06	1.60122e+07	9.57283e+06	9.31196e+06	1.10081e+07	6.03091e+06	5.3387e+06	1.00645e+07	0.914709	0.279332	1.57385
M286T285_1_POS	Hispidulin	9.27584e+06	7.93677e+06	9.07348e+06	7.08828e+06	9.06546e+06	8.85507e+06	6.89329e+06	8.66019e+06	7.36542e+06	6.51391e+06	7.56878e+06	7.81762e+06	8.54915e+06	7.46987e+06	-0.194699	0.318456	1.57313
M548T157_POS	Proscillaridin	4.36044e+07	2.11298e+07	2.47999e+07	1.01223e+07	2.94819e+07	1.3798e+07	6.3904e+07	3.17913e+07	7.87501e+07	2.82693e+07	4.41339e+07	3.90236e+07	2.38227e+07	4.76454e+07	0.999998	0.278785	1.57285
M363T646_POS	D-myo-inositol-1,4-diphosphate	1.38675e+06	2.64076e+06	1.47815e+06	1.78552e+06	2.80375e+06	1.54459e+06	1.31519e+06	1.45192e+06	1.34045e+06	1.32124e+06	1.2607e+06	810376	1.93992e+06	1.24998e+06	-0.634091	0.274851	1.5722
M829T97_NEG	Phosphatidylcholine alkenyl 18:1-18:1	1.21413e+08	9.31431e+07	8.73661e+07	4.0448e+07	7.48876e+07	8.73819e+07	1.07273e+08	1.00343e+08	1.53726e+08	9.97226e+07	1.1676e+08	1.30121e+08	8.41067e+07	1.17991e+08	0.488384	0.289576	1.56847
M367T159_POS	17,20-dimethylprostaglandin f1.alpha.	2.79047e+07	1.14128e+07	2.57234e+07	6.32475e+07	3.05355e+07	1.91289e+07	1.23392e+07	1.01536e+07	1.14487e+07	7.10617e+06	9.31878e+06	1.9792e+07	2.96588e+07	1.16931e+07	-1.34281	0.30383	1.56732
M316T180_POS	Decanoyl-l-carnitine	7.78891e+07	6.03253e+07	4.08439e+08	3.791e+08	1.0029e+08	4.81744e+07	1.05618e+07	2.62423e+07	1.79435e+07	3.93706e+06	3.78234e+06	4.59504e+07	1.79036e+08	1.80696e+07	-3.30862	0.313783	1.56496
M693T31_NEG	Pg 30:0	2.12273e+06	6.12468e+06	1.28278e+07	7.24676e+06	3.28119e+06	5.59145e+06	2.2584e+06	2.88432e+06	1.54388e+06	4.17806e+06	1.70901e+06	1.43865e+06	6.19911e+06	2.33539e+06	-1.4084	0.296563	1.56428
M246T243_NEG	Asn-Asp	3.20739e+06	2.55425e+06	2.83319e+06	3.93544e+06	2.53615e+06	3.03394e+06	2.63736e+06	2.22851e+06	2.76029e+06	2.30054e+06	2.33917e+06	2.41725e+06	3.01673e+06	2.44719e+06	-0.301859	0.285542	1.56339
M759T145_NEG	Pe(18:0/9-hode)	1.4733e+07	1.83994e+07	2.02267e+07	7.31997e+06	7.10971e+06	6.64539e+06	3.33957e+07	3.01393e+07	3.82292e+07	1.21252e+07	1.72276e+07	1.79536e+07	1.24057e+07	2.48451e+07	1.00196	0.280918	1.5619
M162T390_POS	Carnitine	2.956e+08	3.40894e+08	4.67374e+08	3.03021e+08	4.06411e+08	3.61631e+08	2.89381e+08	2.61261e+08	3.53245e+08	2.76336e+08	2.55163e+08	3.03857e+08	3.62488e+08	2.89874e+08	-0.322511	0.306056	1.56098
M233T462_POS	Alantolactone	1.28295e+07	2.74508e+07	1.05097e+07	8.83963e+06	1.0051e+07	8.64568e+06	1.97526e+07	1.47329e+07	3.20464e+07	1.94219e+07	2.03084e+07	3.49672e+07	1.30544e+07	2.35382e+07	0.850472	0.307388	1.55997
M246T227_2_POS	Cycloheximide	4.50391e+08	1.06515e+09	1.28066e+09	8.18011e+08	2.26684e+08	3.60929e+08	3.15339e+08	3.2936e+08	2.65863e+08	1.69241e+08	2.65954e+08	3.70811e+08	7.00305e+08	2.86095e+08	-1.29149	0.307745	1.55735
M372T58_POS	5-[5-hydroxy-3-(hydroxymethyl)pentyl]-8a-(hydroxymethyl)-5,6-dimethyl-3,4,4a,6,7,8-hexahydronaphthalene-1-carboxylic acid	5.63267e+07	5.80887e+07	2.41459e+07	4.1306e+07	5.4498e+07	4.49619e+07	9.5063e+07	3.85057e+07	1.00229e+08	6.74887e+07	5.36292e+07	1.09074e+08	4.65545e+07	7.73317e+07	0.732138	0.296563	1.55718
M400T163_1_POS	L-palmitoylcarnitine	7.91637e+08	7.07121e+08	2.20753e+09	5.20047e+09	1.78792e+09	1.87873e+09	6.60909e+08	6.3011e+08	6.38981e+08	2.02406e+08	1.41554e+08	4.23877e+08	2.09557e+09	4.4964e+08	-2.2205	0.295356	1.55703
M504T74_POS	1-oleoyl-sn-glycero-3-phosphocholine	3.9237e+07	4.73902e+07	2.43174e+07	4.38099e+07	5.64186e+07	3.94111e+07	6.48949e+07	3.6685e+07	1.01654e+08	5.2376e+07	5.86745e+07	8.65083e+07	4.1764e+07	6.67988e+07	0.677561	0.310308	1.5568
M337T173_NEG	5'-phosphoribosyl-5-amino-4-imidazolecarboxamide (aicar)	2.41243e+06	1.61305e+06	2.21713e+06	6.66112e+06	2.13123e+06	1.93363e+06	4.24139e+06	4.45167e+06	4.59258e+06	5.95013e+06	6.00387e+06	3.88475e+06	2.8281e+06	4.85406e+06	0.77936	0.310308	1.55613
M562T68_POS	Rhodoxanthin	5.39473e+07	6.55116e+07	3.08931e+07	5.83609e+07	7.12974e+07	4.95122e+07	7.72732e+07	4.75651e+07	1.16669e+08	6.73293e+07	8.20225e+07	1.01899e+08	5.49204e+07	8.21263e+07	0.580503	0.312936	1.55588
M446T81_POS	Oleana-1,9(11)-dien-28-oic acid, 2-cyano-3,12-dioxo-	2.72088e+07	3.13561e+07	1.32924e+07	2.15267e+07	3.19272e+07	2.47602e+07	3.93194e+07	2.01343e+07	5.86939e+07	3.19045e+07	3.78576e+07	5.45354e+07	2.50119e+07	4.04075e+07	0.692009	0.310141	1.55551
M332T408_POS	Ciprofloxacin	5.89645e+06	5.05667e+06	4.18786e+06	5.58064e+06	5.4879e+06	6.67732e+06	5.95472e+06	6.62452e+06	6.53536e+06	5.55728e+06	8.00449e+06	7.78096e+06	5.48114e+06	6.74289e+06	0.298891	0.300744	1.55466
M441T371_NEG	Villol	265047	152859	48288.4	324197	129251	301419	77430.7	89683.1	75375.1	137418	61819.7	61519.6	203510	83874.3	-1.2788	0.269137	1.55437
M175T328_NEG	2-Isopropylmalic acid	8.86987e+06	6.36278e+06	9.51097e+06	8.92724e+06	6.24733e+06	8.77319e+06	5.03956e+06	5.96612e+06	9.06714e+06	4.46547e+06	5.73745e+06	5.4499e+06	8.11523e+06	5.95427e+06	-0.446707	0.290679	1.55362
M394T431_POS	Amsacrine	1.70904e+06	5.77098e+06	2.12764e+06	1.24852e+06	2.57554e+06	3.00005e+06	4.71285e+06	3.31989e+06	5.25134e+06	4.44067e+06	6.42414e+06	3.36478e+06	2.73863e+06	4.58561e+06	0.743661	0.326636	1.55084
M412T161_POS	Cyclopamine	6.23412e+07	6.62914e+07	1.69125e+08	1.93187e+08	9.33476e+07	8.33468e+07	9.47342e+07	8.50681e+07	3.52379e+07	1.52082e+07	1.36231e+07	5.71298e+07	1.11273e+08	5.01669e+07	-1.1493	0.324806	1.55069
M309T226_NEG	Mestranol	267309	484386	192285	268547	647350	290742	534211	412333	921304	409556	684841	984439	358437	657781	0.875889	0.300042	1.55063
M619T220_NEG	Phosphatidylinositol lyso 20	9.08122e+06	7.78904e+06	5.2137e+06	6.72452e+06	5.45813e+06	7.207e+06	1.18072e+07	4.8807e+06	1.48199e+07	9.48129e+06	1.01085e+07	1.06015e+07	6.91227e+06	1.02832e+07	0.573055	0.31892	1.54894
M234T570_POS	Tyr-Arg-Lys	129272	304765	446104	462894	278421	514111	586344	1.05875e+06	673752	442423	396352	625402	355928	630504	0.824921	0.295802	1.54808
M426T160_POS	Oleoyl-l-carnitine	5.58008e+09	1.93464e+09	5.25586e+09	1.31988e+10	4.19883e+09	7.39215e+09	4.1269e+09	3.8368e+09	2.2596e+09	6.48218e+08	7.01332e+08	1.81401e+09	6.26006e+09	2.23114e+09	-1.48839	0.304726	1.54802
M194T147_NEG	Salicyluric acid	1.27183e+07	5.83336e+06	2.56145e+07	1.9942e+06	2.52264e+07	3.21872e+06	1.6997e+07	1.40943e+07	5.1545e+07	6.07606e+07	4.17129e+07	1.84196e+07	1.24343e+07	3.39216e+07	1.44788	0.319444	1.547
M191T314_NEG	Quinate	1.9903e+06	2.31943e+06	3.87577e+06	3.22533e+06	2.48096e+06	2.80883e+06	5.85793e+06	5.39006e+06	3.38685e+06	3.93833e+06	3.51336e+06	2.98328e+06	2.78344e+06	4.1783e+06	0.586048	0.279332	1.54496
M191T257_POS	6h-dibenzo[b,d]pyran, 3-(1,1-dimethylbutyl)-6a,7,10,10a-tetrahydro-6,6,9-trimethyl-, (6ar,10ar)-	1.70143e+07	1.62258e+07	1.88383e+07	1.69241e+07	1.7216e+07	1.4661e+07	1.84305e+07	1.65356e+07	2.08361e+07	2.77226e+07	2.13637e+07	1.91754e+07	1.68133e+07	2.06773e+07	0.298447	0.320328	1.54368
M228T423_POS	Ametryne	2.38468e+08	2.80253e+08	3.34809e+08	4.75515e+08	3.79754e+08	3.51565e+08	2.34678e+08	2.2786e+08	3.31896e+08	1.74415e+08	2.07527e+08	2.89621e+08	3.43394e+08	2.44333e+08	-0.491017	0.297479	1.54283
M99T129_POS	Tulipalin a	1.84675e+07	2.34455e+07	2.08386e+07	3.27913e+07	2.15648e+07	2.46512e+07	1.69273e+07	1.51677e+07	2.02504e+07	1.62398e+07	1.761e+07	2.15829e+07	2.36265e+07	1.7963e+07	-0.395375	0.282659	1.54217
M199T24_POS	Cyclosulfamuron	2.3093e+06	3.487e+06	2.22272e+06	2.25117e+06	3.91146e+06	2.45579e+06	2.29915e+06	1.58545e+06	1.83872e+06	2.21846e+06	1.88363e+06	2.17072e+06	2.77291e+06	1.99936e+06	-0.471864	0.298942	1.54056
M275T424_1_NEG	Gamma-l-glutamyl-l-glutamic acid	2.78139e+07	7.13175e+06	1.5031e+07	1.64766e+07	1.52731e+07	1.44078e+07	1.9009e+07	8.2435e+06	7.65045e+06	4.34901e+06	4.84528e+06	3.63789e+06	1.60223e+07	7.95586e+06	-1.01	0.330029	1.54042
M183T716_NEG	2,4-dinitrophenol	1.32241e+07	1.34065e+07	7.33674e+06	1.1693e+07	1.53506e+07	1.859e+07	1.4861e+07	1.83524e+07	1.48599e+07	1.77299e+07	1.92983e+07	1.77762e+07	1.32668e+07	1.71463e+07	0.370073	0.32631	1.53829
M582T99_POS	Cyclodiadinoxanthin	1.41949e+07	1.85761e+07	8.33045e+06	1.47525e+07	1.97702e+07	1.07795e+07	2.07662e+07	1.48037e+07	3.21539e+07	1.65825e+07	2.1134e+07	3.3774e+07	1.44006e+07	2.32024e+07	0.688142	0.308984	1.53821
M227T110_NEG	Ile-Pro	7.66126e+06	6.86913e+06	6.49312e+06	1.45722e+07	7.8761e+06	1.27258e+07	5.53781e+06	5.38919e+06	5.91339e+06	6.60664e+06	4.88423e+06	6.47974e+06	9.36625e+06	5.80183e+06	-0.690963	0.280404	1.53722
M496T32_POS	Orlistat	8.93619e+06	6.9646e+06	9.21177e+06	7.59085e+06	6.1136e+06	6.19394e+06	2.29816e+07	7.64957e+06	1.01949e+07	1.40368e+07	9.47949e+06	1.96075e+07	7.50183e+06	1.39916e+07	0.899251	0.277926	1.53702
M386T35_2_POS	Dihydromuronic acid	5.20744e+07	5.05152e+07	2.22465e+07	3.85874e+07	4.30221e+07	4.63797e+07	8.88733e+07	3.619e+07	7.54377e+07	6.17146e+07	4.56789e+07	8.8805e+07	4.21376e+07	6.61166e+07	0.649905	0.307535	1.53659
M751T385_NEG	5-[[4,5-dihydroxy-6-[5-hydroxy-2-(4-hydroxyphenyl)-7-methoxy-4-oxochromen-3-yl]oxy-3-(3,4,5-trihydroxy-6-methyloxan-2-yl)oxyoxan-2-yl]methoxy]-3-hydroxy-3-methyl-5-oxopentanoic acid	127002	275425	113012	412259	358536	29099.1	316857	136078	612361	556930	456258	706436	219222	464153	1.08221	0.318456	1.53642
M257T156_POS	Pterostilbene	4.29876e+06	3.16275e+06	3.35326e+06	2.30986e+06	3.52616e+06	3.96162e+06	3.73492e+06	3.91182e+06	4.19735e+06	5.72457e+06	3.96713e+06	5.20173e+06	3.4354e+06	4.45625e+06	0.375352	0.312936	1.53637
M137T431_NEG	Brugierol (not validated)	5.29479e+07	1.57652e+08	3.91008e+07	3.06565e+07	2.96481e+07	2.24315e+07	6.1717e+07	2.20672e+08	6.06112e+07	1.5148e+08	1.49421e+08	1.50075e+08	5.54061e+07	1.32329e+08	1.25602	0.312018	1.53466
M532T452_POS	1,2-bis(o-octanoyl)-sn-glycerylphophorylcholine	272960	385212	550144	490424	203435	318221	191825	142903	334684	208862	289519	106168	370066	212327	-0.801496	0.293465	1.53448
M135T148_NEG	Thiosulfuric acid	5.6823e+07	5.2876e+07	5.14104e+07	4.96103e+07	5.22339e+07	4.84857e+07	5.72407e+07	5.87952e+07	5.50799e+07	5.8943e+07	5.11273e+07	5.50896e+07	5.19065e+07	5.60459e+07	0.110694	0.293742	1.53359
M370T396_POS	Allocryptopine	8.21803e+06	1.71274e+06	1.1537e+07	4.13323e+06	2.02641e+06	7.2772e+06	933500	4.66796e+06	1.94533e+06	1.11707e+06	1.78874e+06	1.79727e+06	5.81744e+06	2.04165e+06	-1.51065	0.328519	1.53329
M570T157_POS	Pyrrhoxanthinol	3.97186e+06	2.9495e+06	2.83213e+06	439744	4.32633e+06	1.6097e+06	6.10751e+06	5.35915e+06	1.37705e+07	3.05676e+06	4.58384e+06	6.47353e+06	2.68821e+06	6.55855e+06	1.28673	0.310308	1.5332
M356T39_POS	Arachidoyl ethanolamide	1.65229e+08	1.5529e+08	1.94351e+08	1.75313e+08	1.85423e+08	1.83734e+08	1.8123e+08	1.56755e+08	1.38129e+08	1.71918e+08	1.40024e+08	1.41158e+08	1.76557e+08	1.54869e+08	-0.189082	0.324381	1.5325
M388T92_POS	Gln-Leu-Lys	1.52445e+07	2.63178e+07	9.47829e+06	1.40795e+07	2.54633e+07	1.70385e+07	1.84131e+07	3.67645e+07	5.06392e+07	2.06321e+07	3.63332e+07	2.26243e+07	1.7937e+07	3.09011e+07	0.784719	0.331222	1.53166
M341T526_NEG	17-keto-4(z),7(z),10(z),13(z),15(e),19(z)-docosahexaenoic acid	2.93175e+06	1.8472e+06	3.81723e+06	1.22679e+06	1.05834e+06	1.91721e+06	7.56808e+06	3.55939e+06	6.437e+06	3.33781e+06	2.55353e+06	3.14434e+06	2.13309e+06	4.43336e+06	1.05546	0.294025	1.53124
M304T423_POS	Glu-Arg	1.25495e+07	7.88766e+06	1.10524e+07	1.81893e+07	9.34541e+06	1.69599e+07	1.19987e+07	7.14599e+06	9.61134e+06	6.15943e+06	7.29288e+06	5.49205e+06	1.2664e+07	7.95007e+06	-0.671698	0.301171	1.52832
M458T89_POS	Agelasine (stereochemistry of diterpene unknown)	1.13483e+07	1.5327e+07	8.04655e+06	1.38614e+07	1.95296e+07	1.36351e+07	1.98587e+07	1.23477e+07	3.01975e+07	1.46742e+07	2.25122e+07	2.84518e+07	1.36247e+07	2.13404e+07	0.647364	0.318456	1.52757
M375T347_POS	Chrysosplenetin	1.06905e+06	1.26108e+06	906495	1.45574e+06	1.07589e+06	1.19846e+06	1.67277e+06	1.76829e+06	1.16804e+06	1.20647e+06	1.67288e+06	2.36254e+06	1.16112e+06	1.64183e+06	0.49979	0.287528	1.52723
M195T210_POS	Dimethyl phthalate	5.8754e+06	5.94579e+06	6.01447e+06	5.94077e+06	6.49664e+06	5.82938e+06	5.78426e+06	5.09878e+06	5.84219e+06	5.68289e+06	5.4698e+06	5.97027e+06	6.01708e+06	5.64136e+06	-0.0930183	0.319444	1.52592
M402T249_POS	Asn-Ile-Arg	1.14078e+06	1.39904e+06	908325	1.21228e+06	1.66491e+06	1.18903e+06	1.44066e+06	1.28147e+06	2.44367e+06	1.31511e+06	1.9923e+06	2.16311e+06	1.25239e+06	1.77272e+06	0.501277	0.322368	1.52498
M737T35_NEG	Pc 28:0	1.84266e+07	1.7658e+07	3.21965e+07	2.35898e+07	3.00843e+07	3.3347e+07	1.65433e+07	2.03978e+07	1.4876e+07	2.03155e+07	1.54006e+07	2.40004e+07	2.58837e+07	1.85889e+07	-0.477598	0.323698	1.52497
M694T87_POS	(r)-butyrylcarnitine	1.86455e+07	2.31503e+07	1.11493e+07	1.85075e+07	2.66634e+07	1.73783e+07	2.66637e+07	1.75638e+07	4.0938e+07	2.17162e+07	3.11112e+07	4.23012e+07	1.92491e+07	3.0049e+07	0.64253	0.31807	1.52497
M313T28_NEG	1h-imidazo[4,5-c]pyridine-6-carboxylic acid, 1-[[4-(dimethylamino)-3-methylphenyl]methyl]-5-(2,2- diphenylacetyl)-4,5,6,7-tetrahydro-, (6s)-	8.79804e+06	8.05965e+06	7.75562e+06	6.48317e+06	1.089e+07	4.67782e+06	9.33918e+06	9.12886e+06	1.14864e+07	1.0657e+07	1.15633e+07	8.73581e+06	7.77738e+06	1.01518e+07	0.384373	0.307295	1.5244
M425T371_NEG	5a,6-anhydrotetracycline	1.26973e+06	873730	262471	1.57586e+06	832184	1.54158e+06	649152	627822	574101	230100	537776	587256	1.05926e+06	534368	-0.987151	0.294025	1.5239
M194T321_NEG	(-)-.alpha.-kainic acid	2.83698e+06	4.00586e+06	4.53173e+06	1.1375e+07	9.58183e+06	2.77338e+06	2.48383e+06	2.39213e+06	2.37817e+06	1.53631e+06	3.10051e+06	2.07793e+06	5.85079e+06	2.32815e+06	-1.32945	0.319444	1.52055
M269T476_NEG	4-hydroxy-2,2',4',6'-tetrachlorobiphenyl	7.38384e+06	1.53167e+07	8.65891e+06	5.10862e+06	2.51344e+06	2.62778e+06	1.07954e+07	1.31408e+07	1.74527e+07	1.1979e+07	1.11608e+07	8.29253e+06	6.93488e+06	1.21369e+07	0.807451	0.331222	1.52
M450T193_POS	Glycochenodeoxycholate	2.03739e+06	3.62669e+06	1.33091e+06	3.10617e+06	3.2002e+06	2.33846e+06	3.02921e+06	2.54031e+06	4.42432e+06	3.40497e+06	4.10795e+06	4.88956e+06	2.60664e+06	3.73272e+06	0.518038	0.333015	1.51896
M228T321_NEG	Ergothioneine	1.87216e+06	1.67408e+06	3.80989e+06	2.14458e+06	1.78584e+06	3.7352e+06	1.42737e+06	942230	2.41482e+06	905895	943323	1.71405e+06	2.50362e+06	1.39128e+06	-0.847605	0.313289	1.51854
M147T441_NEG	Citramalate	1.13365e+06	1.94156e+06	1.65102e+06	1.56461e+06	1.27638e+06	1.56488e+06	2.86256e+06	1.62051e+06	1.76952e+06	1.66879e+06	2.61203e+06	2.08564e+06	1.52202e+06	2.10317e+06	0.466583	0.305498	1.51612
M180T285_NEG	N-acetyl-l-tyrosine	4.81908e+07	4.97322e+07	5.61856e+07	4.60712e+07	3.35295e+07	4.19499e+07	6.27556e+07	5.24531e+07	9.57176e+07	3.88976e+07	7.62459e+07	7.04564e+07	4.59432e+07	6.60877e+07	0.524531	0.315285	1.51549
M609T420_NEG	Rutin	1.71675e+06	1.23629e+06	1.89551e+06	1.91656e+06	1.84686e+06	1.84529e+06	2.3193e+06	860804	692697	1.33573e+06	763839	756432	1.74288e+06	1.12147e+06	-0.636083	0.332568	1.51456
M766T207_POS	Phosphatidylethanolamine (20:1/16:1) abbr: gpope	2.19722e+06	3.39809e+06	1.45247e+06	2.43099e+06	3.35674e+06	2.55986e+06	3.44782e+06	2.36435e+06	5.6182e+06	2.98359e+06	3.84201e+06	4.96538e+06	2.56589e+06	3.87022e+06	0.592955	0.331222	1.51368
M318T72_2_POS	Phytosphingosine	9.19794e+08	8.82684e+08	8.74252e+08	8.29183e+08	7.96658e+08	8.9227e+08	8.74604e+08	8.28608e+08	5.29154e+08	8.42905e+08	6.52537e+08	5.33869e+08	8.65807e+08	7.10279e+08	-0.285659	0.320458	1.51364
M351T320_POS	Quinoxaline, 2,3-bis(bromomethyl)-, 1,4-dioxide	4.37811e+06	4.88066e+06	4.432e+06	4.65588e+06	4.83907e+06	4.64191e+06	2.68011e+06	3.87268e+06	2.99792e+06	4.36092e+06	4.38293e+06	4.67109e+06	4.63794e+06	3.82761e+06	-0.277039	0.310308	1.51359
M708T74_POS	Pepstatin a	3.49093e+07	3.81243e+07	2.10715e+07	3.07632e+07	4.50257e+07	2.7832e+07	5.23607e+07	2.90212e+07	7.02855e+07	3.53586e+07	4.88615e+07	6.76472e+07	3.29543e+07	5.05891e+07	0.618358	0.318456	1.51159
M551T27_1_POS	Rolipram	1.55631e+07	1.21241e+07	1.62562e+07	1.65451e+07	1.7573e+07	1.71411e+07	1.3131e+07	1.32813e+07	1.13018e+07	1.20539e+07	1.72623e+07	1.25111e+07	1.58671e+07	1.32569e+07	-0.259293	0.333306	1.5099
M635T50_NEG	9,10-dihydro-15-deoxy-.delta.12,14-prostaglandin j2	2.26289e+06	1.95782e+06	1.03028e+06	2.19502e+06	3.67357e+06	1.85152e+06	698456	841688	1.68755e+06	1.13106e+06	1.63768e+06	1.43574e+06	2.16185e+06	1.23869e+06	-0.803445	0.310308	1.50924
M574T190_POS	1-arachidoyl-2-hydroxy-sn-glycero-3-phosphocholine	2.51078e+06	3.75616e+06	1.54442e+06	2.65974e+06	3.4999e+06	2.99228e+06	3.68305e+06	3.23033e+06	4.48087e+06	3.1e+06	3.71234e+06	5.63018e+06	2.82721e+06	3.9728e+06	0.490774	0.324652	1.50789
M130T232_POS	O-acetyl-l-serine	1.38264e+07	1.3766e+07	1.4391e+07	1.50647e+07	1.32953e+07	1.38168e+07	1.55789e+07	1.43276e+07	1.61037e+07	1.49321e+07	1.38772e+07	1.50221e+07	1.40267e+07	1.49736e+07	0.094246	0.324381	1.50748
M344T343_NEG	Omeprazole	174341	111355	74814.4	56541.7	25502.8	31727.4	130357	173769	146588	132419	169350	87891.6	79047.1	140063	0.825288	0.318456	1.5072
M192T177_NEG	Trans-3,5-dimethoxy-4-hydroxycinnamaldehyde	8.88527e+06	3.8418e+06	1.46765e+06	1.11397e+06	417192	876427	1.03368e+07	3.78733e+06	9.0959e+06	5.3751e+06	4.9655e+06	6.76543e+06	2.76705e+06	6.72101e+06	1.28033	0.311445	1.50703
M611T51_2_POS	Capsaicin	2.45844e+07	2.91695e+07	1.61345e+07	2.52777e+07	3.10996e+07	2.31396e+07	3.64082e+07	2.38524e+07	5.51476e+07	2.38915e+07	4.02186e+07	5.75407e+07	2.49009e+07	3.95098e+07	0.666015	0.321774	1.50575
M329T147_2_NEG	21-hydroxyprogesterone	4.2749e+07	4.79922e+07	4.29119e+07	1.12672e+07	1.38145e+07	1.76992e+07	8.42084e+07	5.50901e+07	9.18854e+07	2.4378e+07	5.66041e+07	4.05014e+07	2.94057e+07	5.87779e+07	0.99918	0.313019	1.5038
M199T157_POS	4-bromoamphetamine	1.84975e+06	2.45365e+06	1.54846e+06	1.12988e+06	1.05992e+06	1.40173e+06	524772	1.42938e+06	327140	520698	1.64364e+06	784313	1.5739e+06	871657	-0.85251	0.322257	1.5037
M304T486_POS	Trp-Val	2.55594e+06	3.41126e+06	4.64381e+06	1.68015e+06	2.48723e+06	3.25134e+06	4.46417e+06	4.64751e+06	4.90759e+06	3.60406e+06	3.54179e+06	7.65031e+06	3.00496e+06	4.80257e+06	0.676462	0.296168	1.5032
M784T65_NEG	1-heptadecanoyl-2-(5z,8z,11z,14z-eicosatetraenoyl)-sn-glycero-3-phospho-(1'-rac-glycerol)	3.21172e+06	5.1786e+06	4.38617e+06	5.39882e+06	5.98303e+06	4.09466e+06	2.63073e+06	4.1698e+06	2.90695e+06	2.80126e+06	3.99687e+06	4.54989e+06	4.70884e+06	3.50925e+06	-0.424207	0.327631	1.50241
M576T209_POS	Cucurbitacin b	6.28628e+06	9.2783e+06	5.41094e+06	7.30932e+06	1.04275e+07	7.25784e+06	9.08242e+06	7.16131e+06	1.47024e+07	8.49237e+06	1.28237e+07	1.46136e+07	7.6617e+06	1.1146e+07	0.540788	0.330214	1.50177
M871T135_NEG	Pc(17:0/12-hete)	2.61509e+07	6.23655e+06	4.30409e+07	1.47683e+07	1.85856e+07	1.9948e+07	3.10224e+07	3.18041e+07	3.56797e+07	4.43812e+07	4.8195e+07	2.53831e+07	2.1455e+07	3.60776e+07	0.749785	0.310308	1.50071
M231T34_POS	Galanthamine	7.86749e+06	9.5864e+06	1.15383e+07	1.02807e+07	7.93678e+06	1.08841e+07	7.69205e+06	7.75633e+06	7.31341e+06	8.13405e+06	9.75716e+06	5.52797e+06	9.68229e+06	7.69683e+06	-0.331084	0.307394	1.50057
M290T529_1_POS	Beta-estradiol	3.55931e+06	4.6216e+06	7.19253e+06	4.65373e+06	5.34013e+06	9.02003e+06	4.16815e+06	3.63494e+06	3.28345e+06	3.85393e+06	3.89903e+06	3.97295e+06	5.73122e+06	3.80207e+06	-0.592056	0.318456	1.50023
M860T139_NEG	Pi 36:3	7.59214e+06	9.30486e+06	1.48106e+07	1.18494e+07	1.40831e+07	1.71975e+07	7.92279e+06	7.37842e+06	9.73587e+06	7.89757e+06	8.76703e+06	1.1254e+07	1.24729e+07	8.82595e+06	-0.498975	0.321774	1.49985
M178T175_1_NEG	3-hydroxy-4-methoxycinnamic acid	7.29221e+07	6.19696e+07	6.10034e+07	8.08003e+07	6.30373e+07	7.62963e+07	3.54395e+07	6.48043e+07	4.6956e+07	5.57495e+07	7.34919e+07	4.01488e+07	6.93382e+07	5.2765e+07	-0.394068	0.303282	1.49916
M460T431_NEG	Gluconasturtiin	3.05472e+06	1.57068e+06	4.19924e+06	3.99933e+06	2.78709e+06	4.04107e+06	2.53341e+06	1.74435e+06	3.01262e+06	1.52683e+06	2.67487e+06	1.14165e+06	3.27536e+06	2.10562e+06	-0.637405	0.324381	1.4971
M717T194_NEG	Ciwujianoside b	102823	309896	126979	144864	304935	131200	258628	197949	381936	225641	420461	514676	186783	333215	0.835092	0.32338	1.49596
M265T23_POS	Phenylacetyl-l-glutamine	3.42462e+06	6.56564e+06	4.25866e+06	2.14804e+06	3.69954e+06	4.63364e+06	2.34018e+06	4.42691e+06	1.59128e+06	2.13987e+06	2.1192e+06	2.0307e+06	4.12169e+06	2.44136e+06	-0.755553	0.320112	1.4935
M538T35_POS	4-quinazolinamine, 7-[2-[2-(dimethylamino)ethoxy]ethoxy]-2-(hexahydro-4-methyl-1h-1,4-diazepin-1-yl)-6-methoxy-n-(1-methyl-4-piperidinyl)-	1.61456e+07	1.95117e+07	1.20321e+07	1.68628e+07	2.09176e+07	1.49916e+07	1.92076e+07	1.67602e+07	3.13713e+07	1.73347e+07	2.54945e+07	3.10323e+07	1.67436e+07	2.35334e+07	0.491106	0.331222	1.49298
M443T71_POS	Oligomycin b	1.61193e+07	1.9851e+07	1.01404e+07	1.79028e+07	2.4843e+07	1.97499e+07	2.38739e+07	1.63529e+07	3.57195e+07	2.13478e+07	2.7728e+07	4.12861e+07	1.81011e+07	2.7718e+07	0.614751	0.331058	1.49227
M552T35_POS	Aliskiren	3.75349e+07	3.92711e+07	3.09073e+07	3.99769e+07	5.1337e+07	3.83338e+07	4.81724e+07	3.83415e+07	7.33008e+07	3.82767e+07	6.49202e+07	6.60803e+07	3.95601e+07	5.48486e+07	0.471408	0.329032	1.492
M625T35_POS	Ethisterone	4.05926e+07	4.9366e+07	3.30981e+07	4.41545e+07	4.44931e+07	3.02963e+07	5.38499e+07	3.74861e+07	6.13388e+07	4.16164e+07	7.19966e+07	8.15213e+07	4.03335e+07	5.79682e+07	0.523285	0.318456	1.49082
M131T368_NEG	DL-asparagine	3.31838e+07	1.91254e+07	5.2848e+07	2.4317e+07	4.20381e+07	6.90614e+07	2.25301e+07	2.43518e+07	2.25392e+07	2.25916e+07	2.47389e+07	1.97955e+07	4.00956e+07	2.27578e+07	-0.817081	0.327189	1.49015
M219T347_POS	7-acetoxy-4-methylcoumarin	5.87915e+06	6.00198e+06	6.75e+06	1.39948e+07	1.04584e+07	9.17361e+06	4.01946e+06	5.51273e+06	6.19234e+06	4.12149e+06	5.48699e+06	7.58093e+06	8.70966e+06	5.48566e+06	-0.666952	0.322763	1.48848
M727T35_POS	(.+/-.)-talinolol	1.61408e+07	1.64686e+07	1.18408e+07	1.39157e+07	2.08735e+07	1.29101e+07	2.25551e+07	1.39309e+07	3.05092e+07	1.60181e+07	2.65192e+07	3.90844e+07	1.53583e+07	2.47695e+07	0.689547	0.318456	1.48809
M346T67_POS	Icos-19-ene-1,2,4-triol	4.39451e+07	3.8756e+07	3.92718e+07	4.1313e+07	3.90655e+07	4.46601e+07	4.34771e+07	4.10877e+07	2.27066e+07	3.76364e+07	2.27114e+07	2.28713e+07	4.11686e+07	3.17484e+07	-0.374859	0.333113	1.4853
M719T140_POS	1-palmitoyl-2-oleoyl-sn-glycero-3-phosphoethanolamine	3.08354e+07	7.65053e+07	5.23461e+07	5.04797e+07	7.4783e+07	3.86804e+07	3.3212e+07	2.90869e+07	3.12538e+07	3.38042e+07	3.25082e+07	5.18042e+07	5.39383e+07	3.52782e+07	-0.612533	0.330029	1.4849
M546T194_POS	1-Stearoyl-sn-glycerol 3-phosphocholine	7.33689e+06	9.96923e+06	6.05874e+06	8.24918e+06	1.16409e+07	8.32343e+06	1.02196e+07	8.19055e+06	1.58556e+07	9.19955e+06	1.39723e+07	1.70306e+07	8.59639e+06	1.24114e+07	0.52986	0.333538	1.48403
M287T103_NEG	Testosterone	5.05594e+06	5.91282e+06	5.7653e+06	2.90293e+06	2.65912e+06	3.91124e+06	6.46468e+06	9.50037e+06	9.31175e+06	4.6272e+06	5.75762e+06	4.83168e+06	4.36789e+06	6.74888e+06	0.627712	0.329032	1.48364
M111T392_POS	1-acetylimidazole	1.84841e+07	1.70739e+07	2.47531e+07	3.2744e+07	2.5346e+07	3.49992e+07	1.73446e+07	1.87658e+07	1.89986e+07	1.90448e+07	2.09882e+07	1.44722e+07	2.55667e+07	1.8269e+07	-0.484866	0.311582	1.48309
M353T153_POS	19(r)-hydroxyprostaglandin f2.alpha.	3.52022e+06	3.72629e+06	4.23526e+06	301605	942920	653287	7.44195e+06	5.35882e+06	6.10082e+06	1.81991e+06	4.21963e+06	3.88404e+06	2.22993e+06	4.8042e+06	1.1073	0.305252	1.4825
M258T215_POS	Levorphanol	3.63856e+07	7.3866e+07	1.07271e+08	1.04352e+08	3.27217e+07	1.30267e+08	2.7952e+07	1.18633e+07	3.84353e+07	3.03367e+07	7.69272e+07	3.68821e+07	8.08105e+07	3.70661e+07	-1.12444	0.312935	1.48078
M803T134_NEG	Phosphatidylethanolamine alkenyl 20:0-22:6	3.36493e+08	2.81935e+08	2.504e+08	2.16571e+08	3.05628e+08	3.94071e+08	3.36444e+08	4.7378e+08	3.92772e+08	3.8115e+08	2.82991e+08	5.32868e+08	2.97516e+08	4.00001e+08	0.427034	0.32631	1.4799
M190T268_POS	Methyl indole-3-acetate	9.57293e+06	8.12692e+06	2.43212e+06	3.67275e+06	680568	3.50314e+06	1.15809e+07	1.115e+07	1.33257e+07	1.85767e+06	1.03308e+07	9.33608e+06	4.66474e+06	9.59687e+06	1.04077	0.324381	1.47967
M235T231_NEG	5,6,7-trimethoxycoumarin	1.59145e+07	1.25179e+07	1.32161e+07	2.01969e+07	1.53375e+07	1.77121e+07	1.41401e+07	1.02272e+07	1.55023e+07	1.24771e+07	1.1599e+07	1.0662e+07	1.58158e+07	1.24346e+07	-0.347009	0.311569	1.47937
M640T48_POS	Enniatin b	2.45681e+07	2.83026e+07	1.74776e+07	2.55022e+07	3.41533e+07	2.56104e+07	3.83683e+07	2.35127e+07	4.74641e+07	2.61087e+07	4.19996e+07	6.05682e+07	2.59357e+07	3.96703e+07	0.613118	0.326094	1.47624
M289T228_POS	Myclobutanil	1.00109e+07	171837	8.53231e+06	1.09937e+07	1.65245e+07	1.02116e+07	1.3467e+07	1.0037e+07	2.49491e+07	1.19734e+07	1.82653e+07	2.27291e+07	9.40747e+06	1.69035e+07	0.845443	0.324447	1.47601
M240T375_POS	Aldicarb sulfone	1.47133e+07	1.44524e+07	2.13371e+07	2.64326e+07	2.07628e+07	2.21047e+07	1.14245e+07	1.33556e+07	2.29341e+07	5.82962e+06	1.21332e+07	1.40822e+07	1.99671e+07	1.32932e+07	-0.586939	0.327631	1.47468
M365T281_POS	Loxistatin	443770	1.22446e+06	639584	239921	64112.5	98058.2	904043	2.23429e+06	1.18252e+06	349213	932149	1.46822e+06	451651	1.1784e+06	1.38355	0.321276	1.47366
M224T277_NEG	6-bromoquinolin-3-ol	753350	1.06915e+06	865307	1.05995e+06	1.12196e+06	1.04937e+06	1.02604e+06	580686	687922	924068	604581	805617	986512	771485	-0.354699	0.323149	1.4727
M574T71_POS	Cycloposine	3.10067e+07	3.25734e+07	2.07642e+07	3.22192e+07	4.46302e+07	2.65464e+07	4.24143e+07	2.99619e+07	6.48643e+07	3.01503e+07	5.38009e+07	6.90845e+07	3.129e+07	4.83794e+07	0.628689	0.331222	1.46741
M735T105_POS	P-tert-octylphenol dodecaglycol ether	5.69186e+06	7.92325e+06	6.58161e+06	9.4441e+06	1.13445e+07	5.66298e+06	1.3825e+07	5.20036e+06	2.1478e+07	7.31404e+06	1.81067e+07	2.22074e+07	7.77471e+06	1.46886e+07	0.917834	0.331222	1.46662
M329T34_NEG	(z)-9,12,13-trihydroxyoctadec-15-enoic acid	2.42895e+08	2.85314e+08	3.22955e+08	3.30767e+08	1.63735e+08	3.51737e+08	2.25905e+08	1.7879e+08	2.66085e+08	1.99152e+08	1.81421e+08	2.05255e+08	2.82901e+08	2.09435e+08	-0.433795	0.316266	1.4657
M573T417_NEG	Tenofovir	3.07774e+06	3.01584e+06	4.32497e+06	6.53277e+06	4.62874e+06	5.73375e+06	2.61515e+06	3.08336e+06	3.87184e+06	2.66565e+06	2.88762e+06	3.79681e+06	4.5523e+06	3.1534e+06	-0.529686	0.327297	1.46145
M546T216_POS	Homoharringtonine	496829	644391	641219	300476	280309	384798	753513	932955	696518	424314	541738	789826	458004	689810	0.590841	0.317306	1.45822
M341T69_POS	Cannabidiolic acid	1.92034e+07	2.28182e+07	9.99153e+06	1.41229e+07	2.14348e+07	1.51496e+07	2.93963e+07	1.34462e+07	3.99338e+07	2.25202e+07	3.44546e+07	6.64203e+07	1.71201e+07	3.43619e+07	1.00512	0.331222	1.45772
M825T384_POS	Nodularin	3.45933e+06	1.32093e+06	2.25121e+06	4.9955e+06	3.77708e+06	4.1041e+06	98919.2	3.79932e+06	1.32037e+06	2.597e+06	77820.4	1.16903e+06	3.31803e+06	1.51041e+06	-1.13539	0.330196	1.45739
M461T411_NEG	2,3-dehydrosilybin a	397108	154876	512874	901907	433761	1.20467e+06	252049	364277	317265	189369	152472	127347	600866	233797	-1.36179	0.324381	1.45732
M773T142_1_NEG	(2-aminoethoxy)[2-[docosa-4.7.10.13.16.19-hexaenoyloxy]-3-[octadeca-1.9-dien-1-yloxy]propoxy]phosphinic acid	4.58417e+06	8.67491e+06	6.63637e+06	1.64233e+06	3.75393e+06	781264	1.08355e+07	1.40887e+07	1.03981e+07	2.96441e+06	6.4341e+06	9.0252e+06	4.34549e+06	8.95766e+06	1.0436	0.318456	1.45622
M299T358_POS	Quizalofop ethyl	1.64926e+06	1.1372e+06	3.13175e+06	867010	2.96715e+06	1.68691e+06	3.466e+06	3.03883e+06	2.98319e+06	2.52161e+06	3.31759e+06	2.19022e+06	1.90655e+06	2.91957e+06	0.614794	0.312936	1.45488
M798T320_2_POS	Gitoxin	2.15947e+06	2.08897e+06	1.86432e+06	1.87332e+06	2.08854e+06	2.31174e+06	1.58704e+06	1.64577e+06	1.28423e+06	2.07578e+06	1.95428e+06	1.9573e+06	2.06439e+06	1.75073e+06	-0.237759	0.332975	1.4534
M285T345_NEG	Salicin	3.61531e+06	4.05397e+06	4.0556e+06	3.55629e+06	1.93961e+06	3.984e+06	2.53832e+06	2.72011e+06	3.06133e+06	2.26112e+06	3.06774e+06	2.76039e+06	3.53413e+06	2.73484e+06	-0.369902	0.329229	1.45174
M1050T331_POS	Fr1	4.64045e+06	4.41299e+06	4.8143e+06	5.28415e+06	3.79639e+06	4.01194e+06	2.62759e+06	3.1509e+06	4.6052e+06	3.64781e+06	3.71362e+06	4.26715e+06	4.49337e+06	3.66871e+06	-0.292524	0.331222	1.44579
M332T313_2_POS	(-)-trans-4-[4-(4'-fluorophenyl)-3-piperidinylmethoxy]-2-methoxyphenol	947378	164108	1.3118e+06	492620	281114	438829	1.30949e+06	1.17603e+06	333636	1.91865e+06	1.2438e+06	1.49916e+06	605975	1.24679e+06	1.04089	0.321356	1.44397
M606T402_NEG	Uridine diphosphate-n-acetylglucosamine	9.51385e+06	1.87824e+07	1.63471e+07	2.16421e+07	2.05954e+07	2.12504e+07	1.05302e+07	1.1967e+07	8.72151e+06	1.64211e+07	1.58521e+07	1.40028e+07	1.80219e+07	1.29158e+07	-0.480616	0.326878	1.44005
M171T99_NEG	Fa 9:1+1o	3.03846e+07	3.17955e+07	3.90386e+07	1.45196e+07	1.53138e+07	1.72091e+07	5.75144e+07	5.57459e+07	3.63008e+07	2.92642e+07	2.99084e+07	3.29428e+07	2.47102e+07	4.02794e+07	0.704938	0.32212	1.43551
M187T336_NEG	N.epsilon.-acetyl-l-lysine	1.95387e+06	3.64788e+06	3.46937e+06	5.3983e+06	3.246e+06	6.13198e+06	3.41354e+06	1.90904e+06	2.52357e+06	2.02389e+06	3.03685e+06	1.78542e+06	3.97457e+06	2.44872e+06	-0.698773	0.330464	1.42449
M151T144_POS	3-methoxytyramine	9.59793e+06	8.89888e+06	9.62726e+06	1.47614e+07	7.91971e+06	1.26699e+07	7.09412e+06	7.98266e+06	8.55713e+06	8.83373e+06	8.91924e+06	6.93188e+06	1.05792e+07	8.05313e+06	-0.393608	0.32771	1.41973

## Sheet: SFK-vs-HH
Supplementary Table S6. Differential metabolites of longissimus dorsi Among SFK, SH, and HH Groups
ID	MS2_name	SFK	SFK	SFK	SFK	SFK	SFK	HH	HH	HH	HH	HH	HH	SFK_mean	HH_mean	log2_FC	FDR	VIP
M178T175_1_NEG	3-hydroxy-4-methoxycinnamic acid	2.31375e+07	2.10843e+07	3.40171e+07	2.77702e+07	2.91213e+07	3.02571e+07	7.29221e+07	6.19696e+07	6.10034e+07	8.08003e+07	6.30373e+07	7.62963e+07	2.75646e+07	6.93382e+07	1.33083	0.00661102	2.38012
M221T43_NEG	Diethyl phthalate	5.39948e+06	7.59563e+06	5.60621e+06	8.53553e+06	8.14841e+06	5.40573e+06	1.72077e+06	537997	781885	2.3716e+06	1.29236e+06	1.94008e+06	6.78183e+06	1.44078e+06	-2.23482	0.0278862	2.30836
M279T251_POS	Fenthion	1.9684e+07	1.71242e+07	1.9455e+07	1.65118e+07	2.36378e+07	1.76953e+07	6.31138e+06	1.13528e+07	9.13876e+06	752627	4.17181e+06	4.68701e+06	1.9018e+07	6.06906e+06	-1.64782	0.0514422	2.25903
M101T312_NEG	D-galacturonic acid	1.93766e+07	1.49821e+07	1.59934e+07	1.50944e+07	1.60857e+07	1.72414e+07	1.21634e+07	1.13897e+07	1.14094e+07	8.28406e+06	9.48412e+06	1.08638e+07	1.64623e+07	1.05991e+07	-0.635225	0.0514422	2.25685
M129T365_NEG	L-2-hydroxyglutaric acid	4.98989e+07	4.87387e+07	3.44402e+07	3.84529e+07	4.79918e+07	7.12033e+07	1.59752e+07	1.16445e+07	1.69217e+07	4.70047e+06	8.79748e+06	9.36841e+06	4.84543e+07	1.12346e+07	-2.10867	0.0514422	2.25353
M147T365_NEG	(S)-2-Hydroxyglutarate	1.32492e+08	1.30681e+08	9.12736e+07	1.02623e+08	1.3126e+08	1.91257e+08	4.21023e+07	3.20651e+07	4.66591e+07	1.28996e+07	2.39522e+07	2.48256e+07	1.29931e+08	3.04173e+07	-2.09478	0.0514422	2.24654
M123T379_POS	Trimethoprim	8.67432e+07	6.95281e+07	9.66223e+07	6.99624e+07	8.90717e+07	5.18319e+07	3.37653e+07	3.46161e+07	2.35849e+07	2.77177e+07	3.45507e+07	3.48222e+07	7.72933e+07	3.15095e+07	-1.29456	0.0514422	2.24542
M208T182_POS	Miglitol	1.26251e+07	1.20705e+07	2.24067e+07	1.25027e+07	1.62126e+07	1.93754e+07	6.27963e+06	1.80809e+06	5.19981e+06	3.24396e+06	1.91743e+06	3.77923e+06	1.58655e+07	3.70469e+06	-2.09847	0.0537842	2.23679
M369T231_POS	Tolyfluanide	4.6249e+06	4.29815e+06	4.63016e+06	3.08391e+06	4.51606e+06	4.74538e+06	2.63438e+06	3.0028e+06	2.52993e+06	1.82666e+06	2.44707e+06	1.92604e+06	4.31643e+06	2.39448e+06	-0.850125	0.0660937	2.2205
M242T248_1_NEG	3-[n,n-bis(2-hydroxyethyl)amino]-2-hydroxypropanesulfonic acid	1.52469e+07	1.41038e+07	1.44906e+07	1.09601e+07	1.78026e+07	1.36093e+07	6.6789e+06	8.92961e+06	7.72141e+06	2.05714e+06	3.65398e+06	4.78857e+06	1.43689e+07	5.63827e+06	-1.34962	0.0616337	2.21915
M227T38_NEG	Myristic acid	2.41359e+08	2.5875e+08	2.73053e+08	2.41753e+08	2.2797e+08	3.18554e+08	3.71905e+08	4.33908e+08	4.7769e+08	4.51073e+08	3.93793e+08	5.55234e+08	2.6024e+08	4.47267e+08	0.781295	0.0611312	2.21788
M231T380_POS	Pro-Asp	1.86739e+07	1.08419e+07	1.21312e+07	1.18397e+07	1.58478e+07	1.41849e+07	7.55686e+06	5.85814e+06	6.95706e+06	5.28199e+06	5.97369e+06	4.19279e+06	1.39199e+07	5.97009e+06	-1.22133	0.0660937	2.21619
M247T380_NEG	6-hydroxymelatonin	2.33246e+07	1.44637e+07	1.90475e+07	1.56767e+07	1.65516e+07	1.91304e+07	1.29968e+07	9.25181e+06	8.73593e+06	8.03937e+06	7.99684e+06	7.21379e+06	1.80324e+07	9.03909e+06	-0.996344	0.0775938	2.20751
M398T255_NEG	Colchicine	3.41302e+06	1.70052e+06	3.31151e+06	2.8397e+06	1.69858e+06	2.30763e+06	846512	445320	594385	41613.9	303362	1.06392e+06	2.54516e+06	549185	-2.21239	0.0775938	2.20334
M609T420_NEG	Rutin	821985	930529	1.04631e+06	902790	1.14497e+06	1.3271e+06	1.71675e+06	1.23629e+06	1.89551e+06	1.91656e+06	1.84686e+06	1.84529e+06	1.02895e+06	1.74288e+06	0.7603	0.0972023	2.17747
M171T49_NEG	Capric acid	5.93243e+07	7.24706e+07	5.41052e+07	6.28552e+07	5.69583e+07	9.33286e+07	1.30567e+08	1.17902e+08	1.16637e+08	1.11559e+08	8.94201e+07	1.28502e+08	6.6507e+07	1.15765e+08	0.799614	0.0775938	2.17379
M418T290_POS	Trp-Gly-Arg	9.6468e+07	8.85006e+07	9.03493e+07	6.42895e+07	8.66462e+07	9.67959e+07	4.31653e+07	6.86941e+07	5.29621e+07	4.04022e+07	2.4803e+07	5.11288e+07	8.71749e+07	4.68593e+07	-0.895579	0.111918	2.15234
M491T19_POS	4-quinazolinamine, 2-(hexahydro-4-methyl-1h-1,4-diazepin-1-yl)-6,7-dimethoxy-n-[1-(phenylmethyl)-4-piperidinyl]-	2.3192e+06	1.54191e+06	1.62162e+06	1.96988e+06	1.71753e+06	1.62318e+06	1.24182e+06	1.03071e+06	1.28862e+06	945940	997105	1.0085e+06	1.79889e+06	1.08545e+06	-0.72881	0.104424	2.15
M382T290_NEG	Peniprequinolone	320770	318678	293799	202309	199195	296892	75696.7	166998	185507	66382.9	71205.2	71295.5	271941	106181	-1.35677	0.114423	2.14123
M332T313_2_POS	(-)-trans-4-[4-(4'-fluorophenyl)-3-piperidinylmethoxy]-2-methoxyphenol	2.44715e+06	2.83818e+06	3.27878e+06	1.47005e+06	2.64687e+06	1.65229e+06	947378	164108	1.3118e+06	492620	281114	438829	2.38889e+06	605975	-1.97901	0.108753	2.13865
M249T380_POS	Glu-Thr	1.18013e+07	9.07314e+06	1.14788e+07	7.65873e+06	1.06619e+07	9.59281e+06	7.35166e+06	4.78919e+06	6.30777e+06	3.19019e+06	4.15344e+06	6.38638e+06	1.00444e+07	5.36311e+06	-0.905257	0.116546	2.13202
M400T249_NEG	Flavopiridol	515241	504344	506343	247398	565634	485592	170225	338283	150217	42100.2	116221	128054	470759	157517	-1.57948	0.117919	2.12621
M233T390_NEG	Ser-Glu	3.46308e+07	2.14347e+07	2.26357e+07	2.02437e+07	2.24777e+07	2.66226e+07	1.68068e+07	1.27382e+07	1.40385e+07	1.0072e+07	1.12452e+07	9.08681e+06	2.46742e+07	1.23313e+07	-1.00068	0.123883	2.12458
M320T285_POS	3-pyridinecarbonitrile, 6-[[2-[[4-(2,4-dichlorophenyl)-5-(5-methyl-1h-imidazol-2-yl)-2-pyrimidinyl]amino]ethyl]amino]-	467240	1.49634e+06	1.36176e+06	2.18023e+06	1.03454e+06	742301	2.556e+06	2.5062e+06	2.8988e+06	3.82857e+06	2.7752e+06	4.10033e+06	1.21374e+06	3.11085e+06	1.35785	0.117919	2.11654
M296T340_NEG	(3,4,5-trihydroxy-6-methyloxan-2-yl) 2-(methylamino)benzoate	2.21471e+06	1.86823e+06	1.248e+06	2.26079e+06	1.28611e+06	1.86744e+06	874371	1.14029e+06	444381	642582	498081	984918	1.79088e+06	764104	-1.22883	0.135703	2.11017
M265T339_NEG	N-(4-aminobenzoyl)-l-glutamic acid	347014	277229	352027	302685	469678	337268	103173	136407	275410	111324	162571	120228	347650	151519	-1.19814	0.11325	2.10183
M101T39_NEG	Isovaleric acid	7.27887e+06	7.56188e+06	7.07902e+06	6.13985e+06	6.14428e+06	7.43767e+06	5.19437e+06	5.0679e+06	5.80129e+06	5.65917e+06	4.99855e+06	3.81003e+06	6.94026e+06	5.08855e+06	-0.447735	0.138417	2.08782
M479T24_POS	1,2-dilauroyl-sn-glycerol	895216	554901	884599	769216	800223	771071	646916	494499	413500	403739	507490	407433	779204	478929	-0.702189	0.138417	2.081
M165T336_NEG	D-arabinonic acid	6.88162e+07	6.73589e+07	6.67993e+07	4.7248e+07	7.20669e+07	5.97612e+07	5.28496e+07	3.73014e+07	4.32773e+07	4.0879e+07	2.59324e+07	3.54739e+07	6.36751e+07	3.92856e+07	-0.696728	0.138417	2.0806
M117T141_NEG	Beta-n-methylaminoalanine	8.27954e+07	5.76961e+07	6.69864e+07	5.93289e+07	7.05968e+07	7.38514e+07	4.80949e+07	3.43731e+07	4.8084e+07	5.74908e+07	4.15949e+07	3.87508e+07	6.85425e+07	4.47314e+07	-0.61571	0.138417	2.07555
M263T251_POS	Cinoxacin	1.02834e+07	5.84071e+06	1.08796e+07	8.23666e+06	1.28889e+07	9.52514e+06	3.1624e+06	6.91604e+06	4.39672e+06	881995	2.75893e+06	2.38719e+06	9.60907e+06	3.41721e+06	-1.49158	0.138417	2.07122
M217T389_POS	Nepodin	1.76446e+07	1.08018e+07	1.22814e+07	1.01099e+07	1.44166e+07	1.46057e+07	9.2914e+06	7.34521e+06	8.6108e+06	5.72547e+06	6.96737e+06	5.30766e+06	1.331e+07	7.20799e+06	-0.884844	0.138417	2.06706
M343T430_POS	Iloprost	2.5141e+08	2.67249e+08	2.1357e+08	1.81603e+08	2.4792e+08	1.38895e+08	1.65618e+08	9.23338e+07	1.14709e+08	7.16597e+07	7.78113e+07	9.46381e+07	2.16775e+08	1.02795e+08	-1.07643	0.138417	2.06588
M310T258_NEG	Domoic acid	3.22283e+06	2.94719e+06	1.90687e+06	1.59909e+06	3.72535e+06	2.37389e+06	1.06803e+06	1.28976e+06	1.25655e+06	129871	257621	856675	2.6292e+06	809751	-1.69908	0.138417	2.05858
M267T33_POS	Dienestrol	6.55909e+07	6.22961e+07	6.61119e+07	6.03533e+07	6.80771e+07	6.74952e+07	7.83758e+07	7.72374e+07	8.29378e+07	8.14322e+07	6.70722e+07	8.53559e+07	6.49874e+07	7.87352e+07	0.276849	0.138417	2.05827
M162T23_POS	Hippuric acid	723715	1.13696e+06	1.30891e+06	1.09305e+06	946314	1.60798e+06	624145	517738	179381	476668	470244	690151	1.13616e+06	493054	-1.20434	0.15404	2.0466
M342T376_POS	Naltrexone	4.53375e+06	1.31709e+06	3.73006e+06	5.91844e+06	2.86892e+06	4.38195e+06	1.9948e+06	392329	55681.4	711904	108654	661829	3.7917e+06	654200	-2.53504	0.15404	2.04235
M328T315_POS	Diprotin b	3.76315e+06	3.19484e+06	3.89612e+06	3.03343e+06	5.10655e+06	2.68239e+06	2.50576e+06	640964	2.39434e+06	1.05625e+06	637737	653566	3.61275e+06	1.31477e+06	-1.45829	0.151907	2.02909
M328T282_POS	Cytidine 2',3'-cyclic phosphate	5.43878e+06	4.2345e+06	5.61818e+06	4.41547e+06	5.20093e+06	5.29761e+06	3.05648e+06	4.53674e+06	3.13896e+06	1.58843e+06	3.22988e+06	2.61496e+06	5.03424e+06	3.02757e+06	-0.733613	0.15404	2.02605
M121T33_POS	Benzamidine	8.06471e+07	8.18358e+07	8.62647e+07	9.17342e+07	9.44842e+07	9.10544e+07	1.14852e+08	1.08783e+08	1.0762e+08	1.044e+08	9.01686e+07	1.12685e+08	8.76701e+07	1.06418e+08	0.279587	0.154449	2.02066
M199T28_NEG	Acetic acid, 2-(4-chloro-2-methylphenoxy)-	3.74093e+07	4.64567e+07	3.06164e+07	3.3118e+07	2.90714e+07	2.93012e+07	2.6347e+07	2.32222e+07	2.15654e+07	1.65601e+07	1.87485e+07	1.35256e+07	3.43288e+07	1.99948e+07	-0.779798	0.162828	2.01808
M523T278_POS	[3,4,5-trihydroxy-6-(3,4,5-trihydroxybenzoyl)oxyoxan-2-yl]methyl 3,4,5-trihydroxybenzoate	1.87426e+07	1.43175e+07	1.71065e+07	1.688e+07	1.65983e+07	1.70359e+07	1.56055e+07	1.1403e+07	1.35226e+07	1.25342e+07	1.27202e+07	1.38948e+07	1.67802e+07	1.32801e+07	-0.337494	0.164011	2.00778
M213T26_NEG	Propanoic acid, 2-(4-chloro-2-methylphenoxy)-	9.435e+06	1.189e+07	6.8908e+06	8.65104e+06	6.71039e+06	9.24135e+06	6.33287e+06	5.43027e+06	5.64639e+06	4.23317e+06	5.00874e+06	3.1272e+06	8.8031e+06	4.96311e+06	-0.826768	0.165297	2.00537
M194T50_NEG	2-hydroxylamino-4,6-dinitrotoluene	8.0086e+06	5.37599e+06	1.33218e+07	9.55507e+06	1.04687e+07	6.0979e+06	5.64764e+06	4.20997e+06	2.6051e+06	1.54267e+06	402448	939953	8.80468e+06	2.55796e+06	-1.78328	0.164011	2.00532
M268T182_POS	Vicriviroc malate	434782	585784	325244	667348	599603	640429	323386	296016	314554	234982	309802	288247	542198	294498	-0.880563	0.15404	2.00362
M442T290_NEG	Platencin	1.45437e+06	1.64788e+06	1.4201e+06	887552	1.0749e+06	1.26272e+06	555602	1.07696e+06	766400	368663	348934	734324	1.29125e+06	641813	-1.00855	0.182187	1.99242
M156T390_POS	Swainsonine	3.49738e+07	4.0573e+07	2.01587e+07	5.12498e+07	4.54121e+07	3.16925e+07	8.60527e+07	4.9084e+07	8.75408e+07	7.61668e+07	7.71399e+07	5.01964e+07	3.73433e+07	7.10301e+07	0.927581	0.182501	1.99049
M298T100_POS	S-methyl-5'-thioadenosine	5.89558e+07	5.61431e+07	3.74128e+07	3.96695e+07	5.36125e+07	4.62295e+07	7.12314e+07	8.01767e+07	8.17839e+07	9.50724e+07	6.58504e+07	1.18264e+08	4.86705e+07	8.53965e+07	0.811128	0.163578	1.98864
M304T282_NEG	Entacapone 3-.beta.-d-glucuronide	2.22141e+07	1.57689e+07	1.78893e+07	1.77353e+07	1.26915e+07	1.98438e+07	1.13569e+07	1.31773e+07	1.26898e+07	6.94279e+06	9.77543e+06	1.2306e+07	1.76905e+07	1.10414e+07	-0.680057	0.182501	1.98603
M355T463_NEG	Rhodocladonic acid	4.59788e+06	3.68717e+06	7.11002e+06	3.50167e+06	4.2796e+06	4.04297e+06	3.04548e+06	3.00358e+06	1.37341e+06	1.60335e+06	1.03121e+06	499125	4.53655e+06	1.75936e+06	-1.36655	0.182501	1.97936
M253T186_POS	Dl-Leu-dl-Val	4.09382e+06	4.09381e+06	3.00145e+06	3.91452e+06	4.71455e+06	1.90395e+06	2.54574e+06	1.62748e+06	1.95019e+06	72885.9	792255	899834	3.62035e+06	1.31473e+06	-1.46136	0.168939	1.97809
M748T72_NEG	1-palmitoyl-2-oleoyl-phosphatidylglycerol	1.22164e+08	1.84435e+08	2.82584e+08	2.00817e+08	1.50794e+08	1.46252e+08	2.95827e+08	2.53557e+08	2.91684e+08	4.17489e+08	3.56424e+08	2.94022e+08	1.81175e+08	3.18167e+08	0.812404	0.181372	1.97254
M134T62_POS	Mandelonitrile	2.75318e+07	2.72899e+07	2.00033e+07	1.85703e+07	2.69645e+07	2.72896e+07	3.49655e+07	3.96794e+07	4.60996e+07	5.72709e+07	3.46914e+07	6.27047e+07	2.46082e+07	4.59019e+07	0.899415	0.172906	1.97063
M409T149_NEG	Aloenin	497688	408825	352554	249414	292892	388655	172094	226886	210829	194380	111989	281287	365005	199577	-0.870966	0.196988	1.96709
M578T72_POS	1-palmitoyl-2-oleoyl-sn-glycerol	1.65844e+07	2.17814e+07	3.47435e+07	2.19383e+07	1.90967e+07	1.794e+07	3.43765e+07	2.87828e+07	3.80835e+07	5.36076e+07	4.42079e+07	3.95635e+07	2.2014e+07	3.97703e+07	0.853268	0.182501	1.96152
M433T283_POS	Arg-Phe-Lys	4.51633e+06	2.82592e+06	3.26915e+06	2.64942e+06	3.04904e+06	4.08488e+06	2.37298e+06	1.84216e+06	2.38369e+06	2.18134e+06	1.81304e+06	2.30379e+06	3.39912e+06	2.1495e+06	-0.661162	0.195621	1.95972
M270T353_NEG	5,2'-O-dimethylcytidine	1.62288e+07	1.86016e+07	2.18796e+07	2.39286e+07	1.27055e+07	1.93135e+07	2.82114e+07	2.2272e+07	3.12065e+07	3.43775e+07	4.1851e+07	2.8966e+07	1.87763e+07	3.11474e+07	0.730202	0.190105	1.95726
M148T278_POS	D-Glutamic acid	4.33757e+07	2.41811e+07	3.38091e+07	3.48178e+07	3.45882e+07	3.11686e+07	2.72847e+07	1.97336e+07	2.25905e+07	2.12258e+07	2.23871e+07	2.36299e+07	3.36568e+07	2.28086e+07	-0.561319	0.189174	1.95601
M508T31_NEG	N-(1,3-dihydroxyoctadec-4-en-2-yl)tetradecanamide	4.01862e+06	4.64722e+06	3.88802e+06	1.483e+06	378947	3.79699e+06	4.68674e+06	5.95646e+06	5.90487e+06	7.18962e+06	7.09763e+06	7.14701e+06	3.03547e+06	6.33039e+06	1.06038	0.181372	1.94871
M214T144_POS	Tetradecylamine	1.34462e+06	1.20677e+06	1.12491e+06	1.17959e+06	1.04158e+06	1.22926e+06	1.33521e+06	1.35165e+06	1.53692e+06	1.41547e+06	1.7494e+06	1.5023e+06	1.18779e+06	1.48183e+06	0.3191	0.193679	1.94564
M252T22_NEG	Thiorphan	6.79502e+07	7.61318e+07	1.66369e+08	4.28578e+07	8.17965e+07	1.26307e+08	1.58781e+07	2.35512e+07	3.85253e+07	1.78424e+07	8.72677e+06	1.67285e+07	9.35687e+07	2.02087e+07	-2.21105	0.192977	1.94483
M212T23_2_NEG	Indoxyl sulfate	7.27476e+07	8.61818e+07	8.42925e+07	6.54556e+07	9.07557e+07	6.8783e+07	3.96917e+07	5.79684e+07	3.6426e+07	6.58872e+07	5.99916e+07	5.63194e+07	7.8036e+07	5.27141e+07	-0.565952	0.189276	1.9441
M362T183_NEG	Naloxone hcl	551884	540018	898181	430504	231351	188581	1.28317e+06	999193	1.21117e+06	1.15593e+06	712652	851339	473420	1.03558e+06	1.12924	0.182501	1.94177
M286T285_1_POS	Hispidulin	6.79242e+06	6.94721e+06	7.28204e+06	5.24812e+06	7.41986e+06	6.69262e+06	9.27584e+06	7.93677e+06	9.07348e+06	7.08828e+06	9.06546e+06	8.85507e+06	6.73038e+06	8.54915e+06	0.345093	0.19778	1.94153
M212T292_NEG	Kainic acid	2.03213e+06	1.9514e+06	2.42466e+06	2.26053e+06	1.91477e+06	2.57781e+06	1.72587e+06	1.37823e+06	2.03488e+06	1.04678e+06	1.31271e+06	1.40242e+06	2.19355e+06	1.48348e+06	-0.564281	0.189174	1.93873
M219T249_2_POS	Leu-Ser	4.22365e+07	3.26751e+07	4.66668e+07	3.39281e+07	3.20306e+07	3.83695e+07	3.31148e+07	1.97412e+07	3.06706e+07	1.23542e+07	1.5579e+07	1.5656e+07	3.76511e+07	2.11859e+07	-0.829585	0.19778	1.93519
M451T353_1_NEG	Fipronil sulfone	921470	1.07038e+06	685862	830316	855798	758923	754640	580567	367563	394301	626937	537809	853791	543636	-0.651242	0.198879	1.92871
M451T448_NEG	Glycodeoxycholic acid	47892	244506	123568	197266	185693	95599	844512	294575	1.19633e+06	1.97477e+06	961229	1.99121e+06	149087	1.21044e+06	3.0213	0.196988	1.92548
M330T209_POS	Hetisine	5.03324e+06	4.45071e+06	5.07201e+06	3.95872e+06	3.82052e+06	6.16611e+06	7.43776e+06	1.67985e+07	2.25669e+07	2.04512e+07	7.40007e+06	1.53165e+07	4.75022e+06	1.49952e+07	1.65843	0.19613	1.92331
M297T23_2_NEG	Ostruthin	8.33001e+08	5.41814e+08	7.50602e+08	7.93879e+08	7.05309e+08	6.60436e+08	5.56246e+08	4.83899e+08	4.43553e+08	4.54463e+08	6.46948e+08	4.07899e+08	7.14174e+08	4.98834e+08	-0.517714	0.19727	1.9224
M346T203_POS	N-(2-hydroxyethyl)-14(15)-epoxy-5z,8z,11z-eicosatrienamide	8.0139e+06	3.01156e+06	6.20897e+06	2.41768e+06	7.10194e+06	5.53085e+06	7.59333e+06	2.8531e+07	2.29887e+07	1.92135e+07	1.06675e+07	2.49633e+07	5.38082e+06	1.89929e+07	1.81956	0.195636	1.92173
M268T286_POS	Adenosine	3.64941e+07	1.8495e+07	2.67159e+07	1.94942e+07	2.21806e+07	2.90169e+07	1.58783e+07	1.17659e+07	1.79874e+07	4.8415e+06	1.23641e+07	1.41956e+07	2.53994e+07	1.28388e+07	-0.984288	0.200152	1.92012
M227T25_NEG	Butyric acid, 4-[(4-chloro-o-tolyl)oxy]-	9.79137e+06	1.231e+07	7.65577e+06	8.63339e+06	7.50009e+06	7.84708e+06	7.26119e+06	5.61053e+06	5.37388e+06	4.68002e+06	6.39888e+06	3.63559e+06	8.95628e+06	5.49335e+06	-0.705213	0.199724	1.91678
M717T418_NEG	Synigrin	2.35323e+07	2.55211e+07	3.10932e+07	2.34563e+07	3.04863e+07	2.56761e+07	3.37368e+07	2.77971e+07	3.50701e+07	3.94456e+07	3.4117e+07	3.83918e+07	2.66276e+07	3.47597e+07	0.384496	0.203284	1.91136
M267T211_POS	Thr-Phe	1.19125e+07	9.12296e+06	1.1006e+07	9.59879e+06	8.39026e+06	1.00001e+07	8.96869e+06	6.67881e+06	7.83782e+06	2.43666e+06	4.60856e+06	4.0595e+06	1.00051e+07	5.765e+06	-0.795342	0.203368	1.90846
M246T349_NEG	(s)-(+)-2-phenyl-n-(trifluoroacetyl)glycine	1.8918e+06	1.52611e+06	1.39386e+06	2.32322e+06	1.55565e+06	1.89437e+06	1.58125e+06	937435	1.17893e+06	925244	1.07621e+06	969297	1.76417e+06	1.11139e+06	-0.666617	0.199724	1.90827
M294T214_POS	Anastrozole	413079	473657	912223	448973	703450	971624	963231	1.00422e+06	1.25103e+06	2.02889e+06	1.61638e+06	2.00119e+06	653834	1.47749e+06	1.17615	0.201207	1.90581
M260T549_POS	Lys-Leu	1.30729e+07	9.87953e+06	8.64902e+06	6.71497e+06	1.3268e+07	9.11743e+06	6.46757e+06	3.73209e+06	4.60651e+06	1.36386e+06	1.96524e+06	8.48601e+06	1.0117e+07	4.43688e+06	-1.18916	0.203368	1.90436
M719T32_NEG	Pg 32:1	2.01232e+07	1.9627e+07	3.06202e+07	2.10561e+07	2.21724e+07	3.02146e+07	3.32577e+07	4.98268e+07	1.06694e+08	6.82426e+07	5.39137e+07	5.90116e+07	2.39689e+07	6.18243e+07	1.36701	0.203368	1.90148
M566T33_NEG	Fahfa 36:0	6.10399e+06	8.05311e+06	5.07145e+06	7.09569e+06	3.30343e+06	8.82539e+06	9.95287e+06	8.61766e+06	1.0387e+07	1.16452e+07	9.42912e+06	1.3567e+07	6.40884e+06	1.05998e+07	0.725902	0.199724	1.89946
M492T195_NEG	Imatinib	3.04046e+06	3.80295e+06	1.96954e+06	1.54047e+06	5.25065e+06	2.10689e+06	672282	1.52861e+06	1.13258e+06	13366.3	120202	42460.3	2.95183e+06	584917	-2.3353	0.199724	1.89664
M203T287_POS	Acetylsalicylic acid	3.0877e+08	3.01445e+08	2.66746e+08	2.08106e+08	2.58541e+08	2.83071e+08	1.89006e+08	2.48269e+08	1.8555e+08	4.12892e+07	1.16329e+08	9.9241e+07	2.71113e+08	1.46614e+08	-0.886872	0.203368	1.89569
M462T284_POS	Morphine-3-glucuronide	1.5159e+06	1.77725e+06	820726	1.00348e+06	2.80537e+06	822364	299668	367309	449045	108423	80044.4	158876	1.45751e+06	243895	-2.57918	0.199724	1.89538
M383T287_POS	Teniposide	1.03693e+07	1.08165e+07	9.6994e+06	7.54562e+06	9.20066e+06	9.28375e+06	6.49129e+06	8.20998e+06	6.88941e+06	533011	3.95204e+06	3.21141e+06	9.48586e+06	4.88119e+06	-0.958545	0.203368	1.89339
M314T522_POS	Ethylmorphine	267335	1.84731e+06	1.56709e+06	2.65319e+06	2.10341e+06	2.35974e+06	210401	746952	575933	292374	139936	656996	1.79968e+06	437099	-2.04171	0.199724	1.89255
M273T258_POS	Eleutherin	2.46253e+07	3.1175e+07	2.15285e+07	2.87166e+07	3.04565e+07	2.59505e+07	3.23682e+07	3.67818e+07	3.26638e+07	3.51031e+07	3.01633e+07	3.52599e+07	2.70754e+07	3.37233e+07	0.316766	0.203368	1.89247
M156T350_POS	Butylate	1.11794e+07	1.55637e+07	1.12728e+07	1.86858e+06	3.68977e+06	1.05331e+07	1.99825e+07	1.41132e+07	2.02654e+07	2.90954e+07	2.04705e+07	1.7053e+07	9.01788e+06	2.01633e+07	1.16087	0.199724	1.89186
M226T22_NEG	2,4,6-trinitrotoluene	1.60054e+08	9.26152e+07	1.09613e+08	1.76322e+08	4.60039e+07	8.0757e+07	4.53056e+07	3.19839e+07	8.18476e+06	4.27025e+07	5.26589e+07	2.91942e+07	1.10894e+08	3.5005e+07	-1.66355	0.208494	1.89142
M236T24_2_NEG	Sepiapterin	7.35942e+07	8.15365e+07	1.28997e+08	5.38735e+07	6.97146e+07	1.06938e+08	4.62885e+07	4.2734e+07	4.30261e+07	4.57828e+07	3.77169e+07	5.31897e+07	8.57758e+07	4.47897e+07	-0.937404	0.208494	1.8912
M243T173_2_NEG	Leu-Leu	3.93263e+08	2.13991e+08	2.57141e+08	3.20923e+08	2.80408e+08	2.40536e+08	2.22677e+08	1.21668e+08	2.26095e+08	1.76216e+07	9.08969e+07	4.8564e+07	2.84377e+08	1.21254e+08	-1.22978	0.203368	1.88533
M374T64_POS	Conessine	2.93991e+07	2.92601e+07	2.35409e+07	2.72696e+07	3.311e+07	2.94802e+07	3.3756e+07	3.09153e+07	3.46009e+07	3.38245e+07	3.72542e+07	3.38371e+07	2.86767e+07	3.40313e+07	0.246987	0.208494	1.88276
M143T278_POS	4-chlorobenzene-1,2-diamine	5.33695e+06	3.04539e+06	4.29389e+06	4.56626e+06	4.26848e+06	5.29124e+06	3.73087e+06	2.54109e+06	3.12674e+06	2.94516e+06	3.11535e+06	3.17696e+06	4.46703e+06	3.10603e+06	-0.524246	0.208486	1.88126
M187T20_NEG	Azelaic acid	2.76898e+09	2.69569e+09	2.06186e+09	2.36394e+09	1.80948e+09	1.25861e+09	1.26739e+09	1.19635e+09	7.99462e+08	1.66104e+09	1.33035e+09	1.18628e+09	2.15976e+09	1.24015e+09	-0.800362	0.208494	1.88093
M871T291_NEG	Abamectin	4.39396e+06	5.89776e+06	5.24818e+06	3.52507e+06	4.65787e+06	4.75548e+06	2.54112e+06	3.60047e+06	2.69946e+06	3.32393e+06	1.24223e+06	4.08749e+06	4.74638e+06	2.91578e+06	-0.702945	0.208494	1.87885
M499T278_NEG	4,4'-sulfonylbisphenol	5.11998e+07	2.07298e+07	3.15524e+07	3.21966e+07	3.44939e+07	3.25122e+07	2.35447e+07	1.37368e+07	1.86151e+07	1.70394e+07	1.78384e+07	2.11964e+07	3.37808e+07	1.86618e+07	-0.856117	0.208494	1.87754
M185T337_1_NEG	4-isoxazolepropanoic acid, .alpha.-amino-2,3-dihydro-5-methyl-3-oxo-	3.82836e+06	5.83669e+06	3.98938e+06	4.56995e+06	2.86755e+06	4.25941e+06	5.74417e+06	5.97347e+06	9.84876e+06	6.49814e+06	8.44195e+06	5.78513e+06	4.22522e+06	7.0486e+06	0.73831	0.208494	1.8773
M353T354_NEG	5-iodo-2'-deoxyuridine	4.73815e+06	5.09361e+06	3.81013e+06	3.83865e+06	4.2838e+06	3.39141e+06	3.66387e+06	3.1889e+06	2.5032e+06	3.24568e+06	3.16911e+06	2.94165e+06	4.19262e+06	3.11874e+06	-0.426892	0.208494	1.87503
M361T444_NEG	Thyrotropin releasing hormone	9.66486e+06	9.99795e+06	1.25681e+07	1.0466e+07	9.81495e+06	1.05471e+07	1.50309e+07	9.97413e+06	1.61487e+07	1.58662e+07	1.37256e+07	1.7639e+07	1.05098e+07	1.47308e+07	0.487093	0.208486	1.87287
M351T380_NEG	Griseofulvin	138420	226284	196175	234223	247723	197636	192972	137948	40365.5	54123.4	97835	109342	206743	105431	-0.971541	0.205757	1.87145
M251T171_NEG	Deoxyinosine	5.35118e+06	5.59338e+06	7.02109e+06	6.13723e+06	4.72412e+06	6.02785e+06	3.81172e+06	3.96957e+06	3.64458e+06	5.87891e+06	3.64056e+06	4.03555e+06	5.80914e+06	4.16348e+06	-0.480533	0.208494	1.87123
M190T274_POS	Gly-Asn	1.4058e+07	1.76897e+07	1.54077e+07	1.521e+07	1.3951e+07	1.50487e+07	1.49367e+07	1.20694e+07	1.24371e+07	1.21029e+07	1.24773e+07	1.18097e+07	1.52275e+07	1.26388e+07	-0.268816	0.208494	1.87107
M328T178_POS	Methanone, [1-(2-hydroxypentyl)-1h-indol-3-yl](2,2,3,3-tetramethylcyclopropyl)-	6.35942e+06	4.46433e+06	6.06899e+06	2.81513e+06	8.97685e+06	3.89606e+06	1.11617e+07	2.49756e+07	3.30272e+07	3.58426e+07	1.18288e+07	1.43107e+07	5.43013e+06	2.18578e+07	2.00909	0.208494	1.86883
M741T26_POS	2-arachidonoyl-1-palmitoyl-sn-glycero-3-phosphoethanolamine	4.22339e+07	5.7626e+07	4.47035e+07	5.05901e+07	2.21233e+07	3.15742e+07	2.88854e+07	2.13228e+07	2.11328e+07	2.71105e+07	1.49333e+07	1.6585e+07	4.14752e+07	2.16616e+07	-0.937105	0.208494	1.86696
M434T285_POS	Meleagrin	1.28021e+06	1.42558e+06	957435	1.98586e+06	2.03486e+06	1.26938e+06	1.07019e+06	532517	1.12966e+06	141034	317743	177410	1.49222e+06	561426	-1.41029	0.203368	1.86681
M529T24_NEG	Kukoamine a	1.89406e+07	7.50479e+06	1.42492e+07	1.71344e+07	1.36441e+07	1.14066e+07	9.15981e+06	7.56514e+06	5.30245e+06	7.48095e+06	9.16971e+06	6.61786e+06	1.38133e+07	7.54932e+06	-0.871638	0.208494	1.86509
M751T278_POS	3-(3-(1,2-dihydroxy-1,2-dihexanoyl)thiopropane)inositol-4,5-diphosphate	7.53747e+07	3.09055e+07	5.46316e+07	5.45262e+07	5.52265e+07	5.27287e+07	4.08204e+07	2.29185e+07	3.21084e+07	2.86472e+07	2.93781e+07	3.65403e+07	5.38989e+07	3.17355e+07	-0.764158	0.208494	1.86435
M202T150_POS	Ddao	3.97502e+06	4.04695e+06	3.62858e+06	3.49926e+06	3.27685e+06	2.85949e+06	3.14965e+06	2.60109e+06	2.74385e+06	3.132e+06	2.71911e+06	2.59084e+06	3.54769e+06	2.82275e+06	-0.329776	0.208494	1.86423
M648T30_POS	Ce 16:1-d7	2.04462e+07	1.6024e+07	2.99359e+07	2.54293e+07	2.94005e+07	3.61202e+07	3.64225e+07	3.10098e+07	3.71379e+07	4.70705e+07	4.96937e+07	4.1657e+07	2.6226e+07	4.04986e+07	0.626871	0.208494	1.86037
M245T173_POS	Leucylleucine	2.12312e+08	1.3584e+08	2.0039e+08	1.86128e+08	1.72533e+08	1.47859e+08	1.46928e+08	8.21076e+07	1.49385e+08	1.16051e+07	6.84555e+07	3.56475e+07	1.75843e+08	8.23547e+07	-1.09437	0.208494	1.85968
M429T290_POS	Lincomycin	2.68968e+07	2.94664e+07	2.96026e+07	2.19281e+07	2.52156e+07	2.87193e+07	1.91513e+07	2.5581e+07	2.21883e+07	1.84774e+07	1.43022e+07	2.13244e+07	2.69714e+07	2.01708e+07	-0.419167	0.208494	1.85948
M140T179_POS	Spectinomycin	1.8086e+08	1.82033e+08	1.9281e+08	1.85159e+08	1.87277e+08	1.81753e+08	2.05638e+08	1.94171e+08	1.95879e+08	1.93592e+08	2.18101e+08	1.93769e+08	1.84982e+08	2.00192e+08	0.113996	0.208494	1.85828
M107T20_NEG	3-hydroxyphenylacetic acid	7.33462e+07	6.32464e+07	5.29903e+07	6.04096e+07	4.7806e+07	3.35163e+07	3.61592e+07	3.1559e+07	1.82426e+07	4.11742e+07	3.87039e+07	3.07401e+07	5.52191e+07	3.27632e+07	-0.753093	0.208494	1.85539
M255T379_POS	2',6'-dihydroxy 4'-methoxydihydrochalcone	5.01996e+07	7.71896e+07	5.41467e+07	6.24253e+07	4.75175e+07	4.56514e+07	4.67943e+07	2.84342e+07	4.60827e+07	2.28222e+07	1.26761e+07	2.56641e+07	5.61884e+07	3.04123e+07	-0.885619	0.208494	1.85512
M619T26_POS	Salannin	2.82885e+06	3.59487e+06	3.61848e+06	4.44981e+06	3.64838e+06	3.41671e+06	4.14764e+06	3.8015e+06	6.44183e+06	5.17978e+06	5.72202e+06	6.01833e+06	3.59285e+06	5.21852e+06	0.538511	0.209157	1.85481
M126T278_4_POS	Taurine	3.6787e+09	2.22356e+09	2.95437e+09	2.97459e+09	3.01613e+09	2.90226e+09	2.50448e+09	1.80984e+09	2.23765e+09	2.10437e+09	2.18133e+09	2.4356e+09	2.95827e+09	2.21221e+09	-0.419264	0.208494	1.8543
M510T214_POS	Germine	1.16104e+06	1.68461e+06	835208	1.10419e+06	1.57449e+06	1.28342e+06	628559	1.06936e+06	841293	517135	685063	649517	1.27383e+06	731822	-0.799604	0.208494	1.85349
M631T426_POS	Efavirenz	9.03371e+06	5.29416e+06	6.22608e+06	4.85903e+06	3.16839e+06	6.29422e+06	1.69703e+06	6.12642e+06	957230	36362	1.17591e+06	155400	5.8126e+06	1.69139e+06	-1.78097	0.209394	1.85223
M339T421_1_NEG	Alpha-d-glucose 1,6-bisphosphate	8.26959e+07	4.9994e+07	8.41614e+07	4.08891e+07	1.86841e+07	6.57932e+07	9.89201e+06	5.25335e+07	6.64298e+06	1.64674e+06	4.86428e+06	1.5142e+06	5.70363e+07	1.2849e+07	-2.15023	0.209866	1.85159
M332T408_POS	Ciprofloxacin	1.00809e+07	8.97639e+06	8.94842e+06	7.31666e+06	1.31162e+07	6.29149e+06	5.89645e+06	5.05667e+06	4.18786e+06	5.58064e+06	5.4879e+06	6.67732e+06	9.12168e+06	5.48114e+06	-0.734824	0.208494	1.85125
M341T24_POS	1h-indazole-3-carboxamide, 1-pentyl-n-8-quinolinyl-	1.54748e+06	1.51794e+06	1.15586e+06	1.11738e+06	1.12249e+06	1.18666e+06	1.01638e+06	855395	925591	814175	1.09229e+06	521800	1.27464e+06	870938	-0.549443	0.208494	1.84977
M724T27_POS	Glycolic acid nonaethoxylate oleyl ether	3.86523e+07	4.93915e+07	3.80318e+07	4.13043e+07	1.8715e+07	2.64382e+07	2.54028e+07	1.83859e+07	1.73397e+07	2.36257e+07	1.41129e+07	1.46641e+07	3.54222e+07	1.89218e+07	-0.904601	0.209394	1.84939
M729T139_POS	1-palmitoyl-2-myristoyl-sn-glycero-3-phosphocholine	1.25161e+07	8.68475e+06	1.20977e+07	9.94415e+06	7.94845e+06	1.09339e+07	1.5943e+07	2.24711e+07	1.35119e+07	1.61317e+07	1.33776e+07	1.48574e+07	1.03542e+07	1.60488e+07	0.632251	0.203993	1.84718
M535T421_NEG	Udp-xylose	4.03303e+06	2.53594e+06	4.33118e+06	3.28194e+06	1.43279e+06	3.65997e+06	1.07034e+06	2.95648e+06	1.44573e+06	502935	1.11047e+06	745348	3.21248e+06	1.30522e+06	-1.29939	0.209394	1.84685
M481T23_NEG	1.alpha.-methyl-5.alpha.-androstan-3.alpha.,17.beta.-diol glucuronide	1.32757e+07	9.85306e+06	6.20392e+06	1.14087e+07	1.27164e+07	8.83263e+06	7.81717e+06	7.42859e+06	5.93444e+06	5.37178e+06	5.83115e+06	5.44462e+06	1.03817e+07	6.30462e+06	-0.719565	0.208494	1.84666
M203T245_POS	Praziquantel	1.40761e+07	1.01147e+07	1.42339e+07	1.18584e+07	1.16116e+07	1.21565e+07	1.14033e+07	7.62342e+06	1.05935e+07	3.22969e+06	4.79234e+06	4.92368e+06	1.23419e+07	7.09432e+06	-0.798825	0.208494	1.84623
M265T23_POS	Phenylacetyl-l-glutamine	2.44073e+06	1.83927e+06	1.99097e+06	2.12276e+06	1.9729e+06	1.446e+06	3.42462e+06	6.56564e+06	4.25866e+06	2.14804e+06	3.69954e+06	4.63364e+06	1.96877e+06	4.12169e+06	1.06594	0.208494	1.84494
M365T425_POS	Xanthosine 5'-monophosphate	2.32699e+07	2.44227e+07	2.50624e+07	2.31295e+07	2.42135e+07	2.4126e+07	2.86445e+07	2.46132e+07	3.07215e+07	2.93022e+07	2.46887e+07	2.98057e+07	2.40373e+07	2.79626e+07	0.218223	0.208494	1.84403
M166T315_POS	Phenylalanine	4.96951e+07	4.71478e+07	3.57213e+07	3.23432e+07	4.05849e+07	4.29749e+07	5.04789e+07	5.88711e+07	7.75487e+07	4.60204e+07	6.15457e+07	6.07842e+07	4.14112e+07	5.92082e+07	0.515775	0.208494	1.84336
M309T157_NEG	Eicosenoic acid	2.76272e+06	1.18811e+06	8.58536e+06	951360	2.04558e+06	1.69142e+06	1.29457e+07	8.19919e+06	9.06303e+06	1.67276e+07	5.53563e+06	2.03684e+07	2.87076e+06	1.21399e+07	2.08026	0.208494	1.8432
M369T420_NEG	Digalacturonate	6.99717e+07	3.80858e+07	3.74721e+07	4.64583e+07	1.27874e+07	4.99136e+07	9.093e+06	3.69821e+07	1.08725e+07	3.83561e+06	5.43566e+06	2.906e+06	4.24482e+07	1.15208e+07	-1.88146	0.211482	1.84292
M501T278_POS	6-[(6,8-dihydroxy-7-methoxy-3-methyl-1-oxo-3,4-dihydroisochromen-4-yl)oxy]-4,8-dihydroxy-7-methoxy-3-methyl-3,4-dihydroisochromen-1-one	1.44932e+08	6.64719e+07	1.07096e+08	1.06844e+08	1.10485e+08	1.04086e+08	8.47449e+07	4.76868e+07	6.68471e+07	6.1168e+07	6.64653e+07	7.72772e+07	1.06653e+08	6.73649e+07	-0.662849	0.208494	1.84241
M807T273_POS	Astragaloside iii	1.49797e+06	1.60301e+06	2.40311e+06	765487	1.41758e+06	884417	864141	406785	594720	76811	322978	801675	1.42859e+06	511185	-1.48268	0.208494	1.83878
M274T201_1_POS	Emetine	6.19572e+07	5.65975e+07	5.48013e+07	3.47871e+07	1.35685e+08	3.23185e+07	1.7862e+08	6.33565e+08	5.95137e+08	3.89575e+08	1.60731e+08	2.23174e+08	6.26911e+07	3.63467e+08	2.53549	0.208494	1.83594
M433T175_NEG	6-[(3e,6e)-2,5-dihydroxy-4,6-dimethyl-7-(1,2,4-trimethyl-3,6-dioxabicyclo[3.1.0]hexan-4-yl)hepta-3,6-dien-2-yl]-4-methoxy-3,5-dimethylpyran-2-one	2.57816e+06	2.67325e+06	689602	3.85997e+06	2.47164e+06	2.7105e+06	1.66261e+06	1.1271e+06	999813	391569	563687	782207	2.49719e+06	921164	-1.43877	0.208494	1.83151
M332T209_2_POS	Dicyclomine	9.22378e+07	4.70002e+07	1.27865e+08	4.14975e+07	1.04161e+08	1.05389e+08	1.01581e+08	1.89311e+08	2.45391e+08	2.84733e+08	1.76129e+08	3.73224e+08	8.63584e+07	2.28395e+08	1.40312	0.208494	1.82865
M230T291_NEG	Val-Asn	2.49303e+07	2.31553e+07	2.73272e+07	2.67695e+07	1.99895e+07	2.97639e+07	2.07087e+07	1.59418e+07	2.43646e+07	1.25086e+07	1.61545e+07	1.70291e+07	2.53226e+07	1.77846e+07	-0.509802	0.208494	1.82864
M748T33_NEG	Pg 34:1	6.31087e+08	8.94377e+08	1.36727e+09	8.30281e+08	8.01491e+08	6.56783e+08	1.27382e+09	1.18831e+09	1.38655e+09	1.73331e+09	1.74516e+09	1.06636e+09	8.63548e+08	1.39892e+09	0.695963	0.209866	1.82748
M306T587_POS	Clioquinol	219562	349722	352787	214745	304910	357238	384635	365109	418081	394249	397802	414944	299827	395803	0.400652	0.209823	1.82735
M520T175_2_POS	Lpc 18:2	9.5316e+08	8.48674e+08	2.38946e+08	1.3032e+09	8.44733e+08	9.31148e+08	5.35662e+08	4.83565e+08	3.30838e+08	1.88614e+08	1.67164e+08	2.47524e+08	8.53311e+08	3.25561e+08	-1.39014	0.208494	1.82683
M634T28_POS	Calusterone	9.8983e+06	1.26408e+07	9.27071e+06	1.88563e+07	1.70912e+07	1.50092e+07	7.69526e+06	9.33893e+06	9.56468e+06	5.69453e+06	7.94143e+06	5.81044e+06	1.37944e+07	7.67421e+06	-0.845994	0.208494	1.82669
M286T368_NEG	1(6h)-pyridazinebutanoic acid, 6-imino-3-(4-methoxyphenyl)-	2.65246e+06	2.31545e+06	1.95821e+06	2.94402e+06	2.59216e+06	2.01537e+06	1.8979e+06	1.3199e+06	2.10671e+06	1.56252e+06	1.75173e+06	1.79468e+06	2.41294e+06	1.73891e+06	-0.472615	0.208494	1.82563
M251T262_NEG	Ala-Tyr	1.3295e+07	6.03968e+06	1.18454e+07	8.78172e+06	1.437e+07	1.07543e+07	7.97583e+06	4.08056e+06	8.91745e+06	631502	3.20153e+06	909305	1.08477e+07	4.28603e+06	-1.33967	0.208494	1.8247
M297T163_POS	Vomitoxin	1.34689e+07	5.61511e+06	8.52343e+06	2.21972e+07	1.11987e+07	1.33572e+07	7.5313e+06	2.858e+06	4.93367e+06	174966	4.70445e+06	684289	1.23934e+07	3.48111e+06	-1.83195	0.208494	1.824
M285T190_NEG	Hexadecanedioic acid	890070	1.71575e+06	907037	1.1082e+06	1.10246e+06	1.33353e+06	2.15021e+06	6.34955e+06	4.0526e+06	2.55385e+06	2.12476e+06	3.59349e+06	1.17617e+06	3.47074e+06	1.56114	0.208494	1.82119
M513T23_NEG	11-ketofusidic acid	1.91245e+07	9.72776e+06	1.94477e+07	1.54709e+07	1.48006e+07	1.62672e+07	1.22961e+07	1.19277e+07	1.0614e+07	1.02789e+07	1.05081e+07	8.60506e+06	1.58064e+07	1.0705e+07	-0.56223	0.211623	1.81819
M304T486_POS	Trp-Val	6.12437e+06	4.8606e+06	7.78805e+06	4.27856e+06	4.85204e+06	4.16152e+06	2.55594e+06	3.41126e+06	4.64381e+06	1.68015e+06	2.48723e+06	3.25134e+06	5.34419e+06	3.00496e+06	-0.830627	0.211482	1.81579
M707T140_POS	1-myristoyl-2-palmitoyl-sn-glycero-3-phosphocholine	1.07451e+08	8.49273e+07	1.06353e+08	9.27057e+07	6.275e+07	5.62754e+07	1.06776e+08	1.40782e+08	1.39581e+08	1.28735e+08	1.06615e+08	1.14176e+08	8.50772e+07	1.22777e+08	0.529201	0.208494	1.81518
M189T277_POS	6-(methylthio)purine	7.70579e+06	8.00009e+06	8.36426e+06	8.63482e+06	8.56436e+06	8.2703e+06	8.88539e+06	8.79574e+06	8.88714e+06	8.56681e+06	1.00193e+07	9.31773e+06	8.2566e+06	9.07869e+06	0.136935	0.216848	1.81485
M407T291_POS	L-tryptophanamide	7.14317e+08	7.79481e+08	7.46585e+08	5.79048e+08	7.05201e+08	7.36439e+08	4.54826e+08	5.98332e+08	5.21917e+08	6.15e+08	3.50009e+08	6.57519e+08	7.10179e+08	5.32934e+08	-0.414225	0.216766	1.81439
M130T232_POS	O-acetyl-l-serine	1.52257e+07	1.57263e+07	1.45443e+07	1.485e+07	1.47017e+07	1.60913e+07	1.38264e+07	1.3766e+07	1.4391e+07	1.50647e+07	1.32953e+07	1.38168e+07	1.51899e+07	1.40267e+07	-0.114936	0.214775	1.81438
M447T418_NEG	Deoxythymidine triphosphate	7.55334e+06	6.41542e+06	7.86453e+06	8.24304e+06	5.82537e+06	8.12684e+06	8.64296e+06	7.39084e+06	1.22232e+07	1.18626e+07	1.17854e+07	1.41273e+07	7.33809e+06	1.10054e+07	0.584733	0.211482	1.81389
M833T136_NEG	1-stearoyl-2-oleoyl-sn-glycero-3-phosphocholine	3.73967e+07	4.67237e+07	4.5683e+07	3.90052e+07	4.44312e+07	4.79345e+07	5.18891e+07	6.52127e+07	5.63523e+07	5.11201e+07	5.94928e+07	4.46688e+07	4.3529e+07	5.47893e+07	0.331915	0.213019	1.81322
M201T211_POS	Hexanoyl-l-carnitine	2.50669e+06	2.38353e+06	4.75061e+06	2.58534e+06	3.79664e+06	2.48245e+06	6.34738e+06	6.51605e+06	1.94054e+07	1.56673e+07	7.21848e+06	8.764e+06	3.08421e+06	1.06531e+07	1.7883	0.212106	1.81118
M226T290_POS	Acyclovir	3.47319e+07	3.64047e+07	3.67142e+07	2.77138e+07	3.34439e+07	3.41952e+07	2.39183e+07	3.26566e+07	2.72109e+07	2.52198e+07	1.62344e+07	2.78095e+07	3.38673e+07	2.55082e+07	-0.40893	0.216766	1.81066
M399T425_NEG	Methyl 2-(3,5-dichloro-2-hydroxy-6-methoxy-4-methylbenzoyl)-3,5-dihydroxybenzoate	3.1655e+07	1.52262e+07	1.10411e+07	1.87406e+07	6.25116e+06	2.07197e+07	2.70256e+06	1.36323e+07	3.46318e+06	898062	2.84088e+06	1.362e+06	1.72723e+07	4.14983e+06	-2.05734	0.216848	1.80962
M453T281_POS	Asperuloside	1.29592e+06	957098	1.04446e+06	965185	1.0721e+06	1.07395e+06	796526	1.12118e+06	522292	415400	738208	557968	1.06812e+06	691928	-0.62638	0.214775	1.80677
M601T25_NEG	Garcinol	4.62404e+06	2.17919e+06	4.96911e+06	4.7108e+06	3.65571e+06	4.52241e+06	2.92645e+06	2.79824e+06	2.25978e+06	2.05775e+06	2.97066e+06	2.68293e+06	4.11021e+06	2.61597e+06	-0.651868	0.213019	1.80515
M572T131_NEG	1-nonadecanoyl-sn-glycero-3-phosphocholine	2.15677e+07	1.37349e+07	1.1186e+07	1.13622e+07	3.03149e+07	8.19116e+06	1.82813e+06	9.95896e+06	6.24389e+06	842384	1.51776e+06	125824	1.60595e+07	3.41949e+06	-2.23157	0.209823	1.80293
M836T166_POS	Mls001074061-01!dirithromycin	3.74851e+06	5.129e+06	1.12824e+06	2.45514e+06	6.35918e+06	3.36133e+06	904270	1.58458e+06	1.53662e+06	405068	1.20005e+06	375744	3.6969e+06	1.00105e+06	-1.8848	0.208494	1.80144
M130T153_POS	Metformin	1.89873e+08	1.75139e+08	5.9567e+08	1.47787e+08	2.42754e+08	3.55971e+08	6.1501e+07	4.33396e+07	7.72534e+07	5.28479e+07	4.26866e+07	6.95637e+07	2.84532e+08	5.78654e+07	-2.29782	0.215145	1.79856
M297T608_POS	Disulfiram	1.9951e+07	2.73723e+07	1.57649e+07	2.95296e+07	1.9765e+07	2.22835e+07	1.99728e+07	1.45163e+07	6.7238e+06	4.27055e+06	1.23722e+07	1.46136e+07	2.24444e+07	1.20782e+07	-0.893947	0.213019	1.79828
M179T249_NEG	Alpha-d-glucose	3.72219e+07	5.42062e+07	3.21626e+07	4.17767e+07	3.97522e+07	3.03682e+07	2.63236e+07	3.13281e+07	3.21394e+07	8.26907e+06	1.49511e+07	8.74624e+06	3.9248e+07	2.02929e+07	-0.951642	0.211482	1.79802
M273T337_NEG	Aloesin	2.79409e+07	4.26341e+07	3.03475e+07	3.39016e+07	2.00041e+07	3.1527e+07	3.87606e+07	4.32771e+07	4.35848e+07	4.9862e+07	6.57287e+07	4.25543e+07	3.10592e+07	4.72946e+07	0.606653	0.21576	1.79732
M561T175_NEG	Mgmg 18:2	7.71071e+06	6.95795e+06	1.8538e+06	1.02601e+07	6.55565e+06	8.12552e+06	4.36918e+06	4.226e+06	2.97782e+06	1.47621e+06	1.51331e+06	2.04811e+06	6.91063e+06	2.76844e+06	-1.31975	0.213121	1.79519
M562T137_NEG	Fumonisin b1	2.22388e+07	7.66198e+06	1.11811e+07	9.29462e+06	2.65172e+07	8.58089e+06	2.36633e+06	6.82915e+06	5.71072e+06	185762	548350	60607.9	1.42458e+07	2.61682e+06	-2.44465	0.211482	1.7942
M429T425_NEG	Methyl dichloroasterrate	3.79261e+07	1.71274e+07	1.78058e+07	2.2316e+07	3.5587e+06	2.87897e+07	3.56227e+06	1.46129e+07	3.96527e+06	4.46165e+06	3.38126e+06	694839	2.12539e+07	5.11303e+06	-2.05548	0.220484	1.79192
M226T323_NEG	Deoxycytidine	704852	967104	938370	992722	484788	827833	1.02987e+06	1.34823e+06	1.00181e+06	1.50585e+06	1.94715e+06	1.27666e+06	819278	1.3516e+06	0.722241	0.21576	1.79058
M560T184_POS	Glutamate conjugated cholic acid	1.08358e+07	9.51914e+06	3.93711e+06	9.02526e+06	1.12628e+07	8.78115e+06	6.74596e+06	7.44517e+06	3.7645e+06	2.08869e+06	2.85834e+06	2.67487e+06	8.89355e+06	4.26292e+06	-1.06092	0.215145	1.79051
M386T189_1_POS	Docosahexaenoylglycine	3.60011e+07	1.2903e+07	2.88212e+07	1.43963e+07	2.14897e+07	7.48801e+07	8.87723e+07	6.43859e+07	8.39012e+07	1.91286e+08	7.64363e+07	1.04401e+08	3.14152e+07	1.0153e+08	1.69238	0.211482	1.78934
M115T321_NEG	Vitamin c	3.27703e+07	3.24055e+07	3.04725e+07	2.99491e+07	3.12562e+07	3.22423e+07	3.03475e+07	2.8718e+07	2.93553e+07	3.04721e+07	2.85056e+07	3.04732e+07	3.1516e+07	2.96453e+07	-0.0882801	0.220484	1.78904
M344T432_NEG	Guanosine 3',5'-cyclic monophosphate	5.63589e+06	5.85922e+06	6.08037e+06	5.99167e+06	4.68341e+06	6.35276e+06	8.43942e+06	5.08231e+06	1.07505e+07	9.81645e+06	7.92281e+06	1.1294e+07	5.76722e+06	8.88426e+06	0.623375	0.21576	1.7882
M260T211_2_POS	Propranolol	2.70389e+08	2.82571e+08	5.76427e+08	3.02549e+08	4.52779e+08	2.7076e+08	7.55867e+08	7.05046e+08	2.3423e+09	1.84706e+09	8.45756e+08	1.07112e+09	3.59246e+08	1.26119e+09	1.81174	0.216848	1.78776
M324T357_POS	Lsd	2.0849e+06	1.21792e+06	1.63547e+06	1.38918e+06	2.31463e+06	2.34912e+06	805377	1.50187e+06	1.08468e+06	1.24618e+06	962717	303804	1.83187e+06	984106	-0.896432	0.215145	1.78773
M351T421_NEG	Fialuridine	7.92571e+06	7.25281e+06	9.99998e+06	3.91724e+06	6.8913e+06	7.78979e+06	3.45887e+06	8.57774e+06	941012	295500	424386	296282	7.29614e+06	2.3323e+06	-1.64538	0.220484	1.78759
M200T259_POS	Prometryne	1.98527e+07	2.42137e+07	2.1572e+07	2.25266e+07	2.65727e+07	2.07879e+07	2.43387e+07	3.45821e+07	2.45694e+07	3.0362e+07	3.04781e+07	2.77595e+07	2.25876e+07	2.86816e+07	0.344596	0.216848	1.78628
M777T138_NEG	Phosphatidylethanolamine alkenyl 18	1.13124e+07	5.4257e+06	7.39654e+06	3.34841e+06	7.36693e+06	6.18311e+06	9.40143e+06	1.35294e+07	1.22359e+07	9.01282e+06	2.02081e+07	1.67836e+07	6.83884e+06	1.35285e+07	0.984183	0.216848	1.78627
M425T21_NEG	(2e,6e,10e)-13-[(2r)-6-hydroxy-2,8-dimethyl-3,4-dihydrochromen-2-yl]-2,6,10-trimethyltrideca-2,6,10-trienoic acid	7.70058e+07	4.57657e+07	9.0038e+07	7.28735e+07	7.627e+07	7.94773e+07	6.74212e+07	4.90297e+07	4.21346e+07	4.35687e+07	5.45452e+07	4.55778e+07	7.35717e+07	5.03795e+07	-0.546314	0.216766	1.78371
M464T503_POS	N-(.alpha.-linolenoyl)tyrosine	3.171e+06	1.0045e+06	2.87822e+06	3.74152e+06	2.22173e+06	1.56865e+06	1.8179e+06	484724	1.42477e+06	58576.5	250777	724917	2.43094e+06	793612	-1.61501	0.216766	1.78339
M286T232_POS	Probenecid	2.04735e+07	1.47284e+07	1.45007e+07	1.39033e+07	1.73241e+07	1.56863e+07	1.53756e+07	5.14205e+06	1.33927e+07	1.02823e+07	9.14371e+06	6.5887e+06	1.61027e+07	9.98751e+06	-0.689107	0.216766	1.78275
M596T538_POS	Netilmicin sulfate	910778	172519	635773	620637	377325	457221	655338	1.19469e+06	857514	982890	1.21611e+06	921238	529042	971296	0.876528	0.214775	1.78234
M287T354_NEG	2,7-naphthalenedisulfonic acid	1.18669e+07	1.16923e+07	9.50155e+06	8.73701e+06	1.05185e+07	8.62801e+06	9.44126e+06	7.86845e+06	6.50506e+06	8.18109e+06	7.78686e+06	8.02229e+06	1.01574e+07	7.9675e+06	-0.35033	0.220484	1.77988
M231T186_1_POS	Val-Leu	1.12284e+08	9.78043e+07	1.07558e+08	9.54377e+07	9.36491e+07	8.81734e+07	9.74236e+07	6.24241e+07	8.2943e+07	9.5392e+06	3.54224e+07	4.11888e+07	9.91511e+07	5.48235e+07	-0.854834	0.216848	1.77911
M244T418_NEG	3-Phosphoserine	3.8068e+07	2.70931e+07	1.61307e+07	3.10716e+07	7.7799e+06	3.59878e+07	8.66015e+06	2.16107e+07	7.34183e+06	1.82487e+06	8.11463e+06	3.24492e+06	2.60219e+07	8.46618e+06	-1.61994	0.220693	1.77737
M341T526_NEG	17-keto-4(z),7(z),10(z),13(z),15(e),19(z)-docosahexaenoic acid	2.98888e+06	3.1199e+06	4.3158e+06	3.72905e+06	5.29708e+06	4.44672e+06	2.93175e+06	1.8472e+06	3.81723e+06	1.22679e+06	1.05834e+06	1.91721e+06	3.98291e+06	2.13309e+06	-0.900879	0.212716	1.77344
M261T390_POS	Pirimicarb	9.65283e+07	6.95572e+07	8.3954e+07	6.29863e+07	6.37914e+07	6.14938e+07	6.53223e+07	5.92864e+07	2.28717e+07	4.25398e+07	5.25018e+07	3.31461e+07	7.30518e+07	4.59447e+07	-0.669023	0.221368	1.77323
M183T527_POS	Cis-3-hexenyl tiglate	4.75069e+06	3.75682e+06	5.74561e+06	3.88413e+06	5.29836e+06	4.11229e+06	4.47415e+06	2.16468e+06	3.9451e+06	1.70485e+06	1.7561e+06	1.50652e+06	4.59132e+06	2.5919e+06	-0.824899	0.216766	1.7731
M224T328_2_NEG	5-(4-hydroxyphenyl)-5-phenylhydantoin	2.12353e+06	2.06913e+06	1.77301e+06	1.98858e+06	2.38531e+06	1.79214e+06	3.33063e+06	2.12086e+06	2.18802e+06	2.64901e+06	3.19245e+06	2.99846e+06	2.02195e+06	2.74657e+06	0.441884	0.220484	1.77271
M344T283_POS	Prothioconazole	7.97067e+06	9.65942e+06	1.11278e+07	9.57871e+06	7.6084e+06	1.11078e+07	6.98324e+06	9.11982e+06	6.28522e+06	4.05745e+06	7.03193e+06	6.36115e+06	9.50881e+06	6.6398e+06	-0.518124	0.22033	1.77148
M317T258_POS	Bupirimate	8.87894e+06	1.49134e+07	7.74479e+06	1.3037e+07	1.9065e+07	1.13857e+07	1.56992e+07	2.52983e+07	1.52738e+07	2.47443e+07	1.87335e+07	2.26883e+07	1.25041e+07	2.04062e+07	0.706603	0.22033	1.7714
M241T34_NEG	Pentadecanoic acid	1.31031e+08	8.70769e+07	1.03338e+08	1.16807e+08	1.21002e+08	1.10234e+08	1.14307e+08	2.49785e+08	2.47169e+08	1.87762e+08	1.27896e+08	2.34111e+08	1.11581e+08	1.93505e+08	0.794273	0.216848	1.77008
M321T444_POS	Carbophenothion methyl-o-analog	6.26725e+06	2.64511e+06	1.70482e+06	3.34812e+06	2.25553e+06	4.67764e+06	815090	1.9653e+06	1.50744e+06	64650.9	1.67227e+06	597783	3.48308e+06	1.10375e+06	-1.65794	0.220484	1.76978
M397T21_NEG	Mitragynine	1.34049e+08	6.26761e+07	1.16174e+08	1.28388e+08	1.01999e+08	9.54997e+07	8.5205e+07	6.36751e+07	5.97291e+07	6.71515e+07	8.18808e+07	6.20103e+07	1.06464e+08	6.9942e+07	-0.60614	0.220484	1.76938
M597T421_POS	Peltatoside	1.25924e+06	1.22406e+06	1.16358e+06	720553	1.12251e+06	974300	1.07875e+06	1.32364e+06	2.68986e+06	2.34189e+06	2.01475e+06	1.92701e+06	1.07737e+06	1.89598e+06	0.815427	0.220484	1.7684
M353T364_NEG	Pglu-glu-pro-amide	532741	606292	476692	530141	379157	921063	461745	992407	1.29684e+06	1.47401e+06	1.08414e+06	1.48153e+06	574348	1.13178e+06	0.978597	0.216848	1.76769
M229T186_2_NEG	Val-Ile	1.34255e+08	1.04457e+08	1.13224e+08	1.12939e+08	1.02936e+08	1.2177e+08	1.13883e+08	7.71162e+07	9.31167e+07	1.23648e+07	3.77891e+07	5.25483e+07	1.1493e+08	6.44696e+07	-0.834064	0.220484	1.76652
M342T297_POS	Ile-Pro-Ile	8.59617e+06	6.9404e+06	8.04924e+06	1.12993e+07	1.7583e+07	6.01052e+06	6.92086e+06	1.7536e+06	5.20425e+06	1.80252e+06	1.75202e+06	2.50752e+06	9.74643e+06	3.32346e+06	-1.55219	0.213121	1.76623
M205T51_NEG	Homocitrate	9.9064e+06	1.49995e+07	1.28197e+07	1.04585e+07	1.24283e+07	1.33205e+07	1.19283e+07	1.87448e+07	1.75649e+07	1.55e+07	1.60714e+07	1.79773e+07	1.23222e+07	1.62978e+07	0.403423	0.220484	1.76447
M382T375_NEG	2-[[1-(4-nitrobenzoyl)pyrrolidine-2-carbonyl]amino]benzoic acid	1.48079e+06	1.32283e+06	2.21531e+06	1.80006e+06	1.39939e+06	3.24034e+06	2.8201e+06	3.10272e+06	2.49129e+06	2.76514e+06	3.14514e+06	3.48126e+06	1.90979e+06	2.96761e+06	0.635887	0.216848	1.76445
M369T21_2_POS	Lignoceric acid	2.35201e+06	3.55715e+06	3.25211e+06	3.68412e+06	4.06621e+06	3.3728e+06	5.14332e+06	3.89919e+06	4.26025e+06	5.1382e+06	3.71588e+06	4.57033e+06	3.38073e+06	4.45453e+06	0.397936	0.220484	1.76393
M105T33_POS	4-methylbenzyl alcohol	3.15274e+08	3.19611e+08	3.20504e+08	2.93272e+08	3.1557e+08	3.21432e+08	3.58088e+08	3.33539e+08	3.73237e+08	3.744e+08	3.07945e+08	3.82933e+08	3.14277e+08	3.55024e+08	0.175877	0.216766	1.76323
M428T417_POS	Adenosine 3',5'-diphosphate (pap)	5.63563e+06	4.66891e+06	5.58691e+06	5.05052e+06	5.10759e+06	6.06898e+06	5.80155e+06	5.46578e+06	6.44705e+06	6.66712e+06	7.03732e+06	6.79351e+06	5.35309e+06	6.36872e+06	0.250633	0.220484	1.76202
M559T218_POS	Karbutilate	1.89644e+06	541241	581230	1.01101e+06	1.07004e+06	576868	390159	184436	564619	48097.7	101301	75394.3	946138	227334	-2.05724	0.220484	1.76176
M169T353_POS	3-bromobenzyl alcohol	1.26535e+07	1.27457e+07	9.67883e+06	9.23389e+06	1.17691e+07	8.99148e+06	9.07958e+06	8.34462e+06	7.08234e+06	9.46784e+06	8.27028e+06	8.27811e+06	1.08454e+07	8.42046e+06	-0.365115	0.221469	1.75928
M523T30_2_POS	Angeloylgomisin h	1.21343e+08	1.5822e+08	1.0178e+08	1.25327e+08	2.3693e+07	4.7398e+07	5.85869e+07	2.45581e+07	2.34073e+07	3.5967e+07	1.63953e+07	2.11606e+07	9.62934e+07	3.00126e+07	-1.68187	0.224341	1.75809
M257T446_NEG	6-Phospho-D-gluconate	1.47515e+07	1.49784e+07	7.03269e+06	1.15645e+07	5.54097e+06	2.21562e+07	4.71857e+06	7.3848e+06	3.22243e+06	1.49574e+06	7.26626e+06	2.03488e+06	1.26707e+07	4.35378e+06	-1.54116	0.221368	1.75689
M355T439_POS	Tetradifon	390745	563262	461403	931837	828782	740133	1.03999e+06	333395	3.17665e+06	3.55558e+06	2.88969e+06	3.67177e+06	652694	2.44451e+06	1.90507	0.222233	1.75636
M325T22_1_NEG	Hydroquinidine	3.9074e+09	2.89645e+09	4.00325e+09	3.68025e+09	4.12524e+09	4.52694e+09	3.26501e+09	2.77814e+09	2.63554e+09	2.43582e+09	3.69438e+09	2.12109e+09	3.85659e+09	2.82166e+09	-0.450778	0.216848	1.75408
M411T353_NEG	Gangaleoidin	1.66546e+07	1.77262e+07	1.34383e+07	1.27265e+07	1.53388e+07	1.18504e+07	1.31826e+07	1.14879e+07	9.13062e+06	1.22589e+07	1.09524e+07	1.01798e+07	1.46225e+07	1.11987e+07	-0.384856	0.22393	1.75358
M762T32_NEG	Pc 17:0-14:1-d5	5.87486e+07	9.12444e+07	1.04516e+08	1.02314e+08	1.21157e+08	5.98489e+07	1.20798e+08	2.21112e+08	2.2696e+08	1.53075e+08	1.40067e+08	1.04747e+08	8.96381e+07	1.61127e+08	0.846012	0.224341	1.75317
M295T152_POS	13-keto-9z,11e-octadecadienoic acid	7.13953e+06	1.05045e+07	842187	1.00997e+07	1.25069e+07	6.17078e+06	3.62516e+06	3.55859e+06	3.17063e+06	366469	729838	1.02284e+06	7.87726e+06	2.07892e+06	-1.92186	0.216848	1.75222
M118T258_3_POS	Betaine	4.86562e+09	6.20834e+09	4.37511e+09	5.48922e+09	5.91137e+09	5.26167e+09	6.11653e+09	7.04106e+09	6.24489e+09	6.67997e+09	5.83504e+09	6.26474e+09	5.35189e+09	6.36371e+09	0.249819	0.221368	1.75113
M389T31_2_NEG	Cholic acid	1.40069e+08	1.37969e+08	1.36525e+08	1.29214e+08	7.80209e+07	1.26405e+08	1.58233e+08	1.67194e+08	1.39652e+08	1.56794e+08	1.69587e+08	1.61671e+08	1.247e+08	1.58855e+08	0.349245	0.216766	1.74912
M807T156_POS	1-palmitoyl-2-docosahexaenoyl-sn-glycero-3-phosphocholine	1.36116e+07	1.574e+07	3.60022e+06	8.50127e+06	1.88973e+07	2.3655e+07	3.94669e+06	7.01634e+06	7.96727e+06	1.66697e+06	1.10012e+06	2.73436e+06	1.40009e+07	4.07196e+06	-1.78172	0.220484	1.74698
M311T23_3_NEG	Thymol-beta-d-glucoside	2.56547e+09	1.91119e+09	2.52866e+09	2.40962e+09	2.40067e+09	2.54066e+09	2.08673e+09	1.79913e+09	1.67926e+09	1.68792e+09	2.39343e+09	1.38594e+09	2.39271e+09	1.83873e+09	-0.379933	0.220484	1.74624
M209T109_NEG	Jasmonic acid	3.22846e+07	4.39436e+07	2.23233e+08	1.2542e+08	7.69548e+07	6.76526e+07	5.59753e+06	780410	6.19213e+06	7.98713e+06	5.23265e+06	4.31647e+06	9.49147e+07	5.01772e+06	-4.24153	0.221368	1.7458
M359T425_NEG	Sulfoluciferin	9.31415e+06	5.91335e+06	3.70343e+06	1.10663e+07	1.12246e+06	8.51242e+06	819170	3.73242e+06	2.10869e+06	204304	2.3303e+06	880341	6.60536e+06	1.6792e+06	-1.97586	0.224341	1.74501
M267T286_NEG	4-(2-hydroxyethyl)piperazine-1-(2-hydroxypropanesulfonic acid)	2.22836e+07	1.24795e+07	2.04984e+07	2.21796e+07	2.27082e+07	2.21055e+07	1.87172e+07	8.74019e+06	1.83227e+07	878673	6.05463e+06	2.07729e+06	2.03758e+07	9.13178e+06	-1.15789	0.220484	1.74405
M324T173_POS	Pentamidine	1.24226e+06	1.1468e+06	1.52077e+06	1.05862e+06	1.07463e+06	837026	779679	507786	1.07045e+06	800011	630101	147833	1.14668e+06	655976	-0.805751	0.221368	1.74368
M376T421_POS	Cyphenothrin	4.9534e+06	1.9046e+06	2.40603e+06	2.56147e+06	1.87304e+06	3.68265e+06	1.09912e+06	1.16264e+06	2.08628e+06	767634	1.6417e+06	926203	2.89687e+06	1.2806e+06	-1.17768	0.224341	1.74247
M402T187_POS	Myxalamid b	2.15422e+07	5.59987e+06	1.20562e+07	9.47901e+06	9.42753e+06	2.83596e+07	1.72523e+07	5.78855e+07	3.56707e+07	4.71673e+07	2.20231e+07	4.90305e+07	1.44107e+07	3.81716e+07	1.40535	0.219262	1.7399
M310T357_POS	Metipranolol	4.00757e+06	2.88335e+06	2.55988e+06	1.83568e+06	4.04096e+06	3.07698e+06	942434	2.62539e+06	1.94033e+06	2.22877e+06	1.44769e+06	836536	3.0674e+06	1.67019e+06	-0.877004	0.223018	1.73985
M374T193_POS	7(z),10(z),13(z),16(z),19(z)-n-(2-hydroxyethyl)docosapentaenamide	7.65334e+06	2.06996e+06	4.18776e+06	2.21264e+06	4.22311e+06	8.82484e+06	6.46325e+06	2.86686e+07	1.44791e+07	2.06643e+07	8.55364e+06	1.74124e+07	4.86194e+06	1.60402e+07	1.72209	0.220484	1.73902
M595T416_NEG	Delphinidin-3-o-sambubioside	1.20529e+06	1.6765e+06	742365	1.36393e+06	527736	745846	1.58657e+06	1.27654e+06	1.92728e+06	3.92134e+06	2.96423e+06	3.47144e+06	1.04361e+06	2.52457e+06	1.27445	0.221368	1.73782
M253T262_POS	Phenytoin	9.22043e+06	3.97083e+06	7.87309e+06	6.60994e+06	1.02198e+07	7.61846e+06	6.20025e+06	3.16984e+06	6.34804e+06	126087	2.60531e+06	459847	7.58543e+06	3.15156e+06	-1.26716	0.220484	1.73687
M275T353_POS	1,6-dibromo-1,6-dideoxy-d-mannitol	4.61581e+07	4.93727e+07	3.84673e+07	3.54204e+07	4.40104e+07	3.10062e+07	3.72612e+07	3.12293e+07	2.07074e+07	3.19065e+07	3.12574e+07	2.32859e+07	4.07392e+07	2.92746e+07	-0.476766	0.225326	1.73671
M212T453_POS	(-)-quebrachitol	6.04357e+06	6.83585e+06	5.62166e+06	4.98145e+06	4.13879e+06	5.97637e+06	6.27057e+06	6.19818e+06	7.60331e+06	9.27863e+06	7.77178e+06	7.86276e+06	5.59962e+06	7.49754e+06	0.421089	0.220484	1.73655
M363T38_NEG	1a,1b-dihomoprostaglandin f2.alpha.	3.86994e+06	5.8689e+06	4.98674e+06	6.50119e+06	6.05009e+06	9.60723e+06	7.50144e+06	8.39215e+06	9.55133e+06	9.09931e+06	8.2074e+06	9.68418e+06	6.14735e+06	8.7393e+06	0.507554	0.226994	1.72997
M274T390_NEG	Gln-glu	7.41324e+06	6.55917e+06	6.78004e+06	4.42421e+06	4.38101e+06	7.08384e+06	5.77321e+06	3.7166e+06	4.22078e+06	4.30724e+06	2.75002e+06	3.98662e+06	6.10692e+06	4.12575e+06	-0.565789	0.235221	1.7291
M205T354_NEG	Etidronic acid	1.85801e+07	1.88044e+07	1.5339e+07	1.44353e+07	1.67786e+07	1.41647e+07	1.47829e+07	1.35226e+07	1.18809e+07	1.45194e+07	1.29678e+07	1.38287e+07	1.63503e+07	1.35837e+07	-0.267445	0.232278	1.72853
M607T435_NEG	Thymidine 3',5'-cyclic monophosphate	2.03339e+07	1.15894e+07	8.92806e+06	1.04427e+07	3.91116e+06	1.47173e+07	2.36189e+06	1.09216e+07	2.76067e+06	903105	3.61593e+06	1.7163e+06	1.16538e+07	3.71324e+06	-1.65004	0.234619	1.72821
M486T228_POS	4-quinazolinamine, 7-[3-(dimethylamino)propoxy]-2-(hexahydro-4-methyl-1h-1,4-diazepin-1-yl)-6-methoxy-n-(1-methyl-4-piperidinyl)-	674532	1.01935e+06	514136	154440	691381	1.11987e+06	2.84954e+06	2.34213e+06	1.86139e+06	1.30882e+06	496146	2.30095e+06	695619	1.85983e+06	1.4188	0.221356	1.72499
M216T147_NEG	Propanil	1.34992e+06	1.38529e+06	1.16838e+06	2.28164e+06	1.1523e+06	1.14208e+06	974202	827847	1.09771e+06	433615	716537	685375	1.41327e+06	789214	-0.840548	0.222421	1.72464
M213T414_POS	Disulfoton sulfoxide	5.07481e+07	3.14423e+07	1.34165e+07	3.66359e+07	7.59315e+06	3.512e+07	4.65967e+06	2.38211e+07	6.00496e+06	512810	7.84797e+06	2.57173e+06	2.91593e+07	7.5697e+06	-1.94565	0.234619	1.72169
M359T405_POS	Prostaglandin f2.alpha. 1,15-lactone	1.96619e+07	3.32318e+07	3.00708e+07	2.33531e+07	4.1543e+07	3.40397e+07	5.94392e+06	1.63062e+07	1.36685e+07	6.40633e+06	1.50373e+07	3.18801e+07	3.03167e+07	1.48737e+07	-1.02735	0.222421	1.71982
M243T272_1_POS	All-trans-4-hydroxyretinoic acid	3.40894e+06	2.92172e+06	4.10197e+06	2.26667e+06	2.9804e+06	3.39481e+06	2.80106e+06	1.73237e+06	3.04742e+06	1.16698e+06	1.54336e+06	1.59357e+06	3.17908e+06	1.98079e+06	-0.682532	0.226994	1.71957
M213T60_NEG	Fa 12:1+1o	7.83362e+06	4.89621e+06	5.12919e+06	6.36271e+06	5.23334e+06	4.83252e+06	3.50244e+06	4.53686e+06	5.02903e+06	3.86152e+06	3.51935e+06	4.24681e+06	5.7146e+06	4.116e+06	-0.473408	0.231787	1.71832
M345T146_NEG	Corticosterone	3.77875e+06	5.28117e+06	524567	4.58738e+06	6.00909e+06	3.68304e+06	2.07004e+06	2.12977e+06	2.11591e+06	394846	762637	605708	3.97733e+06	1.34649e+06	-1.5626	0.221469	1.71811
M502T297_NEG	Mesosulfuron-methyl	296442	284160	242406	185301	183862	226853	273794	353289	271223	357538	316663	312683	236504	314198	0.40981	0.220484	1.71756
M247T354_NEG	Dapsone	4.57435e+07	4.61615e+07	3.86445e+07	3.45706e+07	4.14795e+07	3.49103e+07	3.62517e+07	3.38387e+07	2.86768e+07	3.54815e+07	3.16171e+07	3.42053e+07	4.02517e+07	3.33452e+07	-0.27157	0.235221	1.71751
M185T701_POS	Naproxen	2.98379e+06	2.38122e+06	2.03339e+06	3.20759e+06	2.20141e+06	2.14355e+06	1.97535e+06	1.97416e+06	1.92795e+06	1.45627e+06	1.80775e+06	1.95317e+06	2.49182e+06	1.84911e+06	-0.430372	0.229427	1.71642
M188T247_POS	Phenylbutazone	6.91481e+06	5.42761e+06	6.71484e+06	5.90091e+06	7.22181e+06	7.54954e+06	9.5037e+06	6.10513e+06	9.14839e+06	1.36615e+07	1.19232e+07	9.2544e+06	6.62159e+06	9.93273e+06	0.585014	0.229935	1.71614
M246T384_1_POS	Guanfacine	1.8443e+07	1.19926e+07	5.01322e+06	1.34513e+07	2.3286e+06	1.32629e+07	1.45487e+06	8.89604e+06	2.1048e+06	46733.2	3.02402e+06	485979	1.07486e+07	2.66874e+06	-2.00992	0.234806	1.71573
M415T443_NEG	Geodin hydrate	2.30302e+08	1.00797e+08	9.45968e+07	8.05135e+07	1.38479e+07	1.83161e+08	2.33417e+07	6.42028e+07	1.39654e+07	2.56756e+06	2.39995e+07	7.98544e+06	1.17203e+08	2.26771e+07	-2.3697	0.235221	1.71483
M152T154_POS	2-Hydroxyadenine	2.67768e+06	1.63058e+06	2.74699e+06	2.28812e+06	2.48447e+06	1.56285e+06	2.28572e+06	1.33822e+06	1.32737e+06	712694	1.30238e+06	929686	2.23178e+06	1.31601e+06	-0.762025	0.226994	1.71438
M444T423_POS	Pyroglu-trp-lys	8.78898e+06	6.87608e+06	8.86462e+06	5.18953e+06	8.06811e+06	7.12066e+06	5.69037e+06	7.06905e+06	5.30348e+06	5.50721e+06	5.09373e+06	4.31164e+06	7.48466e+06	5.49591e+06	-0.445578	0.234619	1.71388
M379T464_POS	Fluopyram	9.34563e+06	1.00775e+07	1.18664e+07	1.00279e+07	9.33988e+06	1.08843e+07	1.348e+07	9.6657e+06	1.47569e+07	1.4157e+07	1.17782e+07	1.61437e+07	1.02569e+07	1.33302e+07	0.378106	0.226607	1.71372
M213T43_NEG	Tridecanoic acid (Tridecylic acid)	1.43254e+07	9.39158e+06	1.00619e+07	9.87978e+06	1.33858e+07	1.30166e+07	1.88263e+07	4.97876e+07	7.73139e+07	3.93831e+07	1.63514e+07	8.89685e+07	1.16769e+07	4.84385e+07	2.0525	0.226994	1.71249
M329T147_2_NEG	21-hydroxyprogesterone	9.46139e+07	1.3407e+08	1.07027e+07	1.00625e+08	1.46119e+08	7.37833e+07	4.2749e+07	4.79922e+07	4.29119e+07	1.12672e+07	1.38145e+07	1.76992e+07	9.3319e+07	2.94057e+07	-1.66608	0.224341	1.71215
M339T528_NEG	Norethindrone Acetate	553131	477148	643179	502947	644533	311153	534494	211607	403487	161476	180753	146103	522015	272987	-0.935262	0.225651	1.71193
M355T446_POS	13,14-dihydro-15-ketoprostaglandin d1	7.86808e+06	5.90777e+06	5.54485e+06	6.04466e+06	6.88333e+06	6.88446e+06	4.50443e+06	5.44279e+06	6.10599e+06	5.05385e+06	4.21151e+06	5.71772e+06	6.52219e+06	5.17271e+06	-0.334435	0.232279	1.71168
M444T241_POS	Guanosine diphosphate	143833	237274	68022.8	140211	130703	150799	261234	142389	256975	486452	409542	287791	145140	307397	1.08266	0.230426	1.71122
M204T292_5_POS	Acetylcarnitine	2.86403e+10	3.10316e+10	2.98891e+10	2.73216e+10	2.95364e+10	2.97453e+10	2.42669e+10	2.72219e+10	2.57483e+10	2.7995e+10	2.14461e+10	2.85714e+10	2.93607e+10	2.58749e+10	-0.182332	0.235221	1.71122
M329T354_NEG	4,5-dihydro-4,5-dioxo-1h-pyrrolo[2,3-f]quinoline-2,7,9-tricarboxylic acid	2.34972e+07	2.3837e+07	1.89515e+07	1.6952e+07	2.08387e+07	1.69326e+07	1.81904e+07	1.59518e+07	1.23839e+07	1.77366e+07	1.53511e+07	1.49507e+07	2.01682e+07	1.57607e+07	-0.355744	0.235221	1.7111
M227T385_2_NEG	Isopentenyl pyrophosphate	1.37759e+08	8.2393e+07	3.46162e+07	9.23887e+07	1.57054e+07	9.0951e+07	1.3045e+07	5.56044e+07	1.53307e+07	1.70921e+06	2.17575e+07	6.72702e+06	7.56355e+07	1.9029e+07	-1.99087	0.235221	1.70843
M369T33_POS	3-dehydroepiandrosterone sulfate	2.52781e+07	2.32444e+07	2.49022e+07	2.24649e+07	2.8252e+07	2.64254e+07	2.71378e+07	2.62372e+07	2.97752e+07	3.1851e+07	2.74369e+07	3.22978e+07	2.50945e+07	2.91226e+07	0.21477	0.230679	1.70837
M290T242_POS	(-)-atropine	2.11867e+07	1.26599e+07	1.5253e+07	1.22035e+07	2.12193e+07	1.41248e+07	2.39457e+07	8.20642e+07	3.85208e+07	4.32006e+07	2.93155e+07	3.59604e+07	1.61079e+07	4.21679e+07	1.38838	0.225326	1.70733
M267T303_POS	Nevirapine	7.28903e+07	2.29524e+07	3.38314e+07	4.02709e+07	6.85479e+07	3.42076e+07	2.3561e+07	1.41439e+07	3.17378e+07	5.2246e+06	1.68451e+07	1.64462e+07	4.54501e+07	1.79931e+07	-1.33684	0.225914	1.70727
M393T31_NEG	3-methoxylimaprost	1.65737e+07	1.70893e+07	2.0972e+07	1.53094e+07	8.13222e+06	1.48032e+07	2.15206e+07	2.26036e+07	1.85756e+07	2.25461e+07	2.2133e+07	1.97374e+07	1.548e+07	2.1186e+07	0.452711	0.221368	1.70604
M485T23_NEG	Kendomycin	3.54465e+07	1.5268e+07	2.65448e+07	3.14364e+07	2.34719e+07	2.29307e+07	1.88987e+07	1.7185e+07	1.2646e+07	1.73382e+07	2.03615e+07	1.36801e+07	2.58497e+07	1.66849e+07	-0.631604	0.234619	1.7051
M407T384_NEG	DL-tryptophan	714673	1.27518e+06	1.94758e+06	1.31864e+06	1.02952e+06	1.53428e+06	1.72285e+06	1.2756e+06	2.16324e+06	2.62917e+06	2.66023e+06	3.0976e+06	1.30331e+06	2.25811e+06	0.792935	0.233646	1.7049
M192T177_NEG	Trans-3,5-dimethoxy-4-hydroxycinnamaldehyde	1.19852e+07	1.06534e+07	4.03405e+06	6.66334e+06	6.47789e+06	7.57136e+06	8.88527e+06	3.8418e+06	1.46765e+06	1.11397e+06	417192	876427	7.89754e+06	2.76705e+06	-1.51305	0.235221	1.70465
M274T433_NEG	Paraoxon	3.58988e+07	2.2282e+07	9.63463e+06	3.11892e+07	4.3543e+06	2.69132e+07	4.02423e+06	1.46994e+07	6.77195e+06	589578	5.97555e+06	4.47424e+06	2.1712e+07	6.08915e+06	-1.83418	0.235221	1.70453
M587T445_POS	Canthaxanthin	2.80878e+06	2.68448e+06	1.27581e+06	3.29518e+06	670374	3.08905e+06	354466	2.13378e+06	556440	31080.4	1.1102e+06	83577.2	2.30395e+06	711591	-1.69499	0.234782	1.70413
M647T27_POS	P-tert-octylphenol decaglycol ether	3.47958e+07	3.91727e+07	4.06331e+07	4.91803e+07	3.62091e+07	3.69102e+07	4.19232e+07	4.39897e+07	5.29311e+07	5.80928e+07	6.74761e+07	4.86664e+07	3.94835e+07	5.21799e+07	0.402243	0.235221	1.70201
M299T393_POS	Aurapten	3.55452e+06	4.11053e+06	3.21703e+06	2.46286e+06	3.06194e+06	1.53973e+06	2.22284e+06	1.24757e+06	2.46989e+06	1.50043e+06	1.21248e+06	1.85079e+06	2.9911e+06	1.75067e+06	-0.772773	0.234619	1.70047
M300T413_NEG	N-Acetylglucosamine 1-phosphate	1.9055e+07	1.57806e+07	1.21315e+07	1.03832e+07	1.18279e+07	1.05906e+07	1.38573e+07	1.00713e+07	6.3751e+06	3.66254e+06	4.39461e+06	3.43418e+06	1.32948e+07	6.96585e+06	-0.932491	0.235221	1.69976
M755T422_NEG	Forsythoside b	177048	512017	742520	841844	581165	605882	860107	546809	1.05466e+06	1.26991e+06	1.64828e+06	1.80469e+06	576746	1.19741e+06	1.05391	0.235221	1.69831
M315T294_NEG	Phenylphosphonic acid	1.33476e+06	1.16687e+06	1.79864e+06	1.80972e+06	2.78032e+06	1.42352e+06	4.30385e+06	2.79413e+06	4.57153e+06	2.03855e+06	2.68013e+06	2.32497e+06	1.71897e+06	3.11886e+06	0.859473	0.235744	1.69782
M219T287_POS	Theobromine	1.20593e+07	1.30368e+07	1.07236e+07	9.80962e+06	1.17746e+07	1.15807e+07	8.64362e+06	1.06819e+07	9.38408e+06	897008	6.32612e+06	1.20034e+06	1.14975e+07	6.18885e+06	-0.893571	0.230162	1.6966
M491T258_POS	Caudatin	1.76084e+07	3.12284e+07	1.39276e+07	2.58316e+07	3.01171e+07	2.11029e+07	3.27937e+07	3.86655e+07	3.02816e+07	4.11221e+07	2.5696e+07	3.58554e+07	2.33027e+07	3.40691e+07	0.547968	0.233646	1.69636
M537T31_NEG	N-palmitoyl-d-sphingosine	3.73808e+07	5.9078e+07	4.98751e+07	2.86377e+07	8.06594e+06	4.22532e+07	5.72463e+07	4.86394e+07	5.32925e+07	7.44839e+07	7.70295e+07	8.07526e+07	3.75484e+07	6.52407e+07	0.797019	0.226355	1.69618
M809T146_NEG	Ps 38:5	3.641e+07	3.24802e+07	3.8998e+06	2.58477e+07	3.01809e+07	2.10135e+07	1.10618e+07	1.35536e+07	1.67841e+07	7.79018e+06	3.64368e+06	6.12078e+06	2.4972e+07	9.8257e+06	-1.34568	0.233646	1.69604
M229T384_POS	Thiolutin	2.80918e+07	1.66505e+07	7.63146e+06	1.89676e+07	3.88993e+06	1.83356e+07	2.60422e+06	1.29603e+07	3.26308e+06	41852.2	4.93743e+06	1.18832e+06	1.55945e+07	4.16586e+06	-1.90435	0.235744	1.69477
M476T179_NEG	1-(9z,12z-octadecadienoyl)-2-hydroxy-sn-glycero-3-phosphoethanolamine	1.12489e+08	1.28068e+08	1.64666e+07	8.40056e+07	1.50345e+08	9.63861e+07	3.77159e+07	6.45778e+07	5.74646e+07	1.33785e+07	2.33158e+07	1.92071e+07	9.79599e+07	3.59433e+07	-1.44647	0.229427	1.6935
M618T175_POS	Benzoic acid, 3-[[(3-carboxycyclohexyl)amino]carbonyl]-4-[3-[4-[4-(cyclohexyloxy)butoxy]phenyl]propoxy]-	6.31614e+06	6.06983e+06	1.15699e+06	8.36978e+06	5.82103e+06	7.26232e+06	3.7976e+06	4.34159e+06	2.46332e+06	1.01999e+06	1.01615e+06	1.95695e+06	5.83268e+06	2.4326e+06	-1.26166	0.234619	1.69322
M147T75_NEG	L-Arabinono-1,4-lactone	7.47575e+06	4.75108e+06	6.08292e+06	1.02244e+07	1.39883e+07	5.3116e+06	3.46569e+06	3.35356e+06	3.70528e+06	3.27706e+06	3.55145e+06	4.12957e+06	7.97235e+06	3.58043e+06	-1.15487	0.225326	1.69133
M205T292_2_POS	3,5-dihydroxydecanoic acid	2.83304e+09	3.05301e+09	2.9426e+09	2.68797e+09	2.92771e+09	2.93398e+09	2.40405e+09	2.69056e+09	2.53952e+09	2.76048e+09	2.12033e+09	2.83968e+09	2.89638e+09	2.5591e+09	-0.178614	0.237858	1.6887
M114T162_2_POS	5-aminolevulinic acid	8.07395e+09	6.5729e+09	6.81557e+09	5.56895e+09	6.50286e+09	6.14864e+09	5.98986e+09	5.61395e+09	6.19625e+09	4.65372e+09	4.7057e+09	5.10197e+09	6.61381e+09	5.37691e+09	-0.298705	0.235509	1.68865
M83T174_POS	3-hexen-1-ol, (z)-	5.62934e+06	6.1547e+06	5.33655e+06	5.39165e+06	6.49334e+06	6.04454e+06	6.20652e+06	6.30161e+06	7.76653e+06	6.7219e+06	6.66065e+06	6.41907e+06	5.84169e+06	6.67938e+06	0.193329	0.238537	1.68852
M679T141_POS	1-palmitoyl-2-lauroyl-sn-glycero-3-phosphorylcholine	1.30239e+07	5.79739e+06	1.06833e+07	5.4211e+06	5.68659e+06	1.05184e+07	1.00252e+07	1.3071e+07	1.91214e+07	1.50328e+07	1.9491e+07	1.10736e+07	8.52178e+06	1.46358e+07	0.78028	0.235221	1.68713
M235T217_NEG	Prostaglandin d1	3.84126e+06	2.03806e+06	2.69011e+06	3.55388e+06	3.16518e+06	2.89188e+06	2.97275e+06	1.54345e+06	2.69901e+06	634620	955916	817749	3.03006e+06	1.60392e+06	-0.917748	0.234619	1.68692
M260T279_POS	Skimmianine	7.90049e+06	4.43053e+06	5.26111e+06	7.04526e+06	4.94951e+06	6.79593e+06	5.96965e+06	3.3231e+06	5.14568e+06	544749	1.87577e+06	1.35548e+06	6.06381e+06	3.03574e+06	-0.998177	0.235221	1.68397
M190T258_NEG	N-acetylmethionine	1.46101e+06	1.68677e+06	1.31891e+06	1.7245e+06	1.78715e+06	1.59886e+06	1.90811e+06	1.8346e+06	1.69434e+06	2.02292e+06	1.72873e+06	1.90738e+06	1.5962e+06	1.84935e+06	0.212375	0.235221	1.68334
M339T370_2_NEG	Esculin	331399	356726	722186	581053	232525	918448	775227	972439	606357	980156	1.03147e+06	1.11244e+06	523723	913013	0.801832	0.233338	1.68292
M258T215_POS	Levorphanol	1.8894e+07	3.20864e+07	3.94588e+07	2.33515e+07	3.76305e+07	3.97893e+07	3.63856e+07	7.3866e+07	1.07271e+08	1.04352e+08	3.27217e+07	1.30267e+08	3.18684e+07	8.08105e+07	1.34242	0.234782	1.68154
M290T529_1_POS	Beta-estradiol	4.11512e+06	4.14725e+06	1.37675e+06	2.04277e+06	2.53848e+06	3.70396e+06	3.55931e+06	4.6216e+06	7.19253e+06	4.65373e+06	5.34013e+06	9.02003e+06	2.98739e+06	5.73122e+06	0.939959	0.235221	1.68041
M759T145_NEG	Pe(18:0/9-hode)	3.6529e+07	4.73776e+07	4.98966e+06	2.72296e+07	4.75848e+07	3.25509e+07	1.4733e+07	1.83994e+07	2.02267e+07	7.31997e+06	7.10971e+06	6.64539e+06	3.27103e+07	1.24057e+07	-1.39874	0.234619	1.67906
M337T179_POS	2-linoleoylglycerol	4.39222e+07	5.11812e+07	8.31299e+06	3.48093e+07	5.96898e+07	3.95071e+07	1.63666e+07	2.80341e+07	2.46492e+07	5.86078e+06	1.09426e+07	9.32361e+06	3.95704e+07	1.58628e+07	-1.31877	0.234136	1.67804
M190T349_POS	Ng-amino-l-arginine	2.03635e+07	1.5519e+07	2.37918e+07	2.99147e+07	2.66542e+07	1.67305e+07	1.53592e+07	5.29377e+06	1.28451e+07	1.62594e+07	1.63579e+07	1.56193e+07	2.21623e+07	1.36224e+07	-0.702122	0.232648	1.67638
M519T444_2_NEG	D-mannose 6-phosphate	2.946e+08	1.2225e+08	4.00042e+07	2.17569e+08	9.71896e+06	2.27338e+08	3.83029e+06	8.07345e+07	7.19745e+06	50525	1.74778e+07	1.00679e+06	1.51913e+08	1.83829e+07	-3.04681	0.238537	1.67529
M74T344_NEG	Glycine	5.37821e+07	4.58845e+07	4.21746e+07	4.64668e+07	5.65617e+07	5.41169e+07	4.18138e+07	1.18018e+08	6.02249e+07	1.55759e+08	1.26084e+08	1.78271e+08	4.98311e+07	1.13362e+08	1.18582	0.235221	1.67505
M357T394_NEG	Lactobionic acid	8.42742e+06	5.03988e+06	6.26906e+06	1.29121e+06	3.80319e+06	5.56423e+06	2.25401e+06	2.79264e+06	2.90735e+06	2.80094e+06	1.64058e+06	410246	5.06583e+06	2.13429e+06	-1.24704	0.238992	1.67465
M333T258_POS	Estrone sulfate	2.12223e+07	3.25513e+07	1.65123e+07	2.94188e+07	3.90247e+07	2.50934e+07	3.36701e+07	4.84272e+07	3.15312e+07	5.14803e+07	3.51728e+07	4.71512e+07	2.73038e+07	4.12388e+07	0.594901	0.235221	1.67459
M478T179_POS	Lpe 18:2	9.4513e+07	1.07571e+08	1.45329e+07	7.40938e+07	1.23805e+08	8.25153e+07	3.33953e+07	5.78315e+07	5.198e+07	1.18272e+07	2.1056e+07	1.72044e+07	8.28384e+07	3.22158e+07	-1.36253	0.234619	1.67459
M345T156_POS	Nevadensin	6.74892e+07	4.50963e+07	7.0577e+07	4.75989e+07	6.46911e+07	3.91586e+07	5.70871e+07	3.04114e+07	4.26285e+07	6.50914e+06	2.15086e+07	1.15786e+07	5.57685e+07	2.82872e+07	-0.9793	0.235221	1.67367
M75T291_NEG	Glycolate	5.51778e+07	4.61797e+07	5.54668e+07	2.02948e+07	4.22435e+07	4.43285e+07	3.47857e+07	3.81891e+07	2.18276e+07	2.67286e+07	1.52516e+07	2.30771e+07	4.39485e+07	2.66433e+07	-0.722043	0.241368	1.67321
M272T520_POS	Asp-Arg	1.34786e+07	1.64134e+07	1.33364e+07	9.70892e+06	9.93714e+06	1.1404e+07	1.51842e+07	1.35351e+07	1.66721e+07	2.35465e+07	1.95268e+07	1.68951e+07	1.23797e+07	1.756e+07	0.504309	0.235221	1.6726
M497T320_POS	Acetamide, 2-[4-[(5,6-diphenyl-2-pyrazinyl)(1-methylethyl)amino]butoxy]-n-(methylsulfonyl)-	1.44594e+06	1.56086e+06	1.80202e+06	1.33588e+06	1.35434e+06	1.54324e+06	862302	775744	1.51117e+06	1.25861e+06	648362	1.31522e+06	1.50705e+06	1.0619e+06	-0.505078	0.237858	1.67229
M353T21_2_NEG	Rauwolscine	2.13159e+08	1.10195e+08	2.25027e+08	2.3752e+08	1.91508e+08	1.83055e+08	1.63082e+08	1.30078e+08	9.94502e+07	1.19054e+08	1.65842e+08	1.05554e+08	1.93411e+08	1.3051e+08	-0.567504	0.235221	1.6719
M261T175_2_NEG	Ile-Met	3.40351e+07	2.17456e+07	2.85124e+07	3.61789e+07	3.09454e+07	2.95471e+07	2.85738e+07	1.5742e+07	3.00585e+07	5.4091e+06	7.98785e+06	6.11072e+06	3.01607e+07	1.5647e+07	-0.946785	0.235221	1.67138
M347T278_NEG	Gibberellin a1	1.12721e+07	8.78954e+06	1.02378e+07	1.06219e+07	1.12608e+07	1.03187e+07	9.7673e+06	8.49409e+06	8.74242e+06	8.26142e+06	9.73841e+06	9.4712e+06	1.04168e+07	9.07914e+06	-0.198284	0.235221	1.67127
M281T34_3_NEG	Oleic acid	7.11181e+09	9.81021e+09	8.48763e+09	1.23844e+10	8.43231e+09	1.31192e+10	1.2499e+10	1.22222e+10	1.39714e+10	1.31912e+10	1.19523e+10	1.74425e+10	9.89092e+09	1.35464e+10	0.453738	0.235578	1.67088
M570T157_POS	Pyrrhoxanthinol	1.13495e+07	1.18751e+07	4.00438e+06	2.31529e+07	8.80265e+06	5.88378e+06	3.97186e+06	2.9495e+06	2.83213e+06	439744	4.32633e+06	1.6097e+06	1.08447e+07	2.68821e+06	-2.01227	0.235221	1.6677
M825T148_NEG	Ps(18:1/8,9-eet)	4.75015e+07	4.94159e+07	1.6861e+06	3.07623e+07	5.87407e+07	2.63606e+07	1.07308e+07	1.65335e+07	2.21993e+07	2.15417e+06	2.03969e+06	1.77319e+06	3.57445e+07	9.23843e+06	-1.952	0.235221	1.6676
M295T163_2_NEG	Met-Phe	4.31144e+07	1.75263e+07	2.2615e+07	7.35381e+07	3.36278e+07	3.48735e+07	2.29445e+07	9.14894e+06	1.92366e+07	2.762e+06	1.52608e+07	2.51074e+06	3.75492e+07	1.19773e+07	-1.64848	0.235221	1.6671
M327T27_NEG	Labetalol	4.49e+07	3.37412e+07	4.19256e+07	2.82123e+07	3.44353e+07	3.17006e+07	8.23894e+06	2.70035e+07	3.42786e+07	2.10385e+07	2.86685e+07	1.5963e+07	3.58192e+07	2.25318e+07	-0.668767	0.235221	1.66594
M329T34_NEG	(z)-9,12,13-trihydroxyoctadec-15-enoic acid	2.04161e+08	1.1711e+08	1.40194e+08	2.40683e+08	1.21141e+08	2.3207e+08	2.42895e+08	2.85314e+08	3.22955e+08	3.30767e+08	1.63735e+08	3.51737e+08	1.75893e+08	2.82901e+08	0.685596	0.234782	1.66585
M318T171_POS	Ile-Trp	1.64772e+06	1.1581e+06	1.26599e+06	2.00802e+06	1.60881e+06	1.06166e+06	1.3185e+06	699112	1.30463e+06	68596.8	602304	301049	1.45838e+06	715699	-1.02694	0.235221	1.66527
M327T433_NEG	Sulcotrione	7.06979e+06	1.07065e+07	1.17344e+07	1.50881e+06	2.60838e+06	3.98188e+06	1.30062e+06	2.02369e+06	2.50566e+06	706722	921865	727586	6.26829e+06	1.36436e+06	-2.19985	0.239039	1.66494
M211T383_NEG	D-ribose 1-phosphate	1.01417e+07	5.96243e+06	2.3877e+06	7.55441e+06	1.11491e+06	5.86454e+06	844422	4.25866e+06	1.06665e+06	478170	1.47646e+06	575302	5.50428e+06	1.44995e+06	-1.92455	0.240952	1.66451
M191T304_POS	Azaserine	3.2014e+06	1.95039e+06	2.55308e+06	1.85891e+06	2.27762e+06	3.03003e+06	1.88206e+06	1.86714e+06	2.13554e+06	1.82575e+06	1.54206e+06	1.02456e+06	2.47857e+06	1.71285e+06	-0.53311	0.238537	1.66164
M543T444_1_NEG	Zoledronic acid	7.12838e+06	3.57147e+06	1.00691e+06	5.84439e+06	354167	5.99702e+06	293096	2.16024e+06	343173	602652	795118	100521	3.98372e+06	715800	-2.47649	0.241097	1.66103
M339T22_1_NEG	Gly-His-Lys	4.01175e+09	2.87009e+09	3.67013e+09	3.67483e+09	4.65002e+09	4.34276e+09	3.23278e+09	2.88978e+09	2.68594e+09	2.47672e+09	3.76459e+09	2.22829e+09	3.86993e+09	2.87968e+09	-0.426398	0.234806	1.66059
M259T423_NEG	Bromacil	4.76182e+08	2.24941e+08	1.13127e+06	2.5034e+08	7.75483e+07	2.53898e+08	3.28871e+07	716952	5.15031e+07	7.32651e+06	4.69668e+07	2.07688e+07	2.14007e+08	2.66949e+07	-3.00302	0.239109	1.65937
M394T30_2_POS	Lithocholic acid	6.88177e+06	8.77454e+06	2.66715e+07	4.51178e+06	5.03709e+06	1.72856e+07	1.58599e+06	1.04767e+06	2.40992e+06	1.51192e+06	1.46238e+06	1.55013e+06	1.1527e+07	1.59467e+06	-2.8537	0.238537	1.65918
M502T30_1_POS	Fexofenadine	6.87956e+08	1.16934e+09	5.80262e+08	6.39758e+08	7.36341e+07	1.86944e+08	3.02403e+08	9.9875e+07	7.76978e+07	1.31829e+07	5.90779e+07	5.66118e+07	5.56316e+08	1.01475e+08	-2.45478	0.241238	1.6577
M233T414_POS	Phenobarbital	2.84706e+07	1.82548e+07	2.7146e+07	1.76928e+07	3.37946e+07	1.53621e+07	1.92776e+07	1.38479e+07	1.46675e+07	1.39505e+07	9.99244e+06	1.42361e+07	2.34535e+07	1.43287e+07	-0.710901	0.237858	1.657
M415T258_POS	Nafcillin	2.29164e+06	3.39867e+06	1.73987e+06	2.90898e+06	3.33697e+06	2.36159e+06	3.37314e+06	4.12256e+06	2.85733e+06	3.90313e+06	3.38653e+06	3.9622e+06	2.67295e+06	3.60081e+06	0.429889	0.238537	1.65655
M462T313_NEG	3- quinolinecarboxylic acid, 1,4,5,6,7,8-hexahydro-4-(3-hydroxyphenyl)-7-(2- methoxyphenyl)-2-methyl-5-oxo-, 2-methoxyethyl ester	4.26248e+06	2.11175e+06	112601	1.74834e+06	3.41059e+06	1.6575e+06	552397	909237	1.05225e+06	76090.2	135455	93172.6	2.21721e+06	469767	-2.23873	0.237858	1.65578
M318T218_POS	Tetrabenazine	1.46294e+07	8.65319e+06	1.2378e+07	7.04894e+06	1.79273e+07	1.05372e+07	1.77313e+07	9.72808e+07	6.74922e+07	3.9701e+07	1.47558e+07	5.47622e+07	1.18623e+07	4.86205e+07	2.03518	0.235744	1.65499
M171T30_POS	Anethole	1.10168e+08	1.76662e+08	9.54265e+07	9.84121e+07	1.16005e+07	3.15832e+07	4.50069e+07	1.45494e+07	1.18964e+07	2.46063e+07	1.20816e+07	1.0638e+07	8.73086e+07	1.97964e+07	-2.14088	0.243831	1.65419
M450T144_NEG	L-tyrosine, n-(2-benzoylphenyl)-o-[2-(methyl-2-pyridinylamino)ethyl]-	2.6472e+07	1.35188e+07	1.40595e+07	1.83508e+07	2.22844e+07	1.46945e+07	1.82671e+07	8.69161e+06	1.07542e+07	9.53308e+06	9.93431e+06	8.39321e+06	1.823e+07	1.09289e+07	-0.738165	0.238537	1.65259
M485T30_2_POS	Cyasterone	3.32161e+09	5.55186e+09	2.94627e+09	3.16681e+09	3.91182e+08	9.63215e+08	1.46573e+09	4.42756e+08	3.88528e+08	7.35495e+08	3.1591e+08	3.05992e+08	2.72349e+09	6.09069e+08	-2.16078	0.243874	1.65113
M243T190_NEG	3-hydroxymyristic acid	2.70755e+06	815349	2.3165e+06	1.17886e+06	1.44377e+06	4.69425e+06	2.88631e+06	4.31477e+06	4.51383e+06	1.0699e+07	5.30284e+06	9.16445e+06	2.19271e+06	6.14687e+06	1.48713	0.235221	1.65093
M348T283_2_POS	Benalaxyl	840553	322208	925733	1.05319e+06	1.2395e+06	835972	494458	204336	782177	148695	88011.8	589999	869527	384613	-1.17682	0.235321	1.64963
M459T425_2_NEG	D-ribose 5-phosphate	2.57342e+07	8.49313e+06	4.3108e+06	1.74113e+07	457669	1.39321e+07	272807	4.85829e+06	1.13708e+06	80068.7	1.3478e+06	319703	1.17232e+07	1.33596e+06	-3.13342	0.245737	1.64951
M831T132_POS	1,2-diarachidonoyl-sn-glycero-3-phosphocholine	2.42664e+07	2.85317e+07	2.24965e+07	2.19517e+07	3.39256e+07	2.72087e+07	1.35615e+07	1.95513e+07	1.20836e+07	2.20834e+07	1.39024e+07	2.70283e+07	2.63968e+07	1.80351e+07	-0.549557	0.239015	1.64918
M357T155_NEG	Isoorientin	4.47989e+07	2.66715e+07	3.45022e+07	3.26922e+07	3.63636e+07	3.03701e+07	3.31439e+07	2.01398e+07	3.24568e+07	8.9003e+06	1.63704e+07	1.10932e+07	3.42331e+07	2.03507e+07	-0.75031	0.238537	1.64891
M260T427_NEG	O-phosphotyrosine	983736	1.34505e+06	1.45347e+06	1.48988e+06	1.07881e+06	1.20287e+06	2.00403e+06	1.14276e+06	1.95065e+06	1.8707e+06	1.51646e+06	2.46147e+06	1.25897e+06	1.82435e+06	0.535136	0.238537	1.64823
M169T123_NEG	Epigallocatechin gallate	8.08449e+06	8.89427e+06	9.47217e+06	9.36429e+06	1.55362e+07	9.88791e+06	6.60658e+06	8.79045e+06	8.68305e+06	1.41735e+06	3.89734e+06	2.63743e+06	1.02066e+07	5.3387e+06	-0.934936	0.235221	1.64756
M500T179_POS	Aconine	1.68273e+07	1.16725e+07	1.57367e+06	9.09279e+06	1.39227e+07	9.3931e+06	4.55558e+06	7.54973e+06	5.7706e+06	1.32769e+06	2.28227e+06	1.12384e+06	1.04137e+07	3.76829e+06	-1.4665	0.238537	1.64731
M797T139_NEG	Ps 37:4	5.32872e+07	2.09467e+07	9.84692e+06	2.41084e+07	3.61187e+07	1.38407e+07	7.00935e+06	1.54055e+07	1.36314e+07	1.77952e+06	2.49579e+06	859128	2.63581e+07	6.86345e+06	-1.94124	0.238992	1.64669
M216T259_POS	Visnagin	6.97048e+07	8.52463e+07	6.25824e+07	7.89053e+07	9.03038e+07	7.45138e+07	8.25536e+07	1.01766e+08	8.33137e+07	9.84118e+07	8.84847e+07	9.35411e+07	7.68761e+07	9.13451e+07	0.248793	0.240952	1.64619
M464T244_NEG	(methylsulfinyl)hexyl glucosinolate	579230	487832	478622	526712	600579	553347	578777	625026	723263	1.1159e+06	841192	704279	537720	764740	0.508113	0.238537	1.64612
M430T203_POS	Sipeimine	2.41953e+07	7.23255e+06	9.38424e+06	4.04036e+07	4.62269e+07	2.33548e+07	1.03246e+07	1.88854e+06	3.20115e+06	4.3096e+06	3.17111e+06	1.28828e+07	2.51329e+07	5.96296e+06	-2.07548	0.235321	1.64537
M388T189_2_POS	Lys-Ile-Lys	1.09302e+08	3.43344e+07	8.70669e+07	3.89468e+07	6.00605e+07	1.66357e+08	1.07965e+08	1.5273e+08	1.50905e+08	3.12032e+08	1.63756e+08	2.89647e+08	8.26779e+07	1.96173e+08	1.24655	0.23539	1.64508
M351T101_NEG	PGF3a	8.58935e+06	5.48751e+06	463700	4.67493e+06	6.67286e+06	2.43978e+06	2.65787e+06	1.96257e+06	1.84198e+06	219611	135988	377360	4.72135e+06	1.19923e+06	-1.97709	0.239015	1.64265
M868T149_NEG	Phosphatidylglyceride 18:1-22:6	1.90649e+06	1.77287e+06	300666	930993	3.14335e+06	956649	410873	736960	343189	180825	74861.7	156273	1.50184e+06	317164	-2.24343	0.237858	1.6426
M434T258_POS	Schizandrin a	2.07055e+06	5.29812e+06	1.68633e+06	3.888e+06	6.89762e+06	2.94277e+06	5.12485e+06	8.90678e+06	4.93419e+06	8.66686e+06	5.67597e+06	7.61964e+06	3.79723e+06	6.82138e+06	0.845116	0.240793	1.64259
M263T175_POS	Leu-Met	1.30809e+07	9.52149e+06	1.6059e+07	1.4997e+07	1.36283e+07	1.20929e+07	1.2612e+07	6.96969e+06	1.32603e+07	2.53316e+06	4.78435e+06	2.53575e+06	1.32299e+07	7.11587e+06	-0.894691	0.237858	1.6415
M552T200_2_POS	Histidine conjugated chenodeoxycholic acid	9.21608e+06	8.50453e+06	297017	7.08766e+06	1.4864e+07	5.59553e+06	3.41459e+06	3.53408e+06	2.76898e+06	196042	446136	165010	7.59414e+06	1.75414e+06	-2.11412	0.236349	1.64147
M116T28_POS	Sulfallate	2.95936e+07	2.43637e+07	1.20462e+07	3.51241e+07	2.3415e+07	5.66217e+07	1.3825e+07	1.5532e+07	1.33204e+07	7.59565e+06	1.22293e+07	1.49372e+07	3.01941e+07	1.29066e+07	-1.22615	0.239109	1.64075
M363T30_POS	Calcitriol	1.36958e+07	6.68099e+06	1.17763e+07	9.79405e+06	1.17789e+07	1.64532e+07	1.40365e+07	2.51823e+07	2.07082e+07	2.89389e+07	1.40794e+07	1.60789e+07	1.16965e+07	1.98374e+07	0.762137	0.237499	1.63975
M317T353_POS	O,p'-dicofol	1.29973e+07	1.48167e+07	1.00458e+07	1.06972e+07	1.25095e+07	8.86914e+06	1.12399e+07	8.77279e+06	5.66078e+06	8.68452e+06	9.16543e+06	6.97659e+06	1.1656e+07	8.41666e+06	-0.469747	0.242469	1.63931
M202T338_2_NEG	Indole-3-butyric acid	7.22368e+07	9.7975e+07	7.86912e+07	8.46523e+07	5.43073e+07	8.38184e+07	9.01462e+07	9.85982e+07	9.79357e+07	1.07697e+08	1.38469e+08	9.30262e+07	7.86135e+07	1.04312e+08	0.408057	0.242444	1.63876
M421T31_POS	(3r,7r,8r,9s,10s,12s,13r,14s,17r)-17-((2r,5r)-5,7-dihydroxyheptan-2-yl)-10,13-dimethylhexadecahydro-1h-cyclopenta[a]phenanthrene-3,7,12-triol	1.26096e+07	1.62107e+07	5.25642e+07	6.21216e+06	8.20743e+06	2.88224e+07	1.76773e+06	524421	952125	2.83693e+06	1.24015e+06	1.06598e+06	2.07711e+07	1.39789e+06	-3.89326	0.245436	1.63864
M339T156_NEG	15-ketoiloprost	1.12737e+06	456050	899240	2.57313e+06	524144	1.91453e+06	2.03672e+06	917516	4.58535e+06	4.39021e+06	5.91439e+06	2.89969e+06	1.24908e+06	3.45731e+06	1.46879	0.2486	1.6386
M300T381_NEG	1h-indole-1-pentanoic acid, 3-[(4-methoxy-1-naphthalenyl)carbonyl]-	106172	74220.1	162803	133391	233236	472655	410465	342039	485424	1.22029e+06	631155	1.47853e+06	197079	761318	1.94972	0.238537	1.63835
M404T219_POS	9,11-dideoxy-9.alpha.,11.alpha.-methanoepoxyprosta-5z,13e-dien-1-oic acid, methyl ester	2.35212e+06	795177	2.21287e+06	1.82487e+06	2.92663e+06	2.53051e+06	3.34697e+06	3.22459e+06	5.59736e+06	6.83192e+06	1.95914e+06	4.87009e+06	2.10703e+06	4.30501e+06	1.03081	0.238537	1.63727
M362T430_POS	Haloxyfop	1.33598e+07	1.44478e+07	1.81127e+07	1.51607e+07	1.39939e+07	1.48018e+07	2.10628e+07	1.34478e+07	2.2542e+07	1.97882e+07	1.6997e+07	2.21296e+07	1.49794e+07	1.93279e+07	0.367701	0.241228	1.63695
M381T353_POS	Endrin aldehyde	1.88808e+07	2.13907e+07	1.55238e+07	1.52616e+07	1.88135e+07	1.17598e+07	1.68535e+07	1.17715e+07	7.59586e+06	1.22952e+07	1.26729e+07	7.23543e+06	1.69384e+07	1.14041e+07	-0.570748	0.242444	1.63664
M197T419_NEG	2,4,5-trichlorophenol	6.92017e+06	6.27165e+06	7.66851e+06	6.42799e+06	9.31414e+06	5.69693e+06	6.2204e+06	7.67731e+06	3.40467e+06	2.5246e+06	2.39195e+06	1.60422e+06	7.0499e+06	3.97053e+06	-0.828272	0.241097	1.63617
M496T32_POS	Orlistat	1.17802e+07	1.35716e+07	2.94013e+07	1.03489e+07	1.06012e+07	1.93327e+07	8.93619e+06	6.9646e+06	9.21177e+06	7.59085e+06	6.1136e+06	6.19394e+06	1.58393e+07	7.50183e+06	-1.0782	0.245195	1.63617
M360T198_POS	Napelline	6.87671e+07	2.67034e+07	6.88389e+07	1.9024e+07	4.33331e+07	1.14146e+08	6.28462e+07	9.22338e+07	1.1449e+08	1.97347e+08	1.20697e+08	1.71512e+08	5.6802e+07	1.26521e+08	1.15536	0.238537	1.63603
M348T152_POS	Arachidonoyl ethanolamide	5.80435e+06	1.01399e+07	149504	6.88374e+06	9.63624e+06	4.81774e+06	3.19712e+06	3.23418e+06	2.84807e+06	277687	307831	595396	6.23858e+06	1.74338e+06	-1.83933	0.238537	1.63234
M224T277_NEG	6-bromoquinolin-3-ol	662376	641445	443733	1.11388e+06	623991	672475	753350	1.06915e+06	865307	1.05995e+06	1.12196e+06	1.04937e+06	692983	986512	0.509518	0.245008	1.63219
M297T21_POS	7,8-dehydropregnenolone	2.74564e+06	1.60107e+06	2.929e+06	2.7487e+06	2.94812e+06	3.28738e+06	2.03095e+06	1.72315e+06	1.42893e+06	1.54365e+06	1.89347e+06	2.7078e+06	2.70999e+06	1.88799e+06	-0.521433	0.242862	1.63122
M85T292_POS	1h-1,2,4-triazol-3-amine	5.27939e+08	5.77656e+08	5.46757e+08	4.93096e+08	5.50018e+08	5.56181e+08	4.29646e+08	5.0606e+08	4.70024e+08	5.12876e+08	3.9063e+08	5.36308e+08	5.41941e+08	4.74257e+08	-0.192467	0.25142	1.63114
M421T22_POS	Ouabain	2.79454e+06	1.57155e+06	2.48628e+06	2.7244e+06	2.22925e+06	2.1286e+06	1.88446e+06	1.72836e+06	1.38904e+06	1.63303e+06	2.12012e+06	1.75417e+06	2.32243e+06	1.75153e+06	-0.407021	0.243831	1.63063
M228T330_NEG	Resazurin	1.78819e+07	1.6552e+07	1.46501e+07	1.37386e+07	1.60292e+07	1.55837e+07	1.34113e+07	1.31493e+07	1.35446e+07	1.49283e+07	1.28587e+07	1.5197e+07	1.57392e+07	1.38482e+07	-0.184668	0.251509	1.63049
M666T220_POS	1-palmitoyl-2-azelaoylphosphatidylcholine	4.131e+06	4.10184e+06	1.00577e+06	2.5162e+06	7.45441e+06	1.58576e+06	543832	1.1148e+06	1.3942e+06	181422	833625	266637	3.46583e+06	722419	-2.26229	0.237858	1.62995
M457T399_NEG	Diadenosine pentaphosphate	159797	555321	163339	586861	113315	238432	562042	968477	381399	649950	613259	580185	302844	625885	1.04732	0.239015	1.62837
M302T185_POS	Trihexyphenidyl	2.24529e+07	8.18682e+06	1.5197e+07	1.35206e+07	2.58682e+07	6.55773e+06	3.60396e+07	1.04515e+08	1.96064e+08	1.131e+08	3.28804e+07	3.82978e+07	1.52972e+07	8.68163e+07	2.5047	0.246089	1.62722
M448T158_POS	3-[(cholamidopropyl)dimethylammonio]-1-propanesulfonate	2.10483e+08	2.13048e+08	1.71988e+08	2.94523e+08	1.63239e+08	3.13903e+08	3.08561e+08	2.70714e+08	3.87749e+08	2.87794e+08	3.13585e+08	2.91507e+08	2.27864e+08	3.09985e+08	0.444024	0.2474	1.62707
M308T420_POS	L-glutathione, reduced	3.79895e+07	2.3926e+07	1.87179e+07	2.77216e+06	1.0835e+07	1.08601e+07	2.14434e+06	6.89118e+06	3.40252e+06	4.8822e+06	4.50678e+06	2.91472e+06	1.75168e+07	4.12362e+06	-2.08675	0.25328	1.6262
M469T22_NEG	Philanthotoxin 74	3.76996e+07	1.84678e+07	4.11323e+07	3.81019e+07	3.38653e+07	3.3721e+07	3.13516e+07	2.47696e+07	2.24756e+07	2.01002e+07	2.42868e+07	1.94994e+07	3.38313e+07	2.37472e+07	-0.510603	0.244699	1.62514
M373T521_4_POS	15-deoxy-.delta.12,14-prostaglandin j2, 2-glycerol ester	4.80499e+08	1.35695e+09	1.45539e+09	1.90294e+09	2.2686e+09	2.46708e+09	4.03611e+08	8.43499e+08	1.11594e+09	4.31457e+08	4.06983e+08	1.17094e+09	1.65524e+09	7.28738e+08	-1.18357	0.238064	1.62509
M441T22_NEG	6,8-dihydroxy-2,2,4,4-tetramethyl-7-(3-methylbutanoyl)-9-(2-methylpropyl)-9h-xanthene-1,3-dione	6.5873e+07	2.88788e+07	6.12676e+07	7.04423e+07	4.89706e+07	4.18146e+07	3.58459e+07	3.21874e+07	2.76909e+07	3.58932e+07	4.48977e+07	2.55701e+07	5.28745e+07	3.36809e+07	-0.650642	0.244444	1.62333
M496T182_3_POS	.alpha.-ergocryptine	1.29319e+09	1.24881e+09	4.90572e+08	1.1478e+09	1.0992e+09	1.35787e+09	8.06625e+08	9.46153e+08	7.36133e+08	5.01595e+08	6.16921e+08	7.04074e+08	1.10624e+09	7.18583e+08	-0.622438	0.245782	1.62274
M325T434_NEG	2'-hydroxy-3',4,5'-trichlorochalcone	2.98567e+07	3.69652e+07	7.28284e+07	3.32649e+07	6.28635e+07	4.64099e+07	2.48639e+07	5.04588e+07	1.29945e+07	1.30207e+07	1.86533e+07	5.57905e+06	4.70314e+07	2.09284e+07	-1.16816	0.243831	1.62224
M262T376_3_POS	Methapyrilene	2.19902e+09	1.73967e+09	1.59995e+09	1.57359e+09	1.98384e+09	3.48186e+09	2.71942e+09	2.95407e+09	4.21512e+09	2.59366e+09	2.88717e+09	3.3347e+09	2.09632e+09	3.11736e+09	0.572462	0.247782	1.62141
M133T30_POS	(.+/-.)-n-ethyl-1-phenyl-2-butylamine	3.46073e+08	6.25277e+08	3.16001e+08	3.37046e+08	5.08327e+07	1.07501e+08	1.60282e+08	5.65183e+07	4.80043e+07	8.06612e+07	4.13981e+07	4.4088e+07	2.97122e+08	7.18253e+07	-2.04849	0.25328	1.6211
M358T169_POS	Oleyl anilide	2.36791e+07	5.01274e+06	1.71852e+07	1.59323e+07	1.46786e+07	1.6893e+07	2.65126e+07	6.23488e+07	1.1107e+08	1.55745e+08	3.87521e+07	3.98608e+07	1.55635e+07	7.23816e+07	2.21746	0.243236	1.62015
M719T128_NEG	Pe 34:0	7.82106e+06	5.16295e+06	6.00421e+06	8.94094e+06	6.82283e+06	4.03977e+06	8.10045e+06	9.08651e+06	6.54123e+06	1.12056e+07	1.21268e+07	9.58978e+06	6.46529e+06	9.44173e+06	0.546335	0.246366	1.61934
M276T385_POS	Physostigmine	4.18975e+07	4.25377e+07	2.80804e+07	3.44326e+07	3.46418e+07	3.87828e+07	2.64277e+07	2.52851e+07	3.7345e+07	2.44523e+07	1.95678e+07	3.24586e+07	3.67288e+07	2.75894e+07	-0.412798	0.247782	1.61892
M231T391_POS	DL-proline	4.16409e+06	7.3534e+06	4.161e+06	4.31713e+06	4.73437e+06	3.86066e+06	5.83946e+06	7.42153e+06	1.12754e+07	3.93534e+06	1.01739e+07	1.06178e+07	4.76511e+06	8.21058e+06	0.784974	0.254062	1.61881
M774T142_NEG	1-stearoyl-2-linoleoyl-sn-glycero-3-phospho-(1'-rac-glycerol)	4.98049e+06	6.18417e+06	2.06693e+06	3.39898e+06	8.11397e+06	3.99954e+06	1.39952e+06	2.0457e+06	2.84652e+06	3.14354e+06	2.11052e+06	2.0344e+06	4.79068e+06	2.26337e+06	-1.08176	0.239015	1.61878
M230T359_NEG	Pyridoxamine 5-phosphate	9.43969e+06	1.03928e+07	1.12444e+07	1.52946e+07	1.08104e+07	1.18534e+07	1.09842e+07	1.62797e+07	1.66021e+07	1.32147e+07	1.52116e+07	1.60023e+07	1.15059e+07	1.47158e+07	0.354993	0.25328	1.61842
M835T166_POS	1-stearoyl-2-docosahexaenoyl-sn-glycero-3-phosphocholine	9.83414e+06	1.07842e+07	1.18238e+06	1.90818e+06	7.38585e+06	3.4033e+06	1.66876e+06	1.47443e+06	1.44138e+06	1.34862e+06	777767	503852	5.74968e+06	1.20247e+06	-2.25748	0.249045	1.61685
M201T244_2_NEG	Ala-Leu	3.37533e+07	2.76819e+07	3.77334e+07	2.31212e+07	2.57901e+07	3.59243e+07	2.81907e+07	1.58815e+07	3.20906e+07	5.69515e+06	7.44433e+06	1.3951e+07	3.06674e+07	1.72089e+07	-0.833552	0.248406	1.61639
M189T30_POS	Gly-Leu	1.03737e+08	1.78466e+08	8.7496e+07	9.40723e+07	1.78954e+07	3.10394e+07	4.88206e+07	1.67434e+07	1.56556e+07	2.52136e+07	1.28144e+07	1.38294e+07	8.54509e+07	2.21795e+07	-1.94587	0.254062	1.61458
M751T385_NEG	5-[[4,5-dihydroxy-6-[5-hydroxy-2-(4-hydroxyphenyl)-7-methoxy-4-oxochromen-3-yl]oxy-3-(3,4,5-trihydroxy-6-methyloxan-2-yl)oxyoxan-2-yl]methoxy]-3-hydroxy-3-methyl-5-oxopentanoic acid	1.10982e+06	900648	616721	431419	35033.6	818228	127002	275425	113012	412259	358536	29099.1	651978	219222	-1.57243	0.258303	1.61428
M217T303_POS	N.omega.-propyl-l-arginine	2.99888e+07	1.47731e+07	1.45803e+07	1.87563e+07	2.85829e+07	7.98905e+06	1.4321e+07	4.86032e+06	1.34642e+07	4.37305e+06	8.09451e+06	4.13966e+06	1.91117e+07	8.2088e+06	-1.21922	0.242992	1.61372
M221T374_2_NEG	Palatinose	2.31731e+06	2.70399e+06	2.96826e+06	2.56828e+06	1.51046e+06	1.65899e+06	1.48308e+06	2.34057e+06	1.78685e+06	731780	952296	954717	2.28788e+06	1.37488e+06	-0.734704	0.25328	1.61246
M319T49_NEG	20-hydroxyarachidonic acid	1.91916e+07	1.11151e+07	2.21337e+06	1.43949e+07	1.42373e+07	1.09534e+07	6.00969e+06	8.2178e+06	7.61002e+06	4.02183e+06	2.93689e+06	3.351e+06	1.20176e+07	5.35787e+06	-1.16542	0.2478	1.6116
M258T166_NEG	D-glucosamine 1-phosphate	1.43617e+07	7.03306e+06	5.74096e+06	1.07134e+07	1.03799e+07	7.3585e+06	6.53763e+06	3.65572e+06	6.90624e+06	6.08202e+06	5.38434e+06	4.68836e+06	9.26458e+06	5.54239e+06	-0.741218	0.247782	1.61082
M221T225_POS	5-hydroxy-l-tryptophan	2.261e+06	2.36378e+06	2.15743e+06	1.78453e+06	1.61622e+06	2.21377e+06	2.218e+06	1.34032e+06	1.88307e+06	423328	829820	482976	2.06612e+06	1.19625e+06	-0.788404	0.25142	1.60901
M608T155_POS	Lasalocid	8.16856e+06	4.08046e+06	369972	3.91642e+06	9.10949e+06	3.6274e+06	2.32521e+06	1.72105e+06	2.0663e+06	200474	332056	171986	4.87872e+06	1.13618e+06	-2.10231	0.245195	1.60884
M200T34_POS	Diethylcarbamazine	4.25137e+07	3.34474e+07	4.74492e+07	4.12757e+07	6.33051e+07	4.88849e+07	6.27926e+07	6.7053e+07	5.72664e+07	4.87555e+07	5.50303e+07	6.31978e+07	4.6146e+07	5.90159e+07	0.354898	0.25328	1.60877
M165T109_NEG	Phenyllactic acid	2.51813e+07	2.41332e+07	2.84846e+07	2.44219e+07	1.77803e+07	2.44052e+07	2.39127e+07	1.62188e+07	1.43186e+07	2.12182e+07	2.02559e+07	1.19958e+07	2.40678e+07	1.79867e+07	-0.420173	0.254476	1.60875
M158T250_POS	Homostachydrine	3.80713e+07	7.44732e+07	1.06854e+08	1.70127e+08	9.05386e+07	1.00608e+08	3.30757e+07	9.92149e+06	3.89957e+07	9.45599e+07	2.57731e+07	3.23816e+07	9.67786e+07	3.91179e+07	-1.30686	0.246023	1.60764
M161T346_NEG	3-hydroxy-3-methylglutaric acid	1.60442e+07	1.14728e+07	1.06919e+07	1.54521e+07	1.49918e+07	1.21353e+07	1.11687e+07	2.10319e+07	2.24335e+07	3.1653e+07	1.74207e+07	2.59404e+07	1.34647e+07	2.1608e+07	0.682388	0.246366	1.60629
M309T21_NEG	Pentanoic acid, 5-[(3ar,4r,5r,6as)-3,3-difluorohexahydro-5-hydroxy-4-[(1e,3s,4s)-3-hydroxy-4-methyl-1-nonen-6-ynyl]-2h-cyclopenta[b]furan-2-ylidene]-, (5z)-	4.21416e+08	2.63791e+08	4.8482e+08	4.66034e+08	3.93744e+08	3.73769e+08	3.51195e+08	2.78523e+08	2.61617e+08	2.70184e+08	3.73937e+08	2.1861e+08	4.00596e+08	2.92344e+08	-0.454479	0.246366	1.606
M187T244_NEG	Leu-Gly	5.61323e+07	7.18972e+07	8.59005e+07	4.15639e+07	4.28585e+07	6.81885e+07	5.09959e+07	3.67115e+07	5.51429e+07	2.729e+07	1.62252e+07	3.5693e+07	6.10902e+07	3.70098e+07	-0.723034	0.25534	1.60471
M371T258_POS	Methyl (1-(cyclohexylmethyl)-1h-indole-3-carbonyl)-l-valinate	984901	3.10293e+06	512314	2.29343e+06	4.96788e+06	1.01931e+06	3.98957e+06	5.42665e+06	3.95548e+06	7.4405e+06	2.22325e+06	7.52829e+06	2.14679e+06	5.09396e+06	1.2466	0.249045	1.60404
M159T286_2_POS	Fenfluramine	8.75025e+07	1.25194e+08	1.66585e+08	2.23963e+08	1.89896e+08	2.12948e+08	3.07128e+08	2.11113e+08	2.94631e+08	2.17669e+08	2.99656e+08	1.66535e+08	1.67681e+08	2.49455e+08	0.573059	0.263566	1.60251
M103T217_NEG	3-hydroxybutyric acid	2.52647e+07	4.06722e+07	3.6363e+07	1.21678e+07	3.35588e+07	2.7064e+07	3.09856e+07	4.68128e+07	5.64273e+07	5.8698e+07	3.21342e+07	6.39601e+07	2.91818e+07	4.81697e+07	0.723059	0.246366	1.60198
M365T148_NEG	Hirsuteine	1.05499e+07	9.52268e+06	670693	1.35384e+07	1.14694e+07	8.90754e+06	5.64052e+06	6.03432e+06	5.80105e+06	661659	913376	1.48831e+06	9.10976e+06	3.4232e+06	-1.41207	0.246366	1.60189
M763T37_NEG	Pe(16:1e/14-hdohe)	9.82772e+06	9.12065e+06	7.14532e+06	1.15792e+07	3.61533e+07	2.57117e+07	3.89309e+07	1.94994e+07	5.86373e+07	2.27305e+07	5.2054e+07	2.89229e+07	1.65897e+07	3.67959e+07	1.14926	0.266185	1.60111
M332T363_2_NEG	Flurtamone	1.03497e+08	5.46248e+07	6.85376e+07	5.532e+07	5.49028e+07	5.23776e+07	5.93302e+07	3.55671e+07	3.67043e+07	3.64039e+07	4.89876e+07	2.77192e+07	6.48766e+07	4.07854e+07	-0.669646	0.256709	1.601
M355T25_NEG	16-phenyltetranorprostaglandin f2.alpha.	7.70848e+07	6.5318e+07	7.7483e+07	6.03366e+07	7.93525e+07	7.81416e+07	7.64429e+07	5.10515e+07	6.61821e+07	4.11395e+07	5.38818e+07	3.54809e+07	7.29528e+07	5.40298e+07	-0.433208	0.2474	1.60037
M250T97_POS	2-propanone, 1-(3-ethyl-5-methoxy-2(3h)-benzothiazolylidene)-	7.35856e+06	8.98188e+06	3.57949e+06	3.82629e+06	6.97528e+06	4.09514e+06	1.94849e+07	2.58076e+07	1.08555e+07	2.1322e+07	1.15755e+07	5.49866e+07	5.80277e+06	2.40054e+07	2.04854	0.243831	1.60009
M183T100_NEG	Sebacic acid	1.65276e+07	1.20439e+07	9.29154e+06	1.11265e+07	1.80058e+07	9.89005e+06	7.41531e+06	7.3042e+06	1.0285e+07	9.73431e+06	9.17164e+06	7.6118e+06	1.28142e+07	8.58705e+06	-0.577513	0.246203	1.59785
M215T109_NEG	Pro-Thr	4.61271e+06	1.81633e+06	380382	1.81801e+06	3.31734e+06	1.91885e+06	947158	1.09518e+06	1.06297e+06	312273	241637	465110	2.3106e+06	687387	-1.74907	0.25328	1.59768
M381T444_NEG	3-iodo-l-thyronine	3.57137e+06	4.08274e+06	1.1434e+06	3.30338e+06	3.0784e+06	2.74336e+06	909147	1.49118e+06	1.61957e+06	30571.2	3.22354e+06	760997	2.98711e+06	1.33917e+06	-1.15741	0.243831	1.59754
M475T258_POS	Picroside i	1.00479e+06	1.60009e+06	1.1538e+06	1.57654e+06	1.68792e+06	1.47833e+06	1.76529e+06	2.31528e+06	1.37807e+06	2.17142e+06	2.51279e+06	1.6322e+06	1.41691e+06	1.96251e+06	0.469948	0.25687	1.5973
M226T179_POS	Ethyl 3-indoleacetate	1.5019e+06	842384	1.08455e+06	835718	1.39386e+06	2.47918e+06	629343	281221	889447	467033	896026	664052	1.35627e+06	637854	-1.08834	0.250084	1.59695
M513T384_POS	Pirinixic acid aminothiazole	3.74305e+06	2.66724e+06	1.34574e+06	2.11602e+06	476001	2.31617e+06	431195	1.15788e+06	479390	1.92481e+06	536533	111303	2.1107e+06	773519	-1.44821	0.264822	1.59603
M223T354_NEG	3,5-dimethoxy-4-hydroxycinnamic acid	1.18008e+07	1.12398e+07	9.29344e+06	8.02318e+06	1.06002e+07	8.62893e+06	8.1635e+06	8.40164e+06	7.1353e+06	8.68703e+06	7.36259e+06	9.19595e+06	9.93105e+06	8.15767e+06	-0.283789	0.262455	1.59543
M255T34_2_NEG	Palmitic acid	1.169e+10	8.57811e+09	7.38034e+09	7.19181e+09	9.99141e+09	7.72471e+09	1.31462e+10	1.2097e+10	1.35939e+10	1.36262e+10	8.47619e+09	9.91512e+09	8.7594e+09	1.18091e+10	0.430994	0.246541	1.59503
M401T288_NEG	Frangulin b	8.05693e+06	8.08633e+06	6.5935e+06	7.88085e+06	6.18967e+06	7.93336e+06	6.35802e+06	6.91229e+06	7.00408e+06	2.47767e+06	4.71536e+06	4.83916e+06	7.45677e+06	5.38443e+06	-0.469758	0.25328	1.59497
M91T31_POS	Benzyl alcohol	1.66997e+08	2.56625e+08	1.54247e+08	1.58363e+08	6.84893e+07	9.63823e+07	1.15672e+08	7.19806e+07	6.96366e+07	7.80953e+07	7.22669e+07	6.91254e+07	1.50184e+08	7.94629e+07	-0.918378	0.261655	1.5941
M314T182_POS	1-methyl-2-undecylquinolin-4-one	1.17261e+07	6.40943e+06	1.46839e+07	5.43717e+06	1.44707e+07	1.10795e+07	1.78022e+07	3.52122e+07	6.89316e+07	1.03357e+08	3.01527e+07	2.38018e+07	1.06345e+07	4.6543e+07	2.12981	0.252955	1.5937
M323T411_NEG	Uridine 5'-monophosphate	1.07619e+08	8.00416e+07	8.55287e+07	5.46942e+07	1.1363e+08	8.5822e+07	7.33972e+07	8.5194e+07	6.03747e+07	3.77408e+07	4.3179e+07	4.79092e+07	8.78893e+07	5.79658e+07	-0.600486	0.254476	1.59363
M298T259_POS	Dimethenamid	6.26209e+06	6.58662e+06	6.22557e+06	6.84229e+06	7.36096e+06	6.66128e+06	6.74212e+06	8.73457e+06	7.18713e+06	7.68292e+06	7.56546e+06	7.13667e+06	6.65647e+06	7.50815e+06	0.1737	0.256709	1.59338
M178T188_POS	4-benzofuranethanamine, 2,3-dihydro-.alpha.-methyl-	4.89322e+06	1.33944e+06	581724	2.76932e+06	2.44113e+06	755013	257006	683041	234680	523754	264232	504099	2.12997e+06	411135	-2.37315	0.256709	1.59222
M824T123_POS	P-tert-octylphenol tetradecaglycol ether	2.17708e+06	2.75755e+06	1.11288e+06	523795	1.97893e+06	525945	2.8877e+06	3.25799e+06	2.72984e+06	5.60798e+06	4.06085e+06	1.42765e+06	1.5127e+06	3.32867e+06	1.13782	0.25328	1.59134
M299T372_2_POS	Withaferin a	3.51886e+07	4.51936e+07	3.81462e+07	2.29337e+07	3.39688e+07	2.65246e+07	2.81324e+07	1.92314e+07	2.28207e+07	1.60086e+07	1.93127e+07	3.2379e+07	3.36593e+07	2.29808e+07	-0.550575	0.257176	1.59008
M321T155_2_NEG	Neobavaisoflavone	1.34924e+09	8.04824e+08	1.10484e+09	1.08186e+09	1.09796e+09	9.26222e+08	1.05954e+09	6.41372e+08	1.03952e+09	2.75999e+08	5.15854e+08	3.44463e+08	1.06082e+09	6.46126e+08	-0.715297	0.25328	1.58962
M759T137_1_POS	1-palmitoyl-2-linoleoyl-sn-glycero-3-phosphocholine	6.26095e+09	8.09353e+09	8.45001e+09	8.1385e+09	7.48964e+09	8.21729e+09	5.96584e+09	6.66851e+09	7.23951e+09	7.52663e+09	5.7411e+09	6.67062e+09	7.77499e+09	6.63537e+09	-0.228663	0.25328	1.58927
M150T149_POS	Triethanolamine	1.22378e+07	3.61542e+06	1.10847e+07	1.50438e+07	4.09338e+06	9.42959e+06	5.13726e+06	2.533e+06	2.95483e+06	4.21952e+06	5.60209e+06	5.2283e+06	9.25079e+06	4.27917e+06	-1.11225	0.260517	1.58713
M767T200_NEG	Rac-2-despiperidyl-2-aminorepaglinide	225821	138890	157752	162023	357877	108179	24643.8	17947.3	20467.9	125992	15706.4	192318	191757	66179.2	-1.53483	0.25328	1.58688
M199T419_NEG	D-erythrose 4-phosphate	1.41781e+08	9.04455e+07	5.32831e+07	8.87644e+07	2.61586e+07	1.08836e+08	2.13033e+07	8.42339e+07	1.97161e+07	1.01603e+07	5.16534e+07	9.05334e+06	8.48781e+07	3.26867e+07	-1.37669	0.263497	1.58652
M334T363_POS	Lomefloxacin	1.09344e+07	5.41819e+06	7.41107e+06	5.62668e+06	4.8538e+06	6.5093e+06	5.50134e+06	3.57931e+06	4.23735e+06	3.95229e+06	5.08206e+06	3.90989e+06	6.79224e+06	4.37704e+06	-0.633933	0.264448	1.58578
M190T183_NEG	N-acetyl-l-methionine	1.45434e+08	1.09021e+08	6.60777e+07	8.28043e+07	8.83291e+07	9.50178e+07	9.8197e+07	6.15667e+07	7.21711e+07	4.52824e+07	3.31893e+07	5.62816e+07	9.77806e+07	6.11147e+07	-0.67803	0.263659	1.58496
M482T32_POS	22-hydoxy-2-hopen-1-one	4.36351e+07	5.70181e+07	1.76149e+08	3.17904e+07	3.85855e+07	9.43603e+07	1.731e+07	1.33896e+07	1.66302e+07	1.72777e+07	1.34314e+07	1.83099e+07	7.35897e+07	1.60581e+07	-2.1962	0.261193	1.58493
M149T30_1_POS	Zerumbone	1.66496e+08	3.22829e+08	1.58302e+08	1.62932e+08	2.37604e+07	4.66231e+07	8.17419e+07	2.52486e+07	2.01944e+07	3.74853e+07	1.77558e+07	1.87966e+07	1.46824e+08	3.35371e+07	-2.13025	0.263785	1.58265
M470T382_POS	Dicloxacillin	4.22151e+06	3.7517e+06	8.84022e+06	2.38555e+06	7.48102e+06	4.36643e+06	4.93485e+06	1.35004e+06	2.88048e+06	1.333e+06	1.03542e+06	740091	5.17441e+06	2.04565e+06	-1.33884	0.254062	1.58234
M558T394_NEG	Adp-ribose	3.78205e+07	2.25183e+07	6.1798e+07	1.13108e+07	6.51322e+07	2.8483e+07	2.66041e+07	1.14877e+07	2.07791e+07	5.54715e+06	7.86665e+06	3.37295e+06	3.78438e+07	1.26096e+07	-1.58553	0.25328	1.5811
M330T278_POS	Reticuline	1.04811e+07	1.01897e+07	9.87694e+06	1.00799e+07	1.03525e+07	1.00903e+07	1.13331e+07	1.04337e+07	1.0238e+07	1.05478e+07	1.05898e+07	1.07054e+07	1.01784e+07	1.06413e+07	0.0641633	0.25328	1.57988
M224T154_POS	Thiamin monophosphate	1.00756e+07	2.26809e+06	2.58126e+06	6.68406e+06	6.96457e+06	2.50127e+06	1.65627e+06	1.04024e+06	2.51656e+06	321863	3.21905e+06	193165	5.17914e+06	1.49119e+06	-1.79625	0.25328	1.57951
M225T238_POS	Ser-His	3.34367e+06	2.42645e+06	2.59201e+06	1.95758e+06	2.02996e+06	2.98729e+06	2.14469e+06	2.00504e+06	2.14994e+06	1.69335e+06	1.8379e+06	2.03141e+06	2.55616e+06	1.97706e+06	-0.370623	0.268455	1.57751
M403T445_POS	Halosulfuron-methyl	2.12018e+06	2.7781e+06	2.83202e+06	2.79061e+06	2.64249e+06	2.63898e+06	3.30444e+06	2.67922e+06	3.32441e+06	3.30443e+06	2.66153e+06	3.85639e+06	2.63373e+06	3.1884e+06	0.275725	0.256709	1.57746
M179T259_NEG	Coniferyl alcohol	2.06338e+07	2.81544e+07	1.43914e+07	1.48981e+07	1.62852e+07	1.9289e+07	2.19734e+07	2.61813e+07	2.89494e+07	6.50826e+07	3.53984e+07	4.23947e+07	1.8942e+07	3.66633e+07	0.952749	0.25328	1.57666
M757T134_POS	G2s2 neuac(2-6,2-3)	3.04128e+08	4.10657e+08	4.20727e+08	5.36613e+08	3.17164e+08	3.98158e+08	3.40361e+08	2.96074e+08	3.3568e+08	2.17371e+08	2.69228e+08	3.15739e+08	3.97908e+08	2.95742e+08	-0.428094	0.254476	1.57595
M424T31_POS	5-[1,2,4a-trimethyl-5-(3-methylbutanoyloxymethyl)-2,3,4,7,8,8a-hexahydronaphthalen-1-yl]-3-methylpentanoic acid	1.69266e+07	1.71458e+07	5.14558e+07	1.32922e+07	1.45981e+07	3.45298e+07	1.10109e+07	8.05695e+06	9.22225e+06	8.50531e+06	8.71142e+06	7.31921e+06	2.4658e+07	8.80433e+06	-1.48577	0.263497	1.57489
M401T416_NEG	Cytidine 5'-diphosphate	3.76708e+06	4.99691e+06	4.45103e+06	1.43476e+06	3.24858e+06	4.40704e+06	1.10496e+06	3.89998e+06	3.38732e+06	178056	277646	150440	3.71757e+06	1.49973e+06	-1.30965	0.262455	1.57475
M534T186_POS	1-palmitoyl-sn-glycero-3-phosphocholine	9.73996e+06	8.65708e+06	2.55664e+06	8.15055e+06	8.3874e+06	5.79996e+06	3.42465e+06	3.36374e+06	2.93605e+06	741360	7.9381e+06	880024	7.21527e+06	3.21399e+06	-1.16669	0.251509	1.57434
M693T31_NEG	Pg 30:0	1.58435e+06	2.18226e+06	2.26058e+06	1.23084e+06	2.49007e+06	3.55669e+06	2.12273e+06	6.12468e+06	1.28278e+07	7.24676e+06	3.28119e+06	5.59145e+06	2.21746e+06	6.19911e+06	1.48315	0.263497	1.57241
M481T414_NEG	Isosilybin a	2.09233e+06	1.0813e+06	191806	1.68697e+06	519005	1.44457e+06	340863	805150	41268.7	404373	193613	555746	1.16933e+06	390169	-1.58351	0.268493	1.57192
M377T21_2_POS	(+)-aphidicolin	1.41946e+06	763255	1.40402e+06	1.47131e+06	1.21636e+06	1.2384e+06	1.07237e+06	844027	691854	814340	1.20055e+06	866516	1.25213e+06	914942	-0.452637	0.258303	1.57179
M650T144_POS	(1s,2r,4as,6ar,6br,10s,12ar,14bs)-1,2,6b,9,9,12a-hexamethyl-10-[(2r,3r,4s,5s,6r)-3,4,5-trihydroxy-6-methyloxan-2-yl]oxy-2,3,4,5,6,6a,7,8,8a,10,11,12,13,14b-tetradecahydro-1h-picene-4a,6a-dicarboxylic acid	1.08644e+08	9.06802e+07	6.2813e+06	3.40651e+07	9.82437e+07	3.19872e+07	1.83041e+07	2.0522e+07	2.31348e+07	7.34584e+06	2.07673e+07	5.28507e+06	6.16503e+07	1.58932e+07	-1.9557	0.256709	1.5716
M385T179_NEG	17-phenoxytrinorprostaglandin f2.alpha.	642634	548059	607100	875317	854195	270258	219637	657783	316586	454785	70639.9	72483.3	632927	298652	-1.08357	0.261193	1.56866
M465T20_1_NEG	Cholesteryl sulfate	1.73391e+08	2.61887e+08	2.50445e+08	2.892e+08	2.78253e+08	2.27894e+08	4.56151e+08	2.74264e+08	2.92071e+08	3.75111e+08	2.65191e+08	3.49429e+08	2.46845e+08	3.3537e+08	0.442146	0.260636	1.56788
M282T275_POS	1-methyladenosine	3.45246e+07	2.27634e+07	2.3713e+07	1.89915e+07	1.97893e+07	2.09341e+07	2.69873e+07	3.51102e+07	3.15811e+07	4.02639e+07	2.44284e+07	4.176e+07	2.34526e+07	3.33551e+07	0.508158	0.24669	1.56772
M233T462_POS	Alantolactone	2.11371e+07	2.21243e+07	1.84719e+07	1.87345e+07	2.3364e+07	2.07783e+07	1.28295e+07	2.74508e+07	1.05097e+07	8.83963e+06	1.0051e+07	8.64568e+06	2.07683e+07	1.30544e+07	-0.669852	0.263785	1.56768
M758T151_NEG	Ps 34:2	7.20576e+06	6.43578e+06	2.88859e+06	4.67532e+06	7.09401e+06	2.44504e+06	2.44936e+06	3.22384e+06	3.78013e+06	2.89713e+06	2.11788e+06	2.3947e+06	5.12408e+06	2.81051e+06	-0.866464	0.258738	1.56759
M773T142_1_NEG	(2-aminoethoxy)[2-[docosa-4.7.10.13.16.19-hexaenoyloxy]-3-[octadeca-1.9-dien-1-yloxy]propoxy]phosphinic acid	1.96837e+07	3.40749e+07	1.1139e+06	1.07055e+07	2.51888e+07	1.18197e+07	4.58417e+06	8.67491e+06	6.63637e+06	1.64233e+06	3.75393e+06	781264	1.70978e+07	4.34549e+06	-1.97621	0.256709	1.56737
M265T361_NEG	7-hydroxyquetiapine	1.93187e+06	1.75025e+06	987759	1.70523e+06	986875	1.25152e+06	1.88658e+06	2.50739e+06	1.97375e+06	2.24778e+06	1.63804e+06	3.56697e+06	1.43558e+06	2.30342e+06	0.68214	0.251509	1.5673
M286T291_POS	Letrozole	2.7062e+06	3.85659e+06	2.63016e+06	1.66828e+06	2.21145e+06	2.62544e+06	642225	2.86417e+06	1.00102e+06	2.1361e+06	422409	1.51089e+06	2.61635e+06	1.42947e+06	-0.872077	0.272803	1.56729
M337T20_NEG	Piperonyl butoxide	2.42572e+08	1.65243e+08	3.11163e+08	2.68174e+08	2.61876e+08	2.69389e+08	2.51574e+08	1.81074e+08	1.72427e+08	1.58402e+08	2.14109e+08	1.48537e+08	2.5307e+08	1.87687e+08	-0.431204	0.257176	1.56703
M296T527_NEG	3-oxo-c12 homoserine lactone	2.60572e+06	2.27772e+06	3.26561e+06	2.97011e+06	3.67599e+06	2.65906e+06	2.88323e+06	1.3641e+06	3.07022e+06	1.06528e+06	847676	1.17926e+06	2.90904e+06	1.73496e+06	-0.745638	0.254433	1.56664
M469T354_NEG	1,2,3,4,6-pentagalloyl .beta.-d-glucose	2.52486e+06	2.71255e+06	1.85039e+06	1.64672e+06	2.45129e+06	1.67828e+06	1.86288e+06	1.75899e+06	1.39552e+06	1.78585e+06	1.52952e+06	1.2817e+06	2.14402e+06	1.60241e+06	-0.420073	0.265029	1.56446
M570T33_POS	Methoxyneurosporene	2.89553e+07	2.14419e+07	8.14871e+07	1.74496e+07	2.58877e+07	6.42393e+07	1.27059e+07	1.37043e+07	1.1877e+07	1.41161e+07	1.21036e+07	1.29102e+07	3.99101e+07	1.29029e+07	-1.62906	0.266118	1.56326
M433T440_NEG	Betamethasone 21-acetate	3.12522e+06	2.91737e+06	1.95553e+06	901912	1.42653e+06	3.13902e+06	2.94937e+06	3.00741e+06	3.32929e+06	6.70211e+06	4.25425e+06	4.13868e+06	2.24426e+06	4.06352e+06	0.856489	0.253888	1.56279
M361T155_POS	Ethyl loflazepate	1.11341e+07	7.44663e+06	9.93023e+06	7.39163e+06	1.00023e+07	6.53458e+06	8.49013e+06	4.39334e+06	5.80831e+06	8.33532e+06	2.95281e+06	1.1015e+06	8.73992e+06	5.18023e+06	-0.754602	0.266118	1.56259
M546T216_POS	Homoharringtonine	1.09918e+06	1.24007e+06	317296	1.01758e+06	1.62866e+06	598501	496829	644391	641219	300476	280309	384798	983548	458004	-1.10264	0.254476	1.5625
M708T144_NEG	1,2-di-(9z-tetradecenoyl)-sn-glycero-3-phosphocholine	2.91323e+06	2.51523e+06	154302	1.55641e+06	4.42668e+06	1.21582e+06	434847	768641	936918	207172	597215	65710.4	2.13028e+06	501750	-2.086	0.254433	1.5617
M177T106_NEG	D-glucono-1,5-lactone	1.30715e+07	1.75674e+07	1.75586e+07	1.53363e+07	1.56025e+07	1.40613e+07	1.25073e+07	1.51615e+07	1.10111e+07	4.92263e+06	9.75867e+06	1.42241e+07	1.55329e+07	1.12642e+07	-0.463582	0.263497	1.56098
M181T348_POS	Carbidopa	2.63028e+07	3.24906e+07	2.97021e+07	2.85464e+07	2.13439e+07	2.45591e+07	3.28113e+07	3.31847e+07	4.18906e+07	7.2898e+07	1.09452e+08	5.49336e+07	2.71575e+07	5.75283e+07	1.08292	0.268455	1.5608
M445T32_NEG	Estrone glucuronide	5.32158e+07	5.02531e+07	4.87971e+07	3.33908e+07	3.4831e+07	4.75223e+07	5.46112e+07	5.69861e+07	5.13597e+07	5.05558e+07	6.00345e+07	5.31244e+07	4.46683e+07	5.44453e+07	0.285555	0.25328	1.56034
M829T121_NEG	Pc 35:3	3.16634e+08	5.6556e+08	6.68295e+08	4.37954e+08	2.85248e+08	4.83587e+08	2.6788e+08	2.67241e+08	5.37324e+08	4.28719e+07	9.69947e+07	4.40643e+07	4.59546e+08	2.09396e+08	-1.13398	0.262684	1.55909
M256T298_POS	Dimethametryn	2.31227e+07	1.33313e+07	7.21079e+06	1.07859e+07	6.58189e+06	1.17455e+07	6.52702e+06	7.07804e+06	6.86771e+06	6.22572e+06	4.72305e+06	5.12844e+06	1.21297e+07	6.09166e+06	-0.993632	0.274511	1.55875
M328T173_NEG	Sinomenine	2.6759e+06	1.54077e+06	1.9887e+06	1.91546e+06	1.54153e+06	1.79059e+06	2.01818e+06	895627	1.75713e+06	1.13247e+06	518209	374751	1.90882e+06	1.11606e+06	-0.774269	0.26899	1.55721
M341T26_NEG	9-phenyl-1-(2,4,6-trihydroxyphenyl)nonan-1-one	7.36927e+07	6.193e+07	7.06163e+07	5.00229e+07	5.15635e+07	8.3169e+07	6.701e+07	3.74588e+07	3.9664e+07	3.4079e+07	6.0045e+07	2.58704e+07	6.51658e+07	4.40212e+07	-0.565915	0.265364	1.55694
M468T32_POS	Trihydroxycholestanoic acid	2.1785e+07	2.25485e+07	7.5075e+07	1.85289e+07	2.21036e+07	4.51814e+07	1.19062e+07	9.45443e+06	1.221e+07	1.34127e+07	1.09345e+07	1.11252e+07	3.42037e+07	1.15072e+07	-1.57162	0.267776	1.55686
M136T162_POS	Trans-zeatin	2.91214e+08	2.41653e+08	2.78039e+08	2.0508e+08	2.3977e+08	2.36817e+08	2.40113e+08	2.20101e+08	2.27836e+08	1.55366e+08	1.85076e+08	1.95518e+08	2.48762e+08	2.04002e+08	-0.286185	0.269048	1.55632
M381T21_NEG	L-alaninamide, n-[2-[2-(hydroxyamino)-2-oxoethyl]-4-methyl-1-oxopentyl]-3-methyl-l-valyl-n-(2-aminoethyl)-	1.3005e+08	7.75768e+07	1.68387e+08	1.45274e+08	1.41809e+08	1.41307e+08	1.28937e+08	9.20766e+07	8.53251e+07	8.6117e+07	1.07788e+08	8.50764e+07	1.34067e+08	9.75533e+07	-0.458695	0.263497	1.55592
M417T358_NEG	Aloin	747752	716606	557131	1.14192e+06	573185	1.6872e+06	847684	2.22443e+06	2.27375e+06	1.76338e+06	1.50189e+06	3.98746e+06	903964	2.09977e+06	1.21589	0.263084	1.55574
M278T279_POS	Gln-met	1.99709e+07	1.05948e+07	1.46977e+07	1.73035e+07	1.3711e+07	1.70295e+07	1.6348e+07	8.86361e+06	1.48568e+07	1.54188e+06	5.40317e+06	3.68035e+06	1.55512e+07	8.44896e+06	-0.880183	0.264448	1.55491
M724T291_NEG	3-formylrifamycin	114129	103713	69821	154178	162188	73811.9	138754	181918	183607	219526	113066	173554	112974	168404	0.575944	0.26506	1.5548
M279T281_NEG	Bisphenol c dichloride	1.38866e+07	1.43304e+07	1.34678e+07	1.47919e+07	1.32795e+07	1.34418e+07	1.38056e+07	1.0696e+07	1.37941e+07	1.15454e+07	1.05935e+07	1.29389e+07	1.38664e+07	1.22289e+07	-0.18129	0.264876	1.55395
M231T144_POS	Parthenolide	1.37497e+07	1.31509e+07	1.39719e+07	1.37615e+07	1.36214e+07	1.2693e+07	1.4234e+07	1.47329e+07	1.43343e+07	1.42226e+07	1.33602e+07	1.41979e+07	1.34914e+07	1.41803e+07	0.071851	0.258738	1.55324
M340T527_POS	Methylergonovine	1.65766e+07	1.41134e+07	2.00018e+07	1.64581e+07	2.26425e+07	1.69018e+07	1.72665e+07	7.94733e+06	1.95525e+07	6.65493e+06	5.50707e+06	6.39888e+06	1.77824e+07	1.05545e+07	-0.752585	0.259216	1.55174
M156T258_POS	Triflumuron	8.42853e+07	1.0132e+08	7.28191e+07	9.21599e+07	9.87065e+07	8.72589e+07	1.01077e+08	1.0855e+08	1.03207e+08	1.00136e+08	9.1959e+07	1.03175e+08	8.9425e+07	1.01351e+08	0.180605	0.268493	1.55108
M265T356_POS	Thiamine	3.87503e+06	5.41658e+06	9.78243e+06	4.64148e+06	9.30568e+06	5.56114e+06	4.61569e+06	5.69894e+06	1.4082e+06	3.036e+06	1.96565e+06	3.63484e+06	6.43039e+06	3.39322e+06	-0.922251	0.265654	1.55007
M318T72_2_POS	Phytosphingosine	8.07354e+08	8.42131e+08	6.08969e+08	6.48935e+08	8.35117e+08	7.76711e+08	9.19794e+08	8.82684e+08	8.74252e+08	8.29183e+08	7.96658e+08	8.9227e+08	7.53203e+08	8.65807e+08	0.201007	0.264822	1.54925
M170T325_POS	7-keto-8-aminopelargonic acid	1.87338e+06	4.16383e+06	2.971e+06	3.22541e+06	4.01719e+06	3.7854e+06	4.28678e+06	5.74019e+06	7.21604e+06	1.72461e+07	8.81563e+06	5.98644e+06	3.33937e+06	8.2152e+06	1.29872	0.265364	1.54895
M353T153_POS	19(r)-hydroxyprostaglandin f2.alpha.	6.03089e+06	8.66445e+06	679407	7.96235e+06	1.0246e+07	4.32233e+06	3.52022e+06	3.72629e+06	4.23526e+06	301605	942920	653287	6.31757e+06	2.22993e+06	-1.50237	0.257796	1.54853
M548T157_POS	Proscillaridin	7.89245e+07	6.40089e+07	3.93034e+07	1.57843e+08	5.92601e+07	3.37879e+07	4.36044e+07	2.11298e+07	2.47999e+07	1.01223e+07	2.94819e+07	1.3798e+07	7.21879e+07	2.38227e+07	-1.59942	0.263497	1.54845
M217T533_POS	Valerenic acid	3.67453e+06	3.94026e+06	1.0535e+07	5.90956e+06	8.40379e+06	8.25787e+06	5.35131e+06	4.25802e+06	4.44063e+06	3.93639e+06	1.76733e+06	1.64189e+06	6.78684e+06	3.56593e+06	-0.928463	0.264682	1.54651
M258T394_1_NEG	D-glucosamine, 6-sulfate	1.51075e+06	933350	317590	2.22731e+06	219733	1.36345e+06	94446.9	726805	216850	242709	159011	333153	1.09536e+06	295496	-1.8902	0.272987	1.5462
M208T34_NEG	N-benzyloxycarbonylglycine	3.28749e+07	3.02707e+07	3.32897e+07	3.10315e+07	3.07316e+07	3.24131e+07	3.38719e+07	3.55382e+07	3.55861e+07	3.19825e+07	3.33131e+07	3.24698e+07	3.17686e+07	3.37936e+07	0.0891486	0.264815	1.54588
M273T431_NEG	Galacturonate 1-phosphate	1.75931e+07	9.19953e+06	4.75895e+06	1.78417e+07	1.88701e+06	1.21637e+07	1.2227e+06	6.61476e+06	3.7343e+06	750887	6.73287e+06	1.37648e+06	1.0574e+07	3.40533e+06	-1.63465	0.272167	1.54568
M330T175_POS	Putative (3-hydroxyhexadecanoyl)glycine (aka commendamide)	8.56277e+06	2.87412e+06	7.12467e+06	5.2121e+06	1.09747e+07	3.13664e+06	1.32283e+07	3.04943e+07	8.27361e+07	7.91388e+07	1.74122e+07	1.44012e+07	6.31416e+06	3.95685e+07	2.64769	0.26899	1.54448
M150T154_POS	L-methionine	6.61147e+07	4.0538e+07	6.48026e+07	4.89967e+07	5.68856e+07	4.07653e+07	5.63098e+07	3.15731e+07	4.86522e+07	9.09035e+06	2.20989e+07	1.86874e+07	5.30171e+07	3.10686e+07	-0.771001	0.266237	1.54321
M231T19_NEG	1-(3,4-dichlorophenyl)-3,3-dimethylurea	6.14317e+06	4.92344e+06	7.33408e+06	3.80992e+06	2.7536e+06	9.73166e+06	1.1873e+07	1.33213e+07	8.72445e+06	2.31963e+07	5.38423e+06	1.39659e+07	5.78264e+06	1.27442e+07	1.14004	0.254476	1.54034
M109T425_POS	1,2,3-benzenetriol	5.77149e+07	2.53329e+07	1.17701e+07	2.07967e+07	7.03151e+06	3.19652e+07	3.55373e+06	2.14766e+07	4.88008e+06	648163	6.81893e+06	2.23984e+06	2.57685e+07	6.60288e+06	-1.96444	0.279723	1.54023
M293T30_POS	Cis-13-eicosenoic acid	4.92358e+07	3.01333e+07	4.30007e+07	3.27579e+07	5.04203e+07	5.4227e+07	6.17123e+07	4.39188e+07	5.31113e+07	5.75429e+07	7.67552e+07	5.47487e+07	4.32958e+07	5.79649e+07	0.420951	0.275345	1.53998
M219T347_POS	7-acetoxy-4-methylcoumarin	5.97529e+06	6.84353e+06	5.16041e+06	3.42557e+06	4.6316e+06	5.36888e+06	5.87915e+06	6.00198e+06	6.75e+06	1.39948e+07	1.04584e+07	9.17361e+06	5.23421e+06	8.70966e+06	0.734643	0.264977	1.53944
M203T218_POS	Leu-Ala	1.74028e+07	1.99307e+07	2.85933e+07	1.628e+07	1.50188e+07	1.98732e+07	1.81587e+07	1.28013e+07	1.91801e+07	8.34237e+06	7.67764e+06	7.63904e+06	1.95165e+07	1.22999e+07	-0.66605	0.272803	1.53824
M415T526_NEG	Agaric acid	3.25144e+06	3.03952e+06	3.6674e+06	2.94309e+06	4.38378e+06	3.20765e+06	3.68759e+06	1.63681e+06	3.50109e+06	1.10632e+06	1.03852e+06	1.25036e+06	3.41548e+06	2.03678e+06	-0.745798	0.264448	1.53761
M263T171_NEG	2-cis-4-trans-abscisic acid	8.15311e+07	5.61095e+07	5.64039e+07	6.84838e+07	6.00906e+07	5.21763e+07	6.92803e+07	3.83006e+07	5.77086e+07	4.67229e+06	2.25341e+07	1.77023e+07	6.24659e+07	3.5033e+07	-0.834352	0.26899	1.5368
M499T446_NEG	D-myo-inositol-1,2,3,4-tetraphosphate	4.17322e+06	4.34549e+06	4.17376e+06	6.79066e+06	3.84678e+06	4.99786e+06	3.06981e+06	3.70123e+06	3.40009e+06	524140	4.55888e+06	1.63953e+06	4.7213e+06	2.81561e+06	-0.745734	0.262455	1.53658
M809T331_POS	3-(1h-indol-3-ylmethyl)-6,18-dimethyl-9-(2-methylpropyl)-12-(1-phenylethyl)-15-propan-2-yl-1,4,7,10,13,16,19-heptazacyclotricosane-2,5,8,11,14,17,20-heptone	2.52664e+06	1.90062e+06	3.18691e+06	2.56783e+06	2.6788e+06	1.88839e+06	3.25707e+06	3.11741e+06	2.65351e+06	3.34821e+06	2.95719e+06	2.85388e+06	2.4582e+06	3.03121e+06	0.302293	0.266118	1.53587
M287T103_NEG	Testosterone	1.35586e+07	7.77392e+06	4.16201e+06	6.64731e+06	1.34174e+07	6.17467e+06	5.05594e+06	5.91282e+06	5.7653e+06	2.90293e+06	2.65912e+06	3.91124e+06	8.62233e+06	4.36789e+06	-0.981142	0.268638	1.5352
M323T155_POS	(+)-pinoresinol	6.67118e+07	4.04363e+07	6.20554e+07	4.86077e+07	5.59825e+07	4.15136e+07	5.69199e+07	3.02071e+07	4.90062e+07	9.57979e+06	2.26699e+07	1.41212e+07	5.25512e+07	3.04173e+07	-0.78883	0.269609	1.53316
M357T527_6_POS	.beta.-estradiol 17-valerate	5.12696e+09	4.26211e+09	6.25746e+09	4.92522e+09	7.35273e+09	5.24216e+09	5.37259e+09	2.57722e+09	5.97791e+09	1.88965e+09	1.67851e+09	2.06826e+09	5.52777e+09	3.26069e+09	-0.761521	0.264448	1.53298
M184T420_POS	1-o-octyl-2-o-(n-methylcarbamoyl)-sn-glyceryl-3-phosphorylcholine	2.52974e+07	1.93411e+07	2.08281e+07	7.69423e+06	6.61342e+06	3.85115e+07	9.67231e+06	8.01012e+06	6.48095e+06	7.8409e+06	8.93601e+06	7.79378e+06	1.97143e+07	8.12235e+06	-1.27927	0.280845	1.53232
M378T153_POS	Ursocholanic acid	2.28018e+06	1.74344e+06	1.44953e+06	1.28732e+06	1.74247e+06	1.9604e+06	2.88136e+06	2.566e+06	1.52893e+06	2.65743e+06	2.18833e+06	2.37308e+06	1.74389e+06	2.36586e+06	0.440053	0.2591	1.5323
M454T153_POS	Phlorizin	3.18288e+07	2.25599e+07	2.88675e+07	3.22335e+07	2.5557e+07	1.96131e+07	2.84361e+07	1.31373e+07	2.67822e+07	4.43485e+06	1.19335e+07	4.53455e+06	2.67766e+07	1.48764e+07	-0.847946	0.267946	1.53182
M639T444_1_NEG	(s)-suspensaside	4.80638e+06	4.51245e+06	1.55586e+06	3.69307e+06	600851	5.07404e+06	235011	2.81424e+06	289373	2.78258e+06	923762	66208	3.37377e+06	1.1852e+06	-1.50924	0.28388	1.53132
M404T178_NEG	Nifekalant	3.83484e+06	3.17099e+06	3.02013e+06	3.29921e+06	3.35947e+06	2.78917e+06	3.43317e+06	2.17986e+06	3.07763e+06	1.13512e+06	2.29541e+06	1.24314e+06	3.24563e+06	2.22739e+06	-0.543145	0.266237	1.53073
M232T388_2_POS	.alpha.-piperidinobutiophenone	2.8622e+06	2.52229e+06	2.76723e+06	2.51724e+06	2.18513e+06	2.66644e+06	2.33353e+06	1.81714e+06	2.73074e+06	1.80183e+06	1.47337e+06	2.30895e+06	2.58676e+06	2.07759e+06	-0.31623	0.278458	1.53
M230T432_POS	Flonicamid	1.05219e+07	9.22472e+06	1.12429e+07	6.91107e+06	1.41499e+07	1.05248e+07	2.18057e+07	5.95608e+06	2.92653e+07	2.36991e+07	1.16297e+07	2.60814e+07	1.04292e+07	1.97396e+07	0.920459	0.274126	1.52951
M258T611_POS	Tolmetin	4.28615e+06	5.16408e+06	3.23416e+06	4.7824e+06	5.043e+06	5.72895e+06	2.50947e+06	3.59366e+06	5.10571e+06	2.01688e+06	3.69532e+06	2.1494e+06	4.70646e+06	3.17841e+06	-0.566338	0.262455	1.52864
M421T428_POS	(5-benzoyloxy-4,6-dihydroxy-3-methoxycyclohexen-1-yl)methyl benzoate	1.58285e+06	952409	1.72898e+06	348436	1.48717e+06	1.20839e+06	915988	204511	1.13972e+06	595765	433886	153755	1.21804e+06	573938	-1.08559	0.272987	1.5283
M207T358_POS	Pyridate	7.31122e+06	3.10624e+06	3.47431e+06	3.81695e+06	3.86403e+06	6.55811e+06	5.31236e+06	6.58555e+06	8.79133e+06	6.61686e+06	7.98061e+06	1.35379e+07	4.68848e+06	8.13744e+06	0.795455	0.26952	1.52807
M299T27_POS	Phoxim	4.57569e+07	3.67854e+07	4.92109e+07	3.63848e+07	3.70089e+07	2.32915e+07	3.26494e+07	2.62271e+07	2.47801e+07	2.65596e+07	2.94713e+07	3.22183e+07	3.80731e+07	2.8651e+07	-0.410187	0.278745	1.52609
M622T253_POS	Moxidectin	222808	174355	238575	193427	228577	223814	148418	171639	96680.6	130680	160461	245910	213593	158965	-0.426153	0.278745	1.52478
M431T418_POS	Bicalutamide	559896	381205	861457	85631.7	606987	261935	783503	839246	639198	734970	1.22906e+06	626735	459519	808786	0.815635	0.276913	1.52348
M604T435_NEG	Guanosine 5'-diphospho-.alpha.-d-mannose	1.36196e+07	7.58297e+06	5.24422e+06	8.44416e+06	2.52047e+06	1.1359e+07	1.54296e+06	7.80368e+06	1.56157e+06	6.46356e+06	2.16421e+06	391414	8.1284e+06	3.32123e+06	-1.29125	0.287325	1.52341
M166T3_POS	Epinephrine	3.85918e+07	3.70557e+07	3.16105e+07	4.01889e+07	4.60169e+07	4.84889e+07	4.45063e+07	5.699e+07	5.64895e+07	4.47787e+07	4.16159e+07	5.058e+07	4.03254e+07	4.91601e+07	0.285796	0.278568	1.5232
M704T167_POS	Palmitoyl sphingomyelin	1.51505e+09	1.57501e+09	9.77699e+08	1.54903e+09	1.52222e+09	7.82524e+08	9.87561e+08	9.6647e+08	8.489e+08	9.56996e+08	1.0036e+09	1.03298e+09	1.32025e+09	9.66085e+08	-0.450595	0.272803	1.52258
M612T152_NEG	Indinavir	5.69742e+06	920386	1.6716e+06	1.2199e+06	3.11518e+06	520117	407333	292922	310629	429572	143946	149116	2.19077e+06	288920	-2.9227	0.278745	1.52233
M326T342_NEG	6-acetylmorphine	904708	540109	506830	803581	609478	615959	904961	663543	1.27262e+06	1.67648e+06	1.03716e+06	809117	663444	1.06065e+06	0.6769	0.274342	1.52215
M305T354_NEG	Genistein	9.20358e+06	9.41866e+06	6.81484e+06	5.90472e+06	8.06952e+06	6.6592e+06	6.31072e+06	6.33128e+06	5.09691e+06	6.73387e+06	5.60247e+06	6.78999e+06	7.67842e+06	6.14421e+06	-0.321583	0.284388	1.52194
M288T191_1_POS	Octanoylcarnitine	8.02462e+07	3.96721e+07	1.28754e+08	5.36828e+07	1.23514e+08	4.30657e+07	1.42316e+08	1.51996e+08	7.08563e+08	5.22904e+08	2.19003e+08	1.54344e+08	7.81557e+07	3.16521e+08	2.01788	0.280038	1.52136
M401T300_NEG	Constictic acid	4.34034e+06	4.63739e+06	5.6295e+06	6.12938e+06	4.31931e+06	4.81673e+06	6.9312e+06	5.61246e+06	6.20746e+06	5.78642e+06	5.05654e+06	6.13826e+06	4.97878e+06	5.95539e+06	0.258405	0.272803	1.52072
M300T189_1_POS	Nylidrin	1.73823e+07	1.12347e+07	6.9019e+06	6.80163e+06	2.59741e+07	6.61366e+06	2.02047e+07	1.13923e+08	8.78274e+07	3.84637e+07	1.29064e+07	4.35465e+07	1.24847e+07	5.2812e+07	2.0807	0.274988	1.51867
M341T22_POS	4,5-epoxy-7z,10z,13z,16z,19z-docosapentaenoic acid, methyl ester	1.96344e+06	1.04914e+06	2.51955e+06	1.92949e+06	1.5305e+06	1.4045e+06	1.38691e+06	1.16725e+06	966555	1.22588e+06	1.29708e+06	1.22798e+06	1.73277e+06	1.21194e+06	-0.515755	0.280821	1.51858
M445T185_NEG	Carbamic acid, n-[4-[3-[[[7-(hydroxyamino)-7-oxoheptyl]amino]carbonyl]-5-isoxazolyl]phenyl]-, 1,1-dimethylethyl ester	417029	576712	185079	624753	694933	1.25959e+06	260880	516464	137294	285315	134424	77671.5	626349	235341	-1.41221	0.275345	1.51816
M343T52_NEG	4-hydroxy-5e,7z,10z,13z,16z,19z-docosahexaenoic acid	1.21584e+07	9.51168e+06	136991	7.94311e+06	2.13018e+07	1.107e+07	5.39206e+06	5.74348e+06	5.04724e+06	67506.7	444671	247694	1.03537e+07	2.82377e+06	-1.87444	0.268455	1.51812
M105T353_POS	DL-cysteine	5.6761e+07	5.54634e+07	4.59944e+07	3.89394e+07	5.42164e+07	4.2713e+07	3.93015e+07	4.15437e+07	3.45169e+07	4.53877e+07	3.60961e+07	4.61213e+07	4.90146e+07	4.04946e+07	-0.275483	0.284592	1.51758
M450T258_POS	Salvinorin a	2.11346e+06	3.7834e+06	1.48225e+06	3.24371e+06	4.85207e+06	2.72429e+06	3.95191e+06	5.71423e+06	3.38206e+06	7.18699e+06	3.68951e+06	5.80872e+06	3.0332e+06	4.95557e+06	0.708211	0.274511	1.51712
M281T152_POS	Met-Met	1.33035e+07	1.03036e+07	1.27924e+07	1.2743e+07	1.22696e+07	8.78379e+06	1.30331e+07	6.35413e+06	1.14066e+07	2.22598e+06	5.4915e+06	2.07203e+06	1.16993e+07	6.76388e+06	-0.790503	0.272803	1.51672
M861T147_POS	Halovir b	3.55053e+06	1.66824e+06	1.24425e+06	714341	2.76618e+06	741428	306337	586207	499524	83804.2	1.53254e+06	62591.1	1.78083e+06	511833	-1.7988	0.274511	1.51517
M179T527_1_POS	(2s)-nicotine 1-oxide	7.3704e+08	6.09393e+08	9.00296e+08	7.09351e+08	1.00654e+09	7.43905e+08	7.69835e+08	3.76451e+08	8.67703e+08	2.81783e+08	2.45976e+08	3.02347e+08	7.84421e+08	4.74016e+08	-0.726693	0.271583	1.51403
M151T144_POS	3-methoxytyramine	8.20334e+06	6.76453e+06	8.81502e+06	7.35984e+06	7.49841e+06	8.29027e+06	9.59793e+06	8.89888e+06	9.62726e+06	1.47614e+07	7.91971e+06	1.26699e+07	7.8219e+06	1.05792e+07	0.435638	0.266185	1.51396
M86T173_POS	2-methylpyrrolidine	2.65323e+07	1.54004e+07	2.0605e+07	2.5613e+07	3.39996e+07	2.27985e+07	1.87279e+07	1.22838e+07	1.6292e+07	6.35548e+06	2.48612e+07	1.00698e+07	2.41581e+07	1.47651e+07	-0.710321	0.264448	1.51234
M368T431_2_POS	Azinphos-ethyl	1.80305e+07	2.13209e+07	2.21349e+07	2.04826e+07	2.32795e+07	2.06991e+07	2.76382e+07	1.94854e+07	2.73927e+07	2.52359e+07	2.15447e+07	2.73852e+07	2.09912e+07	2.47803e+07	0.239408	0.282187	1.51158
M258T269_NEG	2-heptyl-4-hydroxyquinoline n-oxide	1.72168e+07	1.65122e+07	9.73495e+06	6.27405e+06	1.50879e+07	9.19894e+06	7.67988e+06	1.0907e+07	8.42004e+06	5.80427e+06	4.03175e+06	7.64872e+06	1.23375e+07	7.41527e+06	-0.734474	0.284106	1.51149
M560T393_POS	Adenosine 5'-diphosphoribose	3.48147e+07	2.15508e+07	7.00403e+07	1.04974e+07	6.80656e+07	2.66284e+07	2.66326e+07	1.121e+07	2.00776e+07	4.47749e+06	7.21909e+06	3.11783e+06	3.85995e+07	1.21224e+07	-1.6709	0.274511	1.51024
M297T681_NEG	Formoterol	4.33708e+06	4.09328e+06	4.63856e+06	4.09334e+06	3.98516e+06	6.44114e+06	4.12732e+06	3.49364e+06	2.34062e+06	3.87022e+06	3.21598e+06	3.99789e+06	4.59809e+06	3.50761e+06	-0.390547	0.288477	1.50988
M407T418_NEG	Ginkgolide a	4.14692e+06	3.64573e+06	4.53327e+06	3.33398e+06	3.42056e+06	3.62142e+06	4.83242e+06	4.22954e+06	3.68078e+06	4.21115e+06	5.32491e+06	5.42826e+06	3.78365e+06	4.61784e+06	0.287442	0.273218	1.50987
M298T192_NEG	Pectolinarigenin	2.67457e+07	1.981e+07	1.26312e+07	2.53216e+07	3.08406e+07	1.85491e+07	1.39061e+07	1.53991e+07	1.65563e+07	1.7221e+07	1.47862e+07	1.58312e+07	2.23164e+07	1.56166e+07	-0.515017	0.272803	1.50955
M228T423_POS	Ametryne	3.16881e+08	2.90444e+08	2.29034e+08	2.08606e+08	1.70515e+08	2.52107e+08	2.38468e+08	2.80253e+08	3.34809e+08	4.75515e+08	3.79754e+08	3.51565e+08	2.44598e+08	3.43394e+08	0.489453	0.272803	1.50955
M398T164_2_POS	Solanidine	3.06259e+08	8.80535e+07	4.14562e+08	5.96938e+08	1.71549e+08	7.08069e+08	5.38524e+08	5.1069e+08	1.24862e+09	2.19129e+09	8.42413e+08	9.12832e+08	3.80905e+08	1.04073e+09	1.45009	0.278369	1.5041
M99T105_NEG	3-Hexanone	2.04641e+07	1.22936e+07	4.65816e+06	1.78156e+07	3.23394e+07	1.00404e+07	6.72076e+06	8.26849e+06	9.56424e+06	5.74462e+06	992146	5.65842e+06	1.62685e+07	6.15811e+06	-1.40152	0.273451	1.50406
M239T29_NEG	Danthron	1.60158e+08	1.67002e+08	1.71076e+08	1.56619e+08	5.26934e+07	1.58434e+08	1.88251e+08	1.91902e+08	1.96512e+08	2.03744e+08	1.91068e+08	1.75334e+08	1.4433e+08	1.91135e+08	0.405216	0.269048	1.50285
M731T147_NEG	Pe(16:0/9-hode)	2.11737e+07	1.73908e+07	1.12206e+06	8.46554e+06	1.89863e+07	8.49237e+06	3.20229e+06	7.60214e+06	9.32843e+06	1.39217e+06	2.19814e+06	1.93465e+06	1.26051e+07	4.2763e+06	-1.55958	0.278568	1.50284
M181T354_NEG	3,4-dihydroxyhydrocinnamic acid	1.5832e+07	1.60223e+07	1.39956e+07	1.22665e+07	1.49777e+07	1.27063e+07	1.31764e+07	1.24863e+07	1.10438e+07	1.33372e+07	1.18861e+07	1.3418e+07	1.43001e+07	1.2558e+07	-0.187417	0.291923	1.50227
M622T146_POS	1,2-dilauroyl-sn-glycero-3-phosphatidylcholine	5.13721e+06	4.84151e+06	927990	2.43407e+06	8.44239e+06	1.93455e+06	996410	1.6824e+06	2.48807e+06	280082	600397	322871	3.95295e+06	1.0617e+06	-1.89655	0.273118	1.50167
M180T153_POS	Isoxanthopterin	1.33259e+08	2.69368e+07	2.62767e+06	9.02776e+07	9.36515e+07	3.02832e+07	1.89665e+07	1.45184e+07	3.05862e+07	3.06217e+06	3.05968e+06	4.64903e+06	6.28393e+07	1.24736e+07	-2.33278	0.279664	1.50048
M178T154_1_NEG	Norvaline, 5-phosphono-	7.43219e+08	1.5052e+08	1.26444e+07	5.44749e+08	5.43722e+08	1.61652e+08	1.01338e+08	7.92708e+07	1.72622e+08	2.12702e+07	1.90835e+07	2.48937e+07	3.59418e+08	6.97464e+07	-2.36547	0.278745	1.4997
M165T372_NEG	Terephthalic acid	7.64551e+06	7.24597e+06	5.53561e+06	8.87991e+06	1.33634e+07	4.60936e+06	5.24617e+06	4.4528e+06	6.9163e+06	2.236e+06	3.92737e+06	3.22523e+06	7.87997e+06	4.33398e+06	-0.862498	0.268493	1.49876
M506T337_POS	Oleana-1,9(11)-dien-28-oic acid, 2-cyano-3,12-dioxo-, methyl ester	2.61566e+07	2.71783e+07	2.13026e+07	1.75796e+07	2.19351e+07	2.87388e+07	2.88029e+07	2.93149e+07	4.00638e+07	2.26753e+07	3.20124e+07	3.04666e+07	2.38152e+07	3.0556e+07	0.359574	0.286811	1.49784
M372T167_2_POS	Myristoyl-l-carnitine	3.02274e+08	6.76848e+07	3.18571e+08	2.64477e+08	1.66875e+08	3.61157e+08	3.57678e+08	3.71107e+08	1.07997e+09	2.06191e+09	6.713e+08	7.41234e+08	2.4684e+08	8.80533e+08	1.8348	0.278745	1.49728
M232T34_POS	4-(methylnitrosamino)-1-(3-pyridyl)-1-butanol	6.41903e+06	5.52012e+06	6.47642e+06	5.41537e+06	8.37499e+06	7.88906e+06	6.79399e+06	7.73756e+06	1.0908e+07	8.43531e+06	7.54166e+06	1.01102e+07	6.6825e+06	8.5878e+06	0.3619	0.289957	1.49696
M221T211_NEG	Aminomethylphosphonic acid	9.05201e+08	8.36329e+08	7.24772e+08	7.84682e+08	8.17304e+08	7.97485e+08	7.59592e+08	7.58893e+08	7.95653e+08	6.31453e+08	7.25579e+08	7.13608e+08	8.10962e+08	7.30796e+08	-0.150165	0.280845	1.4966
M312T532_POS	Trilostane	759542	758426	338003	536135	416385	413912	655200	816741	802274	657156	690370	768613	537067	731726	0.446201	0.277089	1.49557
M313T361_1_NEG	4-hydroxy-2',4',6'-trimethoxychalcone	2.45938e+07	4.32507e+07	3.15919e+07	7.14367e+07	4.10023e+07	6.39389e+07	3.13877e+07	1.10447e+08	1.49319e+08	6.3578e+07	8.43587e+07	1.97114e+08	4.59691e+07	1.06034e+08	1.20579	0.28656	1.49537
M809T384_POS	Epimedin b	121374	2.96795e+06	7.78776e+06	803747	2.87611e+06	1.58926e+06	7.60215e+06	1.50943e+06	5.04712e+06	8.69186e+06	9.2057e+06	6.82636e+06	2.69103e+06	6.48044e+06	1.26793	0.285035	1.49534
M325T162_POS	Sterigmatocystin	8.38313e+06	6.62469e+06	7.82993e+06	4.93935e+06	6.11742e+06	6.76368e+06	6.24929e+06	6.28806e+06	6.16977e+06	3.11083e+06	3.70189e+06	4.5095e+06	6.77637e+06	5.00489e+06	-0.437173	0.291996	1.49522
M255T393_POS	Ketoprofen	1.69555e+07	2.0873e+07	1.86302e+07	1.78995e+07	1.38123e+07	1.54791e+07	1.82358e+07	1.75336e+07	2.10527e+07	2.88539e+07	3.0052e+07	2.1758e+07	1.72749e+07	2.29143e+07	0.40757	0.284987	1.49295
M152T162_NEG	Dopamine	2.09481e+08	1.11677e+08	8.08878e+07	4.63708e+07	2.15188e+08	1.45759e+08	7.7382e+07	8.17914e+07	3.85721e+07	3.61468e+07	4.74349e+07	1.03815e+08	1.34894e+08	6.41904e+07	-1.0714	0.28579	1.49293
M259T27_POS	1,3-benzenediol, 5-methyl-2-[(1r,6r)-3-methyl-6-(1-methylethenyl)-2-cyclohexen-1-yl]-	1.20264e+07	1.11992e+07	1.01686e+07	1.03827e+07	1.04217e+07	1.03742e+07	1.23488e+07	1.26422e+07	1.44239e+07	1.15981e+07	1.01286e+07	1.28017e+07	1.07621e+07	1.23239e+07	0.195492	0.278641	1.49287
M277T160_NEG	Leu-Phe	4.65161e+07	3.42672e+07	5.02905e+07	5.76372e+07	3.87329e+07	4.00619e+07	4.67654e+07	2.67512e+07	4.54766e+07	7.90049e+06	1.914e+07	8.20302e+06	4.45843e+07	2.57061e+07	-0.794423	0.280332	1.49223
M362T73_POS	(r)-(+)-arachidonyl-1'-hydroxy-2'-propylamide	1.36282e+08	1.44995e+08	8.15187e+07	8.80198e+07	1.50898e+08	1.37928e+08	1.63363e+08	1.56503e+08	1.48269e+08	1.51212e+08	1.4056e+08	1.63254e+08	1.23274e+08	1.5386e+08	0.31976	0.284106	1.49059
M380T367_POS	S-lactoylglutathione	5.93861e+06	5.0084e+06	7.99647e+06	4.02259e+06	2.39745e+06	5.18862e+06	2.33683e+06	4.43182e+06	121292	3.60811e+06	2.68705e+06	4.00598e+06	5.09203e+06	2.86518e+06	-0.829614	0.303211	1.49052
M379T285_POS	Prostaglandin f1.alpha.	2.95397e+07	1.60484e+07	2.58611e+06	1.61744e+07	3.85045e+07	1.43542e+07	9.8888e+06	1.36332e+07	8.12423e+06	1.66765e+06	2.74992e+06	1.22052e+06	1.95346e+07	6.21406e+06	-1.65242	0.279742	1.4897
M553T413_2_NEG	Ceftriaxone	4.02726e+06	1.69602e+06	951557	1.60468e+06	664787	2.13885e+06	412252	1.51588e+06	897291	136055	365036	563794	1.84719e+06	648384	-1.51041	0.299011	1.48952
M499T357_NEG	Silydianin	808340	823428	1.25678e+06	1.285e+06	353720	1.87043e+06	948283	2.29042e+06	2.53551e+06	1.91887e+06	1.41936e+06	3.72039e+06	1.06628e+06	2.13881e+06	1.00421	0.280197	1.48948
M562T608_POS	Ergocorninine	3.18727e+06	2.69238e+06	4.66377e+06	2.87815e+06	3.10048e+06	2.09601e+06	2.99526e+06	938800	2.2451e+06	998636	2.42246e+06	2.10996e+06	3.10301e+06	1.9517e+06	-0.668934	0.281873	1.48831
M388T370_NEG	Methanone, (1-butyl-6-hydroxy-1h-indol-3-yl)-1-naphthalenyl-	270347	127839	264488	236090	160332	947219	815144	464259	332541	909725	918767	902855	334386	723882	1.11424	0.280845	1.48781
M581T357_NEG	[1,1'-biphenyl]-2-carboxylic acid, 4'-[[5-[[[(1s)-1-(4-bromophenyl)ethyl]amino]carbonyl]-2,3-dimethyl-1h-indol-1-yl]methyl]-	313203	652798	971085	977822	620249	1.45616e+06	521467	1.90183e+06	2.20042e+06	1.56241e+06	1.13459e+06	2.7346e+06	831886	1.67589e+06	1.01047	0.284987	1.48758
M298T527_POS	Omeprazole sulfone	6.51358e+06	4.9561e+06	7.49719e+06	4.96144e+06	8.30048e+06	5.28135e+06	5.87427e+06	2.98079e+06	7.05836e+06	2.35349e+06	1.54894e+06	2.03955e+06	6.25169e+06	3.64257e+06	-0.779291	0.28078	1.48668
M262T192_NEG	Met-Asn	6.39053e+06	5.05188e+06	3.09443e+06	5.95471e+06	7.06141e+06	4.61323e+06	3.55537e+06	3.53485e+06	4.1706e+06	4.49963e+06	3.58037e+06	4.16774e+06	5.36103e+06	3.91809e+06	-0.452359	0.28078	1.48567
M202T153_POS	Isobergaptene	1.19258e+07	2.30633e+06	2.54708e+06	7.92491e+06	7.52441e+06	2.28809e+06	1.44831e+06	907640	2.06814e+06	4.80443e+06	345265	144390	5.75276e+06	1.6197e+06	-1.82853	0.289957	1.48539
M566T171_POS	1-[2,4,6-trihydroxy-3-[7-hydroxy-2-(4-hydroxyphenyl)-3,4-dihydro-2h-chromen-4-yl]phenyl]dodecan-1-one	4.82866e+07	1.89928e+07	4.56533e+06	4.0852e+07	2.91951e+07	2.24588e+07	2.05221e+07	1.85228e+07	1.34228e+07	4.29075e+06	3.18295e+06	4.32333e+06	2.73918e+07	1.07108e+07	-1.35468	0.289426	1.48426
M791T147_POS	2-oleoyl-1-stearoyl-sn-glycero-3-phosphoserine	1.25905e+08	2.25488e+08	7.20008e+06	8.14747e+07	1.67214e+08	7.00767e+07	2.94999e+07	8.04567e+07	5.91919e+07	7.95002e+06	1.24191e+07	5.20338e+06	1.12893e+08	3.24535e+07	-1.79851	0.283952	1.48401
M138T321_NEG	2-nitrophenol	1.00317e+07	9.57977e+06	9.15714e+06	8.56977e+06	9.56571e+06	9.67729e+06	8.78998e+06	8.73351e+06	8.74851e+06	9.16571e+06	9.08595e+06	9.01782e+06	9.43023e+06	8.92358e+06	-0.0796707	0.293368	1.48361
M379T444_1_NEG	Teflubenzuron	2.26443e+07	1.91154e+07	2.25892e+07	4.41903e+07	1.57333e+07	2.49299e+07	1.45545e+07	1.77678e+07	1.0866e+07	2.78058e+06	2.29654e+07	8.9264e+06	2.48671e+07	1.29768e+07	-0.938304	0.281873	1.48293
M321T34_NEG	11-deoxyprostaglandin f1.alpha.	1.51509e+07	8.00604e+06	383329	8.50541e+06	1.12276e+07	1.54697e+07	3.57203e+06	7.49555e+06	3.42509e+06	1.78697e+06	1.21991e+06	6.52446e+06	9.7905e+06	4.004e+06	-1.28994	0.292547	1.48233
M165T32_POS	Trans-traumatic acid	9.84085e+06	7.08244e+06	9.44403e+06	8.90664e+06	1.23573e+07	5.40238e+06	1.18254e+07	1.0606e+07	1.02941e+07	1.24277e+07	1.22013e+07	1.95975e+07	8.83895e+06	1.28253e+07	0.537048	0.287594	1.48071
M325T192_NEG	Swertisin	5.36202e+07	4.29263e+07	2.78838e+07	5.04859e+07	6.95222e+07	4.09956e+07	3.06602e+07	3.21647e+07	3.61374e+07	3.79071e+07	3.04884e+07	3.40915e+07	4.75723e+07	3.35749e+07	-0.50274	0.280038	1.48023
M459T28_POS	(3r,5s,7r,9s,10s,12s,13r,14s,17r)-17-((2r)-7-hydroxy-6-methylheptan-2-yl)-10,13-dimethylhexadecahydro-1h-cyclopenta[a]phenanthrene-3,7,12-triol	419619	616060	581042	702617	395165	965178	1.3826e+06	2.43501e+06	711355	969656	3.25853e+06	820691	613280	1.59631e+06	1.38012	0.294595	1.47938
M578T175_POS	Edpetinosine	893880	1.68787e+06	96089	2.33697e+06	1.09899e+06	1.2123e+06	640489	1.04907e+06	351704	64240.1	173052	214898	1.22102e+06	415575	-1.5549	0.28579	1.47733
M228T527_POS	N-octanoyl-l-homoserine lactone	1.89263e+07	1.51596e+07	2.22033e+07	1.92434e+07	2.68643e+07	1.83417e+07	2.06367e+07	1.13483e+07	2.03854e+07	7.75709e+06	7.45707e+06	1.15144e+07	2.01231e+07	1.31832e+07	-0.610156	0.281873	1.47685
M790T32_NEG	Oligomycin a	3.19276e+06	3.54824e+06	1.76092e+06	3.52804e+06	5.63252e+06	6.5807e+06	1.11786e+06	2.66195e+06	3.10069e+06	3.14013e+06	1.65205e+06	395247	4.04053e+06	2.01132e+06	-1.0064	0.281873	1.47673
M181T30_2_POS	.gamma.-dodecalactone	7.95965e+06	4.68408e+06	5.79512e+06	9.20613e+06	7.43634e+06	8.17065e+06	1.07345e+07	7.9832e+06	7.80225e+06	9.01269e+06	1.11917e+07	8.78273e+06	7.20866e+06	9.25118e+06	0.359906	0.295526	1.47668
M135T148_NEG	Thiosulfuric acid	6.02639e+07	6.01345e+07	5.07359e+07	5.97488e+07	5.89757e+07	5.19039e+07	5.6823e+07	5.2876e+07	5.14104e+07	4.96103e+07	5.22339e+07	4.84857e+07	5.69605e+07	5.19065e+07	-0.134045	0.28656	1.47577
M739T195_2_NEG	17-phenyltrinor-13,14-dihydroprostaglandin a2	556198	725124	16576.5	434556	1.22592e+06	376769	166105	268976	316318	23383.4	37426.4	30952.8	555856	140527	-1.98387	0.279172	1.47547
M300T281_POS	Fenbendazole	1.53108e+06	1.22459e+06	1.27389e+06	1.42395e+06	1.12041e+06	1.41763e+06	1.40425e+06	1.03431e+06	1.36161e+06	76633.1	460671	312151	1.33192e+06	774937	-0.78136	0.289957	1.47447
M225T288_NEG	2',3'-dideoxythymidine	1.7844e+07	2.15435e+07	1.4812e+07	1.6189e+07	8.9751e+06	1.71724e+07	1.70827e+07	1.65527e+07	2.27886e+07	2.72438e+07	2.93811e+07	2.14196e+07	1.60893e+07	2.24114e+07	0.47813	0.289957	1.47383
M189T373_NEG	Cytisine	2.08339e+06	2.1444e+06	1.56494e+06	1.37152e+06	858284	1.15103e+06	1.46688e+06	827386	1.0202e+06	877305	1.03726e+06	837759	1.52893e+06	1.01113e+06	-0.596552	0.302884	1.47377
M486T427_POS	2-[[4-(2,4-dihydroxy-3,5,6-trimethylbenzoyl)oxy-2-hydroxy-6-methylbenzoyl]amino]-3-hydroxybutanoic acid	2.10165e+06	2.2533e+06	1.75923e+06	2.19497e+06	2.26489e+06	1.73774e+06	3.0313e+06	2.17469e+06	3.60106e+06	2.26183e+06	2.29751e+06	4.66554e+06	2.05196e+06	3.00532e+06	0.550514	0.293241	1.47132
M680T191_POS	Telaprevir (vx-950)	1.0684e+06	929484	95942	499031	1.58825e+06	440179	329368	174812	397687	167949	157673	254442	770215	246988	-1.64082	0.284356	1.47061
M337T146_NEG	Chalcone base + 2o, 1meo, 1prenyl or licochalcone a (not validated)	4.97315e+07	3.22844e+07	3.7334e+07	3.61252e+07	3.48308e+07	3.74325e+07	3.89864e+07	2.73618e+07	3.62999e+07	2.54883e+07	2.67808e+07	2.5066e+07	3.79564e+07	2.99972e+07	-0.339516	0.298615	1.47044
M394T384_NEG	(2s,3s)-6'-methyl-3-phenylspiro[oxirane-2,7'-quinazolino[3,2-a][1,4]benzodiazepine]-5',13'-dione	519858	157387	246915	182229	275931	484863	238869	175086	1.12681e+06	2.01967e+06	1.1992e+06	1.08589e+06	311197	974254	1.64647	0.292663	1.46928
M259T479_NEG	D-fructose 6-phosphate	7.43532e+07	4.65583e+07	2.40029e+07	5.04585e+07	1.31839e+07	5.70049e+07	1.17227e+07	4.91564e+07	1.60329e+07	5.79859e+06	2.21728e+07	1.14762e+07	4.42603e+07	1.93933e+07	-1.19046	0.303091	1.469
M199T45_NEG	Dodecanoic acid	1.53767e+08	1.83233e+08	2.68376e+08	1.58088e+08	1.44905e+08	1.96613e+08	2.48159e+08	2.11078e+08	2.40311e+08	2.82706e+08	1.96869e+08	3.60885e+08	1.84164e+08	2.56668e+08	0.478915	0.282219	1.46898
M414T185_2_POS	Solasodine	2.11048e+08	7.83427e+07	1.71813e+08	1.27237e+08	7.53832e+07	5.63138e+08	3.77792e+08	3.36165e+08	2.78915e+08	6.77719e+08	3.73465e+08	5.83403e+08	2.04494e+08	4.3791e+08	1.09858	0.283464	1.46735
M217T199_POS	Val-Val	7.79912e+06	7.24379e+06	8.50237e+06	5.06893e+06	6.13917e+06	8.02788e+06	6.847e+06	4.96516e+06	6.9886e+06	1.79828e+06	3.60695e+06	5.35056e+06	7.13021e+06	4.92609e+06	-0.533501	0.29747	1.46729
M409T33_POS	Beclomethasone	4.66754e+07	4.29723e+07	4.37367e+07	5.20801e+07	5.90594e+07	5.25903e+07	5.37574e+07	5.28917e+07	7.57601e+07	5.69941e+07	5.28638e+07	7.66758e+07	4.9519e+07	6.14905e+07	0.31238	0.303091	1.46674
M334T249_POS	Carpropamid	1.87226e+06	1.75535e+06	1.77577e+06	1.42305e+06	1.61205e+06	1.7474e+06	2.18056e+06	1.64268e+06	2.18083e+06	2.75482e+06	1.76848e+06	2.09961e+06	1.69765e+06	2.1045e+06	0.309938	0.284106	1.46611
M101T94_NEG	Valeric acid	3.37491e+07	2.99999e+07	1.02371e+07	1.58006e+07	2.34408e+07	1.36835e+07	1.38867e+07	1.31534e+07	1.4082e+07	1.23687e+07	8.67667e+06	1.1166e+07	2.11518e+07	1.22223e+07	-0.791271	0.300818	1.46603
M439T357_NEG	Feretoside	1.06434e+06	1.00166e+06	1.41904e+06	1.392e+06	964007	1.88125e+06	1.14897e+06	2.67251e+06	3.11251e+06	1.74371e+06	1.75584e+06	4.5842e+06	1.28705e+06	2.50296e+06	0.959567	0.292572	1.46532
M365T33_NEG	Nervonic acid	1.1229e+07	1.23458e+07	1.65219e+07	1.38979e+07	7.01974e+06	1.08133e+07	1.62361e+07	1.23446e+07	1.61653e+07	2.52063e+07	1.50294e+07	2.8927e+07	1.19713e+07	1.89848e+07	0.665265	0.284356	1.46467
M148T311_2_POS	4-hydroxy-l-isoleucine	2.40554e+07	3.20264e+07	1.61822e+07	1.87094e+07	1.94379e+07	1.79202e+07	2.29441e+07	1.98974e+07	3.90996e+07	3.3843e+07	4.11237e+07	2.84848e+07	2.13886e+07	3.08988e+07	0.530707	0.303091	1.46462
M275T30_POS	.delta.2-cis-eicosenoic acid	1.46645e+07	8.72515e+06	1.3307e+07	1.01476e+07	1.57441e+07	1.77757e+07	1.75116e+07	1.41696e+07	1.68925e+07	1.82152e+07	2.09588e+07	1.5514e+07	1.3394e+07	1.72103e+07	0.361682	0.301763	1.46395
M208T329_POS	3-amino-2,5-dichlorobenzoic acid	7.01446e+07	5.63393e+07	5.05965e+07	4.74449e+07	6.35872e+07	6.03968e+07	4.72616e+07	4.64802e+07	4.54761e+07	5.45384e+07	4.69466e+07	5.55806e+07	5.80849e+07	4.93806e+07	-0.23422	0.303091	1.46332
M295T34_1_NEG	12(13)-epoxy-9z-octadecenoic acid	1.79619e+08	2.09449e+08	7.15914e+07	2.23302e+08	2.24606e+08	3.06217e+08	1.18328e+08	2.04698e+08	1.31953e+08	7.95971e+07	6.64681e+07	1.00094e+08	2.02464e+08	1.16856e+08	-0.792929	0.293241	1.46098
M293T307_NEG	Ile-Tyr	2.24521e+07	1.01123e+07	621534	1.08781e+07	1.70725e+07	9.52657e+06	4.41374e+06	5.86951e+06	1.00363e+07	1.31609e+06	731136	2.14452e+06	1.17772e+07	4.08522e+06	-1.52751	0.293926	1.46009
M316T171_NEG	Nateglinide	1.39934e+06	659965	1.10993e+06	1.29125e+06	1.11234e+06	1.10447e+06	1.01702e+06	630329	1.21992e+06	148504	626876	264446	1.11288e+06	651183	-0.773165	0.289426	1.46005
M287T336_NEG	Dihydrokaempferol	6.44173e+06	4.50701e+06	4.92169e+06	3.93961e+06	5.861e+06	5.92104e+06	3.47001e+06	3.03439e+06	4.32994e+06	5.06436e+06	2.55501e+06	5.19611e+06	5.26535e+06	3.94164e+06	-0.417734	0.304718	1.45898
M474T214_POS	N-nervonoyltaurine	3.00338e+07	6.48829e+06	5.13352e+06	7.96485e+07	5.28912e+07	1.55535e+07	3.88803e+06	6.22318e+06	1.71822e+06	1.52215e+06	1.95165e+06	4.74379e+06	3.16248e+07	3.34117e+06	-3.24263	0.28656	1.45894
M223T30_NEG	1-hydroxyanthraquinone	4.20427e+08	4.12388e+08	4.14308e+08	4.22287e+08	1.55334e+08	4.05143e+08	4.95296e+08	4.85548e+08	4.78884e+08	4.86099e+08	4.73589e+08	4.38149e+08	3.71648e+08	4.76261e+08	0.357814	0.283605	1.45852
M567T258_POS	Mesoporphyrin ix	670726	1.78643e+06	469060	1.24553e+06	1.65993e+06	850201	1.28255e+06	2.86949e+06	1.18034e+06	3.84939e+06	1.4834e+06	3.14188e+06	1.11365e+06	2.30117e+06	1.04708	0.290003	1.45756
M230T520_NEG	Imazapic	9.05644e+06	1.61123e+07	3.753e+07	2.1777e+07	3.07258e+07	2.73764e+07	1.44433e+07	1.99819e+07	2.06568e+07	4.6366e+06	3.83905e+06	5.25428e+06	2.3763e+07	1.14687e+07	-1.05102	0.289957	1.45756
M779T122_NEG	1-stearoyl-2-myristoyl-sn-glycero-3-phosphocholine	2.93979e+06	2.61316e+06	3.17999e+06	4.10867e+06	3.72714e+06	4.28827e+06	3.45197e+06	1.99e+06	673268	3.62987e+06	1.9668e+06	2.09222e+06	3.47617e+06	2.30069e+06	-0.595434	0.303091	1.45676
M429T31_NEG	(1-acetyloxy-3-hydroxy-6,8a-dimethyl-7-oxo-3-propan-2-yl-2,3a,4,8-tetrahydro-1h-azulen-4-yl) 4-hydroxybenzoate	1.36497e+07	1.25675e+07	1.17057e+07	1.43879e+07	2.42285e+07	1.40289e+07	1.10186e+07	9.59356e+06	9.80461e+06	8.73186e+06	1.05546e+07	1.29956e+07	1.50947e+07	1.04498e+07	-0.530567	0.284356	1.45547
M599T416_NEG	9,10-dihydro-4,5,7-trihydroxy-9,10-dioxo-2-anthroic acid	2.57338e+06	2.35664e+06	796577	3.10258e+06	607890	1.82195e+06	454427	1.48238e+06	594376	436336	1.256e+06	1.02974e+06	1.8765e+06	875544	-1.0998	0.303091	1.45524
M196T147_POS	N-acetyl mesalazine	9.66642e+06	1.00684e+07	2.64556e+07	4.63554e+06	8.35437e+06	5.92664e+06	2.32302e+06	2.11803e+06	9.42091e+06	1.54905e+06	916135	1.42613e+06	1.08512e+07	2.95888e+06	-1.87473	0.300818	1.45507
M293T32_POS	9-oxo-11-(3-pentyl-2-oxiranyl)-10e-undecenoic acid	5.59088e+06	4.8833e+06	3.45114e+06	4.9366e+06	9.2055e+06	3.6556e+06	3.96017e+06	2.66964e+06	3.62643e+06	2.87822e+06	3.64504e+06	2.26308e+06	5.28717e+06	3.17376e+06	-0.736302	0.284356	1.45395
M163T354_NEG	Bithionol	3.14278e+06	3.30986e+06	2.76785e+06	2.64723e+06	3.26844e+06	2.30213e+06	2.7264e+06	2.59755e+06	2.11058e+06	2.5128e+06	2.49703e+06	2.51228e+06	2.90638e+06	2.49277e+06	-0.221472	0.302129	1.45383
M441T446_NEG	Sucralose	293962	347938	1.71013e+06	1.67884e+06	175968	237207	337906	174338	7.65954e+06	6.73866e+06	2.39753e+06	5.89622e+06	740675	3.86737e+06	2.38444	0.301706	1.4537
M354T422_NEG	Celastramycin a	1.80148e+07	1.92883e+07	1.5892e+07	2.05652e+07	1.61787e+07	1.68405e+07	1.7252e+07	1.19282e+07	3.17417e+07	3.56986e+07	3.32431e+07	4.39546e+07	1.77966e+07	2.89697e+07	0.702945	0.302481	1.45356
M246T227_2_POS	Cycloheximide	2.44534e+08	3.02702e+08	2.85831e+08	1.84288e+08	3.60189e+08	4.37007e+08	4.50391e+08	1.06515e+09	1.28066e+09	8.18011e+08	2.26684e+08	3.60929e+08	3.02425e+08	7.00305e+08	1.21141	0.300501	1.452
M493T175_POS	Glycerol tricaprylate	1.43656e+06	645590	1.27427e+06	627411	657466	2.83281e+06	1.67554e+06	2.22023e+06	2.55579e+06	7.51234e+06	2.76598e+06	3.74223e+06	1.24568e+06	3.41202e+06	1.45369	0.290588	1.45078
M768T333_NEG	Phosphatidylcholine 18:1-18:2	1.72563e+06	1.30115e+06	1.85523e+06	2.21337e+06	2.23623e+06	1.95666e+06	1.25971e+06	815461	696818	1.33829e+06	1.88702e+06	1.84849e+06	1.88138e+06	1.30763e+06	-0.524835	0.292547	1.45063
M428T435_POS	Adenosine 5'-diphosphate	5.28204e+06	4.59066e+06	1.85993e+07	1.0827e+07	4.16646e+06	4.18341e+06	4.14057e+06	4.06569e+06	9.4189e+07	8.61315e+07	2.32853e+07	6.12156e+07	7.94148e+06	4.55046e+07	2.51853	0.302098	1.45008
M775T192_NEG	Hexsose + hexsose-deoxyhexose + c20h32	1.85903e+06	763848	19736	804586	1.98852e+06	554389	345705	509250	491627	45249.3	73087.7	17609.9	998351	247088	-2.01452	0.295526	1.44923
M464T156_POS	Bis(2,2,6,6-tetramethyl-4-piperidyl) sebacate	2.54572e+06	386785	1.00018e+06	1.39221e+06	274193	1.89997e+06	2.85937e+06	2.79804e+06	3.0035e+06	9.19597e+06	2.1601e+06	3.31672e+06	1.24984e+06	3.88895e+06	1.63763	0.288477	1.44694
M353T303_POS	Prostaglandin i2	3.04522e+06	2.97448e+06	4.27994e+06	6.26958e+06	4.78528e+06	3.88809e+06	4.32956e+06	1.8529e+06	4.14909e+06	1.25278e+06	1.77807e+06	577874	4.2071e+06	2.32338e+06	-0.856601	0.289426	1.44692
M878T183_NEG	Pi(18:0/9-hode)	2.13555e+06	3.31087e+06	542717	1.84131e+06	3.34869e+06	1.85256e+06	1.0888e+06	2.04611e+06	1.41231e+06	751055	406815	460944	2.17195e+06	1.02767e+06	-1.07961	0.29628	1.44625
M602T171_NEG	Phosphatidylcholine lyso 20:4	5.22692e+07	2.01186e+07	5.69748e+06	4.49739e+07	3.24656e+07	2.35318e+07	2.29263e+07	2.02186e+07	1.58523e+07	6.21317e+06	4.50642e+06	5.68891e+06	2.98428e+07	1.25676e+07	-1.24767	0.303091	1.44596
M311T33_1_NEG	Fa 18:2+2o	3.82199e+07	3.45993e+07	1.0633e+07	4.82362e+07	4.02639e+07	2.6457e+07	2.9542e+07	1.91708e+07	1.71605e+07	1.78085e+07	1.96427e+07	1.719e+07	3.30682e+07	2.00857e+07	-0.719275	0.296587	1.44446
M441T355_1_POS	Flucarbazone	1.30319e+06	1.06967e+06	1.25905e+06	872644	1.21224e+06	1.25287e+06	1.21133e+06	1.37151e+06	1.5253e+06	1.96112e+06	1.2263e+06	1.48421e+06	1.16161e+06	1.46329e+06	0.333091	0.292663	1.44433
M871T135_NEG	Pc(17:0/12-hete)	2.75423e+07	4.65112e+07	6.04241e+07	2.70402e+07	2.61724e+07	4.50807e+07	2.61509e+07	6.23655e+06	4.30409e+07	1.47683e+07	1.85856e+07	1.9948e+07	3.87952e+07	2.1455e+07	-0.85456	0.300818	1.444
M369T418_NEG	Phosphoserine	3.87122e+07	3.97772e+07	4.70502e+07	3.47214e+07	4.28179e+07	4.01298e+07	4.41035e+07	3.77833e+07	4.9538e+07	5.01464e+07	4.59447e+07	5.18578e+07	4.05348e+07	4.65623e+07	0.200002	0.304115	1.44266
M223T278_POS	Phenindione	1.79528e+07	1.54735e+07	2.33043e+07	1.16392e+07	1.30394e+07	1.46048e+07	1.9247e+07	1.42767e+07	2.10027e+07	2.6559e+07	2.45829e+07	2.4706e+07	1.60023e+07	2.1729e+07	0.441344	0.29801	1.44196
M131T341_NEG	Ornithine	7.3514e+06	3.95501e+06	2.9629e+06	6.36854e+06	4.70214e+06	3.23656e+06	5.82241e+06	4.89474e+06	7.5399e+06	9.80365e+06	7.82152e+06	6.2816e+06	4.76276e+06	7.0273e+06	0.561173	0.303091	1.44172
M318T250_POS	Prunasin	983928	630417	390089	625471	772064	544328	869339	808063	811758	1.28627e+06	883866	820102	657716	913233	0.473518	0.29801	1.44081
M306T32_1_POS	1-pyrrolidineheptanoic acid, 2-(3-hydroxyoctyl)-5-oxo-	4.83375e+06	5.75421e+06	6.59901e+06	6.86865e+06	6.14451e+06	1.12557e+07	7.24602e+06	3.27162e+06	3.95339e+06	4.43713e+06	4.28707e+06	3.64759e+06	6.90931e+06	4.4738e+06	-0.62704	0.303091	1.4405
M313T79_NEG	Progesterone	2.61401e+07	2.42043e+07	1.01248e+07	3.42989e+07	6.51555e+07	3.06108e+07	1.20891e+07	1.87924e+07	1.62569e+07	1.19317e+07	1.24472e+07	1.31471e+07	3.17557e+07	1.41107e+07	-1.17022	0.288753	1.44044
M301T331_POS	5-nitro-2-(3-phenylpropylamino)benzoic acid	2.85903e+07	2.64156e+07	2.79424e+07	2.5523e+07	2.94089e+07	2.71371e+07	2.55106e+07	2.38731e+07	2.70729e+07	2.6867e+07	2.48441e+07	2.63864e+07	2.75029e+07	2.5759e+07	-0.0945053	0.302574	1.43962
M805T45_NEG	Pe 41:6	9.80691e+06	1.24904e+07	8.5427e+06	1.25673e+07	8.66333e+06	7.67908e+06	8.63537e+06	7.46078e+06	4.8179e+06	2.64211e+06	8.87092e+06	8.93225e+06	9.95829e+06	6.89322e+06	-0.530719	0.302985	1.43712
M347T21_POS	3-[(z)-heptadec-10-enyl]benzene-1,2-diol	6.03496e+06	3.65493e+06	7.07971e+06	6.22392e+06	6.04022e+06	6.18905e+06	5.52645e+06	4.0834e+06	3.86494e+06	3.96385e+06	5.81792e+06	3.86882e+06	5.87047e+06	4.5209e+06	-0.376866	0.300818	1.43689
M145T108_NEG	Lysine	2.08377e+08	9.6472e+07	1.5411e+07	1.5773e+08	3.05552e+08	9.54705e+07	5.66784e+07	7.1823e+07	9.15976e+07	1.94033e+07	2.06298e+07	2.57575e+07	1.46502e+08	4.76483e+07	-1.62043	0.2963	1.4337
M272T207_POS	Dextromethorphan	2.7928e+07	2.63665e+07	3.22695e+07	2.35123e+07	5.87834e+07	2.41351e+07	6.02587e+07	4.70026e+08	2.49908e+08	8.81774e+07	5.48933e+07	1.50478e+08	3.21658e+07	1.78957e+08	2.47601	0.303218	1.43294
M412T225_POS	Fluvastatin	2.70331e+06	2.25956e+06	26187.4	1.48924e+06	3.3132e+06	1.59359e+06	394900	665483	694670	1.5682e+06	1.05972e+06	44014	1.89751e+06	737831	-1.36275	0.301706	1.4302
M365T281_POS	Loxistatin	2.57257e+06	3.04078e+06	107613	973451	3.90729e+06	699649	443770	1.22446e+06	639584	239921	64112.5	98058.2	1.88356e+06	451651	-2.06018	0.303091	1.42781
M314T278_POS	Isazophos	4.02294e+06	3.78515e+06	3.90884e+06	3.78961e+06	3.9188e+06	3.84098e+06	4.01607e+06	4.07558e+06	3.77391e+06	4.01936e+06	4.15742e+06	4.14254e+06	3.87772e+06	4.03081e+06	0.0558624	0.301706	1.42688
M615T355_2_POS	Benzoic acid, 2-[(2-bromophenyl)methoxy]-	1.37775e+06	1.00768e+06	1.33661e+06	1.22151e+06	944776	1.54203e+06	950809	1.85916e+06	2.37594e+06	1.99515e+06	1.4152e+06	3.07179e+06	1.23839e+06	1.94467e+06	0.651059	0.303336	1.42446
M573T417_NEG	Tenofovir	4.42526e+06	3.09935e+06	2.86478e+06	2.42054e+06	2.32964e+06	3.32685e+06	3.07774e+06	3.01584e+06	4.32497e+06	6.53277e+06	4.62874e+06	5.73375e+06	3.07773e+06	4.5523e+06	0.564728	0.301706	1.42267
M196T25_2_NEG	Seleno-l-methionine	4.57854e+08	4.75083e+08	6.02098e+08	2.04987e+08	1.04662e+09	6.85627e+08	1.84767e+08	3.78596e+08	5.63296e+08	2.40839e+08	1.28625e+08	1.75793e+08	5.78712e+08	2.78653e+08	-1.05438	0.301331	1.4222
M578T144_NEG	Phosphatidylcholine lyso 18:2	2.24571e+07	8.39286e+06	384651	1.15562e+07	2.70661e+07	9.02889e+06	4.29199e+06	7.59839e+06	7.41238e+06	822668	1.55522e+06	272002	1.31476e+07	3.65877e+06	-1.84537	0.303211	1.4217
M562T144_POS	1-o-hexadecyl-2-deoxy-2-thio-s-acetyl-sn-glyceryl-3-phosphorylcholine	6.60456e+07	2.50849e+07	2.2377e+06	3.32363e+07	7.43423e+07	2.54688e+07	1.20883e+07	2.45195e+07	2.13315e+07	4.02532e+06	4.76042e+06	1.45177e+06	3.77359e+07	1.13628e+07	-1.73162	0.304861	1.42094
M368T155_POS	Propargite	242201	425880	148286	227902	483790	257904	144978	100511	100652	212066	246419	193289	297660	166319	-0.839712	0.300818	1.42049
M203T19_NEG	4-hydroxy-4'-chlorobiphenyl	2.98675e+07	1.48771e+07	3.62862e+07	3.26402e+07	1.48007e+07	1.67276e+07	6.26836e+07	2.95603e+07	2.21693e+07	4.3879e+07	3.42786e+07	5.24468e+07	2.41999e+07	4.08363e+07	0.75485	0.300818	1.41803
M184T167_POS	3,5,9-trioxa-4-phosphatetracosan-1-aminium, 7-(acetyloxy)-24-carboxy-4-hydroxy-n,n,n-trimethyl-, inner salt, 4-oxide, (r)-	2.62709e+08	2.82615e+08	2.25854e+08	2.79722e+08	5.17788e+08	4.37346e+08	2.54939e+08	2.51146e+08	2.35981e+08	1.14593e+08	2.76932e+08	1.21935e+08	3.34339e+08	2.09254e+08	-0.676054	0.301878	1.40241
M587T283_POS	Anthranoyllycoctonine	1.17165e+06	585307	552852	1.16503e+06	1.53941e+06	1.0983e+06	696563	318821	954077	747240	608362	40109.9	1.01876e+06	560862	-0.861094	0.304928	1.40209
