# Supplementary material for: Integrated Transcriptomic and Metabolomic Analysis Reveals the Meat Production Features in Hybrid Sheep
Source: Animals (Basel). 2026 Jan 3;16(1):137. doi: 10.3390/ani16010137 (PMC12784912; doi:10.3390/ani16010137)
Supplement: Supplementary file 1 [file animals-16-00137-s001.zip › Table S7.xlsx]

## Sheet: SFK-vs-SH
Supplementary Table S7. KEGG analysis of differential metabolites Among SFK, SH, and HH Groups
KEGG_A_class	KEGG_B_class	Pathway	SFK-vs-SH	Qvalue	Pathway ID	Genes	K_IDs
Metabolism	Metabolism of other amino acids	D-Amino acid metabolism	8	0.971458	ko00470	M148T278_POS(D-Glutamic acid);M130T357_POS(D-glutamine);M116T297_POS(DL-arginine);M150T154_POS(L-methionine);M116T326_POS(L-Proline);M166T315_POS(Phenylalanine);M114T295_NEG(D-proline);M131T341_NEG(Ornithine)	C00217+C00064+C00792+C00073+C00148+C00079+C00763+C00077
Metabolism	Lipid metabolism	Fatty acid degradation	2	0.971458	ko00071	M400T163_1_POS(L-palmitoylcarnitine);M255T34_2_NEG(Palmitic acid)	C02990+C00249
Metabolism	Metabolism of cofactors and vitamins	Folate biosynthesis	2	0.971458	ko00790	M191T355_POS(Chorismic acid);M236T24_2_NEG(Sepiapterin)	C00251+C00835
Metabolism	Global and overview maps	Fatty acid metabolism	2	0.971458	ko01212	M400T163_1_POS(L-palmitoylcarnitine);M255T34_2_NEG(Palmitic acid)	C02990+C00249
Environmental Information Processing	Membrane transport	ABC transporters	14	0.971458	ko02010	M114T162_2_POS(5-aminolevulinic acid);M268T286_POS(Adenosine);M104T261_POS(Choline);M332T408_POS(Ciprofloxacin);M130T357_POS(D-glutamine);M151T356_POS(D-xylose);M116T326_POS(L-Proline);M527T356_POS(Maltotriose);M166T315_POS(Phenylalanine);M126T278_4_POS(Taurine);M101T312_NEG(D-galacturonic acid);M227T110_NEG(Ile-Pro);M256T295_NEG(N-acetyl-d-glucosamine);M131T341_NEG(Ornithine)	C00430+C00212+C00114+C05349+C00064+C00181+C00148+C01835+C00079+C00245+C00333+C00526+C00140+C00077
Metabolism	Carbohydrate metabolism	Ascorbate and aldarate metabolism	5	0.971458	ko00053	M337T146_NEG(Chalcone base + 2o, 1meo, 1prenyl or licochalcone a (not validated));M101T312_NEG(D-galacturonic acid);M565T414_NEG(Udp-d-glucose);M579T355_NEG(Uridine 5'-diphosphoglucuronic acid);M115T321_NEG(Vitamin c)	C00652+C00333+C00029+C00167+C00072
Metabolism	Carbohydrate metabolism	Pentose and glucuronate interconversions	4	0.971458	ko00040	M151T356_POS(D-xylose);M101T312_NEG(D-galacturonic acid);M565T414_NEG(Udp-d-glucose);M579T355_NEG(Uridine 5'-diphosphoglucuronic acid)	C00181+C00333+C00029+C00167
Metabolism	Xenobiotics biodegradation and metabolism	Drug metabolism - cytochrome P450	4	0.971458	ko00982	M285T323_POS(Cyclophosphamide);M372T133_POS(Tamoxifen);M173T341_2_NEG(2-propylglutaric acid);M299T331_NEG(4-hydroxytamoxifen)	C07888+C07108+C16658+C05011
Organismal Systems	Digestive system	Mineral absorption	5	0.971458	ko04978	M363T30_POS(Calcitriol);M130T357_POS(D-glutamine);M150T154_POS(L-methionine);M116T326_POS(L-Proline);M166T315_POS(Phenylalanine)	C01673+C00064+C00073+C00148+C00079
Organismal Systems	Digestive system	Bile secretion	9	0.971458	ko04976	M104T261_POS(Choline);M589T416_POS(Etoposide);M502T30_1_POS(Fexofenadine);M394T30_2_POS(Lithocholic acid);M130T153_POS(Metformin);M421T22_POS(Ouabain);M453T355_NEG(Cefazolin);M498T133_NEG(Taurochenodeoxycholate);M167T356_NEG(Uric acid)	C00114+C01576+C06999+C03990+C07151+C01443+C06880+C05465+C00366
Organismal Systems	Digestive system	Cobalamin transport and metabolism	1	0.971458	ko04980	M150T154_POS(L-methionine)	C00073
Human Diseases	Infectious disease: bacterial	Tuberculosis	1	0.971458	ko05152	M363T30_POS(Calcitriol)	C01673
Metabolism	Carbohydrate metabolism	Amino sugar and nucleotide sugar metabolism	6	0.971458	ko00520	M151T356_POS(D-xylose);M101T312_NEG(D-galacturonic acid);M256T295_NEG(N-acetyl-d-glucosamine);M308T280_NEG(N-acetylneuraminate);M565T414_NEG(Udp-d-glucose);M579T355_NEG(Uridine 5'-diphosphoglucuronic acid)	C00181+C00333+C00140+C00270+C00029+C00167
Metabolism	Metabolism of cofactors and vitamins	Biotin metabolism	2	0.971458	ko00780	M170T325_POS(7-keto-8-aminopelargonic acid);M373T374_2_POS(Biocytin)	C01092+C05552
Metabolism	Lipid metabolism	Primary bile acid biosynthesis	3	0.971458	ko00120	M126T278_4_POS(Taurine);M468T32_POS(Trihydroxycholestanoic acid);M498T133_NEG(Taurochenodeoxycholate)	C00245+C04722+C05465
Metabolism	Lipid metabolism	Fatty acid elongation	1	0.971458	ko00062	M255T34_2_NEG(Palmitic acid)	C00249
Human Diseases	Cancer: specific types	Hepatocellular carcinoma	1	0.971458	ko05225	M313T282_POS(Aflatoxin b1)	C06800
Metabolism	Nucleotide metabolism	Purine metabolism	8	0.971458	ko00230	M84T357_POS(4-aminoimidazole);M268T286_POS(Adenosine);M560T393_POS(Adenosine 5'-diphosphoribose);M130T357_POS(D-glutamine);M337T173_NEG(5'-phosphoribosyl-5-amino-4-imidazolecarboxamide (aicar));M134T160_NEG(Adenine);M558T394_NEG(Adp-ribose);M167T356_NEG(Uric acid)	C05239+C00212+C00301+C00064+C04677+C00147+C00301+C00366
Metabolism	Global and overview maps	Biosynthesis of nucleotide sugars	5	0.971458	ko01250	M101T312_NEG(D-galacturonic acid);M256T295_NEG(N-acetyl-d-glucosamine);M308T280_NEG(N-acetylneuraminate);M565T414_NEG(Udp-d-glucose);M579T355_NEG(Uridine 5'-diphosphoglucuronic acid)	C00333+C00140+C00270+C00029+C00167
Metabolism	Lipid metabolism	alpha-Linolenic acid metabolism	2	0.971458	ko00592	M209T109_NEG(Jasmonic acid);M384T156_NEG(Phosphatidylserine)	C08491+C00157
Environmental Information Processing	Signal transduction	Sphingolipid signaling pathway	2	0.971458	ko04071	M268T286_POS(Adenosine);M537T31_NEG(N-palmitoyl-d-sphingosine)	C00212+C00195
Metabolism	Xenobiotics biodegradation and metabolism	Metabolism of xenobiotics by cytochrome P450	1	0.971458	ko00980	M313T282_POS(Aflatoxin b1)	C06800
Organismal Systems	Nervous system	Neurotrophin signaling pathway	1	0.971458	ko04722	M537T31_NEG(N-palmitoyl-d-sphingosine)	C00195
Organismal Systems	Endocrine system	Adipocytokine signaling pathway	1	0.971458	ko04920	M537T31_NEG(N-palmitoyl-d-sphingosine)	C00195
Human Diseases	Infectious disease: parasitic	Leishmaniasis	1	0.971458	ko05140	M537T31_NEG(N-palmitoyl-d-sphingosine)	C00195
Metabolism	Amino acid metabolism	Arginine and proline metabolism	4	0.971458	ko00330	M116T326_POS(L-Proline);M112T162_NEG(Creatinine);M114T295_NEG(D-proline);M131T341_NEG(Ornithine)	C00148+C00791+C00763+C00077
Organismal Systems	Digestive system	Protein digestion and absorption	5	0.971458	ko04974	M130T357_POS(D-glutamine);M150T154_POS(L-methionine);M116T326_POS(L-Proline);M166T315_POS(Phenylalanine);M101T39_NEG(Isovaleric acid)	C00064+C00073+C00148+C00079+C08262
Metabolism	Chemical structure transformation maps	Biosynthesis of plant hormones	6	0.971458	ko01070	M191T355_POS(Chorismic acid);M150T154_POS(L-methionine);M166T315_POS(Phenylalanine);M263T171_NEG(2-cis-4-trans-abscisic acid);M347T278_NEG(Gibberellin a1);M209T109_NEG(Jasmonic acid)	C00251+C00073+C00079+C06082+C00859+C08491
Metabolism	Lipid metabolism	Sphingolipid metabolism	2	0.971458	ko00600	M772T306_1_NEG(Ganglioside gm1);M537T31_NEG(N-palmitoyl-d-sphingosine)	C04911+C00195
Human Diseases	Cancer: overview	Choline metabolism in cancer	3	0.971458	ko05231	M104T261_POS(Choline);M184T457_1_POS(Phosphorylcholine);M384T156_NEG(Phosphatidylserine)	C00114+C00588+C00157
Genetic Information Processing	Translation	Aminoacyl-tRNA biosynthesis	4	0.971458	ko00970	M130T357_POS(D-glutamine);M150T154_POS(L-methionine);M116T326_POS(L-Proline);M166T315_POS(Phenylalanine)	C00064+C00073+C00148+C00079
Metabolism	Lipid metabolism	Steroid biosynthesis	1	0.971458	ko00100	M363T30_POS(Calcitriol)	C01673
Metabolism	Energy metabolism	Nitrogen metabolism	1	0.971458	ko00910	M130T357_POS(D-glutamine)	C00064
Metabolism	Metabolism of terpenoids and polyketides	Type I polyketide structures	1	0.971458	ko01052	M810T320_POS(Ascomycin)	C12102
Organismal Systems	Aging	Longevity regulating pathway - worm	1	0.971458	ko04212	M123T61_3_POS(Niacinamide)	C00153
Human Diseases	Endocrine and metabolic disease	AGE-RAGE signaling pathway in diabetic complications	1	0.971458	ko04933	M537T31_NEG(N-palmitoyl-d-sphingosine)	C00195
Human Diseases	Infectious disease: bacterial	Vibrio cholerae infection	1	0.971458	ko05110	M772T306_1_NEG(Ganglioside gm1)	C04911
Human Diseases	Cancer: overview	Chemical carcinogenesis - DNA adducts	1	0.971458	ko05204	M313T282_POS(Aflatoxin b1)	C06800
Metabolism	Metabolism of cofactors and vitamins	Porphyrin metabolism	2	0.971458	ko00860	M114T162_2_POS(5-aminolevulinic acid);M147T156_POS(5,6-dimethylbenzimidazole)	C00430+C03114
Metabolism	Global and overview maps	Biosynthesis of secondary metabolites	36	0.971458	ko01110	M377T21_2_POS((+)-aphidicolin);M323T155_POS((+)-pinoresinol);M114T162_2_POS(5-aminolevulinic acid);M684T26_POS(Acarbose);M313T282_POS(Aflatoxin b1);M171T30_POS(Anethole);M596T35_2_POS(Astaxanthin);M290T299_POS(Atropine);M191T355_POS(Chorismic acid);M130T357_POS(D-glutamine);M150T154_POS(L-methionine);M116T326_POS(L-Proline);M434T285_POS(Meleagrin);M570T33_POS(Methoxyneurosporene);M319T355_POS(Myr…	C06088+C05366+C00430+C06802+C06800+C10428+C08580+C01479+C00251+C00064+C00073+C00148+C22168+C15895+C10107+C00079+C01604+C11682+C06082+C06165+C04677+C00147+C11900+C00852+C09263+C00859+C02035+C11863+C08262+C08491+C12633+C00077+C00157+C08426+C00029+C00072
Metabolism	Lipid metabolism	Secondary bile acid biosynthesis	2	0.971458	ko00121	M394T30_2_POS(Lithocholic acid);M498T133_NEG(Taurochenodeoxycholate)	C03990+C05465
Metabolism	Amino acid metabolism	Arginine biosynthesis	2	0.971458	ko00220	M130T357_POS(D-glutamine);M131T341_NEG(Ornithine)	C00064+C00077
Organismal Systems	Aging	Longevity regulating pathway	1	0.971458	ko04211	M130T153_POS(Metformin)	C07151
Organismal Systems	Excretory system	Endocrine and other factor-regulated calcium reabsorption	1	0.971458	ko04961	M363T30_POS(Calcitriol)	C01673
Metabolism	Amino acid metabolism	Lysine degradation	2	0.971458	ko00310	M147T365_NEG((S)-2-Hydroxyglutarate);M129T365_NEG(L-2-hydroxyglutaric acid)	C03196+C03196
Metabolism	Metabolism of other amino acids	Taurine and hypotaurine metabolism	2	0.971458	ko00430	M170T331_POS(Cysteic acid);M126T278_4_POS(Taurine)	C00506+C00245
Metabolism	Global and overview maps	Biosynthesis of cofactors	13	0.971458	ko01240	M114T162_2_POS(5-aminolevulinic acid);M147T156_POS(5,6-dimethylbenzimidazole);M170T325_POS(7-keto-8-aminopelargonic acid);M191T355_POS(Chorismic acid);M130T357_POS(D-glutamine);M150T154_POS(L-methionine);M123T61_3_POS(Niacinamide);M224T154_POS(Thiamin monophosphate);M152T155_NEG(3-hydroxyanthranilic acid);M101T312_NEG(D-galacturonic acid);M565T414_NEG(Udp-d-glucose);M579T355_NEG(Uridine 5'-diphos…	C00430+C03114+C01092+C00251+C00064+C00073+C00153+C01081+C00632+C00333+C00029+C00167+C00072
Environmental Information Processing	Signal transduction	AMPK signaling pathway	2	0.971458	ko04152	M130T153_POS(Metformin);M337T173_NEG(5'-phosphoribosyl-5-amino-4-imidazolecarboxamide (aicar))	C07151+C04677
Human Diseases	Drug resistance: antineoplastic	Antifolate resistance	1	0.971458	ko01523	M150T154_POS(L-methionine)	C00073
Environmental Information Processing	Signal transduction	cGMP-PKG signaling pathway	1	0.971458	ko04022	M268T286_POS(Adenosine)	C00212
Organismal Systems	Nervous system	Glutamatergic synapse	1	0.971458	ko04724	M130T357_POS(D-glutamine)	C00064
Organismal Systems	Nervous system	Cholinergic synapse	1	0.971458	ko04725	M104T261_POS(Choline)	C00114
Organismal Systems	Endocrine system	Parathyroid hormone synthesis, secretion and action	1	0.971458	ko04928	M363T30_POS(Calcitriol)	C01673
Organismal Systems	Digestive system	Cholesterol metabolism	1	0.971458	ko04979	M498T133_NEG(Taurochenodeoxycholate)	C05465
Metabolism	Chemical structure transformation maps	Biosynthesis of plant secondary metabolites	11	0.971458	ko01060	M114T162_2_POS(5-aminolevulinic acid);M191T355_POS(Chorismic acid);M130T357_POS(D-glutamine);M150T154_POS(L-methionine);M166T315_POS(Phenylalanine);M263T171_NEG(2-cis-4-trans-abscisic acid);M337T173_NEG(5'-phosphoribosyl-5-amino-4-imidazolecarboxamide (aicar));M209T109_NEG(Jasmonic acid);M131T341_NEG(Ornithine);M255T34_2_NEG(Palmitic acid);M565T414_NEG(Udp-d-glucose)	C00430+C00251+C00064+C00073+C00079+C06082+C04677+C08491+C00077+C00249+C00029
Metabolism	Nucleotide metabolism	Pyrimidine metabolism	4	0.971458	ko00240	M130T357_POS(D-glutamine);M306T155_NEG(2'-deoxycytidine 5'-monophosphate);M227T110_NEG(Ile-Pro);M241T98_NEG(Thymidine)	C00064+C00239+C00526+C00214
Metabolism	Lipid metabolism	Glycerophospholipid metabolism	3	0.971458	ko00564	M104T261_POS(Choline);M184T457_1_POS(Phosphorylcholine);M384T156_NEG(Phosphatidylserine)	C00114+C00588+C00157
Organismal Systems	Digestive system	Vitamin digestion and absorption	3	0.971458	ko04977	M373T374_2_POS(Biocytin);M123T61_3_POS(Niacinamide);M115T321_NEG(Vitamin c)	C05552+C00153+C00072
Metabolism	Amino acid metabolism	Phenylalanine, tyrosine and tryptophan biosynthesis	2	0.971458	ko00400	M191T355_POS(Chorismic acid);M166T315_POS(Phenylalanine)	C00251+C00079
Metabolism	Metabolism of other amino acids	Glutathione metabolism	2	0.971458	ko00480	M131T341_NEG(Ornithine);M115T321_NEG(Vitamin c)	C00077+C00072
Cellular Processes	Transport and catabolism	Efferocytosis	2	0.971458	ko04148	M150T154_POS(L-methionine);M131T341_NEG(Ornithine)	C00073+C00077
Metabolism	Biosynthesis of other secondary metabolites	Neomycin, kanamycin and gentamicin biosynthesis	1	0.971458	ko00524	M565T414_NEG(Udp-d-glucose)	C00029
Metabolism	Lipid metabolism	Linoleic acid metabolism	1	0.971458	ko00591	M384T156_NEG(Phosphatidylserine)	C00157
Environmental Information Processing	Signal transduction	Calcium signaling pathway	1	0.971458	ko04020	M649T18_POS(.beta.-nicotinamide adenine dinucleotide, reduced(NADH))	C00004
Cellular Processes	Cell growth and death	Necroptosis	1	0.971458	ko04217	M537T31_NEG(N-palmitoyl-d-sphingosine)	C00195
Human Diseases	Substance dependence	Morphine addiction	1	0.971458	ko05032	M268T286_POS(Adenosine)	C00212
Metabolism	Metabolism of cofactors and vitamins	Ubiquinone and other terpenoid-quinone biosynthesis	1	0.971458	ko00130	M191T355_POS(Chorismic acid)	C00251
Metabolism	Energy metabolism	Sulfur metabolism	1	0.971458	ko00920	M126T278_4_POS(Taurine)	C00245
Organismal Systems	Excretory system	Proximal tubule bicarbonate reclamation	1	0.971458	ko04964	M130T357_POS(D-glutamine)	C00064
Human Diseases	Substance dependence	Alcoholism	1	0.971458	ko05034	M268T286_POS(Adenosine)	C00212
Metabolism	Lipid metabolism	Arachidonic acid metabolism	2	0.971458	ko00590	M339T34_POS(5,6-dihydroxy-8z,11z,14z-eicosatrienoic acid);M384T156_NEG(Phosphatidylserine)	C14772+C00157
Metabolism	Global and overview maps	2-Oxocarboxylic acid metabolism	4	0.971458	ko01210	M150T154_POS(L-methionine);M166T315_POS(Phenylalanine);M131T341_NEG(Ornithine);M424T287_NEG(Sinalbin)	C00073+C00079+C00077+C08426
Metabolism	Global and overview maps	Nucleotide metabolism	6	0.971458	ko01232	M268T286_POS(Adenosine);M130T357_POS(D-glutamine);M306T155_NEG(2'-deoxycytidine 5'-monophosphate);M134T160_NEG(Adenine);M227T110_NEG(Ile-Pro);M241T98_NEG(Thymidine)	C00212+C00064+C00239+C00147+C00526+C00214
Metabolism	Metabolism of cofactors and vitamins	Nicotinate and nicotinamide metabolism	2	0.971458	ko00760	M123T61_3_POS(Niacinamide);M114T173_NEG(Maleamic acid)	C00153+C01596
Metabolism	Energy metabolism	Oxidative phosphorylation	1	0.971458	ko00190	M649T18_POS(.beta.-nicotinamide adenine dinucleotide, reduced(NADH))	C00004
Metabolism	Metabolism of cofactors and vitamins	Riboflavin metabolism	1	0.971458	ko00740	M147T156_POS(5,6-dimethylbenzimidazole)	C03114
Metabolism	Metabolism of cofactors and vitamins	Vitamin B6 metabolism	1	0.971458	ko00750	M130T357_POS(D-glutamine)	C00064
Environmental Information Processing	Signal transduction	HIF-1 signaling pathway	1	0.971458	ko04066	M115T321_NEG(Vitamin c)	C00072
Organismal Systems	Circulatory system	Vascular smooth muscle contraction	1	0.971458	ko04270	M268T286_POS(Adenosine)	C00212
Organismal Systems	Nervous system	GABAergic synapse	1	0.971458	ko04727	M130T357_POS(D-glutamine)	C00064
Metabolism	Lipid metabolism	Fatty acid biosynthesis	1	0.971458	ko00061	M255T34_2_NEG(Palmitic acid)	C00249
Metabolism	Lipid metabolism	Glycerolipid metabolism	1	0.971458	ko00561	M565T414_NEG(Udp-d-glucose)	C00029
Metabolism	Metabolism of cofactors and vitamins	Thiamine metabolism	1	0.971458	ko00730	M224T154_POS(Thiamin monophosphate)	C01081
Organismal Systems	Digestive system	Carbohydrate digestion and absorption	1	0.971458	ko04973	M527T356_POS(Maltotriose)	C01835
Metabolism	Amino acid metabolism	Tryptophan metabolism	2	0.971458	ko00380	M152T155_NEG(3-hydroxyanthranilic acid);M247T380_NEG(6-hydroxymelatonin)	C00632+C05643
Metabolism	Amino acid metabolism	Glycine, serine and threonine metabolism	2	0.971458	ko00260	M114T162_2_POS(5-aminolevulinic acid);M104T261_POS(Choline)	C00430+C00114
Organismal Systems	Endocrine system	Regulation of lipolysis in adipocytes	1	0.971458	ko04923	M268T286_POS(Adenosine)	C00212
Organismal Systems	Endocrine system	Renin secretion	1	0.971458	ko04924	M268T286_POS(Adenosine)	C00212
Organismal Systems	Endocrine system	Aldosterone synthesis and secretion	1	0.971458	ko04925	M649T18_POS(.beta.-nicotinamide adenine dinucleotide, reduced(NADH))	C00004
Human Diseases	Cancer: overview	Central carbon metabolism in cancer	4	0.971458	ko05230	M130T357_POS(D-glutamine);M150T154_POS(L-methionine);M116T326_POS(L-Proline);M166T315_POS(Phenylalanine)	C00064+C00073+C00148+C00079
Environmental Information Processing	Signaling molecules and interaction	Neuroactive ligand-receptor interaction	3	0.971458	ko04080	M268T286_POS(Adenosine);M170T331_POS(Cysteic acid);M126T278_4_POS(Taurine)	C00212+C00506+C00245
Metabolism	Carbohydrate metabolism	Starch and sucrose metabolism	1	0.971458	ko00500	M565T414_NEG(Udp-d-glucose)	C00029
Metabolism	Lipid metabolism	Biosynthesis of unsaturated fatty acids	1	0.971458	ko01040	M255T34_2_NEG(Palmitic acid)	C00249
Metabolism	Global and overview maps	Biosynthesis of amino acids	6	0.971458	ko01230	M191T355_POS(Chorismic acid);M130T357_POS(D-glutamine);M150T154_POS(L-methionine);M116T326_POS(L-Proline);M166T315_POS(Phenylalanine);M131T341_NEG(Ornithine)	C00251+C00064+C00073+C00148+C00079+C00077
Metabolism	Chemical structure transformation maps	Biosynthesis of alkaloids derived from ornithine, lysine and nicotinic acid	3	0.971458	ko01064	M166T315_POS(Phenylalanine);M156T390_POS(Swainsonine);M131T341_NEG(Ornithine)	C00079+C10173+C00077
Human Diseases	Neurodegenerative disease	Parkinson disease	1	0.971458	ko05012	M268T286_POS(Adenosine)	C00212
Metabolism	Amino acid metabolism	Cysteine and methionine metabolism	2	0.971458	ko00270	M170T331_POS(Cysteic acid);M150T154_POS(L-methionine)	C00506+C00073
Human Diseases	Endocrine and metabolic disease	Insulin resistance	1	0.971458	ko04931	M537T31_NEG(N-palmitoyl-d-sphingosine)	C00195
Organismal Systems	Nervous system	Serotonergic synapse	1	0.971458	ko04726	M339T34_POS(5,6-dihydroxy-8z,11z,14z-eicosatrienoic acid)	C14772
Metabolism	Chemical structure transformation maps	Biosynthesis of phenylpropanoids	4	0.971458	ko01061	M323T155_POS((+)-pinoresinol);M191T355_POS(Chorismic acid);M166T315_POS(Phenylalanine);M177T614_NEG(Esculetin)	C05366+C00251+C00079+C09263
Metabolism	Carbohydrate metabolism	Galactose metabolism	1	0.971458	ko00052	M565T414_NEG(Udp-d-glucose)	C00029
Metabolism	Amino acid metabolism	Phenylalanine metabolism	1	0.971458	ko00360	M166T315_POS(Phenylalanine)	C00079
Organismal Systems	Environmental adaptation	Thermogenesis	1	0.971458	ko04714	M649T18_POS(.beta.-nicotinamide adenine dinucleotide, reduced(NADH))	C00004
Metabolism	Chemical structure transformation maps	Biosynthesis of terpenoids and steroids	2	0.971458	ko01062	M263T171_NEG(2-cis-4-trans-abscisic acid);M347T278_NEG(Gibberellin a1)	C06082+C00859
Metabolism	Amino acid metabolism	Histidine metabolism	1	0.971458	ko00340	M337T173_NEG(5'-phosphoribosyl-5-amino-4-imidazolecarboxamide (aicar))	C04677
Environmental Information Processing	Signal transduction	cAMP signaling pathway	1	0.971458	ko04024	M268T286_POS(Adenosine)	C00212
Organismal Systems	Nervous system	Retrograde endocannabinoid signaling	1	0.971458	ko04723	M384T156_NEG(Phosphatidylserine)	C00157
Metabolism	Chemical structure transformation maps	Biosynthesis of alkaloids derived from histidine and purine	2	0.971458	ko01065	M337T173_NEG(5'-phosphoribosyl-5-amino-4-imidazolecarboxamide (aicar));M101T39_NEG(Isovaleric acid)	C04677+C08262
Metabolism	Amino acid metabolism	Alanine, aspartate and glutamate metabolism	1	0.971458	ko00250	M130T357_POS(D-glutamine)	C00064
Metabolism	Chemical structure transformation maps	Biosynthesis of alkaloids derived from shikimate pathway	4	0.971458	ko01063	M191T355_POS(Chorismic acid);M166T315_POS(Phenylalanine);M260T279_POS(Skimmianine);M207T28_NEG(2-naphthalenesulfonic acid)	C00251+C00079+C10740+C06165
Metabolism	Carbohydrate metabolism	Glyoxylate and dicarboxylate metabolism	1	0.971458	ko00630	M130T357_POS(D-glutamine)	C00064
Human Diseases	Cardiovascular disease	Diabetic cardiomyopathy	1	0.971458	ko05415	M537T31_NEG(N-palmitoyl-d-sphingosine)	C00195
Metabolism	Global and overview maps	Metabolic pathways	62	0.971458	ko01100	M649T18_POS(.beta.-nicotinamide adenine dinucleotide, reduced(NADH));M323T155_POS((+)-pinoresinol);M84T357_POS(4-aminoimidazole);M114T162_2_POS(5-aminolevulinic acid);M339T34_POS(5,6-dihydroxy-8z,11z,14z-eicosatrienoic acid);M147T156_POS(5,6-dimethylbenzimidazole);M170T325_POS(7-keto-8-aminopelargonic acid);M684T26_POS(Acarbose);M268T286_POS(Adenosine);M560T393_POS(Adenosine 5'-diphosphoribose);M…	C00004+C05366+C05239+C00430+C14772+C03114+C01092+C06802+C00212+C00301+C06800+C00556+C05552+C01673+C00114+C00251+C00506+C00217+C00064+C00181+C00792+C00073+C00148+C15895+C00153+C00079+C00588+C00245+C01081+C04722+C03196+C06082+C06165+C00239+C00632+C04677+C00147+C00301+C11900+C00652+C00791+C00333+C00763+C00859+C02035+C11863+C00526+C08491+C03196+C01596+C00140+C00270+C00195+C00077+C00249+C00157+C00835+…
Metabolism	Global and overview maps	Microbial metabolism in diverse environments	12	0.972648	ko01120	M198T276_1_POS(4-amino-2,6-dinitrotoluene);M114T162_2_POS(5-aminolevulinic acid);M91T31_POS(Benzyl alcohol);M130T357_POS(D-glutamine);M147T365_NEG((S)-2-Hydroxyglutarate);M152T155_NEG(3-hydroxyanthranilic acid);M154T311_NEG(4-nitrocatechol);M129T365_NEG(L-2-hydroxyglutaric acid);M114T173_NEG(Maleamic acid);M167T356_NEG(Uric acid);M167T390_NEG(Vanillic acid);M115T321_NEG(Vitamin c)	C16394+C00430+C00556+C00064+C03196+C00632+C02235+C03196+C01596+C00366+C06672+C00072
Metabolism	Chemical structure transformation maps	Biosynthesis of alkaloids derived from terpenoid and polyketide	1	0.972648	ko01066	M86T173_POS(2-methylpyrrolidine)	C10820

## Sheet: HH-vs-SH
Supplementary Table S7. KEGG analysis of differential metabolites Among SFK, SH, and HH Groups
KEGG_A_class	KEGG_B_class	Pathway	HH-vs-SH	Qvalue	Pathway ID	Genes	K_IDs
Metabolism	Global and overview maps	Biosynthesis of nucleotide sugars	13	0.327179	ko01250	M357T443_NEG(.beta.-l-fucose 1-phosphate);M131T74_NEG(D-arabinose);M259T479_NEG(D-fructose 6-phosphate);M101T312_NEG(D-galacturonic acid);M519T444_2_NEG(D-mannose 6-phosphate);M229T416_NEG(D-ribulose 5-phosphate);M273T431_NEG(Galacturonate 1-phosphate);M604T435_NEG(Guanosine 5'-diphospho-.alpha.-d-mannose);M179T375_NEG(Myo-inositol);M256T295_NEG(N-acetyl-d-glucosamine);M565T414_NEG(Udp-d-glucose)…	C02985+C00259+C00085+C00333+C00275+C00199+C04037+C00096+C00137+C00140+C00029+C00190+C00043
Metabolism	Carbohydrate metabolism	Pentose phosphate pathway	10	0.99131	ko00030	M178T264_POS(D-glucosaminic acid);M179T288_NEG(2-deoxy-d-ribose);M257T446_NEG(6-Phospho-D-gluconate);M257T393_1_NEG(6-phosphogluconic acid);M199T419_NEG(D-erythrose 4-phosphate);M259T479_NEG(D-fructose 6-phosphate);M211T383_NEG(D-ribose 1-phosphate);M459T425_2_NEG(D-ribose 5-phosphate);M154T401_NEG(D-ribulose 1,5-bisphosphate);M229T416_NEG(D-ribulose 5-phosphate)	C03752+C01801+C00345+C00345+C00279+C00085+C00620+C00117+C01182+C00199
Metabolism	Carbohydrate metabolism	Starch and sucrose metabolism	6	0.99131	ko00500	M521T444_POS(D-glucose 6-phosphate);M339T421_1_NEG(Alpha-d-glucose 1,6-bisphosphate);M259T479_NEG(D-fructose 6-phosphate);M221T258_NEG(Isomaltose);M341T348_NEG(Sucrose);M565T414_NEG(Udp-d-glucose)	C00092+C01231+C00085+C00252+C00089+C00029
Metabolism	Carbohydrate metabolism	Amino sugar and nucleotide sugar metabolism	11	0.99131	ko00520	M357T443_NEG(.beta.-l-fucose 1-phosphate);M131T74_NEG(D-arabinose);M259T479_NEG(D-fructose 6-phosphate);M101T312_NEG(D-galacturonic acid);M519T444_2_NEG(D-mannose 6-phosphate);M273T431_NEG(Galacturonate 1-phosphate);M604T435_NEG(Guanosine 5'-diphospho-.alpha.-d-mannose);M256T295_NEG(N-acetyl-d-glucosamine);M565T414_NEG(Udp-d-glucose);M535T421_NEG(Udp-xylose);M606T402_NEG(Uridine diphosphate-n-ace…	C02985+C00259+C00085+C00333+C00275+C04037+C00096+C00140+C00029+C00190+C00043
Metabolism	Biosynthesis of other secondary metabolites	Neomycin, kanamycin and gentamicin biosynthesis	4	0.99131	ko00524	M521T444_POS(D-glucose 6-phosphate);M130T424_POS(L-Glutamate);M565T414_NEG(Udp-d-glucose);M606T402_NEG(Uridine diphosphate-n-acetylglucosamine)	C00092+C00025+C00029+C00043
Metabolism	Carbohydrate metabolism	Inositol phosphate metabolism	4	0.99131	ko00562	M521T444_POS(D-glucose 6-phosphate);M363T646_POS(D-myo-inositol-1,4-diphosphate);M179T375_NEG(Myo-inositol);M329T419_NEG(Phytic acid)	C00092+C01220+C00137+C01204
Metabolism	Carbohydrate metabolism	Pentose and glucuronate interconversions	6	0.99131	ko00040	M131T74_NEG(D-arabinose);M101T312_NEG(D-galacturonic acid);M229T416_NEG(D-ribulose 5-phosphate);M369T420_NEG(Digalacturonate);M193T285_NEG(Digalacturonic acid);M565T414_NEG(Udp-d-glucose)	C00259+C00333+C00199+C02273+C02273+C00029
Environmental Information Processing	Signal transduction	Phosphatidylinositol signaling system	3	0.99131	ko04070	M363T646_POS(D-myo-inositol-1,4-diphosphate);M179T375_NEG(Myo-inositol);M329T419_NEG(Phytic acid)	C01220+C00137+C01204
Metabolism	Global and overview maps	Carbon metabolism	13	0.99131	ko01200	M130T424_POS(L-Glutamate);M130T232_POS(O-acetyl-l-serine);M244T418_NEG(3-Phosphoserine);M257T446_NEG(6-Phospho-D-gluconate);M257T393_1_NEG(6-phosphogluconic acid);M199T419_NEG(D-erythrose 4-phosphate);M259T479_NEG(D-fructose 6-phosphate);M459T425_2_NEG(D-ribose 5-phosphate);M154T401_NEG(D-ribulose 1,5-bisphosphate);M229T416_NEG(D-ribulose 5-phosphate);M115T563_NEG(Fumarate);M133T377_1_NEG(Malate)…	C00025+C00979+C01005+C00345+C00345+C00279+C00085+C00117+C01182+C00199+C00122+C00149+C01005
Metabolism	Carbohydrate metabolism	Ascorbate and aldarate metabolism	7	0.99131	ko00053	M131T74_NEG(D-arabinose);M101T312_NEG(D-galacturonic acid);M273T431_NEG(Galacturonate 1-phosphate);M604T435_NEG(Guanosine 5'-diphospho-.alpha.-d-mannose);M147T75_NEG(L-Arabinono-1,4-lactone);M179T375_NEG(Myo-inositol);M565T414_NEG(Udp-d-glucose)	C00259+C00333+C04037+C00096+C01114+C00137+C00029
Metabolism	Global and overview maps	Biosynthesis of secondary metabolites	66	0.99131	ko01110	M290T242_POS((-)-atropine);M377T21_2_POS((+)-aphidicolin);M370T396_POS(Allocryptopine);M272T520_POS(Asp-Arg);M453T281_POS(Asperuloside);M596T35_2_POS(Astaxanthin);M90T364_POS(Beta-alanine);M341T69_POS(Cannabidiolic acid);M587T445_POS(Canthaxanthin);M611T51_2_POS(Capsaicin);M576T209_POS(Cucurbitacin b);M521T444_POS(D-glucose 6-phosphate);M87T361_POS(Diacetyl);M274T201_1_POS(Emetine);M231T34_POS(Ga…	C02046+C06088+C02134+C01479+C09769+C08580+C00099+C10784+C08583+C06866+C08794+C00092+C00741+C09421+C08526+C00025+C00561+C01598+C00979+C10287+C08972+C07480+C02059+C00655+C02504+C06165+C01005+C00355+C04677+C02811+C00345+C00345+C18083+C11983+C00500+C07592+C00590+C10763+C00279+C00085+C00275+C00117+C01182+C00199+C00974+C00152+C02679+C16322+C00122+C07601+C08417+C00096+C01251+C00129+C08262+C08491+C05906+…
Human Diseases	Cancer: specific types	Renal cell carcinoma	2	0.99131	ko05211	M115T563_NEG(Fumarate);M133T377_1_NEG(Malate)	C00122+C00149
Metabolism	Carbohydrate metabolism	Butanoate metabolism	5	0.99131	ko00650	M87T361_POS(Diacetyl);M130T424_POS(L-Glutamate);M103T217_NEG(3-hydroxybutyric acid);M115T563_NEG(Fumarate);M115T348_NEG(Maleic acid)	C00741+C00025+C01089+C00122+C01384
Organismal Systems	Environmental adaptation	Circadian entrainment	3	0.99131	ko04713	M130T424_POS(L-Glutamate);M255T285_POS(Melatonin);M344T432_NEG(Guanosine 3',5'-cyclic monophosphate)	C00025+C01598+C00942
Metabolism	Lipid metabolism	Steroid hormone biosynthesis	7	0.99131	ko00140	M369T33_POS(3-dehydroepiandrosterone sulfate);M465T233_POS(4-androsten-17.beta.-ol-3-one glucosiduronate);M290T529_1_POS(Beta-estradiol);M333T258_POS(Estrone sulfate);M329T147_2_NEG(21-hydroxyprogesterone);M319T34_NEG(5.alpha.-pregnane-3.alpha.,20.alpha.-diol);M287T103_NEG(Testosterone)	C04555+C11134+C00951+C02538+C03205+C18042+C00535
Human Diseases	Drug resistance: antineoplastic	Endocrine resistance	2	0.99131	ko01522	M290T529_1_POS(Beta-estradiol);M287T103_NEG(Testosterone)	C00951+C00535
Metabolism	Carbohydrate metabolism	Fructose and mannose metabolism	5	0.99131	ko00051	M263T198_POS(D-mannitol 1-phosphate);M357T443_NEG(.beta.-l-fucose 1-phosphate);M259T479_NEG(D-fructose 6-phosphate);M519T444_2_NEG(D-mannose 6-phosphate);M604T435_NEG(Guanosine 5'-diphospho-.alpha.-d-mannose)	C00644+C02985+C00085+C00275+C00096
Metabolism	Glycan biosynthesis and metabolism	N-Glycan biosynthesis	1	0.99131	ko00510	M604T435_NEG(Guanosine 5'-diphospho-.alpha.-d-mannose)	C00096
Metabolism	Glycan biosynthesis and metabolism	Glycosaminoglycan biosynthesis - chondroitin sulfate / dermatan sulfate	1	0.99131	ko00532	M428T417_POS(Adenosine 3',5'-diphosphate (pap))	C00054
Metabolism	Glycan biosynthesis and metabolism	Glycosaminoglycan biosynthesis - heparan sulfate / heparin	1	0.99131	ko00534	M428T417_POS(Adenosine 3',5'-diphosphate (pap))	C00054
Cellular Processes	Cell motility	Regulation of actin cytoskeleton	1	0.99131	ko04810	M146T361_4_POS(Acetylcholine)	C01996
Drug Development	Target-based classification: Enzymes	Catecholamine transferase inhibitors	1	0.99131	ko07216	M109T425_POS(1,2,3-benzenetriol)	C01108
Drug Development	Target-based classification: G protein-coupled receptors	Angiotensin receptor and endothelin receptor antagonists	1	0.99131	ko07229	M313T28_NEG(1h-imidazo[4,5-c]pyridine-6-carboxylic acid, 1-[[4-(dimethylamino)-3-methylphenyl]methyl]-5-(2,2- diphenylacetyl)-4,5,6,7-tetrahydro-, (6s)-)	C15553
Human Diseases	Cancer: overview	Pathways in cancer	4	0.99131	ko05200	M290T529_1_POS(Beta-estradiol);M115T563_NEG(Fumarate);M133T377_1_NEG(Malate);M287T103_NEG(Testosterone)	C00951+C00122+C00149+C00535
Metabolism	Chemical structure transformation maps	Biosynthesis of alkaloids derived from terpenoid and polyketide	7	0.99131	ko01066	M304T127_POS(Benzalkonium chloride (c12));M398T164_2_POS(Solanidine);M414T185_2_POS(Solasodine);M416T184_2_POS(Tomatidin);M259T479_NEG(D-fructose 6-phosphate);M115T563_NEG(Fumarate);M133T377_1_NEG(Malate)	C06523+C06543+C10822+C10826+C00085+C00122+C00149
Metabolism	Metabolism of terpenoids and polyketides	Terpenoid backbone biosynthesis	2	0.99131	ko00900	M227T385_2_NEG(Isopentenyl pyrophosphate);M147T272_NEG(Mevalonic acid)	C00129+C00418
Organismal Systems	Nervous system	Long-term depression	2	0.99131	ko04730	M130T424_POS(L-Glutamate);M344T432_NEG(Guanosine 3',5'-cyclic monophosphate)	C00025+C00942
Organismal Systems	Endocrine system	GnRH secretion	2	0.99131	ko04929	M290T529_1_POS(Beta-estradiol);M287T103_NEG(Testosterone)	C00951+C00535
Human Diseases	Substance dependence	Nicotine addiction	2	0.99131	ko05033	M146T361_4_POS(Acetylcholine);M130T424_POS(L-Glutamate)	C01996+C00025
Human Diseases	Cancer: specific types	Prostate cancer	2	0.99131	ko05215	M290T529_1_POS(Beta-estradiol);M287T103_NEG(Testosterone)	C00951+C00535
Drug Development	Target-based classification: Nuclear receptors	Progesterone, androgen and estrogen receptor agonists/antagonists	2	0.99131	ko07226	M290T529_1_POS(Beta-estradiol);M287T103_NEG(Testosterone)	C00951+C00535
Metabolism	Amino acid metabolism	Lysine degradation	4	0.99131	ko00310	M162T390_POS(Carnitine);M147T365_NEG((S)-2-Hydroxyglutarate);M129T365_NEG(L-2-hydroxyglutaric acid);M187T336_NEG(N.epsilon.-acetyl-l-lysine)	C00487+C03196+C03196+C02727
Metabolism	Metabolism of cofactors and vitamins	Vitamin B6 metabolism	3	0.99131	ko00750	M199T419_NEG(D-erythrose 4-phosphate);M459T425_2_NEG(D-ribose 5-phosphate);M228T29_NEG(Pyridoxal phosphate)	C00279+C00117+C00018
Metabolism	Global and overview maps	Microbial metabolism in diverse environments	32	0.99131	ko01120	M109T425_POS(1,2,3-benzenetriol);M105T33_POS(4-methylbenzyl alcohol);M178T264_POS(D-glucosaminic acid);M111T303_1_POS(Hydroquinone);M130T424_POS(L-Glutamate);M130T232_POS(O-acetyl-l-serine);M219T287_POS(Theobromine);M147T365_NEG((S)-2-Hydroxyglutarate);M155T431_NEG(2-chlorobenzoic acid);M194T50_NEG(2-hydroxylamino-4,6-dinitrotoluene);M197T419_NEG(2,4,5-trichlorophenol);M244T418_NEG(3-Phosphoserin…	C01108+C06757+C03752+C00530+C00025+C00979+C07480+C03196+C02357+C16393+C07101+C01005+C00345+C00345+C06104+C00279+C00085+C00117+C01182+C00199+C03283+C06231+C00122+C01251+C03196+C00149+C01596+C01384+C00137+C06606+C01005+C00535
Human Diseases	Endocrine and metabolic disease	Insulin resistance	4	0.99131	ko04931	M204T292_5_POS(Acetylcarnitine);M521T444_POS(D-glucose 6-phosphate);M259T479_NEG(D-fructose 6-phosphate);M606T402_NEG(Uridine diphosphate-n-acetylglucosamine)	C02571+C00092+C00085+C00043
Organismal Systems	Endocrine system	Prolactin signaling pathway	3	0.99131	ko04917	M290T529_1_POS(Beta-estradiol);M521T444_POS(D-glucose 6-phosphate);M196T288_NEG(3,4-Dihydroxy-L-phenylalanine(L-DOPA))	C00951+C00092+C00355
Human Diseases	Neurodegenerative disease	Huntington disease	1	0.99131	ko05016	M130T424_POS(L-Glutamate)	C00025
Human Diseases	Cancer: specific types	Breast cancer	1	0.99131	ko05224	M290T529_1_POS(Beta-estradiol)	C00951
Metabolism	Xenobiotics biodegradation and metabolism	Drug metabolism - other enzymes	2	0.99131	ko00983	M189T277_POS(6-(methylthio)purine);M183T22_NEG(Thiouric acid)	C16614+C16613
Organismal Systems	Digestive system	Salivary secretion	2	0.99131	ko04970	M146T361_4_POS(Acetylcholine);M344T432_NEG(Guanosine 3',5'-cyclic monophosphate)	C01996+C00942
Metabolism	Amino acid metabolism	Alanine, aspartate and glutamate metabolism	5	0.99131	ko00250	M130T424_POS(L-Glutamate);M305T411_POS(N-acetylaspartylglutamic acid);M115T399_NEG(D-aspartic acid);M131T368_NEG(DL-asparagine);M115T563_NEG(Fumarate)	C00025+C12270+C00402+C00152+C00122
Metabolism	Chemical structure transformation maps	Biosynthesis of terpenoids and steroids	7	0.99131	ko01062	M521T444_POS(D-glucose 6-phosphate);M259T479_NEG(D-fructose 6-phosphate);M115T563_NEG(Fumarate);M407T418_NEG(Ginkgolide a);M227T385_2_NEG(Isopentenyl pyrophosphate);M133T377_1_NEG(Malate);M147T272_NEG(Mevalonic acid)	C00092+C00085+C00122+C07601+C00129+C00149+C00418
Metabolism	Chemical structure transformation maps	Biosynthesis of plant secondary metabolites	20	0.99131	ko01060	M304T127_POS(Benzalkonium chloride (c12));M611T51_2_POS(Capsaicin);M130T424_POS(L-Glutamate);M298T100_POS(S-methyl-5'-thioadenosine);M219T287_POS(Theobromine);M216T259_POS(Visnagin);M365T425_POS(Xanthosine 5'-monophosphate);M196T288_NEG(3,4-Dihydroxy-L-phenylalanine(L-DOPA));M337T173_NEG(5'-phosphoribosyl-5-amino-4-imidazolecarboxamide (aicar));M199T419_NEG(D-erythrose 4-phosphate);M259T479_NEG(D…	C06523+C06866+C00025+C00170+C07480+C09049+C00655+C00355+C04677+C00279+C00085+C00152+C00122+C00129+C08491+C00149+C00418+C01530+C00077+C00029
Metabolism	Carbohydrate metabolism	Pyruvate metabolism	4	0.99131	ko00620	M175T328_NEG(2-Isopropylmalic acid);M115T563_NEG(Fumarate);M205T51_NEG(Homocitrate);M133T377_1_NEG(Malate)	C02504+C00122+C01251+C00149
Metabolism	Metabolism of cofactors and vitamins	Porphyrin metabolism	3	0.99131	ko00860	M147T156_POS(5,6-dimethylbenzimidazole);M130T424_POS(L-Glutamate);M581T162_NEG(Biliverdin)	C03114+C00025+C00500
Metabolism	Chemical structure transformation maps	Biosynthesis of alkaloids derived from histidine and purine	7	0.99131	ko01065	M219T287_POS(Theobromine);M365T425_POS(Xanthosine 5'-monophosphate);M337T173_NEG(5'-phosphoribosyl-5-amino-4-imidazolecarboxamide (aicar));M259T479_NEG(D-fructose 6-phosphate);M115T563_NEG(Fumarate);M101T39_NEG(Isovaleric acid);M133T377_1_NEG(Malate)	C07480+C00655+C04677+C00085+C00122+C08262+C00149
Human Diseases	Substance dependence	Cocaine addiction	2	0.99131	ko05030	M130T424_POS(L-Glutamate);M196T288_NEG(3,4-Dihydroxy-L-phenylalanine(L-DOPA))	C00025+C00355
Human Diseases	Substance dependence	Amphetamine addiction	2	0.99131	ko05031	M130T424_POS(L-Glutamate);M196T288_NEG(3,4-Dihydroxy-L-phenylalanine(L-DOPA))	C00025+C00355
Metabolism	Carbohydrate metabolism	Galactose metabolism	4	0.99131	ko00052	M259T479_NEG(D-fructose 6-phosphate);M179T375_NEG(Myo-inositol);M341T348_NEG(Sucrose);M565T414_NEG(Udp-d-glucose)	C00085+C00137+C00089+C00029
Metabolism	Amino acid metabolism	Glycine, serine and threonine metabolism	5	0.99131	ko00260	M118T258_3_POS(Betaine);M244T418_NEG(3-Phosphoserine);M117T166_NEG(Dl-2,4-diaminobutyric acid);M141T47_NEG(Ectoine);M369T418_NEG(Phosphoserine)	C00719+C01005+C03283+C06231+C01005
Metabolism	Amino acid metabolism	Arginine biosynthesis	3	0.99131	ko00220	M130T424_POS(L-Glutamate);M115T563_NEG(Fumarate);M131T341_NEG(Ornithine)	C00025+C00122+C00077
Metabolism	Lipid metabolism	Biosynthesis of unsaturated fatty acids	3	0.99131	ko01040	M369T21_2_POS(Lignoceric acid);M309T157_NEG(Eicosenoic acid);M283T34_2_NEG(Octadecanoic acid)	C08320+C16526+C01530
Metabolism	Lipid metabolism	Fatty acid degradation	1	0.99131	ko00071	M400T163_1_POS(L-palmitoylcarnitine)	C02990
Metabolism	Xenobiotics biodegradation and metabolism	Metabolism of xenobiotics by cytochrome P450	1	0.99131	ko00980	M232T34_POS(4-(methylnitrosamino)-1-(3-pyridyl)-1-butanol)	C19574
Cellular Processes	Transport and catabolism	Mitophagy - animal	1	0.99131	ko04137	M442T431_NEG(Guanosine 5'-diphosphate)	C00035
Cellular Processes	Transport and catabolism	Endocytosis	1	0.99131	ko04144	M442T431_NEG(Guanosine 5'-diphosphate)	C00035
Organismal Systems	Sensory system	Phototransduction	1	0.99131	ko04744	M344T432_NEG(Guanosine 3',5'-cyclic monophosphate)	C00942
Organismal Systems	Sensory system	Phototransduction - fly	1	0.99131	ko04745	M283T34_2_NEG(Octadecanoic acid)	C01530
Human Diseases	Neurodegenerative disease	Spinocerebellar ataxia	1	0.99131	ko05017	M130T424_POS(L-Glutamate)	C00025
Metabolism	Amino acid metabolism	Histidine metabolism	4	0.99131	ko00340	M130T424_POS(L-Glutamate);M137T30_NEG(4-imidazoleacrylic acid);M337T173_NEG(5'-phosphoribosyl-5-amino-4-imidazolecarboxamide (aicar));M228T321_NEG(Ergothioneine)	C00025+C00785+C04677+C05570
Metabolism	Amino acid metabolism	Tyrosine metabolism	5	0.99131	ko00350	M151T144_POS(3-methoxytyramine);M111T303_1_POS(Hydroquinone);M196T288_NEG(3,4-Dihydroxy-L-phenylalanine(L-DOPA));M115T563_NEG(Fumarate);M115T348_NEG(Maleic acid)	C05587+C00530+C00355+C00122+C01384
Metabolism	Energy metabolism	Sulfur metabolism	2	0.99131	ko00920	M428T417_POS(Adenosine 3',5'-diphosphate (pap));M130T232_POS(O-acetyl-l-serine)	C00054+C00979
Cellular Processes	Cellular community - eukaryotes	Gap junction	2	0.99131	ko04540	M130T424_POS(L-Glutamate);M344T432_NEG(Guanosine 3',5'-cyclic monophosphate)	C00025+C00942
Organismal Systems	Nervous system	Dopaminergic synapse	2	0.99131	ko04728	M151T144_POS(3-methoxytyramine);M196T288_NEG(3,4-Dihydroxy-L-phenylalanine(L-DOPA))	C05587+C00355
Organismal Systems	Endocrine system	Thyroid hormone synthesis	2	0.99131	ko04918	M521T444_POS(D-glucose 6-phosphate);M459T425_2_NEG(D-ribose 5-phosphate)	C00092+C00117
Organismal Systems	Excretory system	Proximal tubule bicarbonate reclamation	2	0.99131	ko04964	M130T424_POS(L-Glutamate);M133T377_1_NEG(Malate)	C00025+C00149
Human Diseases	Substance dependence	Alcoholism	2	0.99131	ko05034	M130T424_POS(L-Glutamate);M196T288_NEG(3,4-Dihydroxy-L-phenylalanine(L-DOPA))	C00025+C00355
Human Diseases	Cancer: overview	Chemical carcinogenesis - receptor activation	2	0.99131	ko05207	M290T529_1_POS(Beta-estradiol);M233T414_POS(Phenobarbital)	C00951+C07434
Cellular Processes	Cell growth and death	Ferroptosis	3	0.99131	ko04216	M130T424_POS(L-Glutamate);M227T385_2_NEG(Isopentenyl pyrophosphate);M147T272_NEG(Mevalonic acid)	C00025+C00129+C00418
Metabolism	Global and overview maps	Biosynthesis of amino acids	13	0.99131	ko01230	M130T424_POS(L-Glutamate);M130T232_POS(O-acetyl-l-serine);M175T328_NEG(2-Isopropylmalic acid);M244T418_NEG(3-Phosphoserine);M199T419_NEG(D-erythrose 4-phosphate);M259T479_NEG(D-fructose 6-phosphate);M459T425_2_NEG(D-ribose 5-phosphate);M229T416_NEG(D-ribulose 5-phosphate);M117T166_NEG(Dl-2,4-diaminobutyric acid);M131T368_NEG(DL-asparagine);M205T51_NEG(Homocitrate);M131T341_NEG(Ornithine);M369T418…	C00025+C00979+C02504+C01005+C00279+C00085+C00117+C00199+C03283+C00152+C01251+C00077+C01005
Metabolism	Chemical structure transformation maps	Biosynthesis of phenylpropanoids	10	0.99131	ko01061	M229T401_NEG(7-demethylsuberosin);M179T259_NEG(Coniferyl alcohol);M199T419_NEG(D-erythrose 4-phosphate);M259T479_NEG(D-fructose 6-phosphate);M287T336_NEG(Dihydrokaempferol);M115T563_NEG(Fumarate);M305T272_NEG(Leucocyanidin);M133T377_1_NEG(Malate);M285T345_NEG(Salicin);M192T177_NEG(Trans-3,5-dimethoxy-4-hydroxycinnamaldehyde)	C18083+C00590+C00279+C00085+C00974+C00122+C05906+C00149+C01451+C05610
Metabolism	Chemical structure transformation maps	Biosynthesis of alkaloids derived from ornithine, lysine and nicotinic acid	7	0.99131	ko01064	M290T242_POS((-)-atropine);M130T424_POS(L-Glutamate);M189T373_NEG(Cytisine);M259T479_NEG(D-fructose 6-phosphate);M115T563_NEG(Fumarate);M133T377_1_NEG(Malate);M131T341_NEG(Ornithine)	C02046+C00025+C10763+C00085+C00122+C00149+C00077
Metabolism	Lipid metabolism	alpha-Linolenic acid metabolism	2	0.99131	ko00592	M171T99_NEG(Fa 9:1+1o);M209T109_NEG(Jasmonic acid)	C16322+C08491
Metabolism	Metabolism of cofactors and vitamins	Riboflavin metabolism	2	0.99131	ko00740	M147T156_POS(5,6-dimethylbenzimidazole);M229T416_NEG(D-ribulose 5-phosphate)	C03114+C00199
Organismal Systems	Endocrine system	Insulin secretion	2	0.99131	ko04911	M146T361_4_POS(Acetylcholine);M521T444_POS(D-glucose 6-phosphate)	C01996+C00092
Environmental Information Processing	Signal transduction	AMPK signaling pathway	3	0.99131	ko04152	M337T173_NEG(5'-phosphoribosyl-5-amino-4-imidazolecarboxamide (aicar));M259T479_NEG(D-fructose 6-phosphate);M169T123_NEG(Epigallocatechin gallate)	C04677+C00085+C09731
Metabolism	Metabolism of cofactors and vitamins	Folate biosynthesis	1	0.99131	ko00790	M236T24_2_NEG(Sepiapterin)	C00835
Metabolism	Energy metabolism	Nitrogen metabolism	1	0.99131	ko00910	M130T424_POS(L-Glutamate)	C00025
Metabolism	Global and overview maps	Fatty acid metabolism	1	0.99131	ko01212	M400T163_1_POS(L-palmitoylcarnitine)	C02990
Cellular Processes	Transport and catabolism	Autophagy - animal	1	0.99131	ko04140	M442T431_NEG(Guanosine 5'-diphosphate)	C00035
Human Diseases	Cancer: overview	Chemical carcinogenesis - DNA adducts	1	0.99131	ko05204	M232T34_POS(4-(methylnitrosamino)-1-(3-pyridyl)-1-butanol)	C19574
Metabolism	Chemical structure transformation maps	Biosynthesis of alkaloids derived from shikimate pathway	11	0.99131	ko01063	M151T144_POS(3-methoxytyramine);M611T51_2_POS(Capsaicin);M274T201_1_POS(Emetine);M231T34_POS(Galanthamine);M207T28_NEG(2-naphthalenesulfonic acid);M196T288_NEG(3,4-Dihydroxy-L-phenylalanine(L-DOPA));M398T255_NEG(Colchicine);M199T419_NEG(D-erythrose 4-phosphate);M259T479_NEG(D-fructose 6-phosphate);M115T563_NEG(Fumarate);M133T377_1_NEG(Malate)	C05587+C06866+C09421+C08526+C06165+C00355+C07592+C00279+C00085+C00122+C00149
Metabolism	Lipid metabolism	Fatty acid biosynthesis	2	0.99131	ko00061	M199T45_NEG(Dodecanoic acid);M283T34_2_NEG(Octadecanoic acid)	C02679+C01530
Organismal Systems	Digestive system	Carbohydrate digestion and absorption	2	0.99131	ko04973	M521T444_POS(D-glucose 6-phosphate);M341T348_NEG(Sucrose)	C00092+C00089
Metabolism	Global and overview maps	Metabolic pathways	112	0.99131	ko01100	M290T242_POS((-)-atropine);M369T33_POS(3-dehydroepiandrosterone sulfate);M151T144_POS(3-methoxytyramine);M105T33_POS(4-methylbenzyl alcohol);M147T156_POS(5,6-dimethylbenzimidazole);M428T417_POS(Adenosine 3',5'-diphosphate (pap));M90T364_POS(Beta-alanine);M290T529_1_POS(Beta-estradiol);M118T258_3_POS(Betaine);M373T374_2_POS(Biocytin);M341T69_POS(Cannabidiolic acid);M611T51_2_POS(Capsaicin);M162T39…	C02046+C04555+C05587+C06757+C03114+C00054+C00099+C00951+C00719+C05552+C10784+C06866+C00487+C02354+C03752+C00092+C00644+C01220+C00792+C02538+C00530+C00025+C00561+C01598+C12270+C00979+C00588+C12144+C08972+C00170+C07480+C00015+C02059+C00655+C02985+C03196+C01801+C02504+C06165+C07101+C03205+C01089+C01005+C00355+C00785+C18042+C04677+C02811+C00345+C00345+C11983+C06104+C01231+C00500+C00590+C00259+C00402+…
Metabolism	Nucleotide metabolism	Pyrimidine metabolism	6	0.99131	ko00240	M90T364_POS(Beta-alanine);M328T282_POS(Cytidine 2',3'-cyclic phosphate);M405T417_POS(Uridine 5'-diphosphate);M447T418_NEG(Deoxythymidine triphosphate);M227T110_NEG(Ile-Pro);M607T435_NEG(Thymidine 3',5'-cyclic monophosphate)	C00099+C02354+C00015+C00459+C00526+C00364
Environmental Information Processing	Signaling molecules and interaction	Neuroactive ligand-receptor interaction	6	0.99131	ko04080	M146T361_4_POS(Acetylcholine);M90T364_POS(Beta-alanine);M130T424_POS(L-Glutamate);M255T285_POS(Melatonin);M305T411_POS(N-acetylaspartylglutamic acid);M405T417_POS(Uridine 5'-diphosphate)	C01996+C00099+C00025+C01598+C12270+C00015
Organismal Systems	Sensory system	Taste transduction	5	0.99131	ko04742	M146T361_4_POS(Acetylcholine);M130T424_POS(L-Glutamate);M133T377_1_NEG(Malate);M285T345_NEG(Salicin);M341T348_NEG(Sucrose)	C01996+C00025+C00149+C01451+C00089
Metabolism	Metabolism of other amino acids	Phosphonate and phosphinate metabolism	1	0.99131	ko00440	M459T425_2_NEG(D-ribose 5-phosphate)	C00117
Organismal Systems	Nervous system	Long-term potentiation	1	0.99131	ko04720	M130T424_POS(L-Glutamate)	C00025
Organismal Systems	Sensory system	Olfactory transduction	1	0.99131	ko04740	M344T432_NEG(Guanosine 3',5'-cyclic monophosphate)	C00942
Organismal Systems	Excretory system	Endocrine and other factor-regulated calcium reabsorption	1	0.99131	ko04961	M290T529_1_POS(Beta-estradiol)	C00951
Organismal Systems	Digestive system	Gastric acid secretion	1	0.99131	ko04971	M146T361_4_POS(Acetylcholine)	C01996
Organismal Systems	Digestive system	Pancreatic secretion	1	0.99131	ko04972	M146T361_4_POS(Acetylcholine)	C01996
Human Diseases	Neurodegenerative disease	Amyotrophic lateral sclerosis	1	0.99131	ko05014	M130T424_POS(L-Glutamate)	C00025
Metabolism	Metabolism of cofactors and vitamins	Pantothenate and CoA biosynthesis	2	0.99131	ko00770	M428T417_POS(Adenosine 3',5'-diphosphate (pap));M90T364_POS(Beta-alanine)	C00054+C00099
Organismal Systems	Nervous system	Synaptic vesicle cycle	2	0.99131	ko04721	M146T361_4_POS(Acetylcholine);M130T424_POS(L-Glutamate)	C01996+C00025
Organismal Systems	Endocrine system	Ovarian steroidogenesis	2	0.99131	ko04913	M290T529_1_POS(Beta-estradiol);M287T103_NEG(Testosterone)	C00951+C00535
Organismal Systems	Endocrine system	Aldosterone synthesis and secretion	2	0.99131	ko04925	M329T147_2_NEG(21-hydroxyprogesterone);M344T432_NEG(Guanosine 3',5'-cyclic monophosphate)	C03205+C00942
Human Diseases	Neurodegenerative disease	Pathways of neurodegeneration - multiple diseases	2	0.99131	ko05022	M146T361_4_POS(Acetylcholine);M130T424_POS(L-Glutamate)	C01996+C00025
Metabolism	Metabolism of other amino acids	D-Amino acid metabolism	5	0.99131	ko00470	M116T297_POS(DL-arginine);M130T424_POS(L-Glutamate);M115T399_NEG(D-aspartic acid);M114T295_NEG(D-proline);M131T341_NEG(Ornithine)	C00792+C00025+C00402+C00763+C00077
Metabolism	Chemical structure transformation maps	Biosynthesis of plant hormones	7	0.99131	ko01070	M199T419_NEG(D-erythrose 4-phosphate);M259T479_NEG(D-fructose 6-phosphate);M115T563_NEG(Fumarate);M227T385_2_NEG(Isopentenyl pyrophosphate);M209T109_NEG(Jasmonic acid);M133T377_1_NEG(Malate);M147T272_NEG(Mevalonic acid)	C00279+C00085+C00122+C00129+C08491+C00149+C00418
Metabolism	Biosynthesis of other secondary metabolites	Caffeine metabolism	1	0.99131	ko00232	M219T287_POS(Theobromine)	C07480
Metabolism	Amino acid metabolism	Lysine biosynthesis	1	0.99131	ko00300	M205T51_NEG(Homocitrate)	C01251
Human Diseases	Drug resistance: antineoplastic	Antifolate resistance	1	0.99131	ko01523	M607T435_NEG(Thymidine 3',5'-cyclic monophosphate)	C00364
Environmental Information Processing	Signal transduction	Ras signaling pathway	1	0.99131	ko04014	M442T431_NEG(Guanosine 5'-diphosphate)	C00035
Environmental Information Processing	Signal transduction	Rap1 signaling pathway	1	0.99131	ko04015	M442T431_NEG(Guanosine 5'-diphosphate)	C00035
Environmental Information Processing	Signal transduction	cGMP-PKG signaling pathway	1	0.99131	ko04022	M344T432_NEG(Guanosine 3',5'-cyclic monophosphate)	C00942
Environmental Information Processing	Signal transduction	FoxO signaling pathway	1	0.99131	ko04068	M130T424_POS(L-Glutamate)	C00025
Organismal Systems	Nervous system	Glutamatergic synapse	1	0.99131	ko04724	M130T424_POS(L-Glutamate)	C00025
Organismal Systems	Nervous system	Cholinergic synapse	1	0.99131	ko04725	M146T361_4_POS(Acetylcholine)	C01996
Organismal Systems	Endocrine system	Estrogen signaling pathway	1	0.99131	ko04915	M290T529_1_POS(Beta-estradiol)	C00951
Organismal Systems	Digestive system	Cholesterol metabolism	1	0.99131	ko04979	M450T193_POS(Glycochenodeoxycholate)	C05466
Human Diseases	Infectious disease: parasitic	Amoebiasis	1	0.99131	ko05146	M244T357_POS(N-acetyl-d-galactosamine)	C01074
Human Diseases	Cancer: overview	Chemical carcinogenesis - reactive oxygen species	2	0.99131	ko05208	M290T529_1_POS(Beta-estradiol);M111T303_1_POS(Hydroquinone)	C00951+C00530
Organismal Systems	Digestive system	Bile secretion	8	0.99131	ko04976	M369T33_POS(3-dehydroepiandrosterone sulfate);M146T361_4_POS(Acetylcholine);M203T287_POS(Acetylsalicylic acid);M226T290_POS(Acyclovir);M333T258_POS(Estrone sulfate);M450T193_POS(Glycochenodeoxycholate);M421T22_POS(Ouabain);M344T432_NEG(Guanosine 3',5'-cyclic monophosphate)	C04555+C01996+C01405+C06810+C02538+C05466+C01443+C00942
Environmental Information Processing	Membrane transport	ABC transporters	14	0.99131	ko02010	M118T258_3_POS(Betaine);M162T390_POS(Carnitine);M332T408_POS(Ciprofloxacin);M130T424_POS(L-Glutamate);M131T74_NEG(D-arabinose);M101T312_NEG(D-galacturonic acid);M251T171_NEG(Deoxyinosine);M369T420_NEG(Digalacturonate);M193T285_NEG(Digalacturonic acid);M227T110_NEG(Ile-Pro);M179T375_NEG(Myo-inositol);M256T295_NEG(N-acetyl-d-glucosamine);M131T341_NEG(Ornithine);M341T348_NEG(Sucrose)	C00719+C00487+C05349+C00025+C00259+C00333+C05512+C02273+C02273+C00526+C00137+C00140+C00077+C00089
Metabolism	Metabolism of cofactors and vitamins	Nicotinate and nicotinamide metabolism	3	0.99131	ko00760	M115T563_NEG(Fumarate);M114T173_NEG(Maleamic acid);M115T348_NEG(Maleic acid)	C00122+C01596+C01384
Metabolism	Amino acid metabolism	Cysteine and methionine metabolism	4	0.99131	ko00270	M130T232_POS(O-acetyl-l-serine);M298T100_POS(S-methyl-5'-thioadenosine);M244T418_NEG(3-Phosphoserine);M369T418_NEG(Phosphoserine)	C00979+C00170+C01005+C01005
Metabolism	Carbohydrate metabolism	Citrate cycle (TCA cycle)	2	0.99131	ko00020	M115T563_NEG(Fumarate);M133T377_1_NEG(Malate)	C00122+C00149
Metabolism	Global and overview maps	2-Oxocarboxylic acid metabolism	6	0.99131	ko01210	M130T424_POS(L-Glutamate);M175T328_NEG(2-Isopropylmalic acid);M117T166_NEG(Dl-2,4-diaminobutyric acid);M460T431_NEG(Gluconasturtiin);M205T51_NEG(Homocitrate);M131T341_NEG(Ornithine)	C00025+C02504+C03283+C08417+C01251+C00077
Metabolism	Metabolism of cofactors and vitamins	Biotin metabolism	1	0.99131	ko00780	M373T374_2_POS(Biocytin)	C05552
Environmental Information Processing	Signal transduction	Phospholipase D signaling pathway	1	0.99131	ko04072	M130T424_POS(L-Glutamate)	C00025
Genetic Information Processing	Folding, sorting and degradation	Sulfur relay system	1	0.99131	ko04122	M130T232_POS(O-acetyl-l-serine)	C00979
Cellular Processes	Transport and catabolism	Lysosome	1	0.99131	ko04142	M519T444_2_NEG(D-mannose 6-phosphate)	C00275
Organismal Systems	Endocrine system	Oxytocin signaling pathway	1	0.99131	ko04921	M344T432_NEG(Guanosine 3',5'-cyclic monophosphate)	C00942
Metabolism	Nucleotide metabolism	Purine metabolism	8	0.99131	ko00230	M428T417_POS(Adenosine 3',5'-diphosphate (pap));M365T425_POS(Xanthosine 5'-monophosphate);M337T173_NEG(5'-phosphoribosyl-5-amino-4-imidazolecarboxamide (aicar));M211T383_NEG(D-ribose 1-phosphate);M459T425_2_NEG(D-ribose 5-phosphate);M251T171_NEG(Deoxyinosine);M344T432_NEG(Guanosine 3',5'-cyclic monophosphate);M442T431_NEG(Guanosine 5'-diphosphate)	C00054+C00655+C04677+C00620+C00117+C05512+C00942+C00035
Genetic Information Processing	Translation	Aminoacyl-tRNA biosynthesis	4	0.99131	ko00970	M130T424_POS(L-Glutamate);M244T418_NEG(3-Phosphoserine);M131T368_NEG(DL-asparagine);M369T418_NEG(Phosphoserine)	C00025+C01005+C00152+C01005
Metabolism	Xenobiotics biodegradation and metabolism	Drug metabolism - cytochrome P450	2	0.99131	ko00982	M268T425_POS(Norcodeine);M173T341_2_NEG(2-propylglutaric acid)	C16576+C16658
Metabolism	Metabolism of cofactors and vitamins	Ubiquinone and other terpenoid-quinone biosynthesis	1	0.99131	ko00130	M451T24_POS(Vitamin k1)	C02059
Metabolism	Carbohydrate metabolism	Glyoxylate and dicarboxylate metabolism	3	0.99131	ko00630	M130T424_POS(L-Glutamate);M154T401_NEG(D-ribulose 1,5-bisphosphate);M133T377_1_NEG(Malate)	C00025+C01182+C00149
Human Diseases	Cardiovascular disease	Diabetic cardiomyopathy	3	0.99131	ko05415	M521T444_POS(D-glucose 6-phosphate);M259T479_NEG(D-fructose 6-phosphate);M606T402_NEG(Uridine diphosphate-n-acetylglucosamine)	C00092+C00085+C00043
Metabolism	Amino acid metabolism	Phenylalanine, tyrosine and tryptophan biosynthesis	2	0.99131	ko00400	M199T419_NEG(D-erythrose 4-phosphate);M191T314_NEG(Quinate)	C00279+C00296
Metabolism	Metabolism of other amino acids	Glutathione metabolism	2	0.99131	ko00480	M130T424_POS(L-Glutamate);M131T341_NEG(Ornithine)	C00025+C00077
Cellular Processes	Transport and catabolism	Efferocytosis	2	0.99131	ko04148	M524T110_POS(1-Stearoyl-sn-glycerol 3-phosphocholine(LPC(18:0)));M131T341_NEG(Ornithine)	C04230+C00077
Metabolism	Energy metabolism	Oxidative phosphorylation	1	0.99131	ko00190	M115T563_NEG(Fumarate)	C00122
Organismal Systems	Circulatory system	Vascular smooth muscle contraction	1	0.99131	ko04270	M344T432_NEG(Guanosine 3',5'-cyclic monophosphate)	C00942
Organismal Systems	Nervous system	GABAergic synapse	1	0.99131	ko04727	M130T424_POS(L-Glutamate)	C00025
Organismal Systems	Endocrine system	Glucagon signaling pathway	3	0.99131	ko04922	M259T479_NEG(D-fructose 6-phosphate);M115T563_NEG(Fumarate);M133T377_1_NEG(Malate)	C00085+C00122+C00149
Metabolism	Carbohydrate metabolism	Glycolysis / Gluconeogenesis	2	0.99131	ko00010	M259T479_NEG(D-fructose 6-phosphate);M285T345_NEG(Salicin)	C00085+C01451
Metabolism	Amino acid metabolism	Phenylalanine metabolism	2	0.99131	ko00360	M265T23_POS(Phenylacetyl-l-glutamine);M115T563_NEG(Fumarate)	C04148+C00122
Organismal Systems	Environmental adaptation	Thermogenesis	2	0.99131	ko04714	M290T529_1_POS(Beta-estradiol);M344T432_NEG(Guanosine 3',5'-cyclic monophosphate)	C00951+C00942
Human Diseases	Cancer: overview	Central carbon metabolism in cancer	6	0.99131	ko05230	M521T444_POS(D-glucose 6-phosphate);M130T424_POS(L-Glutamate);M259T479_NEG(D-fructose 6-phosphate);M131T368_NEG(DL-asparagine);M115T563_NEG(Fumarate);M133T377_1_NEG(Malate)	C00092+C00025+C00085+C00152+C00122+C00149
Metabolism	Amino acid metabolism	Arginine and proline metabolism	3	0.99131	ko00330	M130T424_POS(L-Glutamate);M114T295_NEG(D-proline);M131T341_NEG(Ornithine)	C00025+C00763+C00077
Metabolism	Lipid metabolism	Glycerophospholipid metabolism	3	0.99131	ko00564	M524T110_POS(1-Stearoyl-sn-glycerol 3-phosphocholine(LPC(18:0)));M146T361_4_POS(Acetylcholine);M184T457_1_POS(Phosphorylcholine)	C04230+C01996+C00588
Organismal Systems	Digestive system	Vitamin digestion and absorption	3	0.99131	ko04977	M373T374_2_POS(Biocytin);M451T24_POS(Vitamin k1);M228T29_NEG(Pyridoxal phosphate)	C05552+C02059+C00018
Environmental Information Processing	Signal transduction	cAMP signaling pathway	2	0.99131	ko04024	M146T361_4_POS(Acetylcholine);M103T217_NEG(3-hydroxybutyric acid)	C01996+C01089
Human Diseases	Cancer: overview	Choline metabolism in cancer	2	0.99131	ko05231	M524T110_POS(1-Stearoyl-sn-glycerol 3-phosphocholine(LPC(18:0)));M184T457_1_POS(Phosphorylcholine)	C04230+C00588
Metabolism	Amino acid metabolism	Valine, leucine and isoleucine biosynthesis	1	0.99131	ko00290	M175T328_NEG(2-Isopropylmalic acid)	C02504
Metabolism	Lipid metabolism	Glycerolipid metabolism	1	0.99131	ko00561	M565T414_NEG(Udp-d-glucose)	C00029
Metabolism	Lipid metabolism	Sphingolipid metabolism	1	0.99131	ko00600	M318T72_2_POS(Phytosphingosine)	C12144
Metabolism	Carbohydrate metabolism	Propanoate metabolism	1	0.99131	ko00640	M90T364_POS(Beta-alanine)	C00099
Metabolism	Carbohydrate metabolism	C5-Branched dibasic acid metabolism	1	0.99131	ko00660	M130T424_POS(L-Glutamate)	C00025
Metabolism	Metabolism of cofactors and vitamins	Thiamine metabolism	1	0.99131	ko00730	M228T29_NEG(Pyridoxal phosphate)	C00018
Organismal Systems	Digestive system	Protein digestion and absorption	4	0.99131	ko04974	M90T364_POS(Beta-alanine);M130T424_POS(L-Glutamate);M131T368_NEG(DL-asparagine);M101T39_NEG(Isovaleric acid)	C00099+C00025+C00152+C08262
Organismal Systems	Immune system	Platelet activation	1	0.99131	ko04611	M344T432_NEG(Guanosine 3',5'-cyclic monophosphate)	C00942
Organismal Systems	Endocrine system	Regulation of lipolysis in adipocytes	1	0.99131	ko04923	M344T432_NEG(Guanosine 3',5'-cyclic monophosphate)	C00942
Organismal Systems	Endocrine system	Renin secretion	1	0.99131	ko04924	M344T432_NEG(Guanosine 3',5'-cyclic monophosphate)	C00942
Metabolism	Global and overview maps	Biosynthesis of cofactors	16	0.99131	ko01240	M147T156_POS(5,6-dimethylbenzimidazole);M90T364_POS(Beta-alanine);M130T424_POS(L-Glutamate);M405T417_POS(Uridine 5'-diphosphate);M451T24_POS(Vitamin k1);M199T419_NEG(D-erythrose 4-phosphate);M259T479_NEG(D-fructose 6-phosphate);M101T312_NEG(D-galacturonic acid);M519T444_2_NEG(D-mannose 6-phosphate);M459T425_2_NEG(D-ribose 5-phosphate);M229T416_NEG(D-ribulose 5-phosphate);M273T431_NEG(Galacturonat…	C03114+C00099+C00025+C00015+C02059+C00279+C00085+C00333+C00275+C00117+C00199+C04037+C00096+C01251+C00018+C00029
Metabolism	Lipid metabolism	Secondary bile acid biosynthesis	1	0.99131	ko00121	M450T193_POS(Glycochenodeoxycholate)	C05466
Metabolism	Lipid metabolism	Primary bile acid biosynthesis	1	0.99131	ko00120	M450T193_POS(Glycochenodeoxycholate)	C05466
Metabolism	Metabolism of other amino acids	Taurine and hypotaurine metabolism	1	0.99131	ko00430	M130T424_POS(L-Glutamate)	C00025
Organismal Systems	Sensory system	Inflammatory mediator regulation of TRP channels	1	0.99131	ko04750	M611T51_2_POS(Capsaicin)	C06866
Human Diseases	Neurodegenerative disease	Parkinson disease	1	0.99131	ko05012	M196T288_NEG(3,4-Dihydroxy-L-phenylalanine(L-DOPA))	C00355
Metabolism	Global and overview maps	Nucleotide metabolism	7	0.99131	ko01232	M405T417_POS(Uridine 5'-diphosphate);M365T425_POS(Xanthosine 5'-monophosphate);M251T171_NEG(Deoxyinosine);M447T418_NEG(Deoxythymidine triphosphate);M442T431_NEG(Guanosine 5'-diphosphate);M227T110_NEG(Ile-Pro);M607T435_NEG(Thymidine 3',5'-cyclic monophosphate)	C00015+C00655+C05512+C00459+C00035+C00526+C00364
Metabolism	Metabolism of other amino acids	beta-Alanine metabolism	1	0.993241	ko00410	M90T364_POS(Beta-alanine)	C00099
Metabolism	Lipid metabolism	Arachidonic acid metabolism	1	0.99344	ko00590	M325T576_NEG(2,3-dinor-8-isoprostaglandin-f2.alpha.)	C14794
Organismal Systems	Nervous system	Retrograde endocannabinoid signaling	1	0.99344	ko04723	M130T424_POS(L-Glutamate)	C00025
Metabolism	Amino acid metabolism	Tryptophan metabolism	1	0.99344	ko00380	M255T285_POS(Melatonin)	C01598
Organismal Systems	Digestive system	Mineral absorption	1	0.99344	ko04978	M131T368_NEG(DL-asparagine)	C00152

## Sheet: SFK-vs-HH
Supplementary Table S7. KEGG analysis of differential metabolites Among SFK, SH, and HH Groups
KEGG_A_class	KEGG_B_class	Pathway	SFK-vs-HH	Qvalue	Pathway ID	Genes	K_IDs
Metabolism	Lipid metabolism	Steroid hormone biosynthesis	9	0.984119	ko00140	M369T33_POS(3-dehydroepiandrosterone sulfate);M290T529_1_POS(Beta-estradiol);M333T258_POS(Estrone sulfate);M329T147_2_NEG(21-hydroxyprogesterone);M465T20_1_NEG(Cholesteryl sulfate);M345T146_NEG(Corticosterone);M445T32_NEG(Estrone glucuronide);M313T79_NEG(Progesterone);M287T103_NEG(Testosterone)	C04555+C00951+C02538+C03205+C18043+C02140+C11133+C00410+C00535
Organismal Systems	Digestive system	Bile secretion	15	0.984119	ko04976	M369T33_POS(3-dehydroepiandrosterone sulfate);M203T287_POS(Acetylsalicylic acid);M226T290_POS(Acyclovir);M333T258_POS(Estrone sulfate);M502T30_1_POS(Fexofenadine);M412T225_POS(Fluvastatin);M308T420_POS(L-glutathione, reduced);M394T30_2_POS(Lithocholic acid);M130T153_POS(Metformin);M462T284_POS(Morphine-3-glucuronide);M421T22_POS(Ouabain);M389T31_2_NEG(Cholic acid);M152T162_NEG(Dopamine);M344T432_…	C04555+C01405+C06810+C02538+C06999+C07014+C00051+C03990+C07151+C16643+C01443+C00695+C03758+C00942+C07051
Human Diseases	Cancer: specific types	Breast cancer	2	0.984119	ko05224	M290T529_1_POS(Beta-estradiol);M313T79_NEG(Progesterone)	C00951+C00410
Metabolism	Lipid metabolism	Fatty acid biosynthesis	5	0.984119	ko00061	M171T49_NEG(Capric acid);M199T45_NEG(Dodecanoic acid);M227T38_NEG(Myristic acid);M281T34_3_NEG(Oleic acid);M255T34_2_NEG(Palmitic acid)	C01571+C02679+C06424+C00712+C00249
Human Diseases	Cancer: specific types	Prostate cancer	3	0.984119	ko05215	M290T529_1_POS(Beta-estradiol);M313T79_NEG(Progesterone);M287T103_NEG(Testosterone)	C00951+C00410+C00535
Drug Development	Target-based classification: Nuclear receptors	Progesterone, androgen and estrogen receptor agonists/antagonists	3	0.984119	ko07226	M290T529_1_POS(Beta-estradiol);M313T79_NEG(Progesterone);M287T103_NEG(Testosterone)	C00951+C00410+C00535
Metabolism	Energy metabolism	Sulfur metabolism	4	0.984119	ko00920	M428T417_POS(Adenosine 3',5'-diphosphate (pap));M105T353_POS(DL-cysteine);M130T232_POS(O-acetyl-l-serine);M126T278_4_POS(Taurine)	C00054+C00097+C00979+C00245
Human Diseases	Cancer: overview	Chemical carcinogenesis - receptor activation	4	0.984119	ko05207	M290T529_1_POS(Beta-estradiol);M166T3_POS(Epinephrine);M233T414_POS(Phenobarbital);M313T79_NEG(Progesterone)	C00951+C00788+C07434+C00410
Genetic Information Processing	Translation	Aminoacyl-tRNA biosynthesis	9	0.984119	ko00970	M105T353_POS(DL-cysteine);M231T391_POS(DL-proline);M150T154_POS(L-methionine);M166T315_POS(Phenylalanine);M244T418_NEG(3-Phosphoserine);M407T384_NEG(DL-tryptophan);M74T344_NEG(Glycine);M145T108_NEG(Lysine);M369T418_NEG(Phosphoserine)	C00097+C00148+C00073+C00079+C01005+C00078+C00037+C00047+C01005
Metabolism	Lipid metabolism	Biosynthesis of unsaturated fatty acids	5	0.984119	ko01040	M369T21_2_POS(Lignoceric acid);M309T157_NEG(Eicosenoic acid);M365T33_NEG(Nervonic acid);M281T34_3_NEG(Oleic acid);M255T34_2_NEG(Palmitic acid)	C08320+C16526+C08323+C00712+C00249
Metabolism	Carbohydrate metabolism	Ascorbate and aldarate metabolism	7	0.984119	ko00053	M337T146_NEG(Chalcone base + 2o, 1meo, 1prenyl or licochalcone a (not validated));M165T336_NEG(D-arabinonic acid);M101T312_NEG(D-galacturonic acid);M273T431_NEG(Galacturonate 1-phosphate);M604T435_NEG(Guanosine 5'-diphospho-.alpha.-d-mannose);M147T75_NEG(L-Arabinono-1,4-lactone);M115T321_NEG(Vitamin c)	C00652+C00878+C00333+C04037+C00096+C01114+C00072
Organismal Systems	Circulatory system	Vascular smooth muscle contraction	4	0.984119	ko04270	M268T286_POS(Adenosine);M353T303_POS(Prostaglandin i2);M319T49_NEG(20-hydroxyarachidonic acid);M344T432_NEG(Guanosine 3',5'-cyclic monophosphate)	C00212+C01312+C14748+C00942
Metabolism	Lipid metabolism	Primary bile acid biosynthesis	5	0.984119	ko00120	M459T28_POS((3r,5s,7r,9s,10s,12s,13r,14s,17r)-17-((2r)-7-hydroxy-6-methylheptan-2-yl)-10,13-dimethylhexadecahydro-1h-cyclopenta[a]phenanthrene-3,7,12-triol);M126T278_4_POS(Taurine);M468T32_POS(Trihydroxycholestanoic acid);M389T31_2_NEG(Cholic acid);M74T344_NEG(Glycine)	C05446+C00245+C04722+C00695+C00037
Metabolism	Global and overview maps	Carbon metabolism	12	0.984119	ko01200	M105T353_POS(DL-cysteine);M130T232_POS(O-acetyl-l-serine);M244T418_NEG(3-Phosphoserine);M257T446_NEG(6-Phospho-D-gluconate);M179T249_NEG(Alpha-d-glucose);M199T419_NEG(D-erythrose 4-phosphate);M259T479_NEG(D-fructose 6-phosphate);M177T106_NEG(D-glucono-1,5-lactone);M459T425_2_NEG(D-ribose 5-phosphate);M74T344_NEG(Glycine);M75T291_NEG(Glycolate);M369T418_NEG(Phosphoserine)	C00097+C00979+C01005+C00345+C00267+C00279+C00085+C00198+C00117+C00037+C00160+C01005
Metabolism	Metabolism of cofactors and vitamins	Thiamine metabolism	4	0.984119	ko00730	M105T353_POS(DL-cysteine);M224T154_POS(Thiamin monophosphate);M265T356_POS(Thiamine);M74T344_NEG(Glycine)	C00097+C01081+C00378+C00037
Metabolism	Amino acid metabolism	Glycine, serine and threonine metabolism	7	0.984119	ko00260	M114T162_2_POS(5-aminolevulinic acid);M118T258_3_POS(Betaine);M105T353_POS(DL-cysteine);M244T418_NEG(3-Phosphoserine);M407T384_NEG(DL-tryptophan);M74T344_NEG(Glycine);M369T418_NEG(Phosphoserine)	C00430+C00719+C00097+C01005+C00078+C00037+C01005
Genetic Information Processing	Folding, sorting and degradation	Sulfur relay system	3	0.984119	ko04122	M105T353_POS(DL-cysteine);M130T232_POS(O-acetyl-l-serine);M265T356_POS(Thiamine)	C00097+C00979+C00378
Organismal Systems	Development and regeneration	Axon regeneration	3	0.984119	ko04361	M221T225_POS(5-hydroxy-l-tryptophan);M348T152_POS(Arachidonoyl ethanolamide);M407T384_NEG(DL-tryptophan)	C00643+C11695+C00078
Metabolism	Chemical structure transformation maps	Biosynthesis of plant hormones	11	0.984119	ko01070	M150T154_POS(L-methionine);M166T315_POS(Phenylalanine);M136T162_POS(Trans-zeatin);M263T171_NEG(2-cis-4-trans-abscisic acid);M179T249_NEG(Alpha-d-glucose);M199T419_NEG(D-erythrose 4-phosphate);M259T479_NEG(D-fructose 6-phosphate);M407T384_NEG(DL-tryptophan);M347T278_NEG(Gibberellin a1);M227T385_2_NEG(Isopentenyl pyrophosphate);M209T109_NEG(Jasmonic acid)	C00073+C00079+C00371+C06082+C00267+C00279+C00085+C00078+C00859+C00129+C08491
Human Diseases	Drug resistance: antineoplastic	Endocrine resistance	2	0.984119	ko01522	M290T529_1_POS(Beta-estradiol);M287T103_NEG(Testosterone)	C00951+C00535
Organismal Systems	Endocrine system	Regulation of lipolysis in adipocytes	4	0.984119	ko04923	M268T286_POS(Adenosine);M166T3_POS(Epinephrine);M345T146_NEG(Corticosterone);M344T432_NEG(Guanosine 3',5'-cyclic monophosphate)	C00212+C00788+C02140+C00942
Organismal Systems	Endocrine system	Renin secretion	4	0.984119	ko04924	M268T286_POS(Adenosine);M428T435_POS(Adenosine 5'-diphosphate);M166T3_POS(Epinephrine);M344T432_NEG(Guanosine 3',5'-cyclic monophosphate)	C00212+C00008+C00788+C00942
Organismal Systems	Endocrine system	Aldosterone synthesis and secretion	4	0.984119	ko04925	M329T147_2_NEG(21-hydroxyprogesterone);M345T146_NEG(Corticosterone);M344T432_NEG(Guanosine 3',5'-cyclic monophosphate);M313T79_NEG(Progesterone)	C03205+C02140+C00942+C00410
Metabolism	Glycan biosynthesis and metabolism	N-Glycan biosynthesis	1	0.984119	ko00510	M604T435_NEG(Guanosine 5'-diphospho-.alpha.-d-mannose)	C00096
Metabolism	Glycan biosynthesis and metabolism	Glycosaminoglycan biosynthesis - chondroitin sulfate / dermatan sulfate	1	0.984119	ko00532	M428T417_POS(Adenosine 3',5'-diphosphate (pap))	C00054
Metabolism	Glycan biosynthesis and metabolism	Glycosaminoglycan biosynthesis - heparan sulfate / heparin	1	0.984119	ko00534	M428T417_POS(Adenosine 3',5'-diphosphate (pap))	C00054
Organismal Systems	Digestive system	Cobalamin transport and metabolism	1	0.984119	ko04980	M150T154_POS(L-methionine)	C00073
Human Diseases	Infectious disease: bacterial	Tuberculosis	1	0.984119	ko05152	M363T30_POS(Calcitriol)	C01673
Drug Development	Target-based classification: Enzymes	Catecholamine transferase inhibitors	1	0.984119	ko07216	M109T425_POS(1,2,3-benzenetriol)	C01108
Drug Development	Target-based classification: Enzymes	HIV protease inhibitors	1	0.984119	ko07218	M612T152_NEG(Indinavir)	C07051
Metabolism	Metabolism of other amino acids	Glutathione metabolism	5	0.984119	ko00480	M105T353_POS(DL-cysteine);M308T420_POS(L-glutathione, reduced);M74T344_NEG(Glycine);M131T341_NEG(Ornithine);M115T321_NEG(Vitamin c)	C00097+C00051+C00037+C00077+C00072
Metabolism	Metabolism of other amino acids	D-Amino acid metabolism	8	0.984119	ko00470	M148T278_POS(D-Glutamic acid);M105T353_POS(DL-cysteine);M231T391_POS(DL-proline);M150T154_POS(L-methionine);M166T315_POS(Phenylalanine);M74T344_NEG(Glycine);M145T108_NEG(Lysine);M131T341_NEG(Ornithine)	C00217+C00097+C00148+C00073+C00079+C00037+C00047+C00077
Metabolism	Global and overview maps	Biosynthesis of nucleotide sugars	8	0.984119	ko01250	M179T249_NEG(Alpha-d-glucose);M259T479_NEG(D-fructose 6-phosphate);M101T312_NEG(D-galacturonic acid);M258T166_NEG(D-glucosamine 1-phosphate);M519T444_2_NEG(D-mannose 6-phosphate);M273T431_NEG(Galacturonate 1-phosphate);M604T435_NEG(Guanosine 5'-diphospho-.alpha.-d-mannose);M535T421_NEG(Udp-xylose)	C00267+C00085+C00333+C06156+C00275+C04037+C00096+C00190
Environmental Information Processing	Signaling molecules and interaction	Neuroactive ligand-receptor interaction	9	0.984119	ko04080	M268T286_POS(Adenosine);M428T435_POS(Adenosine 5'-diphosphate);M348T152_POS(Arachidonoyl ethanolamide);M166T3_POS(Epinephrine);M353T303_POS(Prostaglandin i2);M126T278_4_POS(Taurine);M152T162_NEG(Dopamine);M74T344_NEG(Glycine);M313T79_NEG(Progesterone)	C00212+C00008+C11695+C00788+C01312+C00245+C03758+C00037+C00410
Metabolism	Chemical structure transformation maps	Biosynthesis of plant secondary metabolites	22	0.984119	ko01060	M114T162_2_POS(5-aminolevulinic acid);M105T353_POS(DL-cysteine);M150T154_POS(L-methionine);M166T315_POS(Phenylalanine);M298T100_POS(S-methyl-5'-thioadenosine);M219T287_POS(Theobromine);M136T162_POS(Trans-zeatin);M216T259_POS(Visnagin);M365T425_POS(Xanthosine 5'-monophosphate);M263T171_NEG(2-cis-4-trans-abscisic acid);M179T249_NEG(Alpha-d-glucose);M199T419_NEG(D-erythrose 4-phosphate);M259T479_NEG…	C00430+C00097+C00073+C00079+C00170+C07480+C00371+C09049+C00655+C06082+C00267+C00279+C00085+C00078+C03758+C00037+C00129+C08491+C00047+C00712+C00077+C00249
Organismal Systems	Digestive system	Mineral absorption	6	0.984119	ko04978	M363T30_POS(Calcitriol);M231T391_POS(DL-proline);M150T154_POS(L-methionine);M166T315_POS(Phenylalanine);M407T384_NEG(DL-tryptophan);M74T344_NEG(Glycine)	C01673+C00148+C00073+C00079+C00078+C00037
Metabolism	Amino acid metabolism	Cysteine and methionine metabolism	7	0.984119	ko00270	M105T353_POS(DL-cysteine);M308T420_POS(L-glutathione, reduced);M150T154_POS(L-methionine);M130T232_POS(O-acetyl-l-serine);M298T100_POS(S-methyl-5'-thioadenosine);M244T418_NEG(3-Phosphoserine);M369T418_NEG(Phosphoserine)	C00097+C00051+C00073+C00979+C00170+C01005+C01005
Metabolism	Metabolism of other amino acids	Phosphonate and phosphinate metabolism	2	0.984119	ko00440	M459T425_2_NEG(D-ribose 5-phosphate);M74T344_NEG(Glycine)	C00117+C00037
Organismal Systems	Endocrine system	GnRH secretion	2	0.984119	ko04929	M290T529_1_POS(Beta-estradiol);M287T103_NEG(Testosterone)	C00951+C00535
Organismal Systems	Excretory system	Endocrine and other factor-regulated calcium reabsorption	2	0.984119	ko04961	M290T529_1_POS(Beta-estradiol);M363T30_POS(Calcitriol)	C00951+C01673
Metabolism	Carbohydrate metabolism	Amino sugar and nucleotide sugar metabolism	8	0.984119	ko00520	M179T249_NEG(Alpha-d-glucose);M259T479_NEG(D-fructose 6-phosphate);M101T312_NEG(D-galacturonic acid);M258T166_NEG(D-glucosamine 1-phosphate);M519T444_2_NEG(D-mannose 6-phosphate);M273T431_NEG(Galacturonate 1-phosphate);M604T435_NEG(Guanosine 5'-diphospho-.alpha.-d-mannose);M535T421_NEG(Udp-xylose)	C00267+C00085+C00333+C06156+C00275+C04037+C00096+C00190
Metabolism	Lipid metabolism	alpha-Linolenic acid metabolism	3	0.984119	ko00592	M83T174_POS(3-hexen-1-ol, (z)-);M165T32_POS(Trans-traumatic acid);M209T109_NEG(Jasmonic acid)	C08492+C16308+C08491
Metabolism	Metabolism of cofactors and vitamins	Vitamin B6 metabolism	3	0.984119	ko00750	M199T419_NEG(D-erythrose 4-phosphate);M459T425_2_NEG(D-ribose 5-phosphate);M230T359_NEG(Pyridoxamine 5-phosphate)	C00279+C00117+C00647
Environmental Information Processing	Signal transduction	cAMP signaling pathway	5	0.984119	ko04024	M268T286_POS(Adenosine);M166T3_POS(Epinephrine);M353T303_POS(Prostaglandin i2);M103T217_NEG(3-hydroxybutyric acid);M152T162_NEG(Dopamine)	C00212+C00788+C01312+C01089+C03758
Metabolism	Amino acid metabolism	Lysine degradation	4	0.984119	ko00310	M147T365_NEG((S)-2-Hydroxyglutarate);M74T344_NEG(Glycine);M129T365_NEG(L-2-hydroxyglutaric acid);M145T108_NEG(Lysine)	C03196+C00037+C03196+C00047
Metabolism	Nucleotide metabolism	Purine metabolism	12	0.984119	ko00230	M268T286_POS(Adenosine);M428T417_POS(Adenosine 3',5'-diphosphate (pap));M428T435_POS(Adenosine 5'-diphosphate);M560T393_POS(Adenosine 5'-diphosphoribose);M444T241_POS(Guanosine diphosphate);M365T425_POS(Xanthosine 5'-monophosphate);M558T394_NEG(Adp-ribose);M211T383_NEG(D-ribose 1-phosphate);M459T425_2_NEG(D-ribose 5-phosphate);M251T171_NEG(Deoxyinosine);M74T344_NEG(Glycine);M344T432_NEG(Guanosine…	C00212+C00054+C00008+C00301+C00035+C00655+C00301+C00620+C00117+C05512+C00037+C00942
Organismal Systems	Digestive system	Protein digestion and absorption	8	0.984119	ko04974	M105T353_POS(DL-cysteine);M231T391_POS(DL-proline);M150T154_POS(L-methionine);M166T315_POS(Phenylalanine);M407T384_NEG(DL-tryptophan);M74T344_NEG(Glycine);M101T39_NEG(Isovaleric acid);M145T108_NEG(Lysine)	C00097+C00148+C00073+C00079+C00078+C00037+C08262+C00047
Metabolism	Chemical structure transformation maps	Biosynthesis of phenylpropanoids	12	0.984119	ko01061	M323T155_POS((+)-pinoresinol);M166T315_POS(Phenylalanine);M469T354_NEG(1,2,3,4,6-pentagalloyl .beta.-d-glucose);M223T354_NEG(3,5-dimethoxy-4-hydroxycinnamic acid);M179T249_NEG(Alpha-d-glucose);M179T259_NEG(Coniferyl alcohol);M199T419_NEG(D-erythrose 4-phosphate);M259T479_NEG(D-fructose 6-phosphate);M287T336_NEG(Dihydrokaempferol);M407T384_NEG(DL-tryptophan);M305T354_NEG(Genistein);M192T177_NEG(Tr…	C05366+C00079+C04576+C00482+C00267+C00590+C00279+C00085+C00974+C00078+C06563+C05610
Metabolism	Global and overview maps	Biosynthesis of amino acids	15	0.984119	ko01230	M105T353_POS(DL-cysteine);M231T391_POS(DL-proline);M150T154_POS(L-methionine);M130T232_POS(O-acetyl-l-serine);M166T315_POS(Phenylalanine);M244T418_NEG(3-Phosphoserine);M199T419_NEG(D-erythrose 4-phosphate);M259T479_NEG(D-fructose 6-phosphate);M459T425_2_NEG(D-ribose 5-phosphate);M407T384_NEG(DL-tryptophan);M74T344_NEG(Glycine);M205T51_NEG(Homocitrate);M145T108_NEG(Lysine);M131T341_NEG(Ornithine);…	C00097+C00148+C00073+C00979+C00079+C01005+C00279+C00085+C00117+C00078+C00037+C01251+C00047+C00077+C01005
Environmental Information Processing	Signal transduction	AMPK signaling pathway	4	0.984119	ko04152	M428T435_POS(Adenosine 5'-diphosphate);M130T153_POS(Metformin);M259T479_NEG(D-fructose 6-phosphate);M169T123_NEG(Epigallocatechin gallate)	C00008+C07151+C00085+C09731
Human Diseases	Endocrine and metabolic disease	Insulin resistance	4	0.984119	ko04931	M204T292_5_POS(Acetylcarnitine);M259T479_NEG(D-fructose 6-phosphate);M258T166_NEG(D-glucosamine 1-phosphate);M537T31_NEG(N-palmitoyl-d-sphingosine)	C02571+C00085+C06156+C00195
Metabolism	Lipid metabolism	Fatty acid elongation	1	0.984119	ko00062	M255T34_2_NEG(Palmitic acid)	C00249
Metabolism	Metabolism of other amino acids	Selenocompound metabolism	1	0.984119	ko00450	M196T25_2_NEG(Seleno-l-methionine)	C05335
Metabolism	Metabolism of cofactors and vitamins	Retinol metabolism	1	0.984119	ko00830	M243T272_1_POS(All-trans-4-hydroxyretinoic acid)	C16677
Environmental Information Processing	Signal transduction	VEGF signaling pathway	1	0.984119	ko04370	M353T303_POS(Prostaglandin i2)	C01312
Organismal Systems	Endocrine system	Prolactin signaling pathway	3	0.984119	ko04917	M290T529_1_POS(Beta-estradiol);M152T162_NEG(Dopamine);M313T79_NEG(Progesterone)	C00951+C03758+C00410
Metabolism	Amino acid metabolism	Lysine biosynthesis	2	0.984119	ko00300	M205T51_NEG(Homocitrate);M145T108_NEG(Lysine)	C01251+C00047
Human Diseases	Drug resistance: antineoplastic	Antifolate resistance	2	0.984119	ko01523	M150T154_POS(L-methionine);M607T435_NEG(Thymidine 3',5'-cyclic monophosphate)	C00073+C00364
Environmental Information Processing	Signal transduction	cGMP-PKG signaling pathway	2	0.984119	ko04022	M268T286_POS(Adenosine);M344T432_NEG(Guanosine 3',5'-cyclic monophosphate)	C00212+C00942
Metabolism	Global and overview maps	Biosynthesis of secondary metabolites	62	0.984119	ko01110	M290T242_POS((-)-atropine);M377T21_2_POS((+)-aphidicolin);M323T155_POS((+)-pinoresinol);M83T174_POS(3-hexen-1-ol, (z)-);M114T162_2_POS(5-aminolevulinic acid);M428T435_POS(Adenosine 5'-diphosphate);M171T30_POS(Anethole);M272T520_POS(Asp-Arg);M453T281_POS(Asperuloside);M587T445_POS(Canthaxanthin);M105T353_POS(DL-cysteine);M231T391_POS(DL-proline);M274T201_1_POS(Emetine);M150T154_POS(L-methionine);M…	C02046+C06088+C05366+C08492+C00430+C00008+C10428+C01479+C09769+C08583+C00097+C00148+C09421+C00073+C00561+C22168+C15895+C00979+C00079+C01604+C06535+C00844+C00961+C07480+C16308+C00371+C00655+C06082+C01005+C00482+C00345+C11983+C00267+C07592+C00590+C10763+C00279+C00085+C00198+C00275+C00117+C00974+C00078+C02679+C03758+C06563+C00859+C07601+C00037+C00160+C00096+C01251+C00129+C08262+C08491+C00047+C00077+…
Metabolism	Carbohydrate metabolism	Fructose and mannose metabolism	4	0.984119	ko00051	M179T249_NEG(Alpha-d-glucose);M259T479_NEG(D-fructose 6-phosphate);M519T444_2_NEG(D-mannose 6-phosphate);M604T435_NEG(Guanosine 5'-diphospho-.alpha.-d-mannose)	C00267+C00085+C00275+C00096
Metabolism	Carbohydrate metabolism	Pentose phosphate pathway	6	0.984119	ko00030	M257T446_NEG(6-Phospho-D-gluconate);M199T419_NEG(D-erythrose 4-phosphate);M259T479_NEG(D-fructose 6-phosphate);M177T106_NEG(D-glucono-1,5-lactone);M211T383_NEG(D-ribose 1-phosphate);M459T425_2_NEG(D-ribose 5-phosphate)	C00345+C00279+C00085+C00198+C00620+C00117
Organismal Systems	Immune system	Platelet activation	3	0.984119	ko04611	M428T435_POS(Adenosine 5'-diphosphate);M353T303_POS(Prostaglandin i2);M344T432_NEG(Guanosine 3',5'-cyclic monophosphate)	C00008+C01312+C00942
Organismal Systems	Endocrine system	Ovarian steroidogenesis	3	0.984119	ko04913	M290T529_1_POS(Beta-estradiol);M313T79_NEG(Progesterone);M287T103_NEG(Testosterone)	C00951+C00410+C00535
Metabolism	Chemical structure transformation maps	Biosynthesis of alkaloids derived from ornithine, lysine and nicotinic acid	8	0.984119	ko01064	M290T242_POS((-)-atropine);M166T315_POS(Phenylalanine);M156T390_POS(Swainsonine);M179T249_NEG(Alpha-d-glucose);M189T373_NEG(Cytisine);M259T479_NEG(D-fructose 6-phosphate);M145T108_NEG(Lysine);M131T341_NEG(Ornithine)	C02046+C00079+C10173+C00267+C10763+C00085+C00047+C00077
Metabolism	Metabolism of cofactors and vitamins	Biotin metabolism	2	0.984119	ko00780	M170T325_POS(7-keto-8-aminopelargonic acid);M145T108_NEG(Lysine)	C01092+C00047
Cellular Processes	Transport and catabolism	Lysosome	2	0.984119	ko04142	M428T435_POS(Adenosine 5'-diphosphate);M519T444_2_NEG(D-mannose 6-phosphate)	C00008+C00275
Human Diseases	Substance dependence	Morphine addiction	2	0.984119	ko05032	M268T286_POS(Adenosine);M152T162_NEG(Dopamine)	C00212+C03758
Organismal Systems	Environmental adaptation	Thermogenesis	4	0.984119	ko04714	M428T435_POS(Adenosine 5'-diphosphate);M348T152_POS(Arachidonoyl ethanolamide);M290T529_1_POS(Beta-estradiol);M344T432_NEG(Guanosine 3',5'-cyclic monophosphate)	C00008+C11695+C00951+C00942
Human Diseases	Cancer: overview	Pathways in cancer	3	0.984119	ko05200	M290T529_1_POS(Beta-estradiol);M313T79_NEG(Progesterone);M287T103_NEG(Testosterone)	C00951+C00410+C00535
Metabolism	Lipid metabolism	Fatty acid degradation	1	0.984119	ko00071	M255T34_2_NEG(Palmitic acid)	C00249
Metabolism	Xenobiotics biodegradation and metabolism	Metabolism of xenobiotics by cytochrome P450	1	0.984119	ko00980	M232T34_POS(4-(methylnitrosamino)-1-(3-pyridyl)-1-butanol)	C19574
Cellular Processes	Cell growth and death	Oocyte meiosis	1	0.984119	ko04114	M313T79_NEG(Progesterone)	C00410
Cellular Processes	Transport and catabolism	Mitophagy - animal	1	0.984119	ko04137	M444T241_POS(Guanosine diphosphate)	C00035
Cellular Processes	Transport and catabolism	Endocytosis	1	0.984119	ko04144	M444T241_POS(Guanosine diphosphate)	C00035
Organismal Systems	Nervous system	Neurotrophin signaling pathway	1	0.984119	ko04722	M537T31_NEG(N-palmitoyl-d-sphingosine)	C00195
Organismal Systems	Sensory system	Phototransduction	1	0.984119	ko04744	M344T432_NEG(Guanosine 3',5'-cyclic monophosphate)	C00942
Organismal Systems	Endocrine system	Progesterone-mediated oocyte maturation	1	0.984119	ko04914	M313T79_NEG(Progesterone)	C00410
Organismal Systems	Endocrine system	Adipocytokine signaling pathway	1	0.984119	ko04920	M537T31_NEG(N-palmitoyl-d-sphingosine)	C00195
Human Diseases	Neurodegenerative disease	Prion disease	1	0.984119	ko05020	M345T146_NEG(Corticosterone)	C02140
Human Diseases	Infectious disease: parasitic	Leishmaniasis	1	0.984119	ko05140	M537T31_NEG(N-palmitoyl-d-sphingosine)	C00195
Human Diseases	Infectious disease: parasitic	African trypanosomiasis	1	0.984119	ko05143	M407T384_NEG(DL-tryptophan)	C00078
Drug Development	Target-based classification: Nuclear receptors	Glucocorticoid and mineralocorticoid receptor agonists/antagonists	1	0.984119	ko07225	M313T79_NEG(Progesterone)	C00410
Metabolism	Chemical structure transformation maps	Biosynthesis of alkaloids derived from shikimate pathway	12	0.984119	ko01063	M151T144_POS(3-methoxytyramine);M221T225_POS(5-hydroxy-l-tryptophan);M274T201_1_POS(Emetine);M166T315_POS(Phenylalanine);M276T385_POS(Physostigmine);M260T279_POS(Skimmianine);M179T249_NEG(Alpha-d-glucose);M398T255_NEG(Colchicine);M199T419_NEG(D-erythrose 4-phosphate);M259T479_NEG(D-fructose 6-phosphate);M407T384_NEG(DL-tryptophan);M152T162_NEG(Dopamine)	C05587+C00643+C09421+C00079+C06535+C10740+C00267+C07592+C00279+C00085+C00078+C03758
Cellular Processes	Cellular community - eukaryotes	Gap junction	2	0.984119	ko04540	M152T162_NEG(Dopamine);M344T432_NEG(Guanosine 3',5'-cyclic monophosphate)	C03758+C00942
Organismal Systems	Nervous system	Dopaminergic synapse	2	0.984119	ko04728	M151T144_POS(3-methoxytyramine);M152T162_NEG(Dopamine)	C05587+C03758
Organismal Systems	Endocrine system	Thyroid hormone synthesis	2	0.984119	ko04918	M308T420_POS(L-glutathione, reduced);M459T425_2_NEG(D-ribose 5-phosphate)	C00051+C00117
Human Diseases	Substance dependence	Alcoholism	2	0.984119	ko05034	M268T286_POS(Adenosine);M152T162_NEG(Dopamine)	C00212+C03758
Metabolism	Amino acid metabolism	Tyrosine metabolism	5	0.984119	ko00350	M151T144_POS(3-methoxytyramine);M166T3_POS(Epinephrine);M107T20_NEG(3-hydroxyphenylacetic acid);M181T354_NEG(3,4-dihydroxyhydrocinnamic acid);M152T162_NEG(Dopamine)	C05587+C00788+C05593+C10447+C03758
Cellular Processes	Cell growth and death	Ferroptosis	3	0.984119	ko04216	M105T353_POS(DL-cysteine);M308T420_POS(L-glutathione, reduced);M227T385_2_NEG(Isopentenyl pyrophosphate)	C00097+C00051+C00129
Human Diseases	Neurodegenerative disease	Parkinson disease	3	0.984119	ko05012	M268T286_POS(Adenosine);M428T435_POS(Adenosine 5'-diphosphate);M152T162_NEG(Dopamine)	C00212+C00008+C03758
Environmental Information Processing	Membrane transport	ABC transporters	16	0.984119	ko02010	M114T162_2_POS(5-aminolevulinic acid);M268T286_POS(Adenosine);M118T258_3_POS(Betaine);M332T408_POS(Ciprofloxacin);M231T391_POS(DL-proline);M308T420_POS(L-glutathione, reduced);M166T315_POS(Phenylalanine);M126T278_4_POS(Taurine);M265T356_POS(Thiamine);M101T312_NEG(D-galacturonic acid);M226T323_NEG(Deoxycytidine);M251T171_NEG(Deoxyinosine);M369T420_NEG(Digalacturonate);M74T344_NEG(Glycine);M145T108…	C00430+C00212+C00719+C05349+C00148+C00051+C00079+C00245+C00378+C00333+C00881+C05512+C02273+C00037+C00047+C00077
Metabolism	Chemical structure transformation maps	Biosynthesis of terpenoids and steroids	6	0.984119	ko01062	M263T171_NEG(2-cis-4-trans-abscisic acid);M179T249_NEG(Alpha-d-glucose);M259T479_NEG(D-fructose 6-phosphate);M347T278_NEG(Gibberellin a1);M407T418_NEG(Ginkgolide a);M227T385_2_NEG(Isopentenyl pyrophosphate)	C06082+C00267+C00085+C00859+C07601+C00129
Environmental Information Processing	Signal transduction	Sphingolipid signaling pathway	2	0.984119	ko04071	M268T286_POS(Adenosine);M537T31_NEG(N-palmitoyl-d-sphingosine)	C00212+C00195
Metabolism	Lipid metabolism	Steroid biosynthesis	1	0.984119	ko00100	M363T30_POS(Calcitriol)	C01673
Metabolism	Biosynthesis of other secondary metabolites	Penicillin and cephalosporin biosynthesis	1	0.984119	ko00311	M105T353_POS(DL-cysteine)	C00097
Metabolism	Metabolism of cofactors and vitamins	Folate biosynthesis	1	0.984119	ko00790	M236T24_2_NEG(Sepiapterin)	C00835
Metabolism	Global and overview maps	Fatty acid metabolism	1	0.984119	ko01212	M255T34_2_NEG(Palmitic acid)	C00249
Cellular Processes	Transport and catabolism	Autophagy - animal	1	0.984119	ko04140	M444T241_POS(Guanosine diphosphate)	C00035
Organismal Systems	Aging	Longevity regulating pathway - worm	1	0.984119	ko04212	M281T34_3_NEG(Oleic acid)	C00712
Human Diseases	Endocrine and metabolic disease	AGE-RAGE signaling pathway in diabetic complications	1	0.984119	ko04933	M537T31_NEG(N-palmitoyl-d-sphingosine)	C00195
Human Diseases	Cancer: overview	Chemical carcinogenesis - DNA adducts	1	0.984119	ko05204	M232T34_POS(4-(methylnitrosamino)-1-(3-pyridyl)-1-butanol)	C19574
Metabolism	Global and overview maps	Biosynthesis of cofactors	21	0.984119	ko01240	M114T162_2_POS(5-aminolevulinic acid);M170T325_POS(7-keto-8-aminopelargonic acid);M428T435_POS(Adenosine 5'-diphosphate);M105T353_POS(DL-cysteine);M308T420_POS(L-glutathione, reduced);M150T154_POS(L-methionine);M224T154_POS(Thiamin monophosphate);M265T356_POS(Thiamine);M401T416_NEG(Cytidine 5'-diphosphate);M199T419_NEG(D-erythrose 4-phosphate);M259T479_NEG(D-fructose 6-phosphate);M101T312_NEG(D-g…	C00430+C01092+C00008+C00097+C00051+C00073+C01081+C00378+C00112+C00279+C00085+C00333+C00275+C00117+C00078+C04037+C00037+C00096+C01251+C00105+C00072
Metabolism	Global and overview maps	Microbial metabolism in diverse environments	29	0.984119	ko01120	M109T425_POS(1,2,3-benzenetriol);M105T33_POS(4-methylbenzyl alcohol);M114T162_2_POS(5-aminolevulinic acid);M91T31_POS(Benzyl alcohol);M105T353_POS(DL-cysteine);M130T232_POS(O-acetyl-l-serine);M219T287_POS(Theobromine);M147T365_NEG((S)-2-Hydroxyglutarate);M194T50_NEG(2-hydroxylamino-4,6-dinitrotoluene);M197T419_NEG(2,4,5-trichlorophenol);M226T22_NEG(2,4,6-trinitrotoluene);M107T20_NEG(3-hydroxyphen…	C01108+C06757+C00430+C00556+C00097+C00979+C07480+C03196+C16393+C07101+C16391+C05593+C01005+C00345+C00267+C00279+C00085+C00198+C00117+C00037+C00160+C01251+C03196+C00047+C06606+C01005+C06337+C00535+C00072
Metabolism	Amino acid metabolism	Phenylalanine, tyrosine and tryptophan biosynthesis	3	0.984119	ko00400	M166T315_POS(Phenylalanine);M199T419_NEG(D-erythrose 4-phosphate);M407T384_NEG(DL-tryptophan)	C00079+C00279+C00078
Metabolism	Lipid metabolism	Sphingolipid metabolism	2	0.984119	ko00600	M318T72_2_POS(Phytosphingosine);M537T31_NEG(N-palmitoyl-d-sphingosine)	C12144+C00195
Metabolism	Chemical structure transformation maps	Biosynthesis of alkaloids derived from terpenoid and polyketide	5	0.984119	ko01066	M86T173_POS(2-methylpyrrolidine);M398T164_2_POS(Solanidine);M414T185_2_POS(Solasodine);M179T249_NEG(Alpha-d-glucose);M259T479_NEG(D-fructose 6-phosphate)	C10820+C06543+C10822+C00267+C00085
Metabolism	Metabolism of terpenoids and polyketides	Terpenoid backbone biosynthesis	1	0.984119	ko00900	M227T385_2_NEG(Isopentenyl pyrophosphate)	C00129
Organismal Systems	Aging	Longevity regulating pathway	1	0.984119	ko04211	M130T153_POS(Metformin)	C07151
Organismal Systems	Circulatory system	Adrenergic signaling in cardiomyocytes	1	0.984119	ko04261	M166T3_POS(Epinephrine)	C00788
Organismal Systems	Nervous system	Long-term depression	1	0.984119	ko04730	M344T432_NEG(Guanosine 3',5'-cyclic monophosphate)	C00942
Organismal Systems	Sensory system	Olfactory transduction	1	0.984119	ko04740	M344T432_NEG(Guanosine 3',5'-cyclic monophosphate)	C00942
Organismal Systems	Endocrine system	Cortisol synthesis and secretion	1	0.984119	ko04927	M313T79_NEG(Progesterone)	C00410
Human Diseases	Endocrine and metabolic disease	Cushing syndrome	1	0.984119	ko04934	M313T79_NEG(Progesterone)	C00410
Human Diseases	Neurodegenerative disease	Amyotrophic lateral sclerosis	1	0.984119	ko05014	M428T435_POS(Adenosine 5'-diphosphate)	C00008
Human Diseases	Cardiovascular disease	Diabetic cardiomyopathy	4	0.984119	ko05415	M308T420_POS(L-glutathione, reduced);M259T479_NEG(D-fructose 6-phosphate);M258T166_NEG(D-glucosamine 1-phosphate);M537T31_NEG(N-palmitoyl-d-sphingosine)	C00051+C00085+C06156+C00195
Metabolism	Global and overview maps	Metabolic pathways	115	0.984119	ko01100	M290T242_POS((-)-atropine);M323T155_POS((+)-pinoresinol);M459T28_POS((3r,5s,7r,9s,10s,12s,13r,14s,17r)-17-((2r)-7-hydroxy-6-methylheptan-2-yl)-10,13-dimethylhexadecahydro-1h-cyclopenta[a]phenanthrene-3,7,12-triol);M369T33_POS(3-dehydroepiandrosterone sulfate);M151T144_POS(3-methoxytyramine);M105T33_POS(4-methylbenzyl alcohol);M114T162_2_POS(5-aminolevulinic acid);M221T225_POS(5-hydroxy-l-tryptoph…	C02046+C05366+C05446+C04555+C05587+C06757+C00430+C00643+C01092+C00212+C00054+C00008+C00301+C16677+C00556+C00951+C00719+C01673+C02354+C00217+C00097+C00148+C00788+C02538+C00035+C00051+C00073+C00561+C15895+C00884+C00979+C00079+C12144+C01312+C00844+C03451+C00170+C00961+C00245+C07480+C01081+C00378+C00371+C04722+C00655+C03196+C06082+C07101+C14748+C03205+C01089+C05593+C01005+C10447+C00482+C00345+C11983+…
Metabolism	Nucleotide metabolism	Pyrimidine metabolism	6	0.984119	ko00240	M328T282_POS(Cytidine 2',3'-cyclic phosphate);M401T416_NEG(Cytidine 5'-diphosphate);M226T323_NEG(Deoxycytidine);M447T418_NEG(Deoxythymidine triphosphate);M607T435_NEG(Thymidine 3',5'-cyclic monophosphate);M323T411_NEG(Uridine 5'-monophosphate)	C02354+C00112+C00881+C00459+C00364+C00105
Metabolism	Amino acid metabolism	Phenylalanine metabolism	3	0.984119	ko00360	M265T23_POS(Phenylacetyl-l-glutamine);M166T315_POS(Phenylalanine);M107T20_NEG(3-hydroxyphenylacetic acid)	C04148+C00079+C05593
Metabolism	Metabolism of cofactors and vitamins	Pantothenate and CoA biosynthesis	2	0.984119	ko00770	M428T417_POS(Adenosine 3',5'-diphosphate (pap));M105T353_POS(DL-cysteine)	C00054+C00097
Metabolism	Metabolism of cofactors and vitamins	Porphyrin metabolism	2	0.984119	ko00860	M114T162_2_POS(5-aminolevulinic acid);M74T344_NEG(Glycine)	C00430+C00037
Organismal Systems	Nervous system	Synaptic vesicle cycle	2	0.984119	ko04721	M152T162_NEG(Dopamine);M74T344_NEG(Glycine)	C03758+C00037
Metabolism	Global and overview maps	Nucleotide metabolism	10	0.984119	ko01232	M268T286_POS(Adenosine);M428T435_POS(Adenosine 5'-diphosphate);M444T241_POS(Guanosine diphosphate);M365T425_POS(Xanthosine 5'-monophosphate);M401T416_NEG(Cytidine 5'-diphosphate);M226T323_NEG(Deoxycytidine);M251T171_NEG(Deoxyinosine);M447T418_NEG(Deoxythymidine triphosphate);M607T435_NEG(Thymidine 3',5'-cyclic monophosphate);M323T411_NEG(Uridine 5'-monophosphate)	C00212+C00008+C00035+C00655+C00112+C00881+C05512+C00459+C00364+C00105
Metabolism	Biosynthesis of other secondary metabolites	Caffeine metabolism	1	0.984119	ko00232	M219T287_POS(Theobromine)	C07480
Metabolism	Xenobiotics biodegradation and metabolism	Drug metabolism - other enzymes	1	0.984119	ko00983	M189T277_POS(6-(methylthio)purine)	C16614
Environmental Information Processing	Signal transduction	Ras signaling pathway	1	0.984119	ko04014	M444T241_POS(Guanosine diphosphate)	C00035
Environmental Information Processing	Signal transduction	Rap1 signaling pathway	1	0.984119	ko04015	M444T241_POS(Guanosine diphosphate)	C00035
Environmental Information Processing	Signal transduction	FoxO signaling pathway	1	0.984119	ko04068	M428T435_POS(Adenosine 5'-diphosphate)	C00008
Organismal Systems	Endocrine system	Estrogen signaling pathway	1	0.984119	ko04915	M290T529_1_POS(Beta-estradiol)	C00951
Organismal Systems	Endocrine system	Parathyroid hormone synthesis, secretion and action	1	0.984119	ko04928	M363T30_POS(Calcitriol)	C01673
Organismal Systems	Digestive system	Salivary secretion	1	0.984119	ko04970	M344T432_NEG(Guanosine 3',5'-cyclic monophosphate)	C00942
Metabolism	Lipid metabolism	Secondary bile acid biosynthesis	2	0.984119	ko00121	M394T30_2_POS(Lithocholic acid);M389T31_2_NEG(Cholic acid)	C03990+C00695
Metabolism	Carbohydrate metabolism	Starch and sucrose metabolism	2	0.984119	ko00500	M339T421_1_NEG(Alpha-d-glucose 1,6-bisphosphate);M259T479_NEG(D-fructose 6-phosphate)	C01231+C00085
Human Diseases	Cancer: overview	Chemical carcinogenesis - reactive oxygen species	2	0.984119	ko05208	M290T529_1_POS(Beta-estradiol);M308T420_POS(L-glutathione, reduced)	C00951+C00051
Metabolism	Chemical structure transformation maps	Biosynthesis of alkaloids derived from histidine and purine	5	0.984119	ko01065	M219T287_POS(Theobromine);M365T425_POS(Xanthosine 5'-monophosphate);M179T249_NEG(Alpha-d-glucose);M259T479_NEG(D-fructose 6-phosphate);M101T39_NEG(Isovaleric acid)	C07480+C00655+C00267+C00085+C08262
Metabolism	Metabolism of other amino acids	Taurine and hypotaurine metabolism	2	0.984119	ko00430	M105T353_POS(DL-cysteine);M126T278_4_POS(Taurine)	C00097+C00245
Metabolism	Lipid metabolism	Linoleic acid metabolism	1	0.984119	ko00591	M295T152_POS(13-keto-9z,11e-octadecadienoic acid)	C14765
Cellular Processes	Cell growth and death	Necroptosis	1	0.984119	ko04217	M537T31_NEG(N-palmitoyl-d-sphingosine)	C00195
Organismal Systems	Environmental adaptation	Circadian entrainment	1	0.984119	ko04713	M344T432_NEG(Guanosine 3',5'-cyclic monophosphate)	C00942
Organismal Systems	Endocrine system	Oxytocin signaling pathway	1	0.984119	ko04921	M344T432_NEG(Guanosine 3',5'-cyclic monophosphate)	C00942
Human Diseases	Substance dependence	Cocaine addiction	1	0.984119	ko05030	M152T162_NEG(Dopamine)	C03758
Human Diseases	Substance dependence	Amphetamine addiction	1	0.984119	ko05031	M152T162_NEG(Dopamine)	C03758
Human Diseases	Cancer: overview	Central carbon metabolism in cancer	7	0.984119	ko05230	M105T353_POS(DL-cysteine);M231T391_POS(DL-proline);M150T154_POS(L-methionine);M166T315_POS(Phenylalanine);M259T479_NEG(D-fructose 6-phosphate);M407T384_NEG(DL-tryptophan);M74T344_NEG(Glycine)	C00097+C00148+C00073+C00079+C00085+C00078+C00037
Metabolism	Global and overview maps	2-Oxocarboxylic acid metabolism	6	0.984119	ko01210	M150T154_POS(L-methionine);M166T315_POS(Phenylalanine);M407T384_NEG(DL-tryptophan);M205T51_NEG(Homocitrate);M145T108_NEG(Lysine);M131T341_NEG(Ornithine)	C00073+C00079+C00078+C01251+C00047+C00077
Metabolism	Carbohydrate metabolism	Pentose and glucuronate interconversions	2	0.984119	ko00040	M101T312_NEG(D-galacturonic acid);M369T420_NEG(Digalacturonate)	C00333+C02273
Metabolism	Amino acid metabolism	Tryptophan metabolism	3	0.984119	ko00380	M221T225_POS(5-hydroxy-l-tryptophan);M247T380_NEG(6-hydroxymelatonin);M407T384_NEG(DL-tryptophan)	C00643+C05643+C00078
Metabolism	Metabolism of cofactors and vitamins	Lipoic acid metabolism	1	0.984119	ko00785	M74T344_NEG(Glycine)	C00037
Organismal Systems	Excretory system	Proximal tubule bicarbonate reclamation	1	0.984119	ko04964	M179T249_NEG(Alpha-d-glucose)	C00267
Metabolism	Carbohydrate metabolism	Pyruvate metabolism	2	0.984119	ko00620	M380T367_POS(S-lactoylglutathione);M205T51_NEG(Homocitrate)	C03451+C01251
Cellular Processes	Transport and catabolism	Efferocytosis	2	0.984119	ko04148	M150T154_POS(L-methionine);M131T341_NEG(Ornithine)	C00073+C00077
Organismal Systems	Nervous system	Serotonergic synapse	2	0.984119	ko04726	M221T225_POS(5-hydroxy-l-tryptophan);M407T384_NEG(DL-tryptophan)	C00643+C00078
Metabolism	Energy metabolism	Oxidative phosphorylation	1	0.984119	ko00190	M428T435_POS(Adenosine 5'-diphosphate)	C00008
Environmental Information Processing	Signal transduction	HIF-1 signaling pathway	1	0.984119	ko04066	M115T321_NEG(Vitamin c)	C00072
Metabolism	Carbohydrate metabolism	Glycolysis / Gluconeogenesis	2	0.984119	ko00010	M179T249_NEG(Alpha-d-glucose);M259T479_NEG(D-fructose 6-phosphate)	C00267+C00085
Metabolism	Carbohydrate metabolism	Galactose metabolism	2	0.984119	ko00052	M179T249_NEG(Alpha-d-glucose);M259T479_NEG(D-fructose 6-phosphate)	C00267+C00085
Metabolism	Amino acid metabolism	Arginine and proline metabolism	3	0.984119	ko00330	M231T391_POS(DL-proline);M340T527_POS(Methylergonovine);M131T341_NEG(Ornithine)	C00148+C00884+C00077
Organismal Systems	Digestive system	Vitamin digestion and absorption	3	0.984119	ko04977	M265T356_POS(Thiamine);M230T359_NEG(Pyridoxamine 5-phosphate);M115T321_NEG(Vitamin c)	C00378+C00647+C00072
Organismal Systems	Digestive system	Carbohydrate digestion and absorption	1	0.984119	ko04973	M441T446_NEG(Sucralose)	C12285
Metabolism	Lipid metabolism	Arachidonic acid metabolism	2	0.984119	ko00590	M353T303_POS(Prostaglandin i2);M319T49_NEG(20-hydroxyarachidonic acid)	C01312+C14748
Human Diseases	Neurodegenerative disease	Pathways of neurodegeneration - multiple diseases	1	0.994627	ko05022	M428T435_POS(Adenosine 5'-diphosphate)	C00008
Metabolism	Amino acid metabolism	Arginine biosynthesis	1	0.996943	ko00220	M131T341_NEG(Ornithine)	C00077
Organismal Systems	Sensory system	Inflammatory mediator regulation of TRP channels	1	0.996943	ko04750	M348T152_POS(Arachidonoyl ethanolamide)	C11695
Metabolism	Carbohydrate metabolism	Glyoxylate and dicarboxylate metabolism	2	0.996943	ko00630	M74T344_NEG(Glycine);M75T291_NEG(Glycolate)	C00037+C00160
Metabolism	Carbohydrate metabolism	Butanoate metabolism	1	0.996943	ko00650	M103T217_NEG(3-hydroxybutyric acid)	C01089
Metabolism	Xenobiotics biodegradation and metabolism	Drug metabolism - cytochrome P450	1	0.996943	ko00982	M462T284_POS(Morphine-3-glucuronide)	C16643
Organismal Systems	Nervous system	Retrograde endocannabinoid signaling	1	0.998881	ko04723	M348T152_POS(Arachidonoyl ethanolamide)	C11695
Organismal Systems	Endocrine system	Glucagon signaling pathway	1	0.998881	ko04922	M259T479_NEG(D-fructose 6-phosphate)	C00085
Metabolism	Lipid metabolism	Glycerophospholipid metabolism	1	0.998881	ko00564	M150T149_POS(Triethanolamine)	C06771
Organismal Systems	Sensory system	Taste transduction	1	0.998881	ko04742	M428T435_POS(Adenosine 5'-diphosphate)	C00008
