# Supplementary material for: Integrated Transcriptomic and Metabolomic Analysis Reveals the Meat Production Features in Hybrid Sheep
Source: Animals (Basel). 2026 Jan 3;16(1):137. doi: 10.3390/ani16010137 (PMC12784912; doi:10.3390/ani16010137)
Supplement: Supplementary file 1 [file animals-16-00137-s001.zip › Table S8.xlsx]

## Sheet: SFK-vs-SH
Supplementary Table S8. MetPA analysis of differential metabolites Among SFK, SH, and HH Groups
id	Expected	Hits	Impact	meta	Metabolite
Phenylalanine, tyrosine and tryptophan biosynthesis(ko00400)	0.4	2	0.5	L-methionine;Phenylalanine	M150T154_POS;M166T315_POS
D-Glutamine and D-glutamate metabolism(ko00471)	0.6	2	0.5	D-glutamine;D-Glutamic acid	M130T357_POS;M148T278_POS
Taurine and hypotaurine metabolism(ko00430)	0.8	2	0.42857	Taurine;Cysteic acid	M126T278_4_POS;M170T331_POS
Pentose and glucuronate interconversions(ko00040)	1.8	2	0.15624	Udp-d-glucose;D-xylose	M565T414_NEG;M151T356_POS
Ascorbate and aldarate metabolism(ko00053)	0.8	1	0	Udp-d-glucose	M565T414_NEG
Tryptophan metabolism(ko00380)	4.1	4	0.09058	3-hydroxyanthranilic acid;2'-deoxycytidine 5'-monophosphate;6-hydroxymelatonin;Taurochenodeoxycholate	M152T155_NEG;M306T155_NEG;M247T380_NEG;M498T133_NEG
Ubiquinone and other terpenoid-quinone biosynthesis(ko00130)	0.9	1	1	L-methionine	M150T154_POS
Biotin metabolism(ko00780)	1	1	0.15	Biocytin	M373T374_2_POS
Phenylalanine metabolism(ko00360)	1	1	0.35714	Phenylalanine	M166T315_POS
Glycerophospholipid metabolism(ko00564)	3.6	3	0.0822	Choline;Phosphatidylserine;Phosphorylcholine	M104T261_POS;M384T156_NEG;M184T457_1_POS
Amino sugar and nucleotide sugar metabolism(ko00520)	3.7	3	0.15535	N-acetylneuraminate;N-acetyl-d-glucosamine;Udp-d-glucose	M308T280_NEG;M256T295_NEG;M565T414_NEG
Arginine and proline metabolism(ko00330)	3.8	3	0.18843	L-Proline;Ornithine;D-proline	M116T326_POS;M131T341_NEG;M114T295_NEG
Arginine biosynthesis(ko00220)	1.4	1	0.06091	Ornithine	M131T341_NEG
Nicotinate and nicotinamide metabolism(ko00760)	1.5	1	0.1943	Niacinamide	M123T61_3_POS
Starch and sucrose metabolism(ko00500)	1.8	1	0.00974	Udp-d-glucose	M565T414_NEG
Glycine, serine and threonine metabolism(ko00260)	3.3	2	0	Choline;5-aminolevulinic acid	M104T261_POS;M114T162_2_POS
Arachidonic acid metabolism(ko00590)	3.6	2	0.02023	Adp-ribose;Adenosine 5'-diphosphoribose;Perillaldehyde	M558T394_NEG;M560T393_POS;M151T59_POS
Purine metabolism(ko00230)	6.5	4	0.00652	Allantoin;Uric acid;Adenine;Adenosine	M157T173_NEG;M167T356_NEG;M134T160_NEG;M268T286_POS
Fatty acid elongation(ko00062)	3.9	2	0.06063	Palmitic acid;5,6-dimethylbenzimidazole	M255T34_2_NEG;M147T156_POS
Fatty acid degradation(ko00071)	3.9	2	0.07943	Palmitic acid;5,6-dimethylbenzimidazole	M255T34_2_NEG;M147T156_POS
Lysine degradation(ko00310)	2.5	1	0.04695	Maleamic acid	M114T173_NEG
Folate biosynthesis(ko00790)	2.7	1	0	Sepiapterin	M236T24_2_NEG
Galactose metabolism(ko00052)	2.7	1	0.00228	Udp-d-glucose	M565T414_NEG
Glutathione metabolism(ko00480)	2.8	1	0	Ornithine	M131T341_NEG
Porphyrin and chlorophyll metabolism(ko00860)	3	1	0.02799	5-aminolevulinic acid	M114T162_2_POS
Aminoacyl-tRNA biosynthesis(ko00970)	4.8	2	0	L-Proline;Phenylalanine	M116T326_POS;M166T315_POS
Cysteine and methionine metabolism(ko00270)	3.3	1	0	Cysteic acid	M170T331_POS
Biosynthesis of unsaturated fatty acids(ko01040)	3.6	1	0	Palmitic acid	M255T34_2_NEG
Pyrimidine metabolism(ko00240)	3.9	1	0.05986	Thymidine	M241T98_NEG
Steroid biosynthesis(ko00100)	4.2	1	0.00206	Calcitriol	M363T30_POS
Tyrosine metabolism(ko00350)	4.2	1	0.08276	L-methionine	M150T154_POS
Primary bile acid biosynthesis(ko00120)	4.6	1	0.00758	Taurine	M126T278_4_POS
Fatty acid biosynthesis(ko00061)	4.7	1	0.01473	Palmitic acid	M255T34_2_NEG
Drug metabolism - cytochrome P450(ko00982)	5.5	1	0.02174	4-hydroxytamoxifen	M299T331_NEG
Metabolism of xenobiotics by cytochrome P450(ko00980)	6.8	1	0.08673	Aflatoxin b1	M313T282_POS

## Sheet: HH-vs-SH
Supplementary Table S8. MetPA analysis of differential metabolites Among SFK, SH, and HH Groups
id	Expected	Hits	Impact	meta	Metabolite
Starch and sucrose metabolism(ko00500)	2.4968	5	0.07823	Alpha-d-glucose 1,6-bisphosphate;D-fructose 6-phosphate;Udp-d-glucose;Sucrose;Isomaltose	M339T421_1_NEG;M259T479_NEG;M565T414_NEG;M341T348_NEG;M221T258_NEG
Ascorbate and aldarate metabolism(ko00053)	1.1097	2	0	Myo-inositol;Udp-d-glucose	M179T375_NEG;M565T414_NEG
Pentose phosphate pathway(ko00030)	3.0516	4	0.42653	D-erythrose 4-phosphate;D-ribose 5-phosphate;6-phosphogluconic acid;D-ribulose 5-phosphate	M199T419_NEG;M459T425_2_NEG;M257T393_1_NEG;M229T416_NEG
Amino sugar and nucleotide sugar metabolism(ko00520)	5.1323	6	0.23653	D-mannose 6-phosphate;D-fructose 6-phosphate;D-ribose 1-phosphate;N-acetyl-d-glucosamine;Udp-d-glucose;Uridine diphosphate-n-acetylglucosamine	M519T444_2_NEG;M259T479_NEG;M211T383_NEG;M256T295_NEG;M565T414_NEG;M606T402_NEG
Synthesis and degradation of ketone bodies(ko00072)	0.69355	1	0	3-hydroxybutyric acid	M103T217_NEG
Nitrogen metabolism(ko00910)	0.83226	1	0	L-Glutamate	M130T424_POS
D-Glutamine and D-glutamate metabolism(ko00471)	0.83226	1	0.5	L-Glutamate	M130T424_POS
Arginine biosynthesis(ko00220)	1.9419	2	0.17766	Ornithine;L-Glutamate	M131T341_NEG;M130T424_POS
Butanoate metabolism(ko00650)	2.0806	2	0	3-hydroxybutyric acid;L-Glutamate	M103T217_NEG;M130T424_POS
Sulfur metabolism(ko00920)	1.1097	1	0	Thiosulfuric acid	M135T148_NEG
Retinol metabolism(ko00830)	2.3581	2	0.00515	Oleoyl-l-carnitine;O-acetyl-l-serine	M426T160_POS;M130T232_POS
Pentose and glucuronate interconversions(ko00040)	2.4968	2	0.07812	Udp-d-glucose;D-ribulose 5-phosphate	M565T414_NEG;M229T416_NEG
Terpenoid backbone biosynthesis(ko00900)	2.4968	2	0.3	Mevalonic acid;Isopentenyl pyrophosphate	M147T272_NEG;M227T385_2_NEG
Galactose metabolism(ko00052)	3.7452	3	0.04116	Myo-inositol;Udp-d-glucose;Sucrose	M179T375_NEG;M565T414_NEG;M341T348_NEG
Glutathione metabolism(ko00480)	3.8839	3	0.04664	Ornithine;L-Glutamate;Cytidine 2',3'-cyclic phosphate	M131T341_NEG;M130T424_POS;M328T282_POS
Alanine, aspartate and glutamate metabolism(ko00250)	3.8839	3	0.2452	N-acetylaspartylglutamic acid;L-Glutamate;D-aspartic acid	M305T411_POS;M130T424_POS;M115T399_NEG
Caffeine metabolism(ko00232)	1.3871	1	0	Theobromine	M219T287_POS
Biotin metabolism(ko00780)	1.3871	1	0.15	Biocytin	M373T374_2_POS
Pyrimidine metabolism(ko00240)	5.4097	4	0.12576	Thymidine 3',5'-cyclic monophosphate;Beta-alanine;6-Phospho-D-gluconate;Uridine 5'-diphosphate	M607T435_NEG;M90T364_POS;M257T446_NEG;M405T417_POS
Lysine degradation(ko00310)	3.4677	2	0.04695	Maleamic acid;Carnitine	M114T173_NEG;M162T390_POS
Folate biosynthesis(ko00790)	3.7452	2	0	Eicosenoic acid;Sepiapterin	M309T157_NEG;M236T24_2_NEG
Purine metabolism(ko00230)	9.0161	6	0.0762	Deoxyinosine;Guanosine 3',5'-cyclic monophosphate;Guanosine 5'-diphosphate;D-ribose 5-phosphate;Fumarate;Allantoin	M251T171_NEG;M344T432_NEG;M442T431_NEG;M459T425_2_NEG;M115T563_NEG;M157T173_NEG
Histidine metabolism(ko00340)	2.2194	1	0	L-Glutamate	M130T424_POS
Arginine and proline metabolism(ko00330)	5.271	3	0.19663	Ornithine;L-Glutamate;D-proline	M131T341_NEG;M130T424_POS;M114T295_NEG
Porphyrin and chlorophyll metabolism(ko00860)	4.1613	2	0.07465	Biliverdin;L-Glutamate	M581T162_NEG;M130T424_POS
Pantothenate and CoA biosynthesis(ko00770)	2.6355	1	0.02143	Beta-alanine	M90T364_POS
Glyoxylate and dicarboxylate metabolism(ko00630)	4.4387	2	0	L-Glutamate;Malate	M130T424_POS;M133T377_1_NEG
Citrate cycle (TCA cycle)(ko00020)	2.7742	1	0.04412	Malate	M133T377_1_NEG
Fructose and mannose metabolism(ko00051)	2.7742	1	0.15735	D-mannose 6-phosphate	M519T444_2_NEG
Cysteine and methionine metabolism(ko00270)	4.5774	2	0.02184	3-Phosphoserine;Deoxythymidine triphosphate;Phosphoserine	M244T418_NEG;M447T418_NEG;M369T418_NEG
Glycine, serine and threonine metabolism(ko00260)	4.5774	2	0.09584	3-Phosphoserine;Phosphoserine;Betaine	M244T418_NEG;M369T418_NEG;M118T258_3_POS
Sphingolipid metabolism(ko00600)	2.9129	1	0.00406	Phytosphingosine	M318T72_2_POS
beta-Alanine metabolism(ko00410)	2.9129	1	0.39925	Beta-alanine	M90T364_POS
Pyruvate metabolism(ko00620)	3.0516	1	0.0311	Malate	M133T377_1_NEG
Propanoate metabolism(ko00640)	3.1903	1	0	Beta-alanine	M90T364_POS
Glycerophospholipid metabolism(ko00564)	4.9935	2	0.00937	Acetylcholine;Phosphorylcholine	M146T361_4_POS;M184T457_1_POS
Phosphatidylinositol signaling system(ko04070)	3.8839	1	0.03736	Myo-inositol	M179T375_NEG
Inositol phosphate metabolism(ko00562)	4.1613	1	0.12939	Myo-inositol	M179T375_NEG
Steroid hormone biosynthesis(ko00140)	11.79	5	0.09425	Estrone sulfate;Quinate;21-hydroxyprogesterone;Beta-estradiol;Testosterone	M333T258_POS;M191T314_NEG;M329T147_2_NEG;M290T529_1_POS;M287T103_NEG
Arachidonic acid metabolism(ko00590)	4.9935	1	0.10648	S-methyl-5'-thioadenosine	M298T100_POS
Fatty acid elongation(ko00062)	5.4097	1	0.06063	5,6-dimethylbenzimidazole	M147T156_POS
Fatty acid degradation(ko00071)	5.4097	1	0.07943	5,6-dimethylbenzimidazole	M147T156_POS
Tryptophan metabolism(ko00380)	5.6871	1	0.02735	Melatonin	M255T285_POS
Tyrosine metabolism(ko00350)	5.8258	1	0.01751	3-methoxytyramine	M151T144_POS
Fatty acid biosynthesis(ko00061)	6.5194	1	0	Dodecanoic acid	M199T45_NEG
Aminoacyl-tRNA biosynthesis(ko00970)	6.6581	1	0	L-Glutamate	M130T424_POS
Drug metabolism - cytochrome P450(ko00982)	7.629	1	0	Norcodeine	M268T425_POS
Metabolism of xenobiotics by cytochrome P450(ko00980)	9.4323	1	0.03571	4-(methylnitrosamino)-1-(3-pyridyl)-1-butanol	M232T34_POS

## Sheet: SFK-vs-HH
Supplementary Table S8. MetPA analysis of differential metabolites Among SFK, SH, and HH Groups
id	Expected	Hits	Impact	meta	Metabolite
Phenylalanine, tyrosine and tryptophan biosynthesis(ko00400)	0.63226	2	0.5	Phenylalanine;L-methionine	M166T315_POS;M150T154_POS
Biotin metabolism(ko00780)	1.5806	2	0.15	Arachidonoyl ethanolamide;Lysine	M348T152_POS;M145T108_NEG
Phenylalanine metabolism(ko00360)	1.5806	2	0.35714	Hippuric acid;Phenylalanine	M162T23_POS;M166T315_POS
Synthesis and degradation of ketone bodies(ko00072)	0.79032	1	0	3-hydroxybutyric acid	M103T217_NEG
D-Glutamine and D-glutamate metabolism(ko00471)	0.94839	1	0.5	D-Glutamic acid	M148T278_POS
Pentose phosphate pathway(ko00030)	3.4774	3	0.17609	D-ribose 5-phosphate;D-erythrose 4-phosphate;D-glucono-1,5-lactone	M459T425_2_NEG;M199T419_NEG;M177T106_NEG
Thiamine metabolism(ko00730)	1.1065	1	0	Thiamine	M265T356_POS
Amino sugar and nucleotide sugar metabolism(ko00520)	5.8484	5	0.10187	Alpha-d-glucose;D-mannose 6-phosphate;D-ribose 1-phosphate;D-fructose 6-phosphate;Adenosine 5'-diphosphate	M179T249_NEG;M519T444_2_NEG;M211T383_NEG;M259T479_NEG;M428T435_POS
Ascorbate and aldarate metabolism(ko00053)	1.2645	1	0	Cholesteryl sulfate	M465T20_1_NEG
Sulfur metabolism(ko00920)	1.2645	1	0	Thiosulfuric acid	M135T148_NEG
Taurine and hypotaurine metabolism(ko00430)	1.2645	1	0.42857	Taurine	M126T278_4_POS
Ubiquinone and other terpenoid-quinone biosynthesis(ko00130)	1.4226	1	1	L-methionine	M150T154_POS
Glycine, serine and threonine metabolism(ko00260)	5.2161	4	0.34161	3-Phosphoserine;Betaine;5-aminolevulinic acid;Glycine;Phosphoserine	M244T418_NEG;M118T258_3_POS;M114T162_2_POS;M74T344_NEG;M369T418_NEG
Starch and sucrose metabolism(ko00500)	2.8452	2	0.01826	Alpha-d-glucose 1,6-bisphosphate;D-fructose 6-phosphate	M339T421_1_NEG;M259T479_NEG
Caffeine metabolism(ko00232)	1.5806	1	0	Theobromine	M219T287_POS
Glutathione metabolism(ko00480)	4.4258	3	0.11571	Cytidine 2',3'-cyclic phosphate;Glycine;Ornithine	M328T282_POS;M74T344_NEG;M131T341_NEG
Fructose and mannose metabolism(ko00051)	3.1613	2	0.15735	Alpha-d-glucose;D-mannose 6-phosphate	M179T249_NEG;M519T444_2_NEG
Sphingolipid metabolism(ko00600)	3.3194	2	0.0426	13-keto-9z,11e-octadecadienoic acid;Phytosphingosine	M295T152_POS;M318T72_2_POS
Pyrimidine metabolism(ko00240)	6.1645	4	0.18314	Deoxycytidine;6-Phospho-D-gluconate;Thymidine 3',5'-cyclic monophosphate;Uridine 5'-monophosphate	M226T323_NEG;M257T446_NEG;M607T435_NEG;M323T411_NEG
Arginine biosynthesis(ko00220)	2.2129	1	0.06091	Ornithine	M131T341_NEG
Tyrosine metabolism(ko00350)	6.6387	4	0.24173	L-methionine;Epinephrine;3-methoxytyramine;Dopamine	M150T154_POS;M166T3_POS;M151T144_POS;M152T162_NEG
Butanoate metabolism(ko00650)	2.371	1	0	3-hydroxybutyric acid	M103T217_NEG
Arachidonic acid metabolism(ko00590)	5.6903	3	0.12671	S-methyl-5'-thioadenosine;Adp-ribose;Adenosine 5'-diphosphoribose;Prostaglandin i2	M298T100_POS;M558T394_NEG;M560T393_POS;M353T303_POS
Folate biosynthesis(ko00790)	4.2677	2	0	Sepiapterin;Eicosenoic acid	M236T24_2_NEG;M309T157_NEG
Retinol metabolism(ko00830)	2.6871	1	0	O-acetyl-l-serine	M130T232_POS
Fatty acid biosynthesis(ko00061)	7.429	4	0.01473	Myristic acid;Capric acid;Palmitic acid;Dodecanoic acid	M227T38_NEG;M171T49_NEG;M255T34_2_NEG;M199T45_NEG
Pentose and glucuronate interconversions(ko00040)	2.8452	1	0.125	Cytidine 5'-diphosphate	M401T416_NEG
Terpenoid backbone biosynthesis(ko00900)	2.8452	1	0.18571	Isopentenyl pyrophosphate	M227T385_2_NEG
Porphyrin and chlorophyll metabolism(ko00860)	4.7419	2	0.02799	5-aminolevulinic acid;Glycine	M114T162_2_POS;M74T344_NEG
Glyoxylate and dicarboxylate metabolism(ko00630)	5.0581	2	0.18519	Glycine;Glycolate	M74T344_NEG;M75T291_NEG
Cysteine and methionine metabolism(ko00270)	5.2161	2	0.02184	Deoxythymidine triphosphate;3-Phosphoserine;Phosphoserine	M447T418_NEG;M244T418_NEG;M369T418_NEG
Pyruvate metabolism(ko00620)	3.4774	1	0.0591	S-lactoylglutathione	M380T367_POS
Primary bile acid biosynthesis(ko00120)	7.271	3	0.01516	Taurine;Cholic acid;Glycine	M126T278_4_POS;M389T31_2_NEG;M74T344_NEG
Purine metabolism(ko00230)	10.274	5	0.05106	Adenosine;Deoxyinosine;Guanosine 3',5'-cyclic monophosphate;Guanosine diphosphate;D-ribose 5-phosphate	M268T286_POS;M251T171_NEG;M344T432_NEG;M444T241_POS;M459T425_2_NEG
Biosynthesis of unsaturated fatty acids(ko01040)	5.6903	2	0	Oleic acid;Palmitic acid	M281T34_3_NEG;M255T34_2_NEG
Lysine degradation(ko00310)	3.9516	1	0	Lysine	M145T108_NEG
Aminoacyl-tRNA biosynthesis(ko00970)	7.5871	3	0	Phenylalanine;Glycine;Lysine	M166T315_POS;M74T344_NEG;M145T108_NEG
Steroid hormone biosynthesis(ko00140)	13.435	7	0.18781	Corticosterone;21-hydroxyprogesterone;Beta-estradiol;Estrone sulfate;Estrone glucuronide;Testosterone;Progesterone	M345T146_NEG;M329T147_2_NEG;M290T529_1_POS;M333T258_POS;M445T32_NEG;M287T103_NEG;M313T79_NEG
Glycolysis / Gluconeogenesis(ko00010)	4.1097	1	0.00084	Alpha-d-glucose	M179T249_NEG
Galactose metabolism(ko00052)	4.2677	1	0.02924	Alpha-d-glucose	M179T249_NEG
Tryptophan metabolism(ko00380)	6.4806	2	0.13094	6-hydroxymelatonin;5-hydroxy-l-tryptophan	M247T380_NEG;M221T225_POS
Steroid biosynthesis(ko00100)	6.6387	2	0.00206	Calcitriol;Reticuline	M363T30_POS;M330T278_POS
Arginine and proline metabolism(ko00330)	6.0065	1	0.11063	Ornithine	M131T341_NEG
Fatty acid elongation(ko00062)	6.1645	1	0	Palmitic acid	M255T34_2_NEG
Fatty acid degradation(ko00071)	6.1645	1	0	Palmitic acid	M255T34_2_NEG
Drug metabolism - cytochrome P450(ko00982)	8.6935	1	0	Morphine-3-glucuronide	M462T284_POS
Metabolism of xenobiotics by cytochrome P450(ko00980)	10.748	1	0.03571	4-(methylnitrosamino)-1-(3-pyridyl)-1-butanol	M232T34_POS
