# Supplementary material for: Integrated Transcriptomic and Metabolomic Analysis Reveals the Meat Production Features in Hybrid Sheep
Source: Animals (Basel). 2026 Jan 3;16(1):137. doi: 10.3390/ani16010137 (PMC12784912; doi:10.3390/ani16010137)
Supplement: Supplementary file 1 [file animals-16-00137-s001.zip › Table S9.xlsx]

## Sheet: Sheet1
Supplementary Table S9.Pathway Association Analysis
KEGG_A_class	KEGG_B_class	Pathway	Genes	Gene_Qvalue	Metabolites	Metabolite_Qvalue	Pathway ID	Gene_Genes	Gene_K_IDs	Metabolite_Genes	Metabolite_K_IDs
Metabolism	Global and overview maps	Metabolic pathways	169	4.19227e-15	157	0.00092394	ko01100	ENSOARG00000000042(CYP2E1);ENSOARG00000000296(ENTPD2);ENSOARG00000000307(Smox);ENSOARG00000000484(ALDOC);ENSOARG00000000718(TGDS);ENSOARG00000000738(ADH2-2);ENSOARG00000000860(ENTPD5);ENSOARG00000001456(GFPT2);ENSOARG00000001558(RENBP);ENSOARG00000001725(IMPA2);ENSOARG00000001799(AOC1);ENSOARG00000002204(LPIN3);ENSOARG00000002819(ALOX5);ENSOARG00000002831(IMPDH1);ENSOARG00000002986(HSD11B2);ENSOA…	K07415+K01509+K12259+K01623+K01710+K13980+K01511+K00820+K01787+K01092+K11182+K15728+K00461+K00088+K00071+K00274+K00501+K13509+K14592+K05283+K00764+K07232+K23727+K10203+K01834+K00771+K12373+K21289+K01689+K17497+K15631+K00432+K00725+K00857+K01062+K13645+K01698+K07553+K01724+K01640+K13296+K13711+K01493+K00688+K19872+K07412+K05284+K17989+K09828+K00432+K16342+K00710+K00432+K00901+K12408+K00750+K01230+…	M649T18_POS(.beta.-nicotinamide adenine dinucleotide, reduced(NADH));M290T242_POS((-)-atropine);M323T155_POS((+)-pinoresinol);M369T33_POS(3-dehydroepiandrosterone sulfate);M151T144_POS(3-methoxytyramine);M84T357_POS(4-aminoimidazole);M105T33_POS(4-methylbenzyl alcohol);M114T162_2_POS(5-aminolevulinic acid);M339T34_POS(5,6-dihydroxy-8z,11z,14z-eicosatrienoic acid);M147T156_POS(5,6-dimethylbenzimid…	C00004+C02046+C05366+C04555+C05587+C05239+C06757+C00430+C14772+C03114+C01092+C06802+C00212+C00054+C00301+C06800+C00556+C00099+C00951+C00719+C05552+C01673+C10784+C06866+C00487+C00114+C00251+C00506+C02354+C03752+C00092+C00217+C00064+C00644+C01220+C00181+C00792+C02538+C00530+C00025+C00073+C00148+C00561+C01598+C15895+C12270+C00153+C00979+C00079+C00588+C12144+C08972+C00170+C00245+C07480+C01081+C04722+…
Organismal Systems	Digestive system	Protein digestion and absorption	29	8.8334e-08	8	0.961744	ko04974	ENSOARG00000001113(COL16A1);ENSOARG00000001508(COL1A2);ENSOARG00000002129(Col5a1);ENSOARG00000003370(Mme);ENSOARG00000004606(COL22A1);ENSOARG00000004871(COL1A1);ENSOARG00000005106(COL28A1);ENSOARG00000005274(CPA3);ENSOARG00000006115(COL4A1);ENSOARG00000006184(COL21A1);ENSOARG00000006410(COL12A1);ENSOARG00000006515(COL4A2);ENSOARG00000008335(COL11A2);ENSOARG00000011945(ELN);ENSOARG00000012810(COL6…	K24339+K06236+K19721+K01389+K16630+K06236+K23619+K08780+K06237+K16629+K08132+K06237+K19721+K14211+K06238+K06238+K19721+K06238+K06238+K14208+K19721+K19720+K08133+K23455+K06238+K13781+K13867+K05849+K08133	M90T364_POS(Beta-alanine);M130T357_POS(D-glutamine);M130T424_POS(L-Glutamate);M150T154_POS(L-methionine);M116T326_POS(L-Proline);M166T315_POS(Phenylalanine);M131T368_NEG(DL-asparagine);M101T39_NEG(Isovaleric acid)	C00099+C00064+C00025+C00073+C00148+C00079+C00152+C08262
Human Diseases	Infectious disease: parasitic	Amoebiasis	24	2.60472e-06	1	0.961744	ko05146	ENSOARG00000000744(LAMC2);ENSOARG00000001508(COL1A2);ENSOARG00000002532(CD1B);ENSOARG00000002846(IGHM);ENSOARG00000004871(COL1A1);ENSOARG00000005792(TLR4);ENSOARG00000006115(COL4A1);ENSOARG00000006515(COL4A2);ENSOARG00000007228(Lamb1);ENSOARG00000007322(CD1A);ENSOARG00000009000(ITGAM);ENSOARG00000009195(PLCB1);ENSOARG00000012021(IL6);ENSOARG00000012367(ITGB2);ENSOARG00000012997(GNA15);ENSOARG0000…	K06246+K06236+K06448+K06856+K06236+K10160+K06237+K06237+K05636+K06448+K06461+K05858+K05405+K06464+K04637+K05637+K04345+K10159+K19720+K19662+K05635+K05717+K04391+K06856	M244T357_POS(N-acetyl-d-galactosamine)	C01074
Metabolism	Lipid metabolism	Arachidonic acid metabolism	21	3.99412e-06	3	0.961744	ko00590	ENSOARG00000000042(CYP2E1);ENSOARG00000002819(ALOX5);ENSOARG00000005518(GPX7);ENSOARG00000007274(CYP2B11);ENSOARG00000007929(GPX3);ENSOARG00000007935(PLA2G4A);ENSOARG00000007965(GPX8);ENSOARG00000008702(CYP2J2);ENSOARG00000009659(EPHX2);ENSOARG00000009762(AKR1C1);ENSOARG00000010028(AKR1C1);ENSOARG00000010907(PGFS);ENSOARG00000011490(AKR1C3);ENSOARG00000011663(PGFS);ENSOARG00000011857(AKR1C1);ENSO…	K07415+K00461+K00432+K07412+K00432+K16342+K00432+K07418+K08726+K04119+K04119+K04119+K04119+K04119+K04119+K01832+K04119+K01831+K00084+K00509+K00432	M339T34_POS(5,6-dihydroxy-8z,11z,14z-eicosatrienoic acid);M325T576_NEG(2,3-dinor-8-isoprostaglandin-f2.alpha.);M384T156_NEG(Phosphatidylserine)	C14772+C14794+C00157
Metabolism	Xenobiotics biodegradation and metabolism	Drug metabolism - cytochrome P450	15	4.58545e-05	5	0.961744	ko00982	ENSOARG00000000042(CYP2E1);ENSOARG00000000738(ADH2-2);ENSOARG00000003052(MAOA);ENSOARG00000012259(FMO3);ENSOARG00000012434(FMO2);ENSOARG00000014051(ALDH3B1);ENSOARG00000016052(AOX1);ENSOARG00000016420(AOX2);ENSOARG00000017584(GSTA1);ENSOARG00000019281(GSTM1);ENSOARG00000019285(GSTM1);ENSOARG00000020524(FMO5);ENSOARG00000020582(MGST1);MSTRG.12215(GSTA1);MSTRG.23048(ADH2-1)	K07415+K13980+K00274+K00485+K00485+K00129+K00157+K00157+K00799+K00799+K00799+K00485+K00799+K00799+K13980	M285T323_POS(Cyclophosphamide);M268T425_POS(Norcodeine);M372T133_POS(Tamoxifen);M173T341_2_NEG(2-propylglutaric acid);M299T331_NEG(4-hydroxytamoxifen)	C07888+C16576+C07108+C16658+C05011
Metabolism	Metabolism of other amino acids	Glutathione metabolism	15	4.92696e-05	3	0.961744	ko00480	ENSOARG00000004190(CHAC2);ENSOARG00000005518(GPX7);ENSOARG00000007929(GPX3);ENSOARG00000007965(GPX8);ENSOARG00000008968(SMS);ENSOARG00000011841(ANPEP);ENSOARG00000015333(RRM2);ENSOARG00000016253(SMS);ENSOARG00000017584(GSTA1);ENSOARG00000018980(IDH1);ENSOARG00000019281(GSTM1);ENSOARG00000019285(GSTM1);ENSOARG00000020582(MGST1);ENSOARG00000021156(GPX2);MSTRG.12215(GSTA1)	K07232+K00432+K00432+K00432+K00802+K11140+K10808+K00802+K00799+K00031+K00799+K00799+K00799+K00432+K00799	M130T424_POS(L-Glutamate);M131T341_NEG(Ornithine);M115T321_NEG(Vitamin c)	C00025+C00077+C00072
Environmental Information Processing	Signal transduction	cGMP-PKG signaling pathway	26	0.000166042	2	0.961744	ko04022	ENSOARG00000001225(ADORA1);ENSOARG00000001774(ATP2B4);ENSOARG00000002147(PIK3R6);ENSOARG00000002479(PIK3R5);ENSOARG00000002495(MYLK4);ENSOARG00000004785(PIK3CG);ENSOARG00000006517(PDE3B);ENSOARG00000009195(PLCB1);ENSOARG00000009653(RGS2);ENSOARG00000009752(ADRA1A);ENSOARG00000010722(CREB3L3);ENSOARG00000012825(Cacna1s);ENSOARG00000014352(ADRB2);ENSOARG00000015706(MYLK3);ENSOARG00000016017(PDE5A);…	K04265+K05850+K21290+K21290+K00907+K21289+K13296+K05858+K18154+K04135+K09048+K04857+K04142+K00907+K13762+K05853+K17445+K04857+K02183+K17751+K04268+K06268+K05852+K03898+K04939+K05849	M268T286_POS(Adenosine);M344T432_NEG(Guanosine 3',5'-cyclic monophosphate)	C00212+C00942
Environmental Information Processing	Signal transduction	Calcium signaling pathway	41	0.000199169	1	0.961744	ko04020	ENSOARG00000000603(FLT4);ENSOARG00000001774(ATP2B4);ENSOARG00000002495(MYLK4);ENSOARG00000002846(IGHM);ENSOARG00000003293(PDGFD);ENSOARG00000003578(FGF18);ENSOARG00000006374(TRB);ENSOARG00000008583(CACNA1A);ENSOARG00000008891(NTRK2);ENSOARG00000009195(PLCB1);ENSOARG00000009752(ADRA1A);ENSOARG00000010157(GDNF);ENSOARG00000010833(NTRK3);ENSOARG00000011552(DRD1);ENSOARG00000012024(PTGER3);ENSOARG000…	K05097+K05850+K00907+K06856+K05450+K04358+K10785+K04344+K04360+K05858+K04135+K05452+K05101+K04144+K04260+K05449+K04857+K04637+K04262+K04345+K04142+K05218+K08794+K00907+K04163+K05094+K05853+K07190+K05221+K13755+K04857+K19662+K02183+K04363+K04279+K06268+K05852+K04358+K05849+K04855+K06856	M649T18_POS(.beta.-nicotinamide adenine dinucleotide, reduced(NADH))	C00004
Human Diseases	Cancer: overview	Pathways in cancer	54	0.000520729	4	0.961744	ko05200	ENSOARG00000000603(FLT4);ENSOARG00000000744(LAMC2);ENSOARG00000002808(Wnt10b);ENSOARG00000003578(FGF18);ENSOARG00000004414(CEBPA);ENSOARG00000004730(STK4);ENSOARG00000004731(CTNNA3);ENSOARG00000005067(VHL);ENSOARG00000005456(BIRC5);ENSOARG00000005647(RASGRP4);ENSOARG00000006115(COL4A1);ENSOARG00000006358(CSF1R);ENSOARG00000006515(COL4A2);ENSOARG00000006553(SPI1);ENSOARG00000006674(GLI1);ENSOARG00…	K05097+K06246+K01357+K04358+K09055+K04411+K05691+K03871+K08731+K12363+K06237+K05090+K06237+K09438+K16797+K04289+K05636+K09389+K05066+K05858+K04448+K06231+K03875+K05405+K04260+K05449+K05133+K05637+K04345+K16366+K04388+K15589+K00444+K05094+K02432+K00799+K19662+K01398+K02183+K01357+K04363+K05635+K00799+K00799+K05717+K00182+K05061+K06054+K20994+K03898+K00799+K04538+K04358+K00799	M290T529_1_POS(Beta-estradiol);M115T563_NEG(Fumarate);M133T377_1_NEG(Malate);M287T103_NEG(Testosterone)	C00951+C00122+C00149+C00535
Human Diseases	Endocrine and metabolic disease	AGE-RAGE signaling pathway in diabetic complications	17	0.000633475	1	0.961744	ko04933	ENSOARG00000000636(DIAPH1);ENSOARG00000001508(COL1A2);ENSOARG00000003844(NOX4);ENSOARG00000004871(COL1A1);ENSOARG00000006115(COL4A1);ENSOARG00000006515(COL4A2);ENSOARG00000009195(PLCB1);ENSOARG00000009999(JUN);ENSOARG00000012021(IL6);ENSOARG00000012064(Vegfd);ENSOARG00000014073(EDN1);ENSOARG00000014726(TGFBR2);ENSOARG00000016476(COL3A1);ENSOARG00000017631(PRKCB);ENSOARG00000018035(MMP2);ENSOARG00…	K05740+K06236+K21423+K06236+K06237+K06237+K05858+K04448+K05405+K05449+K16366+K04388+K19720+K19662+K01398+K21421+K05717	M537T31_NEG(N-palmitoyl-d-sphingosine)	C00195
Human Diseases	Infectious disease: parasitic	Leishmaniasis	17	0.000855581	1	0.961744	ko05140	ENSOARG00000000114(C3);ENSOARG00000000743(C3);ENSOARG00000000751(C3);ENSOARG00000002771(C3);ENSOARG00000002846(IGHM);ENSOARG00000005032(PTPN6);ENSOARG00000005792(TLR4);ENSOARG00000009000(ITGAM);ENSOARG00000009999(JUN);ENSOARG00000012367(ITGB2);ENSOARG00000013168(IFNGR2);ENSOARG00000015044(TLR2);ENSOARG00000015707(HLA-DQA2);ENSOARG00000016867(ITGA4);ENSOARG00000017631(PRKCB);ENSOARG00000018943(CYB…	K03990+K03990+K03990+K03990+K06856+K05697+K10160+K06461+K04448+K06464+K05133+K10159+K06752+K06483+K19662+K21421+K06856	M537T31_NEG(N-palmitoyl-d-sphingosine)	C00195
Metabolism	Nucleotide metabolism	Purine metabolism	20	0.00167244	15	0.961744	ko00230	ENSOARG00000000296(ENTPD2);ENSOARG00000000860(ENTPD5);ENSOARG00000002831(IMPDH1);ENSOARG00000003953(PPAT);ENSOARG00000006517(PDE3B);ENSOARG00000007534(LACC1);ENSOARG00000010953(XDH);ENSOARG00000011248(AMPD3);ENSOARG00000012506(HDDC3);ENSOARG00000013284(NT5E);ENSOARG00000013367(ADA2);ENSOARG00000013556(APRT);ENSOARG00000014018(PAPSS2);ENSOARG00000014188(ENPP1);ENSOARG00000015176(NUDT5);ENSOARG0000…	K01509+K01511+K00088+K00764+K13296+K05810+K00106+K01490+K21138+K19970+K19572+K00759+K13811+K01513+K13987+K10808+K07127+K13762+K13755+K01490	M84T357_POS(4-aminoimidazole);M268T286_POS(Adenosine);M428T417_POS(Adenosine 3',5'-diphosphate (pap));M560T393_POS(Adenosine 5'-diphosphoribose);M130T357_POS(D-glutamine);M365T425_POS(Xanthosine 5'-monophosphate);M337T173_NEG(5'-phosphoribosyl-5-amino-4-imidazolecarboxamide (aicar));M134T160_NEG(Adenine);M558T394_NEG(Adp-ribose);M211T383_NEG(D-ribose 1-phosphate);M459T425_2_NEG(D-ribose 5-phospha…	C05239+C00212+C00054+C00301+C00064+C00655+C04677+C00147+C00301+C00620+C00117+C05512+C00942+C00035+C00366
Environmental Information Processing	Signaling molecules and interaction	Neuroactive ligand-receptor interaction	37	0.00196955	9	0.961744	ko04080	ENSOARG00000000114(C3);ENSOARG00000000234(NPY5R);ENSOARG00000000438(GRID1);ENSOARG00000000743(C3);ENSOARG00000000751(C3);ENSOARG00000001130(CHRNA3);ENSOARG00000001225(ADORA1);ENSOARG00000001374(HCRTR1);ENSOARG00000002407(LEP);ENSOARG00000002771(C3);ENSOARG00000004209(P2RY13);ENSOARG00000004726(PLG);ENSOARG00000006760(LPAR1);ENSOARG00000007533(ADCYAP1R1);ENSOARG00000008347(GABRA3);ENSOARG000000097…	K03990+K04207+K05206+K03990+K03990+K04805+K04265+K04238+K05424+K03990+K08388+K01315+K04289+K04587+K05175+K04135+K04010+K04144+K04234+K04307+K04260+K04262+K05199+K16366+K04142+K05218+K04163+K04581+K05221+K04235+K04296+K05770+K04268+K04279+K04009+K03898+K04332	M146T361_4_POS(Acetylcholine);M268T286_POS(Adenosine);M90T364_POS(Beta-alanine);M170T331_POS(Cysteic acid);M130T424_POS(L-Glutamate);M255T285_POS(Melatonin);M305T411_POS(N-acetylaspartylglutamic acid);M126T278_4_POS(Taurine);M405T417_POS(Uridine 5'-diphosphate)	C01996+C00212+C00099+C00506+C00025+C01598+C12270+C00245+C00015
Environmental Information Processing	Signal transduction	AMPK signaling pathway	18	0.00233791	4	0.961744	ko04152	ENSOARG00000002407(LEP);ENSOARG00000005642(PPP2R2C);ENSOARG00000007684(LIPE);ENSOARG00000008650(FBP1);ENSOARG00000009712(MLYCD);ENSOARG00000009752(ADRA1A);ENSOARG00000010722(CREB3L3);ENSOARG00000013082(Pfkfb3);ENSOARG00000014992(CAMKK2);ENSOARG00000016430(ACACB);ENSOARG00000016505(CPT1A);ENSOARG00000016771(irs1);ENSOARG00000017020(CD36);ENSOARG00000017123(CD36);ENSOARG00000017498(PCK1);ENSOARG000…	K05424+K04354+K07188+K03841+K01578+K04135+K09048+K01103+K07359+K01946+K08765+K17445+K06259+K06259+K01596+K19030+K01596+K07296	M130T153_POS(Metformin);M337T173_NEG(5'-phosphoribosyl-5-amino-4-imidazolecarboxamide (aicar));M259T479_NEG(D-fructose 6-phosphate);M169T123_NEG(Epigallocatechin gallate)	C07151+C04677+C00085+C09731
Organismal Systems	Endocrine system	Renin secretion	13	0.00236009	2	0.961744	ko04924	ENSOARG00000001225(ADORA1);ENSOARG00000006517(PDE3B);ENSOARG00000007533(ADCYAP1R1);ENSOARG00000009195(PLCB1);ENSOARG00000012825(Cacna1s);ENSOARG00000013816(PRKACB);ENSOARG00000014073(EDN1);ENSOARG00000014352(ADRB2);ENSOARG00000014819(Clca3a1);ENSOARG00000016802(PDE1A);ENSOARG00000017449(CACNA1S);ENSOARG00000018411(CALML4);ENSOARG00000019910(PPP3R1)	K04265+K13296+K04587+K05858+K04857+K04345+K16366+K04142+K05030+K13755+K04857+K02183+K06268	M268T286_POS(Adenosine);M344T432_NEG(Guanosine 3',5'-cyclic monophosphate)	C00212+C00942
Metabolism	Metabolism of cofactors and vitamins	Folate biosynthesis	10	0.00261158	2	0.961744	ko00790	ENSOARG00000003456(TH);ENSOARG00000005431(MOCOS);ENSOARG00000006333(PCBD1);ENSOARG00000009762(AKR1C1);ENSOARG00000010028(AKR1C1);ENSOARG00000010907(PGFS);ENSOARG00000011490(AKR1C3);ENSOARG00000011663(PGFS);ENSOARG00000011857(AKR1C1);ENSOARG00000012476(PGFS)	K00501+K15631+K01724+K04119+K04119+K04119+K04119+K04119+K04119+K04119	M191T355_POS(Chorismic acid);M236T24_2_NEG(Sepiapterin)	C00251+C00835
Organismal Systems	Endocrine system	Regulation of lipolysis in adipocytes	11	0.0043994	2	0.961744	ko04923	ENSOARG00000001225(ADORA1);ENSOARG00000006517(PDE3B);ENSOARG00000007684(LIPE);ENSOARG00000009344(FABP4);ENSOARG00000009458(AQP7);ENSOARG00000011709(PLIN1);ENSOARG00000012024(PTGER3);ENSOARG00000013816(PRKACB);ENSOARG00000014116(PTGS1);ENSOARG00000014352(ADRB2);ENSOARG00000016771(irs1)	K04265+K13296+K07188+K08753+K08771+K08768+K04260+K04345+K00509+K04142+K17445	M268T286_POS(Adenosine);M344T432_NEG(Guanosine 3',5'-cyclic monophosphate)	C00212+C00942
Organismal Systems	Endocrine system	Ovarian steroidogenesis	12	0.00474541	2	0.961744	ko04913	ENSOARG00000002819(ALOX5);ENSOARG00000007935(PLA2G4A);ENSOARG00000008702(CYP2J2);ENSOARG00000009090(CYP1B1);ENSOARG00000009762(AKR1C1);ENSOARG00000010028(AKR1C1);ENSOARG00000010907(PGFS);ENSOARG00000011490(AKR1C3);ENSOARG00000011663(PGFS);ENSOARG00000011857(AKR1C1);ENSOARG00000012476(PGFS);ENSOARG00000013816(PRKACB)	K00461+K16342+K07418+K07410+K04119+K04119+K04119+K04119+K04119+K04119+K04119+K04345	M290T529_1_POS(Beta-estradiol);M287T103_NEG(Testosterone)	C00951+C00535
Human Diseases	Substance dependence	Amphetamine addiction	12	0.00491854	2	0.961744	ko05031	ENSOARG00000003052(MAOA);ENSOARG00000003456(TH);ENSOARG00000009999(JUN);ENSOARG00000010722(CREB3L3);ENSOARG00000011394(PPP1R1B);ENSOARG00000011552(DRD1);ENSOARG00000013491(Gria3);ENSOARG00000013816(PRKACB);ENSOARG00000014391(DDC);ENSOARG00000017631(PRKCB);ENSOARG00000018411(CALML4);ENSOARG00000019910(PPP3R1)	K00274+K00501+K04448+K09048+K15494+K04144+K05199+K04345+K01593+K19662+K02183+K06268	M130T424_POS(L-Glutamate);M196T288_NEG(3,4-Dihydroxy-L-phenylalanine(L-DOPA))	C00025+C00355
Human Diseases	Cancer: overview	Chemical carcinogenesis - receptor activation	24	0.00491854	2	0.961744	ko05207	ENSOARG00000001130(CHRNA3);ENSOARG00000003578(FGF18);ENSOARG00000005456(BIRC5);ENSOARG00000005570(IKBKE);ENSOARG00000007274(CYP2B11);ENSOARG00000008583(CACNA1A);ENSOARG00000009090(CYP1B1);ENSOARG00000009234(AHR);ENSOARG00000009659(EPHX2);ENSOARG00000009999(JUN);ENSOARG00000010722(CREB3L3);ENSOARG00000011342(ARRB1);ENSOARG00000012825(Cacna1s);ENSOARG00000013816(PRKACB);ENSOARG00000014352(ADRB2);EN…	K04805+K04358+K08731+K07211+K07412+K04344+K07410+K09093+K08726+K04448+K09048+K04439+K04857+K04345+K04142+K04857+K00799+K19662+K00799+K00799+K20994+K00799+K04358+K00799	M290T529_1_POS(Beta-estradiol);M233T414_POS(Phenobarbital)	C00951+C07434
Organismal Systems	Endocrine system	Adipocytokine signaling pathway	12	0.00491854	1	0.961744	ko04920	ENSOARG00000000175(SOCS3);ENSOARG00000002407(LEP);ENSOARG00000014992(CAMKK2);ENSOARG00000015735(ACSL6);ENSOARG00000016430(ACACB);ENSOARG00000016505(CPT1A);ENSOARG00000016771(irs1);ENSOARG00000017020(CD36);ENSOARG00000017123(CD36);ENSOARG00000017498(PCK1);ENSOARG00000019237(PCK2);ENSOARG00000020509(ADIPOQ)	K04696+K05424+K07359+K01897+K01946+K08765+K17445+K06259+K06259+K01596+K01596+K07296	M537T31_NEG(N-palmitoyl-d-sphingosine)	C00195
Environmental Information Processing	Signal transduction	cAMP signaling pathway	28	0.00491854	3	0.961744	ko04024	ENSOARG00000001225(ADORA1);ENSOARG00000001372(ABCC4);ENSOARG00000001774(ATP2B4);ENSOARG00000004602(HCAR1);ENSOARG00000004617(HCAR2);ENSOARG00000004983(VAV1);ENSOARG00000006517(PDE3B);ENSOARG00000006674(GLI1);ENSOARG00000007533(ADCYAP1R1);ENSOARG00000007684(LIPE);ENSOARG00000009999(JUN);ENSOARG00000010036(HHIP);ENSOARG00000010722(CREB3L3);ENSOARG00000011394(PPP1R1B);ENSOARG00000011552(DRD1);ENSOAR…	K04265+K05673+K05850+K08401+K08402+K05730+K13296+K16797+K04587+K07188+K04448+K06231+K09048+K15494+K04144+K04260+K04857+K05199+K04345+K05731+K16366+K04142+K05853+K04581+K04857+K02183+K05852+K05673	M146T361_4_POS(Acetylcholine);M268T286_POS(Adenosine);M103T217_NEG(3-hydroxybutyric acid)	C01996+C00212+C01089
Human Diseases	Endocrine and metabolic disease	Insulin resistance	16	0.00491854	5	0.961744	ko04931	ENSOARG00000000175(SOCS3);ENSOARG00000000454(PTPRF);ENSOARG00000001456(GFPT2);ENSOARG00000007168(PYGB);ENSOARG00000010722(CREB3L3);ENSOARG00000012021(IL6);ENSOARG00000012375(MLXIPL);ENSOARG00000016430(ACACB);ENSOARG00000016498(SLC27A1);ENSOARG00000016505(CPT1A);ENSOARG00000017020(CD36);ENSOARG00000017050(Slc27a6);ENSOARG00000017123(CD36);ENSOARG00000017498(PCK1);ENSOARG00000017631(PRKCB);ENSOARG0…	K04696+K05695+K00820+K00688+K09048+K05405+K09113+K01946+K08745+K08765+K06259+K08749+K06259+K01596+K19662+K01596	M204T292_5_POS(Acetylcarnitine);M521T444_POS(D-glucose 6-phosphate);M259T479_NEG(D-fructose 6-phosphate);M537T31_NEG(N-palmitoyl-d-sphingosine);M606T402_NEG(Uridine diphosphate-n-acetylglucosamine)	C02571+C00092+C00085+C00195+C00043
Metabolism	Carbohydrate metabolism	Amino sugar and nucleotide sugar metabolism	10	0.00491854	14	0.374896	ko00520	ENSOARG00000001456(GFPT2);ENSOARG00000001558(RENBP);ENSOARG00000004700(HEXB);ENSOARG00000005321(PMM2);ENSOARG00000009692(CYB5R4);ENSOARG00000011594(GNE);ENSOARG00000011880(UGDH);ENSOARG00000012909(HK2);ENSOARG00000019055(NPL);ENSOARG00000020061(UGP2)	K00820+K01787+K12373+K17497+K00326+K12409+K00012+K00844+K01639+K00963	M151T356_POS(D-xylose);M357T443_NEG(.beta.-l-fucose 1-phosphate);M131T74_NEG(D-arabinose);M259T479_NEG(D-fructose 6-phosphate);M101T312_NEG(D-galacturonic acid);M519T444_2_NEG(D-mannose 6-phosphate);M273T431_NEG(Galacturonate 1-phosphate);M604T435_NEG(Guanosine 5'-diphospho-.alpha.-d-mannose);M256T295_NEG(N-acetyl-d-glucosamine);M308T280_NEG(N-acetylneuraminate);M565T414_NEG(Udp-d-glucose);M535T4…	C00181+C02985+C00259+C00085+C00333+C00275+C04037+C00096+C00140+C00270+C00029+C00190+C00167+C00043
Metabolism	Xenobiotics biodegradation and metabolism	Drug metabolism - other enzymes	13	0.00527873	2	0.961744	ko00983	ENSOARG00000000042(CYP2E1);ENSOARG00000002831(IMPDH1);ENSOARG00000005673(TK1);ENSOARG00000010314(GUSB);ENSOARG00000010953(XDH);ENSOARG00000011602(Uck2);ENSOARG00000015333(RRM2);ENSOARG00000017584(GSTA1);ENSOARG00000018232(CES1);ENSOARG00000019281(GSTM1);ENSOARG00000019285(GSTM1);ENSOARG00000020582(MGST1);MSTRG.12215(GSTA1)	K07415+K00088+K00857+K01195+K00106+K00876+K10808+K00799+K01044+K00799+K00799+K00799+K00799	M189T277_POS(6-(methylthio)purine);M183T22_NEG(Thiouric acid)	C16614+C16613
Cellular Processes	Cell motility	Regulation of actin cytoskeleton	25	0.00586226	1	0.961744	ko04810	ENSOARG00000000636(DIAPH1);ENSOARG00000002495(MYLK4);ENSOARG00000003293(PDGFD);ENSOARG00000003578(FGF18);ENSOARG00000004983(VAV1);ENSOARG00000005960(ACTR3B);ENSOARG00000006414(DIAPH3);ENSOARG00000006760(LPAR1);ENSOARG00000006838(CFL2);ENSOARG00000007578(SCIN);ENSOARG00000008161(FGD3);ENSOARG00000009000(ITGAM);ENSOARG00000012367(ITGB2);ENSOARG00000014016(TIAM1);ENSOARG00000015706(MYLK3);ENSOARG000…	K05740+K00907+K05450+K04358+K05730+K18584+K05745+K04289+K05765+K05768+K05722+K06461+K06464+K05731+K00907+K05094+K05750+K06483+K05767+K06587+K05757+K04363+K05717+K03898+K04358	M146T361_4_POS(Acetylcholine)	C01996
Organismal Systems	Endocrine system	Glucagon signaling pathway	15	0.00671108	3	0.985824	ko04922	ENSOARG00000004401(PGAM1);ENSOARG00000006517(PDE3B);ENSOARG00000007168(PYGB);ENSOARG00000008650(FBP1);ENSOARG00000009195(PLCB1);ENSOARG00000010722(CREB3L3);ENSOARG00000011235(SIK1);ENSOARG00000013816(PRKACB);ENSOARG00000016405(PHKB);ENSOARG00000016430(ACACB);ENSOARG00000016505(CPT1A);ENSOARG00000017498(PCK1);ENSOARG00000018411(CALML4);ENSOARG00000019237(PCK2);ENSOARG00000019910(PPP3R1)	K01834+K13296+K00688+K03841+K05858+K09048+K19008+K04345+K07190+K01946+K08765+K01596+K02183+K01596+K06268	M259T479_NEG(D-fructose 6-phosphate);M115T563_NEG(Fumarate);M133T377_1_NEG(Malate)	C00085+C00122+C00149
Human Diseases	Infectious disease: bacterial	Tuberculosis	23	0.00703148	1	0.961744	ko05152	ENSOARG00000000114(C3);ENSOARG00000000416(KSR1);ENSOARG00000000743(C3);ENSOARG00000000751(C3);ENSOARG00000001202(PLK3);ENSOARG00000002771(C3);ENSOARG00000002846(IGHM);ENSOARG00000005792(TLR4);ENSOARG00000007625(IL10RA);ENSOARG00000007814(SYK);ENSOARG00000009000(ITGAM);ENSOARG00000010469(ATP6V0A4);ENSOARG00000012021(IL6);ENSOARG00000012367(ITGB2);ENSOARG00000013168(IFNGR2);ENSOARG00000015044(TLR2)…	K03990+K14958+K03990+K03990+K08862+K03990+K06856+K10160+K05134+K05855+K06461+K02154+K05405+K06464+K05133+K10159+K06752+K14958+K02183+K06268+K01368+K04391+K06856	M363T30_POS(Calcitriol)	C01673
Organismal Systems	Immune system	Platelet activation	16	0.00762009	1	0.988595	ko04611	ENSOARG00000001508(COL1A2);ENSOARG00000001620(BTK);ENSOARG00000002147(PIK3R6);ENSOARG00000002479(PIK3R5);ENSOARG00000002495(MYLK4);ENSOARG00000004785(PIK3CG);ENSOARG00000004871(COL1A1);ENSOARG00000007814(SYK);ENSOARG00000007935(PLA2G4A);ENSOARG00000009195(PLCB1);ENSOARG00000011915(TBXAS1);ENSOARG00000013816(PRKACB);ENSOARG00000014116(PTGS1);ENSOARG00000015706(MYLK3);ENSOARG00000016476(COL3A1);ENS…	K06236+K07370+K21290+K21290+K00907+K21289+K06236+K05855+K16342+K05858+K01832+K04345+K00509+K00907+K19720+K17704	M344T432_NEG(Guanosine 3',5'-cyclic monophosphate)	C00942
Metabolism	Xenobiotics biodegradation and metabolism	Metabolism of xenobiotics by cytochrome P450	11	0.0086451	2	0.961744	ko00980	ENSOARG00000000042(CYP2E1);ENSOARG00000000738(ADH2-2);ENSOARG00000009090(CYP1B1);ENSOARG00000013804(Cbr3);ENSOARG00000014051(ALDH3B1);ENSOARG00000017584(GSTA1);ENSOARG00000019281(GSTM1);ENSOARG00000019285(GSTM1);ENSOARG00000020582(MGST1);MSTRG.12215(GSTA1);MSTRG.23048(ADH2-1)	K07415+K13980+K07410+K00084+K00129+K00799+K00799+K00799+K00799+K00799+K13980	M232T34_POS(4-(methylnitrosamino)-1-(3-pyridyl)-1-butanol);M313T282_POS(Aflatoxin b1)	C19574+C06800
Organismal Systems	Endocrine system	Thyroid hormone synthesis	12	0.00920682	2	0.961744	ko04918	ENSOARG00000005518(GPX7);ENSOARG00000006342(TTR);ENSOARG00000007929(GPX3);ENSOARG00000007965(GPX8);ENSOARG00000009195(PLCB1);ENSOARG00000010000(ASGR2);ENSOARG00000010137(ASGR1);ENSOARG00000010722(CREB3L3);ENSOARG00000013782(ALB);ENSOARG00000013816(PRKACB);ENSOARG00000017631(PRKCB);ENSOARG00000021156(GPX2)	K00432+K20731+K00432+K00432+K05858+K10064+K10063+K09048+K16141+K04345+K19662+K00432	M521T444_POS(D-glucose 6-phosphate);M459T425_2_NEG(D-ribose 5-phosphate)	C00092+C00117
Organismal Systems	Nervous system	Serotonergic synapse	16	0.0111688	1	0.98866	ko04726	ENSOARG00000002819(ALOX5);ENSOARG00000003052(MAOA);ENSOARG00000003963(DUSP1);ENSOARG00000005994(TRPC1);ENSOARG00000007935(PLA2G4A);ENSOARG00000008583(CACNA1A);ENSOARG00000008702(CYP2J2);ENSOARG00000009195(PLCB1);ENSOARG00000012825(Cacna1s);ENSOARG00000013816(PRKACB);ENSOARG00000014116(PTGS1);ENSOARG00000014391(DDC);ENSOARG00000015761(Htr7);ENSOARG00000017449(CACNA1S);ENSOARG00000017631(PRKCB);ENS…	K00461+K00274+K21278+K04964+K16342+K04344+K07418+K05858+K04857+K04345+K00509+K01593+K04163+K04857+K19662+K04538	M339T34_POS(5,6-dihydroxy-8z,11z,14z-eicosatrienoic acid)	C14772
Metabolism	Amino acid metabolism	Tyrosine metabolism	8	0.0111688	5	0.961744	ko00350	ENSOARG00000000738(ADH2-2);ENSOARG00000003052(MAOA);ENSOARG00000003456(TH);ENSOARG00000014051(ALDH3B1);ENSOARG00000014391(DDC);ENSOARG00000016052(AOX1);ENSOARG00000016420(AOX2);MSTRG.23048(ADH2-1)	K13980+K00274+K00501+K00129+K01593+K00157+K00157+K13980	M151T144_POS(3-methoxytyramine);M111T303_1_POS(Hydroquinone);M196T288_NEG(3,4-Dihydroxy-L-phenylalanine(L-DOPA));M115T563_NEG(Fumarate);M115T348_NEG(Maleic acid)	C05587+C00530+C00355+C00122+C01384
Human Diseases	Substance dependence	Cocaine addiction	9	0.0111688	2	0.961744	ko05030	ENSOARG00000003052(MAOA);ENSOARG00000003456(TH);ENSOARG00000009999(JUN);ENSOARG00000010397(DLG4);ENSOARG00000010722(CREB3L3);ENSOARG00000011394(PPP1R1B);ENSOARG00000011552(DRD1);ENSOARG00000013816(PRKACB);ENSOARG00000014391(DDC)	K00274+K00501+K04448+K11828+K09048+K15494+K04144+K04345+K01593	M130T424_POS(L-Glutamate);M196T288_NEG(3,4-Dihydroxy-L-phenylalanine(L-DOPA))	C00025+C00355
Metabolism	Carbohydrate metabolism	Starch and sucrose metabolism	7	0.0115024	6	0.961744	ko00500	ENSOARG00000007168(PYGB);ENSOARG00000008304(GYG2);ENSOARG00000009895(PGM2L1);ENSOARG00000012909(HK2);ENSOARG00000014188(ENPP1);ENSOARG00000020061(UGP2);MSTRG.7365(--)	K00688+K00750+K11809+K00844+K01513+K00963+K11809	M521T444_POS(D-glucose 6-phosphate);M339T421_1_NEG(Alpha-d-glucose 1,6-bisphosphate);M259T479_NEG(D-fructose 6-phosphate);M221T258_NEG(Isomaltose);M341T348_NEG(Sucrose);M565T414_NEG(Udp-d-glucose)	C00092+C01231+C00085+C00252+C00089+C00029
Organismal Systems	Endocrine system	Oxytocin signaling pathway	18	0.0132997	1	0.961744	ko04921	ENSOARG00000002147(PIK3R6);ENSOARG00000002479(PIK3R5);ENSOARG00000002495(MYLK4);ENSOARG00000004785(PIK3CG);ENSOARG00000007935(PLA2G4A);ENSOARG00000009195(PLCB1);ENSOARG00000009653(RGS2);ENSOARG00000009999(JUN);ENSOARG00000011962(TRPM2);ENSOARG00000012825(Cacna1s);ENSOARG00000013816(PRKACB);ENSOARG00000014992(CAMKK2);ENSOARG00000015405(CAMK1D);ENSOARG00000015706(MYLK3);ENSOARG00000017449(CACNA1S);…	K21290+K21290+K00907+K21289+K16342+K05858+K18154+K04448+K04977+K04857+K04345+K07359+K08794+K00907+K04857+K19662+K02183+K06268	M344T432_NEG(Guanosine 3',5'-cyclic monophosphate)	C00942
Metabolism	Nucleotide metabolism	Pyrimidine metabolism	9	0.0190624	9	0.961744	ko00240	ENSOARG00000000860(ENTPD5);ENSOARG00000005673(TK1);ENSOARG00000006992(DCTD);ENSOARG00000009367(TYMS);ENSOARG00000011602(Uck2);ENSOARG00000013284(NT5E);ENSOARG00000014188(ENPP1);ENSOARG00000015333(RRM2);ENSOARG00000020326(Ctps1)	K01511+K00857+K01493+K00560+K00876+K19970+K01513+K10808+K01937	M90T364_POS(Beta-alanine);M328T282_POS(Cytidine 2',3'-cyclic phosphate);M130T357_POS(D-glutamine);M405T417_POS(Uridine 5'-diphosphate);M306T155_NEG(2'-deoxycytidine 5'-monophosphate);M447T418_NEG(Deoxythymidine triphosphate);M227T110_NEG(Ile-Pro);M241T98_NEG(Thymidine);M607T435_NEG(Thymidine 3',5'-cyclic monophosphate)	C00099+C02354+C00064+C00015+C00239+C00459+C00526+C00214+C00364
Cellular Processes	Transport and catabolism	Lysosome	16	0.0257719	1	0.961744	ko04142	ENSOARG00000001591(FUCA2);ENSOARG00000003994(CTSC);ENSOARG00000004700(HEXB);ENSOARG00000007878(NCOA7);ENSOARG00000008683(CTSL);ENSOARG00000009747(HYAL3);ENSOARG00000010314(GUSB);ENSOARG00000010469(ATP6V0A4);ENSOARG00000014664(CTSH);ENSOARG00000014729(CD68);ENSOARG00000015082(LIPA);ENSOARG00000015343(GNPTAB);ENSOARG00000016127(CTSZ);ENSOARG00000019535(SLC11A1);ENSOARG00000020861(CTSS);ENSOARG00000…	K01206+K01275+K12373+K25442+K01365+K01197+K01195+K02154+K01366+K06501+K01052+K08239+K08568+K12347+K01368+K24155	M519T444_2_NEG(D-mannose 6-phosphate)	C00275
Metabolism	Carbohydrate metabolism	Glycolysis / Gluconeogenesis	10	0.0300506	2	0.985824	ko00010	ENSOARG00000000484(ALDOC);ENSOARG00000000738(ADH2-2);ENSOARG00000004401(PGAM1);ENSOARG00000005238(ENO2);ENSOARG00000008650(FBP1);ENSOARG00000012909(HK2);ENSOARG00000014051(ALDH3B1);ENSOARG00000017498(PCK1);ENSOARG00000019237(PCK2);MSTRG.23048(ADH2-1)	K01623+K13980+K01834+K01689+K03841+K00844+K00129+K01596+K01596+K13980	M259T479_NEG(D-fructose 6-phosphate);M285T345_NEG(Salicin)	C00085+C01451
Organismal Systems	Nervous system	Dopaminergic synapse	15	0.0393062	2	0.961744	ko04728	ENSOARG00000003052(MAOA);ENSOARG00000003456(TH);ENSOARG00000005642(PPP2R2C);ENSOARG00000008583(CACNA1A);ENSOARG00000009195(PLCB1);ENSOARG00000010722(CREB3L3);ENSOARG00000011342(ARRB1);ENSOARG00000011394(PPP1R1B);ENSOARG00000011552(DRD1);ENSOARG00000013491(Gria3);ENSOARG00000013816(PRKACB);ENSOARG00000014391(DDC);ENSOARG00000017631(PRKCB);ENSOARG00000018411(CALML4);ENSOARG00000020697(GNB4)	K00274+K00501+K04354+K04344+K05858+K09048+K04439+K15494+K04144+K05199+K04345+K01593+K19662+K02183+K04538	M151T144_POS(3-methoxytyramine);M196T288_NEG(3,4-Dihydroxy-L-phenylalanine(L-DOPA))	C05587+C00355
Environmental Information Processing	Signal transduction	Phospholipase D signaling pathway	17	0.0405443	1	0.961744	ko04072	ENSOARG00000002147(PIK3R6);ENSOARG00000002479(PIK3R5);ENSOARG00000002846(IGHM);ENSOARG00000003293(PDGFD);ENSOARG00000003764(AGPAT2);ENSOARG00000004785(PIK3CG);ENSOARG00000006760(LPAR1);ENSOARG00000007814(SYK);ENSOARG00000007935(PLA2G4A);ENSOARG00000007998(DGKB);ENSOARG00000009195(PLCB1);ENSOARG00000010836(DNM1);ENSOARG00000013402(PTGFR);ENSOARG00000019070(PDGFRA);ENSOARG00000019218(CYTH4);ENSOARG…	K21290+K21290+K06856+K05450+K13509+K21289+K04289+K05855+K16342+K00901+K05858+K01528+K04262+K04363+K18441+K04175+K06856	M130T424_POS(L-Glutamate)	C00025
Metabolism	Lipid metabolism	Steroid hormone biosynthesis	11	0.0423819	7	0.961744	ko00140	ENSOARG00000000042(CYP2E1);ENSOARG00000002986(HSD11B2);ENSOARG00000007274(CYP2B11);ENSOARG00000009090(CYP1B1);ENSOARG00000009762(AKR1C1);ENSOARG00000010028(AKR1C1);ENSOARG00000010907(PGFS);ENSOARG00000011490(AKR1C3);ENSOARG00000011663(PGFS);ENSOARG00000011857(AKR1C1);ENSOARG00000012476(PGFS)	K07415+K00071+K07412+K07410+K04119+K04119+K04119+K04119+K04119+K04119+K04119	M369T33_POS(3-dehydroepiandrosterone sulfate);M465T233_POS(4-androsten-17.beta.-ol-3-one glucosiduronate);M290T529_1_POS(Beta-estradiol);M333T258_POS(Estrone sulfate);M329T147_2_NEG(21-hydroxyprogesterone);M319T34_NEG(5.alpha.-pregnane-3.alpha.,20.alpha.-diol);M287T103_NEG(Testosterone)	C04555+C11134+C00951+C02538+C03205+C18042+C00535
Metabolism	Metabolism of cofactors and vitamins	Vitamin B6 metabolism	3	0.0520251	4	0.961744	ko00750	ENSOARG00000012354(PSAT1);ENSOARG00000016052(AOX1);ENSOARG00000016420(AOX2)	K00831+K00157+K00157	M130T357_POS(D-glutamine);M199T419_NEG(D-erythrose 4-phosphate);M459T425_2_NEG(D-ribose 5-phosphate);M228T29_NEG(Pyridoxal phosphate)	C00064+C00279+C00117+C00018
Metabolism	Carbohydrate metabolism	Fructose and mannose metabolism	6	0.0598882	5	0.961744	ko00051	ENSOARG00000000484(ALDOC);ENSOARG00000005321(PMM2);ENSOARG00000008650(FBP1);ENSOARG00000012909(HK2);ENSOARG00000013082(Pfkfb3);ENSOARG00000017897(PFKFB4)	K01623+K17497+K03841+K00844+K01103+K19030	M263T198_POS(D-mannitol 1-phosphate);M357T443_NEG(.beta.-l-fucose 1-phosphate);M259T479_NEG(D-fructose 6-phosphate);M519T444_2_NEG(D-mannose 6-phosphate);M604T435_NEG(Guanosine 5'-diphospho-.alpha.-d-mannose)	C00644+C02985+C00085+C00275+C00096
Organismal Systems	Endocrine system	Aldosterone synthesis and secretion	12	0.0605426	3	0.961744	ko04925	ENSOARG00000001774(ATP2B4);ENSOARG00000007684(LIPE);ENSOARG00000007984(NR4A2);ENSOARG00000009195(PLCB1);ENSOARG00000010722(CREB3L3);ENSOARG00000012825(Cacna1s);ENSOARG00000013816(PRKACB);ENSOARG00000015405(CAMK1D);ENSOARG00000017449(CACNA1S);ENSOARG00000017631(PRKCB);ENSOARG00000018411(CALML4);MSTRG.14106(Cacna1h)	K05850+K07188+K08558+K05858+K09048+K04857+K04345+K08794+K04857+K19662+K02183+K04855	M649T18_POS(.beta.-nicotinamide adenine dinucleotide, reduced(NADH));M329T147_2_NEG(21-hydroxyprogesterone);M344T432_NEG(Guanosine 3',5'-cyclic monophosphate)	C00004+C03205+C00942
Metabolism	Amino acid metabolism	Tryptophan metabolism	7	0.0641908	2	0.98866	ko00380	ENSOARG00000001799(AOC1);ENSOARG00000003052(MAOA);ENSOARG00000009090(CYP1B1);ENSOARG00000009938(KYNU);ENSOARG00000014391(DDC);ENSOARG00000016052(AOX1);ENSOARG00000016420(AOX2)	K11182+K00274+K07410+K01556+K01593+K00157+K00157	M255T285_POS(Melatonin);M152T155_NEG(3-hydroxyanthranilic acid)	C01598+C00632
Organismal Systems	Nervous system	Glutamatergic synapse	13	0.0682487	2	0.961744	ko04724	ENSOARG00000005994(TRPC1);ENSOARG00000007935(PLA2G4A);ENSOARG00000008583(CACNA1A);ENSOARG00000009195(PLCB1);ENSOARG00000010397(DLG4);ENSOARG00000010729(SLC1A3);ENSOARG00000013491(Gria3);ENSOARG00000013816(PRKACB);ENSOARG00000013896(Homer2);ENSOARG00000017631(PRKCB);ENSOARG00000018857(SLC1A2);ENSOARG00000019910(PPP3R1);ENSOARG00000020697(GNB4)	K04964+K16342+K04344+K05858+K11828+K05614+K05199+K04345+K15010+K19662+K05613+K06268+K04538	M130T357_POS(D-glutamine);M130T424_POS(L-Glutamate)	C00064+C00025
Environmental Information Processing	Membrane transport	ABC transporters	10	0.0821372	23	0.961744	ko02010	ENSOARG00000001372(ABCC4);ENSOARG00000001914(ABCG2);ENSOARG00000003612(ABCC8);ENSOARG00000014178(ABCA10);ENSOARG00000014385(ABCA6);ENSOARG00000014704(ABCA9);ENSOARG00000016359(ABCC1);ENSOARG00000017114(ABCA4);ENSOARG00000018095(ABCA3);MSTRG.2586(--)	K05673+K05681+K05032+K05652+K05649+K05651+K05670+K05644+K05643+K05673	M114T162_2_POS(5-aminolevulinic acid);M268T286_POS(Adenosine);M118T258_3_POS(Betaine);M162T390_POS(Carnitine);M104T261_POS(Choline);M332T408_POS(Ciprofloxacin);M130T357_POS(D-glutamine);M151T356_POS(D-xylose);M130T424_POS(L-Glutamate);M116T326_POS(L-Proline);M527T356_POS(Maltotriose);M166T315_POS(Phenylalanine);M126T278_4_POS(Taurine);M131T74_NEG(D-arabinose);M101T312_NEG(D-galacturonic acid);M25…	C00430+C00212+C00719+C00487+C00114+C05349+C00064+C00181+C00025+C00148+C01835+C00079+C00245+C00259+C00333+C05512+C02273+C02273+C00526+C00137+C00140+C00077+C00089
Organismal Systems	Endocrine system	Insulin secretion	10	0.0821372	2	0.961744	ko04911	ENSOARG00000003612(ABCC8);ENSOARG00000007533(ADCYAP1R1);ENSOARG00000009195(PLCB1);ENSOARG00000010722(CREB3L3);ENSOARG00000012825(Cacna1s);ENSOARG00000013816(PRKACB);ENSOARG00000016391(GLP1R);ENSOARG00000017449(CACNA1S);ENSOARG00000017631(PRKCB);ENSOARG00000020707(KCNMB3)	K05032+K04587+K05858+K09048+K04857+K04345+K04581+K04857+K19662+K04939	M146T361_4_POS(Acetylcholine);M521T444_POS(D-glucose 6-phosphate)	C01996+C00092
Metabolism	Glycan biosynthesis and metabolism	Glycosaminoglycan biosynthesis - chondroitin sulfate / dermatan sulfate	4	0.0821372	1	0.961744	ko00532	ENSOARG00000002548(UST);ENSOARG00000004687(XYLT2);ENSOARG00000009347(DSE);ENSOARG00000020209(CHPF)	K03193+K00771+K01794+K00747	M428T417_POS(Adenosine 3',5'-diphosphate (pap))	C00054
Organismal Systems	Nervous system	Cholinergic synapse	12	0.0911904	2	0.961744	ko04725	ENSOARG00000001130(CHRNA3);ENSOARG00000002147(PIK3R6);ENSOARG00000002479(PIK3R5);ENSOARG00000004785(PIK3CG);ENSOARG00000008583(CACNA1A);ENSOARG00000009195(PLCB1);ENSOARG00000010722(CREB3L3);ENSOARG00000012825(Cacna1s);ENSOARG00000013816(PRKACB);ENSOARG00000017449(CACNA1S);ENSOARG00000017631(PRKCB);ENSOARG00000020697(GNB4)	K04805+K21290+K21290+K21289+K04344+K05858+K09048+K04857+K04345+K04857+K19662+K04538	M146T361_4_POS(Acetylcholine);M104T261_POS(Choline)	C01996+C00114
Organismal Systems	Digestive system	Cholesterol metabolism	7	0.0915719	2	0.961744	ko04979	ENSOARG00000003792(ANGPTL4);ENSOARG00000007332(LRP1);ENSOARG00000015082(LIPA);ENSOARG00000017020(CD36);ENSOARG00000017123(CD36);ENSOARG00000019140(TSPO);ENSOARG00000020856(LIPC)	K08767+K04550+K01052+K06259+K06259+K05770+K22283	M450T193_POS(Glycochenodeoxycholate);M498T133_NEG(Taurochenodeoxycholate)	C05466+C05465
Organismal Systems	Endocrine system	GnRH secretion	8	0.0943306	2	0.961744	ko04929	ENSOARG00000002590(SPP1);ENSOARG00000005994(TRPC1);ENSOARG00000009195(PLCB1);ENSOARG00000011342(ARRB1);ENSOARG00000012825(Cacna1s);ENSOARG00000017449(CACNA1S);ENSOARG00000017631(PRKCB);MSTRG.14106(Cacna1h)	K06250+K04964+K05858+K04439+K04857+K04857+K19662+K04855	M290T529_1_POS(Beta-estradiol);M287T103_NEG(Testosterone)	C00951+C00535
Metabolism	Global and overview maps	Biosynthesis of amino acids	9	0.101436	18	0.961744	ko01230	ENSOARG00000000484(ALDOC);ENSOARG00000004401(PGAM1);ENSOARG00000005238(ENO2);ENSOARG00000007382(SDS);ENSOARG00000009930(PSPH);ENSOARG00000012354(PSAT1);ENSOARG00000017774(PYCR2);ENSOARG00000018980(IDH1);MSTRG.9759(ACY1)	K01623+K01834+K01689+K17989+K01079+K00831+K00286+K00031+K14677	M191T355_POS(Chorismic acid);M130T357_POS(D-glutamine);M130T424_POS(L-Glutamate);M150T154_POS(L-methionine);M116T326_POS(L-Proline);M130T232_POS(O-acetyl-l-serine);M166T315_POS(Phenylalanine);M175T328_NEG(2-Isopropylmalic acid);M244T418_NEG(3-Phosphoserine);M199T419_NEG(D-erythrose 4-phosphate);M259T479_NEG(D-fructose 6-phosphate);M459T425_2_NEG(D-ribose 5-phosphate);M229T416_NEG(D-ribulose 5-pho…	C00251+C00064+C00025+C00073+C00148+C00979+C00079+C02504+C01005+C00279+C00085+C00117+C00199+C03283+C00152+C01251+C00077+C01005
Metabolism	Amino acid metabolism	Phenylalanine metabolism	4	0.103538	3	0.961744	ko00360	ENSOARG00000003052(MAOA);ENSOARG00000011446(Gm4952);ENSOARG00000014051(ALDH3B1);ENSOARG00000014391(DDC)	K00274+K15517+K00129+K01593	M265T23_POS(Phenylacetyl-l-glutamine);M166T315_POS(Phenylalanine);M115T563_NEG(Fumarate)	C04148+C00079+C00122
Metabolism	Amino acid metabolism	Histidine metabolism	4	0.117714	4	0.961744	ko00340	ENSOARG00000001799(AOC1);ENSOARG00000003052(MAOA);ENSOARG00000010353(HNMT);ENSOARG00000014051(ALDH3B1)	K11182+K00274+K00546+K00129	M130T424_POS(L-Glutamate);M137T30_NEG(4-imidazoleacrylic acid);M337T173_NEG(5'-phosphoribosyl-5-amino-4-imidazolecarboxamide (aicar));M228T321_NEG(Ergothioneine)	C00025+C00785+C04677+C05570
Metabolism	Amino acid metabolism	Arginine and proline metabolism	7	0.11898	5	0.961744	ko00330	ENSOARG00000000307(Smox);ENSOARG00000001799(AOC1);ENSOARG00000003052(MAOA);ENSOARG00000008968(SMS);ENSOARG00000010934(HOGA1);ENSOARG00000016253(SMS);ENSOARG00000017774(PYCR2)	K12259+K11182+K00274+K00802+K18123+K00802+K00286	M130T424_POS(L-Glutamate);M116T326_POS(L-Proline);M112T162_NEG(Creatinine);M114T295_NEG(D-proline);M131T341_NEG(Ornithine)	C00025+C00148+C00791+C00763+C00077
Environmental Information Processing	Signal transduction	HIF-1 signaling pathway	12	0.120422	1	0.985824	ko04066	ENSOARG00000000484(ALDOC);ENSOARG00000005067(VHL);ENSOARG00000005238(ENO2);ENSOARG00000005792(TLR4);ENSOARG00000012021(IL6);ENSOARG00000012909(HK2);ENSOARG00000013082(Pfkfb3);ENSOARG00000013168(IFNGR2);ENSOARG00000014073(EDN1);ENSOARG00000017631(PRKCB);ENSOARG00000018898(ANGPT4);ENSOARG00000018943(CYBB)	K01623+K03871+K01689+K10160+K05405+K00844+K01103+K05133+K16366+K19662+K05467+K21421	M115T321_NEG(Vitamin c)	C00072
Metabolism	Metabolism of cofactors and vitamins	Pantothenate and CoA biosynthesis	4	0.129104	2	0.961744	ko00770	ENSOARG00000014188(ENPP1);ENSOARG00000014486(VNN2);ENSOARG00000014735(GADL1);ENSOARG00000020241(VNN2)	K01513+K08069+K18966+K08069	M428T417_POS(Adenosine 3',5'-diphosphate (pap));M90T364_POS(Beta-alanine)	C00054+C00099
Cellular Processes	Cellular community - eukaryotes	Gap junction	10	0.129697	2	0.961744	ko04540	ENSOARG00000001739(TUBB6);ENSOARG00000003293(PDGFD);ENSOARG00000006760(LPAR1);ENSOARG00000009195(PLCB1);ENSOARG00000011552(DRD1);ENSOARG00000013816(PRKACB);ENSOARG00000017631(PRKCB);ENSOARG00000018879(TUBA1C);ENSOARG00000019070(PDGFRA);ENSOARG00000020032(TUBA1D)	K07375+K05450+K04289+K05858+K04144+K04345+K19662+K07374+K04363+K07374	M130T424_POS(L-Glutamate);M344T432_NEG(Guanosine 3',5'-cyclic monophosphate)	C00025+C00942
Human Diseases	Cancer: overview	Chemical carcinogenesis - DNA adducts	8	0.129789	2	0.961744	ko05204	ENSOARG00000000042(CYP2E1);ENSOARG00000003361(SULT1A1);ENSOARG00000009090(CYP1B1);ENSOARG00000017584(GSTA1);ENSOARG00000019281(GSTM1);ENSOARG00000019285(GSTM1);ENSOARG00000020582(MGST1);MSTRG.12215(GSTA1)	K07415+K01014+K07410+K00799+K00799+K00799+K00799+K00799	M232T34_POS(4-(methylnitrosamino)-1-(3-pyridyl)-1-butanol);M313T282_POS(Aflatoxin b1)	C19574+C06800
Human Diseases	Substance dependence	Morphine addiction	10	0.133907	1	0.961744	ko05032	ENSOARG00000001225(ADORA1);ENSOARG00000006517(PDE3B);ENSOARG00000008347(GABRA3);ENSOARG00000008583(CACNA1A);ENSOARG00000011342(ARRB1);ENSOARG00000011552(DRD1);ENSOARG00000013816(PRKACB);ENSOARG00000016802(PDE1A);ENSOARG00000017631(PRKCB);ENSOARG00000020697(GNB4)	K04265+K13296+K05175+K04344+K04439+K04144+K04345+K13755+K19662+K04538	M268T286_POS(Adenosine)	C00212
Metabolism	Amino acid metabolism	Glycine, serine and threonine metabolism	6	0.133907	7	0.961744	ko00260	ENSOARG00000003052(MAOA);ENSOARG00000004401(PGAM1);ENSOARG00000007382(SDS);ENSOARG00000009930(PSPH);ENSOARG00000012354(PSAT1);ENSOARG00000015190(TDH)	K00274+K01834+K17989+K01079+K00831+K15789	M114T162_2_POS(5-aminolevulinic acid);M118T258_3_POS(Betaine);M104T261_POS(Choline);M244T418_NEG(3-Phosphoserine);M117T166_NEG(Dl-2,4-diaminobutyric acid);M141T47_NEG(Ectoine);M369T418_NEG(Phosphoserine)	C00430+C00719+C00114+C01005+C03283+C06231+C01005
Human Diseases	Drug resistance: antineoplastic	Antifolate resistance	7	0.136069	2	0.961744	ko01523	ENSOARG00000001372(ABCC4);ENSOARG00000001914(ABCG2);ENSOARG00000004127(FOLR1);ENSOARG00000004298(FOLR2);ENSOARG00000009367(TYMS);ENSOARG00000012021(IL6);MSTRG.2586(--)	K05673+K05681+K13649+K13649+K00560+K05405+K05673	M150T154_POS(L-methionine);M607T435_NEG(Thymidine 3',5'-cyclic monophosphate)	C00073+C00364
Metabolism	Metabolism of other amino acids	Taurine and hypotaurine metabolism	4	0.136118	3	0.961744	ko00430	ENSOARG00000012259(FMO3);ENSOARG00000012434(FMO2);ENSOARG00000014735(GADL1);ENSOARG00000020524(FMO5)	K00485+K00485+K18966+K00485	M170T331_POS(Cysteic acid);M130T424_POS(L-Glutamate);M126T278_4_POS(Taurine)	C00506+C00025+C00245
Human Diseases	Substance dependence	Alcoholism	16	0.150568	3	0.961744	ko05034	ENSOARG00000003052(MAOA);ENSOARG00000003456(TH);ENSOARG00000006506(SLC29A3);ENSOARG00000008891(NTRK2);ENSOARG00000010722(CREB3L3);ENSOARG00000011394(PPP1R1B);ENSOARG00000011552(DRD1);ENSOARG00000013816(PRKACB);ENSOARG00000014391(DDC);ENSOARG00000014992(CAMKK2);ENSOARG00000017826(CAMKK1);ENSOARG00000018233(H2BC4);ENSOARG00000018259(H2BC15);ENSOARG00000018411(CALML4);ENSOARG00000020076(H2BC4);ENSOA…	K00274+K00501+K15014+K04360+K09048+K15494+K04144+K04345+K01593+K07359+K00908+K11252+K11252+K02183+K11252+K04538	M268T286_POS(Adenosine);M130T424_POS(L-Glutamate);M196T288_NEG(3,4-Dihydroxy-L-phenylalanine(L-DOPA))	C00212+C00025+C00355
Environmental Information Processing	Signal transduction	Ras signaling pathway	26	0.155134	1	0.961744	ko04014	ENSOARG00000000416(KSR1);ENSOARG00000000603(FLT4);ENSOARG00000003293(PDGFD);ENSOARG00000003578(FGF18);ENSOARG00000004074(RIN1);ENSOARG00000004730(STK4);ENSOARG00000005647(RASGRP4);ENSOARG00000006007(NGFR);ENSOARG00000006358(CSF1R);ENSOARG00000006374(TRB);ENSOARG00000007935(PLA2G4A);ENSOARG00000008891(NTRK2);ENSOARG00000012064(Vegfd);ENSOARG00000012400(EPHA2);ENSOARG00000013816(PRKACB);ENSOARG0000…	K14958+K05097+K05450+K04358+K17638+K04411+K12363+K02583+K05090+K10785+K16342+K04360+K05449+K05103+K04345+K05731+K04163+K14958+K05094+K19662+K02183+K05467+K04363+K13618+K04538+K04358	M442T431_NEG(Guanosine 5'-diphosphate)	C00035
Organismal Systems	Digestive system	Mineral absorption	9	0.174753	6	0.961744	ko04978	ENSOARG00000001774(ATP2B4);ENSOARG00000005331(HEPH);ENSOARG00000009047(STEAP1);ENSOARG00000009056(ATP7B);ENSOARG00000011928(STEAP2);ENSOARG00000012634(TRPM6);ENSOARG00000016390(SLC40A1);ENSOARG00000021191(SLC8A3);MSTRG.2595(FTH1)	K05850+K14735+K14737+K17686+K14738+K04981+K14685+K05849+K00522	M363T30_POS(Calcitriol);M130T357_POS(D-glutamine);M150T154_POS(L-methionine);M116T326_POS(L-Proline);M166T315_POS(Phenylalanine);M131T368_NEG(DL-asparagine)	C01673+C00064+C00073+C00148+C00079+C00152
Environmental Information Processing	Signal transduction	FoxO signaling pathway	12	0.174753	1	0.961744	ko04068	ENSOARG00000001202(PLK3);ENSOARG00000004730(STK4);ENSOARG00000005759(CCNB1);ENSOARG00000010940(SKP2);ENSOARG00000012021(IL6);ENSOARG00000013896(Homer2);ENSOARG00000014726(TGFBR2);ENSOARG00000015691(PLK4);ENSOARG00000016771(irs1);ENSOARG00000017498(PCK1);ENSOARG00000019237(PCK2);ENSOARG00000020741(TNFSF10)	K08862+K04411+K05868+K03875+K05405+K15010+K04388+K08863+K17445+K01596+K01596+K04721	M130T424_POS(L-Glutamate)	C00025
Organismal Systems	Sensory system	Taste transduction	8	0.200515	5	0.961744	ko04742	ENSOARG00000000296(ENTPD2);ENSOARG00000005501(SCN3A);ENSOARG00000008347(GABRA3);ENSOARG00000008446(SCNN1A);ENSOARG00000008583(CACNA1A);ENSOARG00000009195(PLCB1);ENSOARG00000013816(PRKACB);ENSOARG00000016802(PDE1A)	K01509+K04836+K05175+K04824+K04344+K05858+K04345+K13755	M146T361_4_POS(Acetylcholine);M130T424_POS(L-Glutamate);M133T377_1_NEG(Malate);M285T345_NEG(Salicin);M341T348_NEG(Sucrose)	C01996+C00025+C00149+C01451+C00089
Metabolism	Amino acid metabolism	Cysteine and methionine metabolism	6	0.208986	6	0.961744	ko00270	ENSOARG00000007382(SDS);ENSOARG00000007534(LACC1);ENSOARG00000008968(SMS);ENSOARG00000012354(PSAT1);ENSOARG00000016253(SMS);ENSOARG00000018684(APIP)	K17989+K05810+K00802+K00831+K00802+K08964	M170T331_POS(Cysteic acid);M150T154_POS(L-methionine);M130T232_POS(O-acetyl-l-serine);M298T100_POS(S-methyl-5'-thioadenosine);M244T418_NEG(3-Phosphoserine);M369T418_NEG(Phosphoserine)	C00506+C00073+C00979+C00170+C01005+C01005
Human Diseases	Cancer: specific types	Breast cancer	13	0.234891	1	0.961744	ko05224	ENSOARG00000000603(FLT4);ENSOARG00000002808(Wnt10b);ENSOARG00000003578(FGF18);ENSOARG00000004835(BRCA1);ENSOARG00000007334(E2F2);ENSOARG00000009999(JUN);ENSOARG00000015400(WNT5A);ENSOARG00000016629(Fzd1);ENSOARG00000019064(Wnt10b);ENSOARG00000019683(Wnt2b);ENSOARG00000020422(HES1);ENSOARG00000020442(NOTCH2);ENSOARG00000021001(FGF7)	K05097+K01357+K04358+K10605+K09389+K04448+K00444+K02432+K01357+K00182+K06054+K20994+K04358	M290T529_1_POS(Beta-estradiol)	C00951
Metabolism	Lipid metabolism	Fatty acid elongation	4	0.243498	1	0.961744	ko00062	ENSOARG00000004328(ELOVL6);ENSOARG00000014346(HACD4);ENSOARG00000018680(HADHB);ENSOARG00000021072(THEM4)	K10203+K10703+K07509+K16339	M255T34_2_NEG(Palmitic acid)	C00249
Human Diseases	Cancer: specific types	Hepatocellular carcinoma	14	0.258319	1	0.961744	ko05225	ENSOARG00000000185(DPF3);ENSOARG00000002808(Wnt10b);ENSOARG00000007334(E2F2);ENSOARG00000014726(TGFBR2);ENSOARG00000015400(WNT5A);ENSOARG00000016629(Fzd1);ENSOARG00000017584(GSTA1);ENSOARG00000017631(PRKCB);ENSOARG00000019064(Wnt10b);ENSOARG00000019281(GSTM1);ENSOARG00000019285(GSTM1);ENSOARG00000019683(Wnt2b);ENSOARG00000020582(MGST1);MSTRG.12215(GSTA1)	K22198+K01357+K09389+K04388+K00444+K02432+K00799+K19662+K01357+K00799+K00799+K00182+K00799+K00799	M313T282_POS(Aflatoxin b1)	C06800
Environmental Information Processing	Signal transduction	Rap1 signaling pathway	23	0.271169	1	0.961744	ko04015	ENSOARG00000000603(FLT4);ENSOARG00000003293(PDGFD);ENSOARG00000003578(FGF18);ENSOARG00000004983(VAV1);ENSOARG00000006007(NGFR);ENSOARG00000006358(CSF1R);ENSOARG00000006374(TRB);ENSOARG00000006760(LPAR1);ENSOARG00000009000(ITGAM);ENSOARG00000009195(PLCB1);ENSOARG00000012064(Vegfd);ENSOARG00000012367(ITGB2);ENSOARG00000012400(EPHA2);ENSOARG00000014016(TIAM1);ENSOARG00000015904(FGFR3);ENSOARG0000001…	K05097+K05450+K04358+K05730+K02583+K05090+K10785+K04289+K06461+K05858+K05449+K06464+K05103+K05731+K05094+K17704+K05629+K19662+K02183+K05467+K04363+K04358+K17705	M442T431_NEG(Guanosine 5'-diphosphate)	C00035
Organismal Systems	Circulatory system	Vascular smooth muscle contraction	12	0.277369	2	0.961744	ko04270	ENSOARG00000002495(MYLK4);ENSOARG00000007935(PLA2G4A);ENSOARG00000009195(PLCB1);ENSOARG00000009752(ADRA1A);ENSOARG00000012825(Cacna1s);ENSOARG00000013816(PRKACB);ENSOARG00000014073(EDN1);ENSOARG00000015706(MYLK3);ENSOARG00000017449(CACNA1S);ENSOARG00000017631(PRKCB);ENSOARG00000018411(CALML4);ENSOARG00000020707(KCNMB3)	K00907+K16342+K05858+K04135+K04857+K04345+K16366+K00907+K04857+K19662+K02183+K04939	M268T286_POS(Adenosine);M344T432_NEG(Guanosine 3',5'-cyclic monophosphate)	C00212+C00942
Metabolism	Lipid metabolism	Fatty acid degradation	5	0.284283	2	0.961744	ko00071	ENSOARG00000000738(ADH2-2);ENSOARG00000015735(ACSL6);ENSOARG00000016505(CPT1A);ENSOARG00000018680(HADHB);MSTRG.23048(ADH2-1)	K13980+K01897+K08765+K07509+K13980	M400T163_1_POS(L-palmitoylcarnitine);M255T34_2_NEG(Palmitic acid)	C02990+C00249
Cellular Processes	Transport and catabolism	Endocytosis	20	0.304144	1	0.961744	ko04144	ENSOARG00000001004(RAB11FIP1);ENSOARG00000001854(ARF5);ENSOARG00000004127(FOLR1);ENSOARG00000004298(FOLR2);ENSOARG00000005960(ACTR3B);ENSOARG00000008726(Iqsec2);ENSOARG00000010836(DNM1);ENSOARG00000011342(ARRB1);ENSOARG00000014106(Sh3gl2);ENSOARG00000014214(CCR5);ENSOARG00000014726(TGFBR2);ENSOARG00000014861(SH3GLB1);ENSOARG00000015904(FGFR3);ENSOARG00000018731(ARPC1B);ENSOARG00000018775(CBLB);EN…	K12484+K07940+K13649+K13649+K18584+K12495+K01528+K04439+K11247+K04180+K04388+K11248+K05094+K05757+K22517+K12493+K04363+K18441+K04175+K12479	M442T431_NEG(Guanosine 5'-diphosphate)	C00035
Organismal Systems	Excretory system	Endocrine and other factor-regulated calcium reabsorption	6	0.321268	2	0.961744	ko04961	ENSOARG00000001774(ATP2B4);ENSOARG00000009195(PLCB1);ENSOARG00000010836(DNM1);ENSOARG00000013816(PRKACB);ENSOARG00000017631(PRKCB);ENSOARG00000021191(SLC8A3)	K05850+K05858+K01528+K04345+K19662+K05849	M290T529_1_POS(Beta-estradiol);M363T30_POS(Calcitriol)	C00951+C01673
Organismal Systems	Digestive system	Pancreatic secretion	9	0.324496	1	0.961744	ko04972	ENSOARG00000001774(ATP2B4);ENSOARG00000005274(CPA3);ENSOARG00000005994(TRPC1);ENSOARG00000009195(PLCB1);ENSOARG00000014819(Clca3a1);ENSOARG00000016226(ATP2A2);ENSOARG00000017613(SLC12A2);ENSOARG00000017631(PRKCB);ENSOARG00000018165(Rab3d)	K05850+K08780+K04964+K05858+K05030+K05853+K10951+K19662+K07884	M146T361_4_POS(Acetylcholine)	C01996
Metabolism	Carbohydrate metabolism	Pyruvate metabolism	5	0.325173	4	0.961744	ko00620	ENSOARG00000000738(ADH2-2);ENSOARG00000016430(ACACB);ENSOARG00000017498(PCK1);ENSOARG00000019237(PCK2);MSTRG.23048(ADH2-1)	K13980+K01946+K01596+K01596+K13980	M175T328_NEG(2-Isopropylmalic acid);M115T563_NEG(Fumarate);M205T51_NEG(Homocitrate);M133T377_1_NEG(Malate)	C02504+C00122+C01251+C00149
Organismal Systems	Digestive system	Gastric acid secretion	7	0.330706	1	0.961744	ko04971	ENSOARG00000002495(MYLK4);ENSOARG00000008173(KCNK2);ENSOARG00000009195(PLCB1);ENSOARG00000013816(PRKACB);ENSOARG00000015706(MYLK3);ENSOARG00000017631(PRKCB);ENSOARG00000018411(CALML4)	K00907+K04913+K05858+K04345+K00907+K19662+K02183	M146T361_4_POS(Acetylcholine)	C01996
Metabolism	Metabolism of other amino acids	beta-Alanine metabolism	4	0.340703	1	0.98866	ko00410	ENSOARG00000000307(Smox);ENSOARG00000009712(MLYCD);ENSOARG00000014051(ALDH3B1);ENSOARG00000014735(GADL1)	K12259+K01578+K00129+K18966	M90T364_POS(Beta-alanine)	C00099
Metabolism	Metabolism of cofactors and vitamins	Nicotinate and nicotinamide metabolism	4	0.340703	4	0.961744	ko00760	ENSOARG00000013284(NT5E);ENSOARG00000014188(ENPP1);ENSOARG00000016052(AOX1);ENSOARG00000016420(AOX2)	K19970+K01513+K00157+K00157	M123T61_3_POS(Niacinamide);M115T563_NEG(Fumarate);M114T173_NEG(Maleamic acid);M115T348_NEG(Maleic acid)	C00153+C00122+C01596+C01384
Organismal Systems	Digestive system	Salivary secretion	9	0.36111	2	0.961744	ko04970	ENSOARG00000001774(ATP2B4);ENSOARG00000006202(CST3);ENSOARG00000009195(PLCB1);ENSOARG00000009752(ADRA1A);ENSOARG00000013816(PRKACB);ENSOARG00000014352(ADRB2);ENSOARG00000017613(SLC12A2);ENSOARG00000017631(PRKCB);ENSOARG00000018411(CALML4)	K05850+K13899+K05858+K04135+K04345+K04142+K10951+K19662+K02183	M146T361_4_POS(Acetylcholine);M344T432_NEG(Guanosine 3',5'-cyclic monophosphate)	C01996+C00942
Human Diseases	Cancer: overview	Chemical carcinogenesis - reactive oxygen species	19	0.384151	2	0.961744	ko05208	ENSOARG00000000042(CYP2E1);ENSOARG00000003844(NOX4);ENSOARG00000008199(PTPRJ);ENSOARG00000009090(CYP1B1);ENSOARG00000009234(AHR);ENSOARG00000009659(EPHX2);ENSOARG00000009762(AKR1C1);ENSOARG00000009999(JUN);ENSOARG00000010028(AKR1C1);ENSOARG00000010907(PGFS);ENSOARG00000011490(AKR1C3);ENSOARG00000011663(PGFS);ENSOARG00000011857(AKR1C1);ENSOARG00000012476(PGFS);ENSOARG00000017584(GSTA1);ENSOARG0000…	K07415+K21423+K05698+K07410+K09093+K08726+K04119+K04448+K04119+K04119+K04119+K04119+K04119+K04119+K00799+K00799+K00799+K00799+K00799	M290T529_1_POS(Beta-estradiol);M111T303_1_POS(Hydroquinone)	C00951+C00530
Metabolism	Glycan biosynthesis and metabolism	N-Glycan biosynthesis	5	0.384151	1	0.961744	ko00510	ENSOARG00000008408(MAN1A1);ENSOARG00000009650(ALG6);ENSOARG00000011136(DPM2);ENSOARG00000020506(ST6GAL1);ENSOARG00000020606(ALG3)	K01230+K03848+K09658+K00778+K03845	M604T435_NEG(Guanosine 5'-diphospho-.alpha.-d-mannose)	C00096
Metabolism	Lipid metabolism	Glycerolipid metabolism	6	0.389856	1	0.985824	ko00561	ENSOARG00000002204(LPIN3);ENSOARG00000003764(AGPAT2);ENSOARG00000007998(DGKB);ENSOARG00000009905(MBOAT1);ENSOARG00000012189(DGAT2);ENSOARG00000020856(LIPC)	K15728+K13509+K00901+K13517+K11160+K22283	M565T414_NEG(Udp-d-glucose)	C00029
Organismal Systems	Sensory system	Inflammatory mediator regulation of TRP channels	9	0.392463	1	0.98866	ko04750	ENSOARG00000007935(PLA2G4A);ENSOARG00000008702(CYP2J2);ENSOARG00000009195(PLCB1);ENSOARG00000011584(F2RL1);ENSOARG00000013816(PRKACB);ENSOARG00000017631(PRKCB);ENSOARG00000018411(CALML4);ENSOARG00000020462(IL1RAP);ENSOARG00000020519(KNG1)	K16342+K07418+K05858+K04234+K04345+K19662+K02183+K04723+K03898	M611T51_2_POS(Capsaicin)	C06866
Metabolism	Carbohydrate metabolism	Butanoate metabolism	3	0.408123	5	0.961744	ko00650	ENSOARG00000006418(HMGCLL1);ENSOARG00000011586(BDH2);ENSOARG00000012921(ACSM1)	K01640+K00019+K23756	M87T361_POS(Diacetyl);M130T424_POS(L-Glutamate);M103T217_NEG(3-hydroxybutyric acid);M115T563_NEG(Fumarate);M115T348_NEG(Maleic acid)	C00741+C00025+C01089+C00122+C01384
Human Diseases	Neurodegenerative disease	Pathways of neurodegeneration - multiple diseases	34	0.408123	2	0.961744	ko05022	ENSOARG00000000634(DNAL1);ENSOARG00000001400(GPR37);ENSOARG00000001739(TUBB6);ENSOARG00000002808(Wnt10b);ENSOARG00000003844(NOX4);ENSOARG00000005518(GPX7);ENSOARG00000007065(MAP1LC3C);ENSOARG00000007929(GPX3);ENSOARG00000007959(SPTBN2);ENSOARG00000007965(GPX8);ENSOARG00000008961(Dkk2);ENSOARG00000009195(PLCB1);ENSOARG00000009969(UBE2L6);ENSOARG00000010397(DLG4);ENSOARG00000012021(IL6);ENSOARG0000…	K10411+K04243+K07375+K01357+K21423+K00432+K10435+K00432+K23932+K00432+K02165+K05858+K04553+K11828+K05405+K04857+K05199+K16575+K00444+K05853+K02432+K04857+K19662+K08770+K02183+K07374+K21421+K01357+K00182+K06268+K07374+K00432+K22913+K22913	M146T361_4_POS(Acetylcholine);M130T424_POS(L-Glutamate)	C01996+C00025
Metabolism	Amino acid metabolism	Alanine, aspartate and glutamate metabolism	4	0.418542	6	0.961744	ko00250	ENSOARG00000001456(GFPT2);ENSOARG00000003775(FOLH1);ENSOARG00000003953(PPAT);ENSOARG00000020406(RIMKLA)	K00820+K14592+K00764+K18311	M130T357_POS(D-glutamine);M130T424_POS(L-Glutamate);M305T411_POS(N-acetylaspartylglutamic acid);M115T399_NEG(D-aspartic acid);M131T368_NEG(DL-asparagine);M115T563_NEG(Fumarate)	C00064+C00025+C12270+C00402+C00152+C00122
Human Diseases	Cancer: overview	Central carbon metabolism in cancer	6	0.421805	10	0.961744	ko05230	ENSOARG00000004401(PGAM1);ENSOARG00000010833(NTRK3);ENSOARG00000012909(HK2);ENSOARG00000015904(FGFR3);ENSOARG00000018980(IDH1);ENSOARG00000019070(PDGFRA)	K01834+K05101+K00844+K05094+K00031+K04363	M521T444_POS(D-glucose 6-phosphate);M130T357_POS(D-glutamine);M130T424_POS(L-Glutamate);M150T154_POS(L-methionine);M116T326_POS(L-Proline);M166T315_POS(Phenylalanine);M259T479_NEG(D-fructose 6-phosphate);M131T368_NEG(DL-asparagine);M115T563_NEG(Fumarate);M133T377_1_NEG(Malate)	C00092+C00064+C00025+C00073+C00148+C00079+C00085+C00152+C00122+C00149
Metabolism	Biosynthesis of other secondary metabolites	Caffeine metabolism	1	0.428206	1	0.961744	ko00232	ENSOARG00000010953(XDH)	K00106	M219T287_POS(Theobromine)	C07480
Metabolism	Metabolism of cofactors and vitamins	Biotin metabolism	1	0.428206	2	0.961744	ko00780	MSTRG.22762(--)	K01942	M170T325_POS(7-keto-8-aminopelargonic acid);M373T374_2_POS(Biocytin)	C01092+C05552
Metabolism	Global and overview maps	Carbon metabolism	9	0.467001	13	0.961744	ko01200	ENSOARG00000000484(ALDOC);ENSOARG00000004401(PGAM1);ENSOARG00000005238(ENO2);ENSOARG00000007382(SDS);ENSOARG00000008650(FBP1);ENSOARG00000009930(PSPH);ENSOARG00000012354(PSAT1);ENSOARG00000012909(HK2);ENSOARG00000018980(IDH1)	K01623+K01834+K01689+K17989+K03841+K01079+K00831+K00844+K00031	M130T424_POS(L-Glutamate);M130T232_POS(O-acetyl-l-serine);M244T418_NEG(3-Phosphoserine);M257T446_NEG(6-Phospho-D-gluconate);M257T393_1_NEG(6-phosphogluconic acid);M199T419_NEG(D-erythrose 4-phosphate);M259T479_NEG(D-fructose 6-phosphate);M459T425_2_NEG(D-ribose 5-phosphate);M154T401_NEG(D-ribulose 1,5-bisphosphate);M229T416_NEG(D-ribulose 5-phosphate);M115T563_NEG(Fumarate);M133T377_1_NEG(Malate)…	C00025+C00979+C01005+C00345+C00345+C00279+C00085+C00117+C01182+C00199+C00122+C00149+C01005
Organismal Systems	Environmental adaptation	Circadian entrainment	8	0.489522	3	0.961744	ko04713	ENSOARG00000007533(ADCYAP1R1);ENSOARG00000009195(PLCB1);ENSOARG00000013491(Gria3);ENSOARG00000013816(PRKACB);ENSOARG00000017631(PRKCB);ENSOARG00000018411(CALML4);ENSOARG00000020697(GNB4);MSTRG.14106(Cacna1h)	K04587+K05858+K05199+K04345+K19662+K02183+K04538+K04855	M130T424_POS(L-Glutamate);M255T285_POS(Melatonin);M344T432_NEG(Guanosine 3',5'-cyclic monophosphate)	C00025+C01598+C00942
Metabolism	Carbohydrate metabolism	Pentose phosphate pathway	3	0.490423	10	0.961744	ko00030	ENSOARG00000000484(ALDOC);ENSOARG00000008650(FBP1);ENSOARG00000019454(RBKS)	K01623+K03841+K00852	M178T264_POS(D-glucosaminic acid);M179T288_NEG(2-deoxy-d-ribose);M257T446_NEG(6-Phospho-D-gluconate);M257T393_1_NEG(6-phosphogluconic acid);M199T419_NEG(D-erythrose 4-phosphate);M259T479_NEG(D-fructose 6-phosphate);M211T383_NEG(D-ribose 1-phosphate);M459T425_2_NEG(D-ribose 5-phosphate);M154T401_NEG(D-ribulose 1,5-bisphosphate);M229T416_NEG(D-ribulose 5-phosphate)	C03752+C01801+C00345+C00345+C00279+C00085+C00620+C00117+C01182+C00199
Organismal Systems	Nervous system	GABAergic synapse	7	0.490423	2	0.961744	ko04727	ENSOARG00000008347(GABRA3);ENSOARG00000008583(CACNA1A);ENSOARG00000012825(Cacna1s);ENSOARG00000013816(PRKACB);ENSOARG00000017449(CACNA1S);ENSOARG00000017631(PRKCB);ENSOARG00000020697(GNB4)	K05175+K04344+K04857+K04345+K04857+K19662+K04538	M130T357_POS(D-glutamine);M130T424_POS(L-Glutamate)	C00064+C00025
Metabolism	Amino acid metabolism	Valine, leucine and isoleucine biosynthesis	1	0.491063	1	0.985824	ko00290	ENSOARG00000007382(SDS)	K17989	M175T328_NEG(2-Isopropylmalic acid)	C02504
Metabolism	Biosynthesis of other secondary metabolites	Neomycin, kanamycin and gentamicin biosynthesis	1	0.491063	4	0.961744	ko00524	ENSOARG00000012909(HK2)	K00844	M521T444_POS(D-glucose 6-phosphate);M130T424_POS(L-Glutamate);M565T414_NEG(Udp-d-glucose);M606T402_NEG(Uridine diphosphate-n-acetylglucosamine)	C00092+C00025+C00029+C00043
Metabolism	Energy metabolism	Nitrogen metabolism	2	0.495812	2	0.961744	ko00910	ENSOARG00000012701(CA5B);ENSOARG00000013116(CA3)	K01672+K01672	M130T357_POS(D-glutamine);M130T424_POS(L-Glutamate)	C00064+C00025
Metabolism	Global and overview maps	2-Oxocarboxylic acid metabolism	2	0.495812	8	0.961744	ko01210	ENSOARG00000018980(IDH1);MSTRG.9759(ACY1)	K00031+K14677	M130T424_POS(L-Glutamate);M150T154_POS(L-methionine);M166T315_POS(Phenylalanine);M175T328_NEG(2-Isopropylmalic acid);M117T166_NEG(Dl-2,4-diaminobutyric acid);M460T431_NEG(Gluconasturtiin);M205T51_NEG(Homocitrate);M131T341_NEG(Ornithine)	C00025+C00073+C00079+C02504+C03283+C08417+C01251+C00077
Metabolism	Global and overview maps	Fatty acid metabolism	5	0.499761	2	0.961744	ko01212	ENSOARG00000004328(ELOVL6);ENSOARG00000014346(HACD4);ENSOARG00000015735(ACSL6);ENSOARG00000016505(CPT1A);ENSOARG00000018680(HADHB)	K10203+K10703+K01897+K08765+K07509	M400T163_1_POS(L-palmitoylcarnitine);M255T34_2_NEG(Palmitic acid)	C02990+C00249
Organismal Systems	Nervous system	Long-term depression	5	0.499761	2	0.961744	ko04730	ENSOARG00000007935(PLA2G4A);ENSOARG00000008583(CACNA1A);ENSOARG00000009195(PLCB1);ENSOARG00000013491(Gria3);ENSOARG00000017631(PRKCB)	K16342+K04344+K05858+K05199+K19662	M130T424_POS(L-Glutamate);M344T432_NEG(Guanosine 3',5'-cyclic monophosphate)	C00025+C00942
Human Diseases	Cancer: overview	Choline metabolism in cancer	7	0.510249	4	0.961744	ko05231	ENSOARG00000003293(PDGFD);ENSOARG00000007935(PLA2G4A);ENSOARG00000007998(DGKB);ENSOARG00000009999(JUN);ENSOARG00000012145(WAS);ENSOARG00000017631(PRKCB);ENSOARG00000019070(PDGFRA)	K05450+K16342+K00901+K04448+K05747+K19662+K04363	M524T110_POS(1-Stearoyl-sn-glycerol 3-phosphocholine(LPC(18:0)));M104T261_POS(Choline);M184T457_1_POS(Phosphorylcholine);M384T156_NEG(Phosphatidylserine)	C04230+C00114+C00588+C00157
Metabolism	Carbohydrate metabolism	Inositol phosphate metabolism	6	0.519868	4	0.961744	ko00562	ENSOARG00000001725(IMPA2);ENSOARG00000004785(PIK3CG);ENSOARG00000006686(PI4K2B);ENSOARG00000009195(PLCB1);MSTRG.10237(--);MSTRG.17608(--)	K01092+K21289+K13711+K05858+K22913+K22913	M521T444_POS(D-glucose 6-phosphate);M363T646_POS(D-myo-inositol-1,4-diphosphate);M179T375_NEG(Myo-inositol);M329T419_NEG(Phytic acid)	C00092+C01220+C00137+C01204
Metabolism	Lipid metabolism	Sphingolipid metabolism	4	0.530113	2	0.961744	ko00600	ENSOARG00000004285(CERS6);ENSOARG00000006302(B4GALT6);ENSOARG00000008597(SGMS2);ENSOARG00000019563(CERK)	K23727+K07553+K04714+K04715	M318T72_2_POS(Phytosphingosine);M537T31_NEG(N-palmitoyl-d-sphingosine)	C12144+C00195
Metabolism	Carbohydrate metabolism	Citrate cycle (TCA cycle)	3	0.530113	2	0.961744	ko00020	ENSOARG00000017498(PCK1);ENSOARG00000018980(IDH1);ENSOARG00000019237(PCK2)	K01596+K00031+K01596	M115T563_NEG(Fumarate);M133T377_1_NEG(Malate)	C00122+C00149
Metabolism	Carbohydrate metabolism	Pentose and glucuronate interconversions	3	0.530113	8	0.417901	ko00040	ENSOARG00000010314(GUSB);ENSOARG00000011880(UGDH);ENSOARG00000020061(UGP2)	K01195+K00012+K00963	M151T356_POS(D-xylose);M131T74_NEG(D-arabinose);M101T312_NEG(D-galacturonic acid);M229T416_NEG(D-ribulose 5-phosphate);M369T420_NEG(Digalacturonate);M193T285_NEG(Digalacturonic acid);M565T414_NEG(Udp-d-glucose);M579T355_NEG(Uridine 5'-diphosphoglucuronic acid)	C00181+C00259+C00333+C00199+C02273+C02273+C00029+C00167
Metabolism	Lipid metabolism	Fatty acid biosynthesis	2	0.566533	3	0.961744	ko00061	ENSOARG00000015735(ACSL6);ENSOARG00000016430(ACACB)	K01897+K01946	M199T45_NEG(Dodecanoic acid);M283T34_2_NEG(Octadecanoic acid);M255T34_2_NEG(Palmitic acid)	C02679+C01530+C00249
Metabolism	Lipid metabolism	Primary bile acid biosynthesis	2	0.566533	4	0.961744	ko00120	ENSOARG00000008255(HSD3B7);ENSOARG00000010755(CYP39A1)	K12408+K07439	M450T193_POS(Glycochenodeoxycholate);M126T278_4_POS(Taurine);M468T32_POS(Trihydroxycholestanoic acid);M498T133_NEG(Taurochenodeoxycholate)	C05466+C00245+C04722+C05465
Organismal Systems	Nervous system	Long-term potentiation	5	0.571868	1	0.961744	ko04720	ENSOARG00000009195(PLCB1);ENSOARG00000013816(PRKACB);ENSOARG00000017631(PRKCB);ENSOARG00000018411(CALML4);ENSOARG00000019910(PPP3R1)	K05858+K04345+K19662+K02183+K06268	M130T424_POS(L-Glutamate)	C00025
Environmental Information Processing	Signal transduction	Sphingolipid signaling pathway	8	0.581821	2	0.961744	ko04071	ENSOARG00000001225(ADORA1);ENSOARG00000004285(CERS6);ENSOARG00000005642(PPP2R2C);ENSOARG00000008597(SGMS2);ENSOARG00000009195(PLCB1);ENSOARG00000017631(PRKCB);ENSOARG00000019630(ADORA3);ENSOARG00000020519(KNG1)	K04265+K23727+K04354+K04714+K05858+K19662+K04268+K03898	M268T286_POS(Adenosine);M537T31_NEG(N-palmitoyl-d-sphingosine)	C00212+C00195
Metabolism	Lipid metabolism	Steroid biosynthesis	2	0.608032	1	0.961744	ko00100	ENSOARG00000007493(DHCR24);ENSOARG00000015082(LIPA)	K09828+K01052	M363T30_POS(Calcitriol)	C01673
Organismal Systems	Excretory system	Proximal tubule bicarbonate reclamation	2	0.608032	3	0.961744	ko04964	ENSOARG00000017498(PCK1);ENSOARG00000019237(PCK2)	K01596+K01596	M130T357_POS(D-glutamine);M130T424_POS(L-Glutamate);M133T377_1_NEG(Malate)	C00064+C00025+C00149
Organismal Systems	Nervous system	Retrograde endocannabinoid signaling	10	0.612628	2	0.988284	ko04723	ENSOARG00000002455(FAAH);ENSOARG00000008347(GABRA3);ENSOARG00000008583(CACNA1A);ENSOARG00000009195(PLCB1);ENSOARG00000012825(Cacna1s);ENSOARG00000013491(Gria3);ENSOARG00000013816(PRKACB);ENSOARG00000017449(CACNA1S);ENSOARG00000017631(PRKCB);ENSOARG00000020697(GNB4)	K15528+K05175+K04344+K05858+K04857+K05199+K04345+K04857+K19662+K04538	M130T424_POS(L-Glutamate);M384T156_NEG(Phosphatidylserine)	C00025+C00157
Metabolism	Metabolism of cofactors and vitamins	Riboflavin metabolism	1	0.612628	2	0.961744	ko00740	ENSOARG00000014188(ENPP1)	K01513	M147T156_POS(5,6-dimethylbenzimidazole);M229T416_NEG(D-ribulose 5-phosphate)	C03114+C00199
Metabolism	Glycan biosynthesis and metabolism	Glycosaminoglycan biosynthesis - heparan sulfate / heparin	2	0.621725	1	0.961744	ko00534	ENSOARG00000004687(XYLT2);ENSOARG00000018348(Extl2)	K00771+K02369	M428T417_POS(Adenosine 3',5'-diphosphate (pap))	C00054
Organismal Systems	Aging	Longevity regulating pathway	6	0.639411	1	0.961744	ko04211	ENSOARG00000009085(SESN3);ENSOARG00000010722(CREB3L3);ENSOARG00000013816(PRKACB);ENSOARG00000014992(CAMKK2);ENSOARG00000016771(irs1);ENSOARG00000020509(ADIPOQ)	K10141+K09048+K04345+K07359+K17445+K07296	M130T153_POS(Metformin)	C07151
Organismal Systems	Digestive system	Vitamin digestion and absorption	2	0.652196	5	0.961744	ko04977	ENSOARG00000003775(FOLH1);ENSOARG00000020574(SLC19A3)	K14592+K14610	M373T374_2_POS(Biocytin);M123T61_3_POS(Niacinamide);M451T24_POS(Vitamin k1);M228T29_NEG(Pyridoxal phosphate);M115T321_NEG(Vitamin c)	C05552+C00153+C02059+C00018+C00072
Human Diseases	Substance dependence	Nicotine addiction	3	0.655067	2	0.961744	ko05033	ENSOARG00000008347(GABRA3);ENSOARG00000008583(CACNA1A);ENSOARG00000013491(Gria3)	K05175+K04344+K05199	M146T361_4_POS(Acetylcholine);M130T424_POS(L-Glutamate)	C01996+C00025
Cellular Processes	Transport and catabolism	Mitophagy - animal	5	0.655067	1	0.961744	ko04137	ENSOARG00000000441(BNIP3L);ENSOARG00000002327(ATG9B);ENSOARG00000007065(MAP1LC3C);ENSOARG00000009999(JUN);ENSOARG00000018177(UBC)	K15465+K17907+K10435+K04448+K08770	M442T431_NEG(Guanosine 5'-diphosphate)	C00035
Cellular Processes	Cell growth and death	Ferroptosis	5	0.655067	3	0.961744	ko04216	ENSOARG00000007065(MAP1LC3C);ENSOARG00000015735(ACSL6);ENSOARG00000016390(SLC40A1);ENSOARG00000018943(CYBB);MSTRG.2595(FTH1)	K10435+K01897+K14685+K21421+K00522	M130T424_POS(L-Glutamate);M227T385_2_NEG(Isopentenyl pyrophosphate);M147T272_NEG(Mevalonic acid)	C00025+C00129+C00418
Metabolism	Metabolism of cofactors and vitamins	Porphyrin metabolism	3	0.662952	4	0.961744	ko00860	ENSOARG00000005331(HEPH);ENSOARG00000006271(ALAD);ENSOARG00000010314(GUSB)	K14735+K01698+K01195	M114T162_2_POS(5-aminolevulinic acid);M147T156_POS(5,6-dimethylbenzimidazole);M130T424_POS(L-Glutamate);M581T162_NEG(Biliverdin)	C00430+C03114+C00025+C00500
Organismal Systems	Digestive system	Carbohydrate digestion and absorption	3	0.676887	3	0.961744	ko04973	ENSOARG00000009195(PLCB1);ENSOARG00000012909(HK2);ENSOARG00000017631(PRKCB)	K05858+K00844+K19662	M521T444_POS(D-glucose 6-phosphate);M527T356_POS(Maltotriose);M341T348_NEG(Sucrose)	C00092+C01835+C00089
Environmental Information Processing	Signal transduction	Phosphatidylinositol signaling system	6	0.68494	3	0.961744	ko04070	ENSOARG00000001725(IMPA2);ENSOARG00000006686(PI4K2B);ENSOARG00000007998(DGKB);ENSOARG00000009195(PLCB1);ENSOARG00000017631(PRKCB);ENSOARG00000018411(CALML4)	K01092+K13711+K00901+K05858+K19662+K02183	M363T646_POS(D-myo-inositol-1,4-diphosphate);M179T375_NEG(Myo-inositol);M329T419_NEG(Phytic acid)	C01220+C00137+C01204
Metabolism	Lipid metabolism	Glycerophospholipid metabolism	6	0.706593	5	0.961744	ko00564	ENSOARG00000002204(LPIN3);ENSOARG00000003764(AGPAT2);ENSOARG00000007935(PLA2G4A);ENSOARG00000007998(DGKB);ENSOARG00000009905(MBOAT1);ENSOARG00000019774(PLA1A)	K15728+K13509+K16342+K00901+K13517+K13618	M524T110_POS(1-Stearoyl-sn-glycerol 3-phosphocholine(LPC(18:0)));M146T361_4_POS(Acetylcholine);M104T261_POS(Choline);M184T457_1_POS(Phosphorylcholine);M384T156_NEG(Phosphatidylserine)	C04230+C01996+C00114+C00588+C00157
Organismal Systems	Endocrine system	Estrogen signaling pathway	8	0.716349	1	0.961744	ko04915	ENSOARG00000009195(PLCB1);ENSOARG00000009999(JUN);ENSOARG00000010722(CREB3L3);ENSOARG00000013816(PRKACB);ENSOARG00000015540(KRT23);ENSOARG00000016992(KRT15);ENSOARG00000018035(MMP2);ENSOARG00000018411(CALML4)	K05858+K04448+K09048+K04345+K07604+K07604+K01398+K02183	M290T529_1_POS(Beta-estradiol)	C00951
Metabolism	Lipid metabolism	Linoleic acid metabolism	3	0.718126	1	0.961744	ko00591	ENSOARG00000000042(CYP2E1);ENSOARG00000007935(PLA2G4A);ENSOARG00000008702(CYP2J2)	K07415+K16342+K07418	M384T156_NEG(Phosphatidylserine)	C00157
Metabolism	Energy metabolism	Sulfur metabolism	1	0.718126	3	0.961744	ko00920	ENSOARG00000014018(PAPSS2)	K13811	M428T417_POS(Adenosine 3',5'-diphosphate (pap));M130T232_POS(O-acetyl-l-serine);M126T278_4_POS(Taurine)	C00054+C00979+C00245
Metabolism	Carbohydrate metabolism	Ascorbate and aldarate metabolism	2	0.718126	10	0.417901	ko00053	ENSOARG00000010314(GUSB);ENSOARG00000011880(UGDH)	K01195+K00012	M337T146_NEG(Chalcone base + 2o, 1meo, 1prenyl or licochalcone a (not validated));M131T74_NEG(D-arabinose);M101T312_NEG(D-galacturonic acid);M273T431_NEG(Galacturonate 1-phosphate);M604T435_NEG(Guanosine 5'-diphospho-.alpha.-d-mannose);M147T75_NEG(L-Arabinono-1,4-lactone);M179T375_NEG(Myo-inositol);M565T414_NEG(Udp-d-glucose);M579T355_NEG(Uridine 5'-diphosphoglucuronic acid);M115T321_NEG(Vitamin …	C00652+C00259+C00333+C04037+C00096+C01114+C00137+C00029+C00167+C00072
Organismal Systems	Aging	Longevity regulating pathway - worm	2	0.718126	1	0.961744	ko04212	MSTRG.12215(GSTA1);MSTRG.17877(--)	K00799+K17705	M123T61_3_POS(Niacinamide)	C00153
Organismal Systems	Nervous system	Synaptic vesicle cycle	5	0.718126	2	0.961744	ko04721	ENSOARG00000008583(CACNA1A);ENSOARG00000010469(ATP6V0A4);ENSOARG00000010729(SLC1A3);ENSOARG00000010836(DNM1);ENSOARG00000018857(SLC1A2)	K04344+K02154+K05614+K01528+K05613	M146T361_4_POS(Acetylcholine);M130T424_POS(L-Glutamate)	C01996+C00025
Metabolism	Carbohydrate metabolism	Propanoate metabolism	2	0.751165	1	0.985824	ko00640	ENSOARG00000009712(MLYCD);ENSOARG00000016430(ACACB)	K01578+K01946	M90T364_POS(Beta-alanine)	C00099
Metabolism	Carbohydrate metabolism	Galactose metabolism	2	0.767725	4	0.961744	ko00052	ENSOARG00000012909(HK2);ENSOARG00000020061(UGP2)	K00844+K00963	M259T479_NEG(D-fructose 6-phosphate);M179T375_NEG(Myo-inositol);M341T348_NEG(Sucrose);M565T414_NEG(Udp-d-glucose)	C00085+C00137+C00089+C00029
Metabolism	Lipid metabolism	Biosynthesis of unsaturated fatty acids	2	0.786952	4	0.961744	ko01040	ENSOARG00000004328(ELOVL6);ENSOARG00000014346(HACD4)	K10203+K10703	M369T21_2_POS(Lignoceric acid);M309T157_NEG(Eicosenoic acid);M283T34_2_NEG(Octadecanoic acid);M255T34_2_NEG(Palmitic acid)	C08320+C16526+C01530+C00249
Human Diseases	Cardiovascular disease	Diabetic cardiomyopathy	13	0.796656	4	0.961744	ko05415	ENSOARG00000001456(GFPT2);ENSOARG00000001508(COL1A2);ENSOARG00000004871(COL1A1);ENSOARG00000009195(PLCB1);ENSOARG00000014726(TGFBR2);ENSOARG00000016226(ATP2A2);ENSOARG00000016476(COL3A1);ENSOARG00000017020(CD36);ENSOARG00000017123(CD36);ENSOARG00000017631(PRKCB);ENSOARG00000018035(MMP2);ENSOARG00000018943(CYBB);ENSOARG00000019971(PLN)	K00820+K06236+K06236+K05858+K04388+K05853+K19720+K06259+K06259+K19662+K01398+K21421+K05852	M521T444_POS(D-glucose 6-phosphate);M259T479_NEG(D-fructose 6-phosphate);M537T31_NEG(N-palmitoyl-d-sphingosine);M606T402_NEG(Uridine diphosphate-n-acetylglucosamine)	C00092+C00085+C00195+C00043
Organismal Systems	Endocrine system	Parathyroid hormone synthesis, secretion and action	6	0.796656	1	0.961744	ko04928	ENSOARG00000007984(NR4A2);ENSOARG00000009195(PLCB1);ENSOARG00000010722(CREB3L3);ENSOARG00000011342(ARRB1);ENSOARG00000013816(PRKACB);ENSOARG00000017631(PRKCB)	K08558+K05858+K09048+K04439+K04345+K19662	M363T30_POS(Calcitriol)	C01673
Human Diseases	Drug resistance: antineoplastic	Endocrine resistance	5	0.877385	2	0.961744	ko01522	ENSOARG00000007334(E2F2);ENSOARG00000009999(JUN);ENSOARG00000013816(PRKACB);ENSOARG00000018035(MMP2);ENSOARG00000020442(NOTCH2)	K09389+K04448+K04345+K01398+K20994	M290T529_1_POS(Beta-estradiol);M287T103_NEG(Testosterone)	C00951+C00535
Metabolism	Metabolism of terpenoids and polyketides	Terpenoid backbone biosynthesis	1	0.89099	2	0.961744	ko00900	ENSOARG00000017170(FDPS)	K00787	M227T385_2_NEG(Isopentenyl pyrophosphate);M147T272_NEG(Mevalonic acid)	C00129+C00418
Metabolism	Amino acid metabolism	Arginine biosynthesis	1	0.920353	4	0.961744	ko00220	MSTRG.9759(ACY1)	K14677	M130T357_POS(D-glutamine);M130T424_POS(L-Glutamate);M115T563_NEG(Fumarate);M131T341_NEG(Ornithine)	C00064+C00025+C00122+C00077
Cellular Processes	Transport and catabolism	Autophagy - animal	7	0.959591	1	0.961744	ko04140	ENSOARG00000002327(ATG9B);ENSOARG00000007065(MAP1LC3C);ENSOARG00000008683(CTSL);ENSOARG00000013816(PRKACB);ENSOARG00000014861(SH3GLB1);ENSOARG00000014992(CAMKK2);ENSOARG00000016771(irs1)	K17907+K10435+K01365+K04345+K11248+K07359+K17445	M442T431_NEG(Guanosine 5'-diphosphate)	C00035
Human Diseases	Cancer: specific types	Renal cell carcinoma	3	0.959591	2	0.961744	ko05211	ENSOARG00000005067(VHL);ENSOARG00000009999(JUN);ENSOARG00000015391(ARNT2)	K03871+K04448+K15589	M115T563_NEG(Fumarate);M133T377_1_NEG(Malate)	C00122+C00149
Genetic Information Processing	Translation	Aminoacyl-tRNA biosynthesis	2	0.969117	8	0.961744	ko00970	ENSOARG00000004625(Vars1);ENSOARG00000012142(VARS1)	K01873+K01873	M130T357_POS(D-glutamine);M130T424_POS(L-Glutamate);M150T154_POS(L-methionine);M116T326_POS(L-Proline);M166T315_POS(Phenylalanine);M244T418_NEG(3-Phosphoserine);M131T368_NEG(DL-asparagine);M369T418_NEG(Phosphoserine)	C00064+C00025+C00073+C00148+C00079+C01005+C00152+C01005
Human Diseases	Neurodegenerative disease	Spinocerebellar ataxia	7	0.978478	1	0.961744	ko05017	ENSOARG00000000465(RELN);ENSOARG00000007959(SPTBN2);ENSOARG00000008583(CACNA1A);ENSOARG00000009195(PLCB1);ENSOARG00000013491(Gria3);ENSOARG00000016226(ATP2A2);ENSOARG00000017631(PRKCB)	K06249+K23932+K04344+K05858+K05199+K05853+K19662	M130T424_POS(L-Glutamate)	C00025
Metabolism	Lipid metabolism	alpha-Linolenic acid metabolism	1	0.980415	3	0.961744	ko00592	ENSOARG00000007935(PLA2G4A)	K16342	M171T99_NEG(Fa 9:1+1o);M209T109_NEG(Jasmonic acid);M384T156_NEG(Phosphatidylserine)	C16322+C08491+C00157
Organismal Systems	Sensory system	Phototransduction	1	0.98096	1	0.961744	ko04744	ENSOARG00000018411(CALML4)	K02183	M344T432_NEG(Guanosine 3',5'-cyclic monophosphate)	C00942
Human Diseases	Cancer: specific types	Prostate cancer	4	0.98096	2	0.961744	ko05215	ENSOARG00000003293(PDGFD);ENSOARG00000007334(E2F2);ENSOARG00000010722(CREB3L3);ENSOARG00000019070(PDGFRA)	K05450+K09389+K09048+K04363	M290T529_1_POS(Beta-estradiol);M287T103_NEG(Testosterone)	C00951+C00535
Organismal Systems	Nervous system	Neurotrophin signaling pathway	5	0.98096	1	0.961744	ko04722	ENSOARG00000006007(NGFR);ENSOARG00000008891(NTRK2);ENSOARG00000009999(JUN);ENSOARG00000010833(NTRK3);ENSOARG00000018411(CALML4)	K02583+K04360+K04448+K05101+K02183	M537T31_NEG(N-palmitoyl-d-sphingosine)	C00195
Cellular Processes	Cell growth and death	Necroptosis	8	0.985822	1	0.961744	ko04217	ENSOARG00000005792(TLR4);ENSOARG00000007168(PYGB);ENSOARG00000007935(PLA2G4A);ENSOARG00000013168(IFNGR2);ENSOARG00000018943(CYBB);ENSOARG00000020741(TNFSF10);MSTRG.13278(--);MSTRG.2595(FTH1)	K10160+K00688+K16342+K05133+K21421+K04721+K08849+K00522	M537T31_NEG(N-palmitoyl-d-sphingosine)	C00195
Metabolism	Carbohydrate metabolism	Glyoxylate and dicarboxylate metabolism	1	0.988433	4	0.961744	ko00630	ENSOARG00000010934(HOGA1)	K18123	M130T357_POS(D-glutamine);M130T424_POS(L-Glutamate);M154T401_NEG(D-ribulose 1,5-bisphosphate);M133T377_1_NEG(Malate)	C00064+C00025+C01182+C00149
Organismal Systems	Endocrine system	Prolactin signaling pathway	3	0.988433	3	0.961744	ko04917	ENSOARG00000000175(SOCS3);ENSOARG00000003456(TH);ENSOARG00000008693(CISH)	K04696+K00501+K04701	M290T529_1_POS(Beta-estradiol);M521T444_POS(D-glucose 6-phosphate);M196T288_NEG(3,4-Dihydroxy-L-phenylalanine(L-DOPA))	C00951+C00092+C00355
Human Diseases	Neurodegenerative disease	Parkinson disease	14	0.99588	2	0.961744	ko05012	ENSOARG00000001400(GPR37);ENSOARG00000001739(TUBB6);ENSOARG00000003052(MAOA);ENSOARG00000003456(TH);ENSOARG00000003963(DUSP1);ENSOARG00000009969(UBE2L6);ENSOARG00000011552(DRD1);ENSOARG00000013816(PRKACB);ENSOARG00000014340(SLC39A10);ENSOARG00000018177(UBC);ENSOARG00000018411(CALML4);ENSOARG00000018879(TUBA1C);ENSOARG00000020032(TUBA1D);MSTRG.4015(SLC39A11)	K04243+K07375+K00274+K00501+K21278+K04553+K04144+K04345+K14716+K08770+K02183+K07374+K07374+K14717	M268T286_POS(Adenosine);M196T288_NEG(3,4-Dihydroxy-L-phenylalanine(L-DOPA))	C00212+C00355
Human Diseases	Neurodegenerative disease	Huntington disease	16	0.99588	1	0.961744	ko05016	ENSOARG00000000634(DNAL1);ENSOARG00000001739(TUBB6);ENSOARG00000005019(REST);ENSOARG00000005518(GPX7);ENSOARG00000007929(GPX3);ENSOARG00000007965(GPX8);ENSOARG00000009195(PLCB1);ENSOARG00000010397(DLG4);ENSOARG00000010722(CREB3L3);ENSOARG00000010729(SLC1A3);ENSOARG00000013491(Gria3);ENSOARG00000013660(ACTR1B);ENSOARG00000018857(SLC1A2);ENSOARG00000018879(TUBA1C);ENSOARG00000020032(TUBA1D);ENSOARG…	K10411+K07375+K09222+K00432+K00432+K00432+K05858+K11828+K09048+K05614+K05199+K16575+K05613+K07374+K07374+K00432	M130T424_POS(L-Glutamate)	C00025
Organismal Systems	Digestive system	Bile secretion	4	1	12	0.961744	ko04976	ENSOARG00000001372(ABCC4);ENSOARG00000001914(ABCG2);ENSOARG00000013816(PRKACB);MSTRG.2586(--)	K05673+K05681+K04345+K05673	M369T33_POS(3-dehydroepiandrosterone sulfate);M146T361_4_POS(Acetylcholine);M203T287_POS(Acetylsalicylic acid);M226T290_POS(Acyclovir);M104T261_POS(Choline);M333T258_POS(Estrone sulfate);M450T193_POS(Glycochenodeoxycholate);M130T153_POS(Metformin);M421T22_POS(Ouabain);M344T432_NEG(Guanosine 3',5'-cyclic monophosphate);M498T133_NEG(Taurochenodeoxycholate);M167T356_NEG(Uric acid)	C04555+C01996+C01405+C06810+C00114+C02538+C05466+C07151+C01443+C00942+C05465+C00366
Metabolism	Amino acid metabolism	Lysine degradation	2	1	4	0.961744	ko00310	ENSOARG00000005685(PLOD2);MSTRG.5164(SETMAR)	K13645+K11433	M162T390_POS(Carnitine);M147T365_NEG((S)-2-Hydroxyglutarate);M129T365_NEG(L-2-hydroxyglutaric acid);M187T336_NEG(N.epsilon.-acetyl-l-lysine)	C00487+C03196+C03196+C02727
Organismal Systems	Environmental adaptation	Thermogenesis	9	1	3	0.961744	ko04714	ENSOARG00000000185(DPF3);ENSOARG00000007684(LIPE);ENSOARG00000010722(CREB3L3);ENSOARG00000011542(KLB);ENSOARG00000011709(PLIN1);ENSOARG00000013816(PRKACB);ENSOARG00000015735(ACSL6);ENSOARG00000016505(CPT1A);ENSOARG00000017957(GPD1)	K22198+K07188+K09048+K22404+K08768+K04345+K01897+K08765+K18181	M649T18_POS(.beta.-nicotinamide adenine dinucleotide, reduced(NADH));M290T529_1_POS(Beta-estradiol);M344T432_NEG(Guanosine 3',5'-cyclic monophosphate)	C00004+C00951+C00942
Human Diseases	Neurodegenerative disease	Amyotrophic lateral sclerosis	15	1	1	0.961744	ko05014	ENSOARG00000000634(DNAL1);ENSOARG00000001739(TUBB6);ENSOARG00000005518(GPX7);ENSOARG00000007065(MAP1LC3C);ENSOARG00000007929(GPX3);ENSOARG00000007965(GPX8);ENSOARG00000013660(ACTR1B);ENSOARG00000018574(NXT2);ENSOARG00000018857(SLC1A2);ENSOARG00000018879(TUBA1C);ENSOARG00000019910(PPP3R1);ENSOARG00000020032(TUBA1D);ENSOARG00000021156(GPX2);MSTRG.10237(--);MSTRG.17608(--)	K10411+K07375+K00432+K10435+K00432+K00432+K16575+K14285+K05613+K07374+K06268+K07374+K00432+K22913+K22913	M130T424_POS(L-Glutamate)	C00025
Metabolism	Energy metabolism	Oxidative phosphorylation	2	1	2	0.961744	ko00190	ENSOARG00000010469(ATP6V0A4);ENSOARG00000014761(ATP12A)	K02154+K01544	M649T18_POS(.beta.-nicotinamide adenine dinucleotide, reduced(NADH));M115T563_NEG(Fumarate)	C00004+C00122
Organismal Systems	Sensory system	Olfactory transduction	7	1	1	0.961744	ko04740	ENSOARG00000009653(RGS2);ENSOARG00000011342(ARRB1);ENSOARG00000013816(PRKACB);ENSOARG00000016802(PDE1A);ENSOARG00000018411(CALML4);ENSOARG00000019796(OR11G2);ENSOARG00000021191(SLC8A3)	K18154+K04439+K04345+K13755+K02183+K04257+K05849	M344T432_NEG(Guanosine 3',5'-cyclic monophosphate)	C00942
